# Supplementary material for: Candida albicans’ inorganic phosphate transport and evolutionary adaptation to phosphate scarcity
Source: PLoS Genet. 2024 Aug 13;20(8):e1011156. doi: 10.1371/journal.pgen.1011156 (PMC11343460; doi:10.1371/journal.pgen.1011156)
Supplement: S1 Table — (XLSX) [file pgen.1011156.s002.xlsx]

## Sheet: Sheet1
										Annotation of chromosome 2 triploid segment remaining in Q- L2 Passage 30 population
orf										CGD description	Comments
orf19.1861		orf19.9417|orf19.9763|IPF25427.1|IPF4071.2|IPF25109.1|IPF29169.1|orf6.1261|orf6.4263|CA0385|orf19.2218|CaO19.1861|CaO19.9417|IPF4071	ORF|Uncharacterized	Ca21chr2_C_albicans_SC5314	1558356	1560230	W	CAL0001728		Protein of unknown function; flow model biofilm induced	forms heterodimer with Rvs162p that binds liposomes in vitro
orf19.1862		orf19.9418|IPF4065|orf6.1262|IPF18208.2|IPF4065.1|Contig4-2502_0004|CA0386|CaO19.1862	ORF|Uncharacterized	Ca21chr2_C_albicans_SC5314	1556975	1556610	C	CAL0001729	CAL0006846	Possible stress protein; increased transcription associated with CDR1 and CDR2 overexpression or fluphenazine treatment; regulated by Sfu1, Nrg1, Tup1; stationary phase enriched protein; Spider biofilm induced	Possible stress protein; increased transcription associated with CDR1 and CDR2 overexpression or fluphenazine treatment; regulated by Sfu1, Nrg1, Tup1; stationary phase enriched protein
orf19.1863		orf19.9419|IPF4064.2|IPF19005.1|Contig4-2502_0003|orf6.1263|orf6.7057|CA4497|CaO19.1863|IPF4064.5f|IPF4064	ORF|Uncharacterized	Ca21chr2_C_albicans_SC5314	1554724	1556511	W	CAL0001730		Protein of unknown function	Has domain(s) with predicted guanyl-nucleotide exchange factor activity, role in regulation of Rho protein signal transduction
orf19.1864		orf19.9420|IPF4062.2|IPF19004.2|Contig4-3010_0027|orf6.1264|orf6.7056|CA4496|CaO19.1864|IPF4062	ORF|Uncharacterized	Ca21chr2_C_albicans_SC5314	1554414	1552255	C	CAL0001731		Protein of unknown function		Ortholog(s) have role in proteasome-mediated ubiquitin-dependent protein catabolic process, rescue of stalled ribosome, ribosome-associated ubiquitin-dependent protein catabolic process and RQC complex localization
orf19.1865	MCS7	orf19.9421|IPF25426.1|IPF4059.1|Contig4-3010_0001|orf6.7055|CA4495|CaO19.9421|CaO19.1865|IPF4059	ORF|Uncharacterized	Ca21chr2_C_albicans_SC5314	1551800	1549956	C	CAL0001732		S. cerevisiae ortholog Mcs7 has a role in reciprocal meiotic recombination; Spider biofilm repressed
orf19.1866	VMA10	orf19.9422|IPF25457.1|IPF4056.2|Contig4-3010_0002|orf6.7054|CA4494|CaO19.9422|CaO19.1866|VMA1	ORF|Uncharacterized	Ca21chr2_C_albicans_SC5314	1549286	1549627	W	CAL0001733		Subunit G of the V1 peripheral membrane domain of the vacuolar H+-ATPase (V-ATPase); involved in vacuolar acidification; rat catheter biofilm repressed
orf19.1867		orf19.9423|MAE1|IPF25437.1|IPF4055.2|Contig4-3010_0003|Contig4-3010_0005|orf6.7053|CA4493|CaO19.9423|SSU12|CaO19.1867|IPF4055	ORF|Uncharacterized	Ca21chr2_C_albicans_SC5314	1547799	1548998	W	CAL0001734		Putative malate permease; induced during macrophage infection; regulated by Gcn2 and Gcn4; putative peroxisome targeting signal; Hap43-repressed; Spider biofilm induced	BLAST: "Sulfite efflux pump SSU1 [Candida viswanathii] 70.9% identity;	malate permease [Candida orthopsilosis Co 90-125] "
orf19.1868	RNR22	orf19.9424|IPF25438.1|IPF4053.1|Contig4-3010_0006|orf6.7052|CA4492|RNR2|CaO19.9424|CaO19.1868	ORF|Uncharacterized	Ca21chr2_C_albicans_SC5314	1546130	1547314	W	CAL0001735		Putative ribonucleoside diphosphate reductase;colony morphology-related gene regulation by Ssn6; transcript regulated by tyrosol and cell density; Hap43-repressed; Spider biofilm induced
orf19.1871		orf19.9427|IPF4050.2|IPF29275.1|Contig4-3010_0009|orf6.284|orf6.7049|CA4491|SWR1|CaO19.1871	ORF|Uncharacterized	Ca21chr2_C_albicans_SC5314	1539900	1544825	W	CAL0001763		Protein of unknown function	Component of the SWR1 complex, which has a role in exchanging histone variant H2AZ for histone H2A in chromatin; required for proper nucleosome positioning on WOR1 promoter
orf19.1872		orf19.9428|IPF4045.1|IPF17566.1|Contig4-3010_0010|orf6.283|orf6.7048|CA4490|CaO19.1872|IPF4045	ORF|Verified	Ca21chr2_C_albicans_SC5314	1538720	1539355	W	CAL0001764		Plasma membrane protein; repressed by nitric oxide	BLAST: NADH dehydrogenase (ubiquinone) 1 beta subcomplex subunit 8 [Metschnikowia aff. pulcherrima] 43.27%
orf19.1873		orf19.9429|IPF4044.1|IPF17567.2|Contig4-3010_0011|orf6.282|orf6.7047|CaO19.1873	ORF|Uncharacterized	Ca21chr2_C_albicans_SC5314	1537876	1538208	W	CAL0001765		Protein of unknown function; Hap43-repressed gene; repressed by nitric oxide	BLAST: all results uncharacterized proteins
orf19.1874		orf19.9430|orf19.9431|IPF4042.2|IPF25446.1|IPF29274.1|IPF4041.1|Contig4-3010_0012|Contig4-3010_0014|Contig4-3010_0015|orf6.7045|orf6.7046|CA4489|CA4488|orf19.1875|MEK.5f	ORF|Uncharacterized	Ca21chr2_C_albicans_SC5314	1537231	1535827	C	CAL0001766		Protein of unknown function	protein serine/threonine kinase activity (IEA with S. cerevisiae: MEK1; cell redox homeostasis (RCA);drug transport (RCA); meiotic cell cycle
orf19.1876		orf19.9432|IPF25435.1|IPF4039.2|Contig4-3010_0018|orf6.7044|CA4487|NAM8|CaO19.9432|CaO19.1876|IPF4039	ORF|Uncharacterized	Ca21chr2_C_albicans_SC5314	1535696	1534338	C	CAL0001768		Protein of unknown function	Ortholog(s) have mRNA binding activity and role in mRNA splice site selection, mRNA splicing, via spliceosome
orf19.1877		orf19.9433|IPF25445.1|IPF9162.2|Contig4-3010_0019|orf6.7043|CA4486|CaO19.1877|CaO19.9433|IPF9162	ORF|Uncharacterized	Ca21chr2_C_albicans_SC5314	1533526	1534341	W	CAL0001769		Protein of unknown function	nucleic acid binding (IEA with EBI: IPR000467)
orf19.1878	MED4	orf19.9434|IPF25443.1|IPF9160.2|Contig4-3010_0022|orf6.7042|CA4485|CaO19.1878|CaO19.9434|IPF9160	ORF|Uncharacterized	Ca21chr2_C_albicans_SC5314	1533274	1532303	C	CAL0001770		RNA polymerase II core mediator complex subunit
orf19.1880	HEM15	orf19.9436|orf6.7040|IPF25439.1|IPF9158.2|Contig4-3010_0023|Contig4-3010_0024|CA4484|CaO19.1880|CaO19.9436	ORF|Uncharacterized	Ca21chr2_C_albicans_SC5314	1531048	1532208	W	CAL0001790		Putative ferrochelatase involved in heme biosynthesis; transcript not regulated by iron levels and not affected by a yfh1 null mutation; Spider biofilm repressed
orf19.1881	LPT1	orf19.9437|IPF25428.1|IPF9156.2|orf6.7039|CA4483|CaO19.9437|CaO19.1881|IPF9156	ORF|Verified	Ca21chr2_C_albicans_SC5314	1528522	1530330	W	CAL0001792		Lysophospholipid acyltransferase, involved in phospholipid remodeling; role in glycerophospholipid biosynthesis; rat catheter biofilm repressed
orf19.1883	YCS4	orf19.9439|IPF25461.1|IPF9154.2|Contig4-2743_0002|orf6.7037|CA4482|CaO19.9439|CaO19.1883|IPF9154	ORF|Uncharacterized	Ca21chr2_C_albicans_SC5314	1524754	1528272	W	CAL0001793		Putative condensin complex subunit; cell-cycle regulated periodic mRNA expression
orf19.1885	TAF4	orf19.9441|IPF9150.1|IPF29273.1|Contig4-2743_0004|orf6.7035|CA4481|CaO19.1885|IPF9150	ORF|Verified	Ca21chr2_C_albicans_SC5314	1523380	1524471	W	CAL0001794		Putative TFIID subunit; mutation confers hypersensitivity to toxic ergosterol analog
orf19.1886	RCL1	orf19.9442|IPF25440.1|IPF9148.2|Contig4-2743_0006|orf6.190|orf6.7034|CA0027|CaO19.1886	ORF|Uncharacterized	Ca21chr2_C_albicans_SC5314	1522721	1521606	C	CAL0001795		Putative U3-containing 90S preribosome processome complex subunit; Hap43-induced; essential; S. cerevisiae ortholog is essential; represses in core stress response;
orf19.1887		orf19.9443|IPF25430.1|IPF6464.2|Contig4-2743_0008|orf6.7033|CA4480|CaO19.9443|CaO19.1887|IPF6464	ORF|Uncharacterized	Ca21chr2_C_albicans_SC5314	1520960	1519257	C	CAL0001796		Protein of unknown function	Ortholog(s) have sterol esterase activity, role in sterol metabolic process and integral component of membrane, lipid droplet localization		Ortholog(s) have sterol esterase activity, role in sterol metabolic process and integral component of membrane, lipid droplet localization
orf19.1888		orf19.9444|IPF25442.1|IPF6462.1|Contig4-2743_0009|orf6.7032|CA4479|CaO19.1888|URH1|CaO19.9444	ORF|Uncharacterized	Ca21chr2_C_albicans_SC5314	1518360	1517368	C	CAL0001797		Putative nicotinamide riboside hydrolase; cleaves N-glycosidic bonds in nucleosides; pyrimidine salvage and nicotinamide riboside salvage pathways; Spider biofilm induced
orf19.1889		orf19.9445|IPF25444.1|IPF6461.2|orf6.7031|CA4478|CaO19.9445|CaO19.1889|IPF6461	ORF|Uncharacterized	Ca21chr2_C_albicans_SC5314	1516534	1517256	W	CAL0001798		Putative phosphoglycerate mutase family protein; stationary phase enriched protein; early-stage flow model biofilm induced; Spider biofilm repressed
orf19.1890		orf19.9446|IPF25432.1|IPF6459.1|orf6.7030|CA4477|CaO19.1890|CaO19.9446|IPF6459	ORF|Uncharacterized	Ca21chr2_C_albicans_SC5314	1514712	1516178	W	CAL0001823		Protein of unknown function	Ortholog(s) have acylglycerol lipase activity, triglyceride lipase activity and role in medium-chain fatty acid biosynthetic process
orf19.1891	2023-04-01	orf19.9447|orf6.7029|PRA|IPF25433.1|IPF6456.2|Contig4-2189_0002|CA4476|PEP4|CaO19.9447|CaO19.1891	ORF|Verified	Ca21chr2_C_albicans_SC5314	1513476	1512217	C	CAL0001825		Vacuolar aspartic proteinase; transcript equivalent in yeast-form and mycelial cells but is elevated at lower growth temperatures; upregulated iby human neutrophils; protein enriched in stationary phase; Spider biofilm induced
orf19.1893		orf19.9449|IPF25421.1|IPF6455.2|Contig4-2189_0003|Contig4-2752_0004|Contig4-2752_0005|orf6.7027|CA4475|CaO19.9449|CaO19.1893|IPF6455	ORF|Uncharacterized	Ca21chr2_C_albicans_SC5314	1511607	1509238	C	CAL0001827		Protein of unknown function; Spider biofilm repressed	BLAST: all results uncharacterized proteins
orf19.1896	SSC1	orf19.9452|IPF25425.1|IPF6450.2|Contig4-2752_0006|Contig4-2752_0008|orf6.7024|CA4474|CaO19.9452|CaO19.1896	ORF|Verified	Ca21chr2_C_albicans_SC5314	1506984	1508930	W	CAL0001828	CAL0006725	Heat shock protein; at yeast-form cell surface, not hyphae; antigenic; Gcn4-regulated; induced by amino acid starvation (3-AT) or by adherence to polystyrene; macrophage-repressed; sumoylation target; possibly essential
orf19.1897		orf19.9453|IPF25441.1|IPF6447.1|Contig4-2752_0011|orf6.7023|CA4473|CaO19.1897|CaO19.9453|IPF6447	ORF|Uncharacterized	Ca21chr2_C_albicans_SC5314	1505373	1506407	W	CAL0001829		Protein of unknown function	BLAST: Transcriptional activator of glycolytic enzymes family protein [Candida albicans] 89.83% identity
orf19.3147		orf19.10657|IPF24149.1|IPF17998.2|orf6.1657|CA0620|CaO19.3147|IPF17998	ORF|Uncharacterized	Ca21chr2_C_albicans_SC5314	1387030	1386290	C	CAL0002320		Protein of unknown function	BLAST: putative NADH dehydrogenase [ubiquinone] 1 alpha subcomplex assembly factor 3 [[Candida] jaroonii]
orf19.3148		orf19.10658|IPF14168.3|IPF17999.2|Contig4-2831_0010|Contig4-2831_0011|orf6.1658|orf6.19|CA0621|CaO19.3148|IPF17999	ORF|Uncharacterized	Ca21chr2_C_albicans_SC5314	1383313	1385898	W	CAL0002321		Protein of unknown function; possibly an essential gene, disruptants not obtained by UAU1 method	BLAST: 97% identical to Chlamydia trachomatis protein
orf19.3149	LSP1	orf19.10659|IPF15552.2|IPF14171.2|Contig4-2831_0005|orf6.1659|CA0622|SLB2|CaO19.3149|CaO19.10659|IPF14171	ORF|Verified	Ca21chr2_C_albicans_SC5314	1379510	1380463	W	CAL0002322		Eisosome component with a predicted role in endocytosis; protein present in exponential and stationary growth phase yeast cultures; caspofungin repressed; biofilm induced; fungal-specific (no human/murine homolog); sumoylation target
orf19.3150	GRE2	orf19.10660|orf6.1740|Contig4-2831_0003|GRP4|IPF15555.2|IPF28876.1|CA0671|CaO19.3150|GRE23|CaO19.10660	ORF|Verified	Ca21chr2_C_albicans_SC5314	1376462	1377499	W	CAL0002333	CAL0006545|CAL0006547	Putative reductase; Nrg1 and Tup1-regulated; benomyl- and hyphal-induced; macrophage/pseudohyphal-repressed; repressed by low iron; possibly involved in osmotic stress response; stationary phase enriched protein; Spider biofilm induced
orf19.3151		orf19.10661|Contig4-2902_0012|IPF24148.1|IPF15804.2|orf6.1741|CA0672|CaO19.3151|CaO19.10661|GRP6	ORF|Uncharacterized	Ca21chr2_C_albicans_SC5314	1374602	1375768	W	CAL0002336		Protein of unknown function	Sc homolog: Aldehyde reductase; reduces aliphatic aldehyde substrates using NADH as cofactor; shown to reduce carbonyl compounds to chiral alcohols
orf19.3152	AMO2	orf19.10662|IPF24146.1|IPF15803.2|orf6.1742|CA0673|CaO19.3152|CaO19.10662|CA0145|IPF11449|IPF11449.1|IPF15803.1	ORF|Verified	Ca21chr2_C_albicans_SC5314	1371756	1373771	W	CAL0002338		Protein similar to A. niger predicted peroxisomal copper amino oxidase; mutation confers hypersensitivity to toxic ergosterol analog; F-12/CO2 early biofilm induced
orf19.1900		orf19.9456|IPF25434.1|IPF6444.2|Contig4-2752_0013|orf6.7020|CA4472|CaO19.9456|TGS1|CaO19.1900|IPF6444	ORF|Uncharacterized	Ca21chr2_C_albicans_SC5314	1503549	1505000	W	CAL0002493		Protein of unknown function	Ortholog(s) have RNA methyltransferase activity and role in 7-methylguanosine cap hypermethylation, RNA methylation, meiotic cell cycle, nucleologenesis, regulation of telomere maintenance via telomerase, tRNA processing
orf19.1901	MCM3	orf19.9457|IPF25419.1|IPF9716.2|Contig4-2752_0015|orf6.7019|CA4471|CaO19.9457|CaO19.1901	ORF|Uncharacterized	Ca21chr2_C_albicans_SC5314	1500642	1503278	W	CAL0002494		Putative DNA replication protein; periodic mRNA expression, peak at cell-cycle M/G1 phase; Spider biofilm induced
orf19.1902	NOC4	orf19.9458|IPF25429.1|IPF9717.2|Contig4-2752_0016|orf6.7018|CA4470|CaO19.1902|CaO19.9458|IPF9717	ORF|Verified	Ca21chr2_C_albicans_SC5314	1498605	1500293	W	CAL0002495		Putative nucleolar protein; Hap43-induced; mutation confers resistance to 5-fluorocytosine (5-FC), 5-fluorouracil (5-FU), and tubercidin (7-deazaadenosine); Spider biofilm induced
orf19.1223	DBF2	orf19.8809|IPF26112.1|IPF13853.2|Contig4-1569_0001|orf6.851|CA0205|CaO19.8809|CaO19.1223	ORF|Verified	Ca21chr2_C_albicans_SC5314	1360034	1357902	C	CAL0002833		Essential serine/threonine protein kinase involved in mitotic spindle formation and cytokinesis; required for septum formation, exit from mitosis, and normal hyphal morphogenesis; virulence-group-correlated expression
orf19.1224	FRP3	orf19.8810|IPF13846.3|IPF16160.1|Contig4-2326_0009|orf6.1315|orf6.361|CA0415|AFF1|CaO19.1224|ATO3	ORF|Verified	Ca21chr2_C_albicans_SC5314	1365218	1366075	W	CAL0002835		Putative ammonium transporter; upregulated in the presence of human neutrophils; fluconazole-downregulated; repressed by nitric oxide; Spider biofilm induced; rat catheter biofilm repressed
orf19.1225	PEX22	orf19.8811|IPF26113.1|IPF17492.2|Contig4-2326_0011|orf6.1316|CA0416|CaO19.1225|IPF17492	ORF|Uncharacterized	Ca21chr2_C_albicans_SC5314	1367676	1367053	C	CAL0002837		Putative peroxin
orf19.1295	VAS1	orf19.8875|IPF26041.1|IPF13980.2|Contig4-1984_0003|orf6.295|orf6.921|CA0223|CaO19.1295	ORF|Uncharacterized	Ca21chr2_C_albicans_SC5314	1354350	1350991	C	CAL0003105		Putative tRNA-Val synthetase; genes encoding ribosomal subunits, translation factors, and tRNA synthetases are downregulated upon phagocytosis by murine macrophage
orf19.1296		orf19.8876|IPF26039.1|IPF13982.2|orf6.922|CA0224|orf19.82|CaO19.8876|PRP31|CaO19.1296	ORF|Uncharacterized	Ca21chr2_C_albicans_SC5314	1356380	1354671	C	CAL0003106		Protein of unknown function	spliceosomal snRNP assembly (IEA with S. cerevisiae: PRP31)
orf19.24	RTA2	orf19.7695|IPF27216.1|IPF3858.1|Contig4-3047_0022|orf6.5918|CA3607|CaO19.24|RSB11|CaO19.7695	ORF|Verified	Ca21chr2_C_albicans_SC5314	1317228	1318589	W	CAL0000522	CAL0006689	Flippase; sphingolipid long chain base release; mediates calcineurin-dependent resistance to azoles; stress-associate; Plc1, Ca2+, calcineurin-regulated; ketoconazole, caspofungin induced; Spider biofilm induced; flow biofilm repressed
orf19.25		orf19.7696|IPF27221.1|IPF3857.1|Contig4-3047_0024|orf6.5919|CA3608|CaO19.25|TRM10|CaO19.7696|IPF3857	ORF|Uncharacterized	Ca21chr2_C_albicans_SC5314	1318802	1319773	W	CAL0000523		Protein of unknown function	Ortholog(s) have tRNA (guanine(9)-N(1))-methyltransferase activity, tRNA (guanine) methyltransferase activity and role in tRNA N1-guanine methylation, tRNA methylation
orf19.26		orf19.7697|IPF3856.1|Contig4-3047_0025|orf6.5920|CA3609|PNG1|CaO19.7697|CaO19.26|IPF3856	ORF|Uncharacterized	Ca21chr2_C_albicans_SC5314	1320001	1321188	W	CAL0000524		Putative peptide N-glycanase; induced by nitric oxide independent of Yhb1p
orf19.27		orf19.7698|IPF27218.1|IPF3854.1|Contig4-3047_0026|orf6.5921|CA3610|CaO19.7698|CaO19.27|IPF3854	ORF|Uncharacterized	Ca21chr2_C_albicans_SC5314	1321872	1323179	W	CAL0000525		Protein of unknown function	BLAST: all results uncharacterized proteins
orf19.28		orf19.7699|IPF27222.1|IPF3853.1|Contig4-3047_0028|orf6.5922|CA3611|CaO19.7699|TPC1|CaO19.28|IPF3853	ORF|Uncharacterized	Ca21chr2_C_albicans_SC5314	1324126	1323221	C	CAL0000526		Putative thiamine transmembrane transporter; Spider biofilm induced	TPC1, integral component of mitochondrial inner membrane
orf19.29		orf19.7700|IPF27220.1|IPF3852.2|Contig4-3047_0029|orf6.5923|CA3612|CaO19.29|CaO19.7700|IPF3852	ORF|Uncharacterized	Ca21chr2_C_albicans_SC5314	1324614	1325585	W	CAL0000527		Ortholog of S. cerevisiae Tah11, a DNA replication licensing factor required for pre-replication complex assembly; rat catheter, flow model and Spider biofilm induced
orf19.30	SPF1	orf19.7701|IPF27225.1|IPF3849.2|Contig4-1545_0001|orf6.5924|CA3613|CaO19.7701|CaO19.30	ORF|Verified	Ca21chr2_C_albicans_SC5314	1329398	1325727	C	CAL0000546		P-type calcium-transporting ATPase, involved in control of calcium homeostasis, response to ER stress, hyphal growth, biofilm formation and virulence
orf19.31		orf19.7702|IPF27223.1|IPF8878.1|Contig4-2679_0003|orf6.5925|CA3614|CaO19.7702|CIS302|CaO19.31|IPF8878	ORF|Uncharacterized	Ca21chr2_C_albicans_SC5314	1330987	1331742	W	CAL0000547		Protein of unknown function	BLAST: all results uncharacterized proteins
orf19.2190	VRP1	orf19.9736|IPF25107.1|IPF12461.2|orf6.3426|CA1773|CaO19.2190|CaO19.9736	ORF|Verified	Ca21chr2_C_albicans_SC5314	1615337	1613343	C	CAL0005470		Verprolin-related protein involved in actin cytoskeleton organization and polarized morphogenesis; interacts with Wal1p and Myo5p; downregulated upon adherence to polystyrene
orf19.2191		orf19.9737|IPF25137.1|IPF7498.2|Contig4-2075_0002|orf6.3427|CA1774|CaO19.9737|CaO19.2191|IPF7498	ORF|Uncharacterized	Ca21chr2_C_albicans_SC5314	1612254	1613291	W	CAL0005473		Protein of unknown function	Ortholog(s) have diphthine methylesterase activity, role in endocytic recycling, peptidyl-diphthamide biosynthetic process from peptidyl-histidine and cytoplasm, endosome localization
orf19.2192	GDH2	orf19.9738|IPF19745.1|IPF29185.1|Contig4-2073_0005|Contig4-2073_0006|Contig4-2075_0005|orf6.3428|CA1775|CaO19.2192	ORF|Uncharacterized	Ca21chr2_C_albicans_SC5314	1608435	1611605	W	CAL0005475	CAL0006533	Putative NAD-specific glutamate dehydrogenase; fungal-specific; transcript regulated by Nrg1, Mig1, Tup1, and Gcn4; stationary phase enriched protein; flow model biofilm induced; Spider biofilm induced
orf19.2193	PRS5	orf19.9739|IPF25123.1|IPF7507.2|Contig4-3058_0037|orf6.4348|CA2442|CaO19.9739|CaO19.2193	ORF|Uncharacterized	Ca21chr2_C_albicans_SC5314	1604375	1605715	W	CAL0005477		Putative 5-phospho-ribosyl-1(alpha)-pyrophosphate synthetase; Hap43-induced; repressed during core stress response
orf19.2194	APM4	orf19.9740|IPF25124.1|IPF7509.2|Contig4-3058_0036|orf6.4347|CA2441|CaO19.2194|CaO19.9740	ORF|Uncharacterized	Ca21chr2_C_albicans_SC5314	1602661	1604073	W	CAL0005479		Cargo-binding subunit of the clathrin associated protein complex (AP-2), involved in endocytosis
orf19.2196		orf19.9742|IPF25128.1|IPF7513.2|Contig4-3058_0034|orf6.4345|CA2440|CaO19.2196|CUE3|CaO19.9742|IPF7513	ORF|Uncharacterized	Ca21chr2_C_albicans_SC5314	1601015	1602379	W	CAL0005482		Protein of unknown function	proteasome-mediated ubiquitin-dependent protein catabolic process
orf19.2197		orf19.9743|IPF25119.1|IPF7514.2|Contig4-3058_0032|orf6.4344|CA2439|CaO19.2197|CaO19.9743|IPF7514	ORF|Uncharacterized	Ca21chr2_C_albicans_SC5314	1598856	1600358	W	CAL0005483		Protein of unknown function	Has domain(s) with predicted N,N-dimethylaniline monooxygenase activity, NADP binding, flavin adenine dinucleotide binding activity
orf19.2198	FLC3	orf19.9744|IPF25103.1|IPF5505.2|Contig4-3058_0030|orf6.4343|CA2438|CaO19.2198|CFP3|CaO19.9744|IPF5505	ORF|Uncharacterized	Ca21chr2_C_albicans_SC5314	1595730	1597886	W	CAL0005484		Protein involved in heme uptake; putative FAD transporter, similar to S. cerevisiae Flc3p			2005-09-29
orf19.2199	PHO86	orf19.9745|IPF25140.1|IPF5501.1|Contig4-3058_0025|orf6.4342|CA2437|CaO19.9745|CaO19.2199	ORF|Uncharacterized	Ca21chr2_C_albicans_SC5314	1594358	1593351	C	CAL0005485		Putative endoplasmic reticulum protein; possibly adherence-induced
orf19.33		orf19.7704|orf6.5927|CaO19.7704|LPF1|CaO19.33	ORF|Uncharacterized	Ca21chr2_C_albicans_SC5314	1332952	1332647	C	CAL0000549		Predicted ORF from Assembly 19; removed from Assembly 20; restored based on transcription data; similar to orf19.7550
orf19.34	GIT1	orf19.7705|orf6.5928|IPF18890.2|IPF8874.2|Contig4-2679_0007|orf6.1824|CA3615|CaO19.34|GIT99	ORF|Verified	Ca21chr2_C_albicans_SC5314	1335865	1334306	C	CAL0000550		Glycerophosphoinositol permease; involved in utilization of glycerophosphoinositol as a phosphate source; Rim101-repressed; virulence-group-correlated expression
orf19.35		orf19.7708|IPF13398.2|IPF19358.2|Contig4-2637_0007|Contig4-2637_0009|Contig4-2637_0013|orf6.1821|orf6.286|CA0724|SKY2|CaO19.35|IPF13398	ORF|Uncharacterized	Ca21chr2_C_albicans_SC5314	1341149	1344079	W	CAL0000551		Predicted kinase; rat catheter, flow model, Spider biofilm induced	SR-like protein kinase involved in utilization of dipeptides as nitrogen source
orf19.36		orf19.7709|IPF27217.1|IPF13402.1|Contig4-2637_0001|orf6.608|CA0131|CaO19.7709|COG8|CaO19.36|IPF13402	ORF|Uncharacterized	Ca21chr2_C_albicans_SC5314	1347014	1348291	W	CAL0000552		Component of the conserved oligomeric Golgi complex; predicted to mediate fusion of transport vesicles to Golgi compartments; clade-associated gene expression
orf19.2200		orf19.9746|IPF25130.1|IPF5500.2|Contig4-3058_0024|orf6.4341|CA2436|CaO19.2200|CaO19.9746|IPF5500	ORF|Uncharacterized	Ca21chr2_C_albicans_SC5314	1591892	1593202	W	CAL0006164		Protein of unknown function; rat catheter biofilm repressed	C. elegans homolog: Predicted to enable mannose binding activity. Predicted to be involved in endoplasmic reticulum to Golgi vesicle-mediated transport. Predicted to be located in membrane.
orf19.2201		orf19.9747|IPF18593.2|IPF5499.1|Contig4-3058_0021|orf6.3582|orf6.4340|CA1889|CBP6|CaO19.9747|CaO19.2201|IPF18593.1	ORF|Uncharacterized	Ca21chr2_C_albicans_SC5314	1591049	1591387	W	CAL0006166		Protein of unknown function	Ortholog(s) have ribosome binding activity, role in mitochondrial respiratory chain complex III assembly, positive regulation of mitochondrial translation and Cbp3p-Cbp6 complex, mitochondrial ribosome localization
orf19.2202		orf19.9748|IPF18594.1|IPF5498.1|Contig4-3058_0019|orf6.3581|orf6.4339|CA1888|CaO19.2202|IPF18594	ORF|Uncharacterized	Ca21chr2_C_albicans_SC5314	1590300	1589575	C	CAL0006167		Protein of unknown function; induced by alpha pheromone in SpiderM medium	S. cerevisiae: SHB17, Sedoheptulose bisphosphatase involved in riboneogenesis; dephosphorylates sedoheptulose 1,7-bisphosphate, which is converted via the nonoxidative pentose phosphate pathway to ribose-5-phosphate
orf19.2203		IPF29181.1|orf6.4338|CaO19.2203	ORF|Dubious	Ca21chr2_C_albicans_SC5314	1589241	1589558	W	CAL0006169		Protein of unknown function	dubious orf
orf19.2204		orf19.9749|IPF25125.1|IPF5496.1|Contig4-3058_0014|Contig4-3058_0015|Contig4-3058_0016|orf6.3580|CA1887|CaO19.2204|CaO19.9749|IPF5496	ORF|Uncharacterized	Ca21chr2_C_albicans_SC5314	1587694	1588800	W	CAL0006171		Predicted membrane protein of unknown function; Spider biofilm induced	BLAST: Permease of the drug/metabolite transporter (DMT) superfamily [Metschnikowia aff. pulcherrima] 58.9%
orf19.2208		orf19.9753|IPF25161.1|IPF5486.2|Contig4-3058_0008|Contig4-3058_0011|orf6.3576|CA1884|CaO19.9753|CaO19.2208|IPF5486	ORF|Uncharacterized	Ca21chr2_C_albicans_SC5314	1580742	1584941	W	CAL0006174		Protein of unknown function	BLAST: stress response protein NST1 [Candida albicans P75010] 99.93%
orf19.2209	YVC1	orf19.9754|IPF25104.1|IPF5479.2|Contig4-3058_0005|orf6.3575|CA1883|CaO19.2209|CaO19.9754|IPF5479	ORF|Verified	Ca21chr2_C_albicans_SC5314	1577496	1579523	W	CAL0006175		Putative vacuolar cation channel shock; repressed by alpha pheromone in SpiderM medium; flow model biofilm repressed
orf19.2210		orf19.9755|IPF19934.2|IPF29168.1|Contig4-2359_0002|Contig4-3058_0002|orf6.3574|orf6.4255|CA1882|CaO19.2210|IPF19934|IPF19934.1	ORF|Uncharacterized	Ca21chr2_C_albicans_SC5314	1574362	1572314	C	CAL0006180		Protein of unknown function; Spider biofilm induced	BLAST: only uncharacterized proteins
orf19.2211		orf19.9756|IPF25144.1|IPF15504.1|Contig4-2359_0003|orf6.4256|CA2375|CaO19.2211|CaO19.9756|IPF15504	ORF|Uncharacterized	Ca21chr2_C_albicans_SC5314	1571396	1572238	W	CAL0006181		Protein of unknown function	BLAST: only uncharacterized proteins
orf19.2212		orf19.9757|IPF25170.1|IPF15505.1|Contig4-2359_0004|orf6.4257|CaO19.9757|CaO19.2212	ORF|Uncharacterized	Ca21chr2_C_albicans_SC5314	1571154	1570837	C	CAL0006183		Protein of unknown function	BLAST: Sporulation-specific protein 4 [Yarrowia sp. C11] 46.77%
orf19.2213		orf19.9758|IPF25122.1|IPF15506.2|Contig4-2359_0005|orf6.4258|CA2376|CaO19.2213|CaO19.9758|IPF15506	ORF|Uncharacterized	Ca21chr2_C_albicans_SC5314	1569408	1570772	W	CAL0006185		Protein of unknown function	Ortholog(s) have role in negative regulation of telomere maintenance, positive regulation of helicase activity and chromosome, telomeric region, site of double-strand break localization (5)
orf19.2214		orf19.9759|IPF25143.1|IPF15259.2|Contig4-2359_0006|orf6.4259|CA2377|CaO19.2214|MRPL7|CaO19.9759	ORF|Uncharacterized	Ca21chr2_C_albicans_SC5314	1568309	1569172	W	CAL0006187		Protein of unknown function	Ortholog(s) have structural constituent of ribosome activity and mitochondrial large ribosomal subunit localization, S. cerevisiae (MRPL7)
orf19.2215	GLE1	orf19.9760|IPF25118.1|IPF15261.2|Contig4-1620_0004|Contig4-1620_0006|orf6.4260|CA2378|CaO19.2215|CaO19.9760	ORF|Verified	Ca21chr2_C_albicans_SC5314	1567634	1566132	C	CAL0006189		Putative nucleoporin; moderately induced at 42 degrees C
orf19.2216	PDS5	orf19.9761|IPF25164.1|IPF4073.2|Contig4-1620_0001|orf6.4261|CA2379|CaO19.9761|CaO19.2216|IPF4073	ORF|Uncharacterized	Ca21chr2_C_albicans_SC5314	1562086	1565997	W	CAL0006191		Putative protein with a predicted role in establishment and maintenance of sister chromatid condensation and cohesion; cell-cycle regulated periodic mRNA expression
orf19.2227		orf19.10656|orf19.9769|IPF25081.1|IPF9051.2|IPF18923.2|IPF18924.1|Contig4-2341_0001|orf6.1320|orf6.1656|CA0418|CA0619|orf19.3146|CaO19.2227|STC99|CaO19.9769|IPF9051.5eoc	ORF|Uncharacterized	Ca21chr2_C_albicans_SC5314	1388799	1387549	C	CAL0006221		Protein of unknown function; flow model biofilm induced; nitric oxide-repressed	BLAST: Muscle M-line assembly protein unc-89 [Sugiyamaella lignohabitans] 28.98%
orf19.2228		orf19.9770|IPF25058.1|IPF19864.1|Contig4-2341_0006|orf6.1321|CA0419|CaO19.2228|TWF1|CaO19.9770|IPF19864	ORF|Uncharacterized	Ca21chr2_C_albicans_SC5314	1389157	1390380	W	CAL0006222		Protein of unknown function	TWF1. S. cerevisiae (TWF1): Twinfilin; highly conserved actin monomer-sequestering protein involved in regulation of the cortical actin cytoskeleton
orf19.2229		orf19.9771|IPF25048.1|IPF9048.1|Contig4-2341_0007|orf6.1322|CA0420|CaO19.2229|CaO19.9771|IPF9048	ORF|Uncharacterized	Ca21chr2_C_albicans_SC5314	1392124	1390478	C	CAL0006223		Protein of unknown function	Ortholog(s) have ubiquitin-protein transferase activity, role in protein ubiquitination, response to ethanol, septin ring assembly and cytoplasm, nucleus localization
orf19.2230		orf19.9772|IPF25091.1|IPF9047.1|IPF9047|Contig4-2341_0009|orf6.1323|CA0421|CaO19.9772|CaO19.2230	ORF|Uncharacterized	Ca21chr2_C_albicans_SC5314	1392405	1392764	W	CAL0006234	CAL0006859	Putative pre-mRNA-splicing factor; decreased transcription is observed upon benomyl treatment	S. cerevisiae (RDS3):Component of the SF3b subcomplex of the U2 snRNP; zinc cluster protein involved in pre-mRNA splicing and cycloheximide resistance
orf19.2231		orf19.9773|IPF25069.1|IPF9046.1|Contig4-2341_0010|orf6.1324|CA0422|CaO19.2231|CaO19.9773|IPF9046	ORF|Uncharacterized	Ca21chr2_C_albicans_SC5314	1393616	1392837	C	CAL0006237		Protein of unknown function; Spider biofilm induced	BLAST: only uncharacterized proteins
orf19.2232	RPL11	orf19.9774|IPF25080.1|IPF9044.1|RPL11B|Contig4-2838_0014|orf6.1888|CA0763	ORF|Uncharacterized	Ca21chr2_C_albicans_SC5314	1396519	1395602	C	CAL0006240		Ribosomal protein; repressed by phagocytosis; colony morphology-related gene regulation by Ssn6; Hap43-induced; Spider biofilm repressed
orf19.2233	PRE2	orf19.9775|IPF25065.1|IPF9042.1|Contig4-2838_0012|orf6.1889|CA0764|CaO19.2233|CaO19.9775	ORF|Uncharacterized	Ca21chr2_C_albicans_SC5314	1397736	1396879	C	CAL0006242		Putative proteasome beta-5 subunit; macrophage-induced protein
orf19.2236	FHL1	orf19.9778|orf6.1892|IPF9040.3|IPF29164.1|Contig4-2838_0010|orf6.2396|CA0765|CaO19.2236|IPF9040|IPF9040.3eoc|IPF9040.2	ORF|Verified	Ca21chr2_C_albicans_SC5314	1401601	1398143	C	CAL0006246		Fork-head transcription factor; forms a heterodimer with Ifh1 that is tethered to promoters by Tbf1; positively regulates rRNA and ribosomal protein gene transcription
orf19.2237	SPR1	orf19.9779|IPF25049.1|IPF19900.1|Contig4-2838_0007|Contig4-2838_0008|orf6.2395|CA1078|CaO19.2237|CaO19.9779	ORF|Uncharacterized	Ca21chr2_C_albicans_SC5314	1402483	1404060	W	CAL0006247		Putative GPI-anchored protein; similar but not orthologous to S. cerevisiae Spr1, a sporulation-specific exo-1,3-beta-glucanase; mutant is viable
orf19.2238	LTE1	orf19.9780|orf19.9781|IPF25036.1|IPF13694.2|IPF25034.1|IPF19721.1|Contig4-2781_0024|Contig4-2838_0001|Contig4-2838_0002|orf6.2394|orf6.2393|CA1077|CA1076|orf19.2239|CaO19.9780|LTE99|CaO19.2238|IPF13694	ORF|Uncharacterized	Ca21chr2_C_albicans_SC5314	1407349	1412304	W	CAL0006248		Protein similar to GDP/GTP exchange factors; repressed by alpha pheromone in SpiderM medium; flow model biofilm repressed
orf19.2241	PST1	IPF17954.2|IPF18769.1|Contig4-2561_0001|orf6.1034|orf6.2391|CA6202|IPF18769	ORF|Uncharacterized	Ca21chr2_C_albicans_SC5314	1413266	1412670	C	CAL0006260		Putative 1,4-benzoquinone reductase; hyphal-induced; regulated by Cyr1, Ras1, Efg1, Nrg1, Rfg1, Tup1; Hap43-induced; Spider biofilm induced
orf19.2242	PRB1	orf19.9783|orf6.1035|PRB2|IPF12896.2|IPF29156.1|Contig4-2561_0002|orf6.2390|CA0270|CaO19.2242|PRB11	ORF|Uncharacterized	Ca21chr2_C_albicans_SC5314	1415365	1413968	C	CAL0006263		Endoprotease B; regulated by heat, carbon source (GlcNAc-induced), nitrogen, macrophage response, human neutrophils; similar to (does not replace) S. cerevisiae vacuolar B protease Prb1p; flow model biofilm induced; Spider biofilm induced
orf19.2244		orf19.9785|orf6.1037|IPF12897.2|IPF29158.1|Contig4-2561_0004|CA0271|CaO19.9785|CaO19.2244|IPF12897	ORF|Uncharacterized	Ca21chr2_C_albicans_SC5314	1416704	1415745	C	CAL0006266	CAL0006810	Similar to oxidoreductases and to S. cerevisiae Yjr096wp; Sfu1 repressed; induced by benomyl treatment, Ssr1; Hap43-repressed; flow model biofilm repressed	Sc_YJR096W. Xylose and arabinose reductase; member of the aldo-keto reductase (AKR) family; GFP-fusion protein is induced in response to the DNA-damaging agent MMS
orf19.2245	YPT72	IPF19068.2|IPF12899.1|Contig4-2561_0005|orf6.5901|CA3593|CaO19.2245|YPT7|YPT71	ORF|Verified	Ca21chr2_C_albicans_SC5314	1417737	1418390	W	CAL0006268		Vacuolar Rab small monomeric GTPase involved in vacuolar biogenesis; involved in filamentous growth and virulence			2008-09-05
orf19.2246		orf19.9786|IPF25072.1|IPF12900.2|Contig4-2561_0008|orf6.5900|CA3592|CaO19.9786|CaO19.2246|IPF12900	ORF|Uncharacterized	Ca21chr2_C_albicans_SC5314	1419303	1418533	C	CAL0006270		Protein of unknown function	Sc_YPL199C. Protein involved in nonstop mRNA decay; predicted to be palmitoylated
orf19.2247		orf19.9787|IPF25051.1|IPF12902.2|Contig4-2561_0011|orf6.5899|CA3591|AQR4|CaO19.2247|CaO19.9787|IFT2	ORF|Uncharacterized	Ca21chr2_C_albicans_SC5314	1421082	1419556	C	CAL0006271		Protein of unknown function	Blast: ARE2 [Candida theae] 96%
orf19.2248	ARE2	orf19.9788|IPF10109.2|IPF10110.1|Contig4-2290_0009|orf6.5898|CA3590|CaO19.9788|CaO19.2248	ORF|Verified	Ca21chr2_C_albicans_SC5314	1424342	1422513	C	CAL0006272		Acyl CoA:sterol acyltransferase; uses cholesterol and oleoyl-CoA substrates; protoberberine derivative drug inhibits enzyme activity; ketoconazole-induced; Hap43-repressed; flow model biofilm induced; Spider biofilm induced
orf19.2249		orf19.9789|IPF25071.1|IPF10113.1|Contig4-2290_0005|orf6.5897|CA3589|CaO19.2249|CaO19.9789|IPF10113	ORF|Uncharacterized	Ca21chr2_C_albicans_SC5314	1427146	1426430	C	CAL0006273		Putative metalloprotease of the mitochondrial inner membrane; expression downregulated in an ssr1 null mutant	Sc_ATP23 / YNR020C. Putative metalloprotease of the mitochondrial inner membrane; required for processing of Atp6p; has an additional role in assembly of the F0 sector of the F1F0 ATP synthase complex; substrate of the Mia40p-Erv1p disulfide relay system, and folding is assisted by Mia40p
orf19.2250	SPE3	orf19.9790|IPF25063.1|IPF10115.1|Contig4-2104_0003|Contig4-2104_0004|orf6.5896|CA3588|CaO19.9790|CaO19.2250	ORF|Uncharacterized	Ca21chr2_C_albicans_SC5314	1427916	1428809	W	CAL0006284		Putative spermidine synthase; predicted role in pantothenate and spermidine biosynthesis; Spider biofilm repressed
orf19.2251	AAH1	orf19.9791|IPF25061.1|IPF10117.2|Contig4-2104_0002|orf6.5895|orf6.307|CA3587|CaO19.2251	ORF|Verified	Ca21chr2_C_albicans_SC5314	1429370	1430413	W	CAL0006286		Adenine deaminase; purine salvage and nitrogen catabolism; colony morphology-related regulation by Ssn6; Hog1, CO2-induced; chlamydospore formation repressed in C. albicans and C. dubliniensis; rat catheter and F-12/CO2 biofilm induced
orf19.2252		orf19.9792|IPF10120.2|IPF15939.1|Contig4-2665_0008|orf6.306|orf6.5894|CA3586|AQR2|CaO19.2252|IFT3	ORF|Uncharacterized	Ca21chr2_C_albicans_SC5314	1431742	1433280	W	CAL0006289		Protein of unknown function; rat catheter biofilm repressed	Blast: DUF3112 domain-containing protein [Asgard group archaeon] 99%
orf19.2253		orf19.9793|IPF25047.1|IPF16720.2|Contig4-2665_0006|orf6.5893|CA3585|CaO19.9793|AQR3|CaO19.2253|IFT1	ORF|Uncharacterized	Ca21chr2_C_albicans_SC5314	1434609	1436165	W	CAL0006291		Protein of unknown function; expression regulated by white-opaque switch; repressed by alpha pheromone in SpiderM medium; Spider biofilm induced	Blast: DUF3112 domain-containing protein [Asgard group archaeon] 99%
orf19.2256		orf19.9796|IPF25074.1|IPF15468.1|Contig4-2665_0004|orf6.5890|CA3584|CaO19.2256|CaO19.9796|IPF15468	ORF|Uncharacterized	Ca21chr2_C_albicans_SC5314	1436602	1437294	W	CAL0006295		Protein of unknown function	Sc_YCR051W. Putative protein of unknown function; green fluorescent protein (GFP)-fusion protein localizes to the cytoplasm and nucleus; contains ankyrin (Ank) repeats; YCR051W is not an essential gene
orf19.2257		orf19.9797|IPF25062.1|IPF20137.1|Contig4-2665_0002|orf6.5889|CA3583|IPF20137	ORF|Uncharacterized	Ca21chr2_C_albicans_SC5314	1437525	1438696	W	CAL0006296		Predicted ER protein involved in ER-nucleus signaling; Spider biofilm repressed	Sc_YNR021W. Putative protein of unknown function; green fluorescent protein (GFP)-fusion protein localizes to the endoplasmic reticulum; YNR021W is not an essential gene
orf19.2258		orf19.9798|IPF25059.1|IPF15466.2|Contig4-2665_0001|orf6.5888|CA3582|CaO19.9798|CaO19.2258|IPF15466	ORF|Uncharacterized	Ca21chr2_C_albicans_SC5314	1440036	1438852	C	CAL0006297		Protein of unknown function	Blast: Serine-threonine protein kinase 19 family protein [Candida albicans] 99%
orf19.2259		orf19.9799|IPF25066.1|IPF16143.2|Contig4-2843_0021|orf6.5887|CA3581|CaO19.9799|CaO19.2259|IPF16143	ORF|Uncharacterized	Ca21chr2_C_albicans_SC5314	1441079	1440264	C	CAL0006298		Protein of unknown function	Sc_MRPL50 / YNR022C. Mitochondrial ribosomal protein of the large subunit; not essential for mitochondrial translation
orf19.2260		orf19.9800|IPF25060.1|IPF16141.2|Contig4-2843_0020|orf6.5886|CA3580|CaO19.2260|CaO19.9800|IPF16141	ORF|Uncharacterized	Ca21chr2_C_albicans_SC5314	1441294	1442382	W	CAL0006308		Putative transcription factor with zinc finger DNA-binding motif	Sc_BCD1 / YHR040W. Essential protein required for the accumulation of box C/D snoRNA
orf19.2261		orf19.9801|IPF25070.1|IPF11104.2|Contig4-2843_0018|orf6.5885|CA3579|CaO19.9801|SAP49|CaO19.2261|HSH49	ORF|Uncharacterized	Ca21chr2_C_albicans_SC5314	1442849	1443628	W	CAL0006311		Protein of unknown function	Sc_HSH49 / YOR319W. U2-snRNP associated splicing factor; similar to the mammalian splicing factor SAP49; proposed to function as a U2-snRNP assembly factor along with Hsh155p and binding partner Cus1p; contains two RNA recognition motifs (RRM)
orf19.2262		orf19.9802|IPF25057.1|IPF11105.2|Contig4-2843_0016|orf6.5884|CA3578|ZTA1|CaO19.2262|CaO19.9802|IPF11105	ORF|Uncharacterized	Ca21chr2_C_albicans_SC5314	1443868	1445022	W	CAL0006314	CAL0006800	Protein similar to quinone oxidoreductases; induced by benomyl treatment, nitric oxide; oxidative stress-induced via Cap1; stationary-phase enriched protein; Spider biofilm induced	Sc_ZTA1 / YBR046C. NADPH-dependent quinone reductase; GFP-tagged protein localizes to the cytoplasm and nucleus; has similarity to E. coli quinone oxidoreductase and to human zeta-crystallin
orf19.2263		orf19.9803|IPF25078.1|IPF11106.2|Contig4-2843_0015|orf6.5883|CA3577|CaO19.9803|CaO19.2263|IPF11106	ORF|Uncharacterized	Ca21chr2_C_albicans_SC5314	1445592	1445053	C	CAL0006316		Protein of unknown function	Blast: CBS domain family protein [Candida albicans] 99%
orf19.2264	OLE2	orf19.9804|IPF25050.1|IPF11107.2|Contig4-2843_0012|orf6.5882|CA3576|CaO19.2264|CaO19.9804|IPF11107	ORF|Verified	Ca21chr2_C_albicans_SC5314	1447461	1445881	C	CAL0006318	CAL0006626	Protein with similarity to fatty acid desaturase (stearoyl-CoA desaturase); homozygous null mutant shows decreased production of prostaglandin E2
orf19.2265		orf19.9805|IPF25054.1|IPF11108.2|Contig4-2843_0011|orf6.5881|CA3575|CaO19.9805|SNF12|CaO19.2265|IPF11108	ORF|Uncharacterized	Ca21chr2_C_albicans_SC5314	1447816	1449225	W	CAL0006320		Protein of unknown function	Sc_SNF12 / YNR023W. 73 kDa subunit of the SWI/SNF chromatin remodeling complex; involved in transcriptional regulation; relocates to the cytosol under hypoxic conditions; deletion mutants are temperature-sensitive; SNF12 has a paralog, RSC6, that arose from the whole genome duplication
orf19.2266		orf19.9806|IPF19585.2|IPF19584.1|Contig4-2843_0009|orf6.436|orf6.5880|CA3574|CaO19.2266|IPF19584	ORF|Uncharacterized	Ca21chr2_C_albicans_SC5314	1451856	1449364	C	CAL0006322		Protein of unknown function	Sc_IOC3 / YFR013W. Subunit of the Isw1a complex; Isw1a has nucleosome-stimulated ATPase activity and represses transcription initiation by specific positioning of a promoter proximal dinucleosome; promotes nucleosome shifts in the 5 prime direction; IOC3 has a paralog, ESC8, that arose from the whole genome duplication.
orf19.2267	RFA2	orf19.9807|IPF19276.2|IPF13308.1|Contig4-2843_0008|orf6.435|orf6.5879|CA3573|CaO19.2267	ORF|Verified	Ca21chr2_C_albicans_SC5314	1452518	1453336	W	CAL0006323		Putative DNA replication factor A; RNA abundance regulated by cell cycle, tyrosol and cell density
orf19.2268	RCK2	orf19.9808|IPF19933.1|IPF29154.1|Contig4-2843_0002|Contig4-2843_0005|orf6.3573|CA1881|CaO19.2268|CA3572|IPF18321|IPF18321.1	ORF|Verified	Ca21chr2_C_albicans_SC5314	1455535	1453817	C	CAL0006324		Predicted MAP kinase-activated protein kinase, similar to S. cerevisiae serine/threonine protein kinase Rck2p; induced by osmotic stress via Hog1p; macrophage/pseudohyphal-repressed; mutants are sensitive to rapamycin	mutants are sensitive to rapamycin
orf19.2269		orf19.9809|IPF25073.1|IPF13316.2|Contig4-1520_0002|orf6.3572|CA1880|CaO19.2269|CaO19.9809|IPF13316	ORF|Uncharacterized	Ca21chr2_C_albicans_SC5314	1457877	1458614	W	CAL0006325	CAL0006815	Putative 3-phosphoserine phosphatase; induced by benomyl or in azole-resistant strain that overexpresses MDR1; early-stage flow model biofilm induced; Spider biofilm repressed	Sc_PYP1 / YNL010W. Sugar alcohol phosphatase; polyol phosphatase that hydrolyzes sorbitol-6-phosphate, ribitol-5-phosphate, and (D)-glycerol-3-phosphate, maintaining phosphoglucose isomerase (PGI) activity in the presence of PGI-inhibitory sugar alcohols; expression correlated with growth rate; GFP-fusion protein localizes to the cytoplasm and nucleus; homozygous diploid mutant displays increased…
orf19.2270	SMF12	orf19.9810|SMF1|IPF25043.1|IPF19747.1|orf6.3571|CA1879|SMF11|CaO19.2270|CaO19.9810	ORF|Uncharacterized	Ca21chr2_C_albicans_SC5314	1460029	1461783	W	CAL0006336		Ortholog of S. cerevisiae Smf1; manganese transporter; Gcn4-regulated; Hap43, alkaline induced; caspofungin repressed; mutants are viable	Ortholog of S. cerevisiae Smf1; manganese transporter; Gcn4-regulated; Hap43, alkaline induced
orf19.2272	AFT2	orf19.9812|IPF25037.1|IPF10298.2|Contig4-2395_0001|Contig4-3049_0034|orf6.3569|CA1878|CaO19.9812|CaO19.2272|IPF10298	ORF|Verified	Ca21chr2_C_albicans_SC5314	1464540	1462144	C	CAL0006340		Putative Aft domain transcription factor; role in regulation of iron metabolism, oxidative stress, adhesion, hyphal growth, colony morphology, virulence; complements S. cerevisiae aft1 mutation; Spider biofilm induced
orf19.2274		orf19.9814|IPF25067.1|IPF10300.1|Contig4-3049_0033|orf6.3567|CA1877|CaO19.2274|CaO19.9814|IPF10300	ORF|Uncharacterized	Ca21chr2_C_albicans_SC5314	1466424	1467170	W	CAL0006343		Protein of unknown function	Blast: all uncharacterized or hypothetical proteins
orf19.2275		orf19.9815|IPF25079.1|IPF10301.1|Contig4-3049_0031|orf6.3566|CA1876|CaO19.9815|MRPL12|CaO19.2275|IPF10301	ORF|Uncharacterized	Ca21chr2_C_albicans_SC5314	1467917	1467393	C	CAL0006345		Putative mitochondrial ribosomal protein; predicted role in aerobic respiration; Spider biofilm repressed	Sc_MNP1 / YGL068W. Mitochondrial ribosomal protein of the large subunit; has similarity to E. coli L7/L12 and human MRPL7 ribosomal proteins; associates with the mitochondrial nucleoid; required for normal respiratory growth
orf19.2276		orf19.9816|IPF25086.1|IPF10302.1|Contig4-3049_0028|orf6.3565|CA1875|CaO19.2276|RPB9|CaO19.9816	ORF|Uncharacterized	Ca21chr2_C_albicans_SC5314	1468475	1468813	W	CAL0006347		Protein of unknown function	Sc_RPB9 / YGL070C. RNA polymerase II subunit B12.6; contacts DNA; mutations affect transcription start site selection and fidelity of transcription; positively regulates ATG1 transcription as a key regulator of autophagy
orf19.2277	TPK2	orf19.9817|IPF25055.1|IPF10304.1|Contig4-3049_0025|Contig4-3049_0027|orf6.3564|CA1874|CaO19.2277|CaO19.9817	ORF|Verified	Ca21chr2_C_albicans_SC5314	1470574	1469240	C	CAL0006348		cAMP-dependent protein kinase catalytic subunit; isoform of Tpk1; needed for epithelial cell damage, engulfment and oral (not systemic) virulence in mice; control of morphogenesis and stress response; rat catheter, Spider biofilm repressed
orf19.2278		orf19.9818|IPF25068.1|IPF10309.2|Contig4-3049_0021|orf6.3563|orf6.997|CA0256|CaO19.2278|IPF10309	ORF|Uncharacterized	Ca21chr2_C_albicans_SC5314	1472371	1473165	W	CAL0006349		Putative 20S proteasome assembly protein; filament induced; induced by alpha pheromone in SpiderM medium	Sc_ADD66 / YKL206C. Protein involved in 20S proteasome assembly; forms a heterodimer with Pba1p that binds to proteasome precursors; interaction with Pba1p-Add66p may affect function of the mature proteasome and its role in maintaining respiratory metabolism; similar to human PAC2 constituent of the PAC1-PAC2 complex involved in proteasome assembly
orf19.2280	ZCF10	orf19.9820|IPF25032.1|IPF10084.3|Contig4-3049_0020|orf6.2248|orf6.999|CA0257|CaO19.2280|QUA1|IPF10079|IPF10084.2	ORF|Verified	Ca21chr2_C_albicans_SC5314	1476115	1473350	C	CAL0006370		Putative transcription factor with zinc cluster DNA-binding motif			2005-02-11
orf19.2281		orf19.9821|IPF25052.1|IPF10077.2|Contig4-3049_0014|orf6.2249|CA0994|OCA99|CaO19.9821|CaO19.2281|IPF10077	ORF|Uncharacterized	Ca21chr2_C_albicans_SC5314	1478435	1476933	C	CAL0006372		Protein of unknown function	Blast: 3-oxoacid CoA-transferase, B subunit [Candida albicans P37005] 99%
orf19.2282		orf19.9822|IPF10074.1|IPF18758.2|Contig4-3049_0013|orf6.2250|CA1112|HQD1|CaO19.2282|IPF18758|CA0995|IPF10074|IPF18758.5eoc|IPF18758.1	ORF|Uncharacterized	Ca21chr2_C_albicans_SC5314	1480139	1479147	C	CAL0006375		Protein of unknown function	Blast: 6-chlorohydroxyquinol-1,2-dioxygenase, putative [Candida dubliniensis CD36] 99%
orf19.2283	DQD1	orf19.9823|IPF10071.2|IPF29159.1|Contig4-3049_0012|orf6.2251|orf6.2443|CA0996|CaO19.2283|DQD99|IPF10071	ORF|Uncharacterized	Ca21chr2_C_albicans_SC5314	1481049	1480609	C	CAL0006377		Putative 3-dehydroquinate dehydratase; ketoconazole-repressed; protein abundance downregulated by macrophages; flow model biofilm induced
orf19.2284		orf19.9824|IPF9998.2|IPF29157.1|Contig4-3049_0010|orf6.2252|orf6.2444|CA0997|CaO19.2284|IPF9998	ORF|Uncharacterized	Ca21chr2_C_albicans_SC5314	1481535	1482554	W	CAL0006378		Protein with an FMN-binding domain; Hap43-repressed; flow model biofilm induced	Blast: flavin reductase family protein [Asgard group archaeon] 86%, and NADH-FMN oxidoreductase RutF, flavin reductase (DIM6/NTAB) family [Metschnikowia aff. pulcherrima] 82%
orf19.2285		orf19.9825|IPF18802.2|IPF9996.2|IPF9996|Contig4-3049_0008|orf6.2253|orf6.2445|CA1113|CaO19.2285	ORF|Verified	Ca21chr2_C_albicans_SC5314	1482795	1484489	W	CAL0006380	CAL0006863	Protein of unknown function; transcription induced by benomyl treatment	Blast: Protein-ADP-ribose hydrolase [Candida viswanathii] 99%, and appr-1-p processing enzyme family protein [Aspergillus ruber CBS 135680] 98%
orf19.2286		orf19.9826|IPF25064.1|IPF9995.2|Contig4-3049_0005|orf6.2446|CA1114|CaO19.2286|CaO19.9826|IPF9995	ORF|Verified	Ca21chr2_C_albicans_SC5314	1484709	1485665	W	CAL0006381		Putative deoxyhypusine hydroxylase; ketoconazole-induced; protein level decreases in stationary phase cultures; required for biofilm formation; Spider biofilm repressed	Sc_LIA1 / YJR070C. Deoxyhypusine hydroxylase; HEAT-repeat containing metalloenzyme that catalyzes hypusine formation; binds to and is required for the modification of Hyp2p (eIF5A); complements S. pombe mmd1 mutants defective in mitochondrial positioning; protein abundance increases in response to DNA replication stress
orf19.2287	RPA12	orf19.9827|IPF25090.1|IPF9993.2|Contig4-3049_0004|orf6.2447|CA1115|CaO19.9827|CaO19.2287	ORF|Uncharacterized	Ca21chr2_C_albicans_SC5314	1486119	1485748	C	CAL0006382		Putative DNA-directed RNA polymerase I; induced upon adherence to polystyrene
orf19.2288	CCT5	orf19.9828|IPF25045.1|IPF9991.2|Contig4-3049_0003|orf6.2448|CA1116|CaO19.9828|CaO19.2288	ORF|Uncharacterized	Ca21chr2_C_albicans_SC5314	1486767	1488413	W	CAL0006383		T-complex protein 1, epsilon subunit; protein present in exponential and stationary growth phase yeast cultures; Spider biofilm repressed
orf19.2289	ARP3	orf19.9829|IPF25056.1|IPF9988.2|Contig4-3049_0002|orf6.2449|CA1117|CaO19.9829|CaO19.2289	ORF|Verified	Ca21chr2_C_albicans_SC5314	1488790	1490049	W	CAL0006384		Protein with Myo5p-dependent localization to cortical actin patches at hyphal tip; mutation confers hypersensitivity to cytochalasin D; Spider biofilm repressed
orf19.2290	TOR1	orf19.9459|orf19.9461|orf19.9830|TOR|IPF25458.1|IPF9719.2|IPF25075.1|IPF9987.3|Contig4-3049_0001|orf6.7015|orf6.7017|orf6.2450|CA4469|CA4468|CA1118|orf19.1905|orf19.1903|TOR2|CaO19.9830|CaO19.2290|IPF9987|IPF9987.2	ORF|Verified	Ca21chr2_C_albicans_SC5314	1490298	1497746	W	CAL0006402		Protein similar to TOR family phosphatidylinositol kinases; mutation confers resistance to rapamycin; involved in regulation of ribosome biogenesis, starvation response, and adhesion
orf19.81		Contig4-2678_0013|RRP46|CaO19.81	ORF|Uncharacterized	Ca21chr2_C_albicans_SC5314	1356640	1357449	W	CAL0000678		Protein of unknown function	Sc_RRP46 / YGR095C. Exosome non-catalytic core component; involved in 3'-5' RNA processing and degradation in both the nucleus and the cytoplasm; has similarity to E. coli RNase PH and to human hRrp46p (EXOSC5)
orf19.2195		IPF25151.1|IPF7512.2|orf6.4346	ORF|Uncharacterized	Ca21chr2_C_albicans_SC5314	1601934	1601392	C	CAF0006941		Protein of unknown function	Blast: only uncharacterized and hypothetical proteins
orf19.2204.2	RHO2	IPF25102.1|IPF5490.1|Contig4-3058_0013|CA1886|RHO2.3f	ORF|Uncharacterized	Ca21chr2_C_albicans_SC5314	1585831	1586394	W	CAF0006942		Protein of unknown function
tI(AAU)1	tI(AAU)1	tI(AAU)1.2|tI(AAT)1	tRNA|Uncharacterized	Ca21chr2_C_albicans_SC5314	1321524	1321610	W	CAF0007171		tRNA-Ile, predicted by tRNAscan-SE; AAU anticodon
tM(CAU)2	tM(CAU)2	tM(CAU)2.2|tM(CAT)2	tRNA|Uncharacterized	Ca21chr2_C_albicans_SC5314	1600516	1600445	C	CAF0007198		tRNA-Met, predicted by tRNAscan-SE; CAU anticodon
orf19.1860.1		orf19.9762|IPF25116.1|IPF4072.2|orf6.1260|orf6.4262|CA2380|orf19.2217	ORF|Uncharacterized	Ca21chr2_C_albicans_SC5314	1561733	1560333	C	CAF0007418		Protein of unknown function	Blast: prolyl aminopeptidase A, putative [Candida dubliniensis CD36] 99%; and Proline iminopeptidase [Spathaspora sp. JA1] 98%
orf19.2237.1		CA6201|IPF13696|orf19.9779.1	ORF|Uncharacterized	Ca21chr2_C_albicans_SC5314	1404372	1405051	W	CAF0007442		Ortholog of Slx9 required for pre-rRNA processing; associated with 90S pre-ribosome and 43S small ribosomal subunit precursor, interacts with U3 snoRNA in S. cerevisiae; gene has intron; Spider biofilm induced	Sc_SLX9 / YGR081C. Nuclear export receptor for exportin Crm1p; required for pre-rRNA processing and nuclear export of pre-40S pre-ribosomal particles; associates with the 90S pre-ribosome and 43S small ribosomal subunit precursor; interacts with U3 snoRNA; binds G-quadruplex (G4) structures in DNA; deletion mutant has synthetic fitness defect with an sgs1 deletion mutant
orf19.2191.1			ORF|Uncharacterized	Ca21chr2_C_albicans_SC5314	1612089	1611913	C	CAL0120608		Protein of unknown function	Blast: DEHA2C10076p [Debaryomyces hansenii CBS767] 88%, and rest all uncharacterized or hypothetical proteins
orf19.2203.1			ORF|Uncharacterized	Ca21chr2_C_albicans_SC5314	1589275	1588979	C	CAL0120612		Protein of unknown function	Blast: putative esterase [Spathaspora sp. JA1] 92%
orf19.35.1			ORF|Uncharacterized	Ca21chr2_C_albicans_SC5314	1345445	1345203	C	CAL0120700		Protein of unknown function	Sc_YCL074W. Pseudogene: encodes fragment of Ty Pol protein
orf19.36.1			ORF|Uncharacterized	Ca21chr2_C_albicans_SC5314	1350101	1349895	C	CAL0120705		Protein of unknown function	Blast: NADPH-dependent methylglyoxal reductase [Candida orthopsilosis Co 90-125] 97%
tara-2a		tara	long_terminal_repeat	Ca21chr2_C_albicans_SC5314	1333691	1333407	C	CAL0121155	CAF0007335	Long terminal repeat (LTR); about 285 bp long, 9 copies per genome
pi-2a		pi	long_terminal_repeat	Ca21chr2_C_albicans_SC5314	1416908	1417186	W	CAL0121156	CAF0007321	Long terminal repeat (LTR); about 280 bp long, 17 copies per genome
gamma-2a		gamma	long_terminal_repeat	Ca21chr2_C_albicans_SC5314	1442454	1442734	W	CAL0121157	CAF0007305	Solo copy of the long terminal repeat (LTR) associated with the transposon Tca2; about 280 bp long, 5-10 copies per genome
sampi-2a		sampi	long_terminal_repeat	Ca21chr2_C_albicans_SC5314	1459318	1459637	W	CAL0121158	CAF0007323	Long terminal repeat (LTR); about 324 bp long, 9 copies per genome
snR8b			snoRNA|Uncharacterized	Ca21chr2_C_albicans_SC5314	1332569	1332644	W	CAL0126280		H/ACA box small nucleolar RNA (snoRNA)
