# Supplementary material for: Candida albicans’ inorganic phosphate transport and evolutionary adaptation to phosphate scarcity
Source: PLoS Genet. 2024 Aug 13;20(8):e1011156. doi: 10.1371/journal.pgen.1011156 (PMC11343460; doi:10.1371/journal.pgen.1011156)
Supplement: S6 Table — (XLSX) [file pgen.1011156.s007.xlsx]

## Sheet: Replicate-#1
Rep1-YPD
WT									ratio
1	106812	39.395	60.131	0	228	4207826	85.994	4207826	1
Mut
∆pho84	106812	30.788	52.435	0	231	3288527	84.784	3288527	0.781526
∆pho87	106812	33.33	54.228	0	229	3559999	84.665	3559999	0.846042
∆pho89	106812	36.086	56.981	0	230	3854429	86.588	3854429	0.916014
∆fgr2	106812	37.475	56.938	0	226	4002757	87.437	4002757	0.951265
Q-1	106812	24.193	45.835	0	231	2584150	84.629	2584150	0.614129
Q-2	106812	24.471	46.528	0	230	2613806	85.029	2613806	0.621177
Rep1_0.05Pi-pH3
WT									ratio
1	79380	15.9	32.274	0	163	1262141	85.254	1262141	1
Mut
∆pho84	79380	1.204	0.842	0	16	95583	80.411	95583	0.0757308
∆pho87	79380	12.455	26.825	0	157	988707	84.62	988707	0.783357
∆pho89	79380	12.731	26.791	0	181	1010601	84.117	1010601	0.800704
∆fgr2	79380	14.377	28.838	0	157	1141232	83.408	1141232	0.904203
Q-1	79380	1.159	0.86	0	8	91995	78.326	91995	0.0728881
Q-2	79380	1.241	0.986	0	11	98519	78.607	98519	0.078057
Rep1_0.05Pi-pH5
WT									ratio
1	66690	19.444	37.229	0	151	1296717	83.93	1296717	1
Mut
∆pho84	66690	1.228	1.016	0	46	81911	80.346	81911	0.063168
∆pho87	66690	17.25	32.589	0	164	1150429	84.455	1150429	0.887186
∆pho89	66690	16.298	31.409	0	178	1086911	85.338	1086911	0.838202
∆fgr2	66690	16.601	32.601	0	152	1107150	87.003	1107150	0.85381
Q-1	66690	1.275	0.957	0	9	85062	80.808	85062	0.065598
Q-2	66690	1.305	1.396	0	61	87033	79.862	87033	0.067118
Rep1_0.05Pi-pH7
WT									ratio
1	83250	10.072	22.695	0	121	838512	82.243	838512	1
Mut
∆pho84	83250	7.798	17.558	0	146	649185	82.326	649185	0.774211
∆pho87	83250	8.857	19.5	0	162	737304	82.132	737304	0.8793
∆pho89	83250	9.062	19.778	0	169	754420	80.907	754420	0.899713
∆fgr2	83250	9.572	20.49	0	146	796896	84.054	796896	0.950369
Q-1	83250	1.154	0.904	0	9	96103	77.283	96103	0.114611
Q-2	83250	1.108	0.832	0	7	92231	76.718	92231	0.109994
Rep1_0.5Pi-pH3
WT									ratio
1	82512	29.404	56.522	0	231	2426210	85.448	2426210	1
Mut
∆pho84	82512	1.533	1.922	0	18	126450	80.139	126450	0.0521183
∆pho87	82512	29.811	54.977	0	230	2459745	84.689	2459745	1.01382
∆pho89	82512	27.41	54.1	0	229	2261653	86.729	2261653	0.932175
∆fgr2	82512	26.083	52.843	0	230	2152174	85.59	2152174	0.887052
Q-1	82512	1.504	1.697	0	17	124094	79.283	124094	0.0511473
Q-2	82512	1.53	1.593	0	27	126252	81.827	126252	0.0520367
Rep1_0.5Pi-pH5
WT									ratio
1	83380	30.288	57.712	0	230	2525433	85.756	2525433	1
Mut
∆pho84	83380	1.836	3.046	0	33	153050	79.675	153050	0.0606035
∆pho87	83380	28.422	53.615	0	229	2369827	84.415	2369827	0.938384
∆pho89	83380	27.719	53.516	0	228	2311189	84.49	2311189	0.915165
∆fgr2	83380	31.067	56.79	0	229	2590383	84.68	2590383	1.02572
Q-1	83380	2.095	3.62	0	36	174664	81.222	174664	0.069162
Q-2	83380	2.175	3.876	0	40	181370	81.488	181370	0.0718174
Rep1_0.5Pi-pH7
WT									ratio
1	88080	21.423	44.56	0	231	1886936	83.47	1886936	1
Mut
∆pho84	88080	17.166	37.052	0	203	1511997	83.974	1511997	0.801297
∆pho87	88080	20.526	42.181	0	232	1807926	83.303	1807926	0.958128
∆pho89	88080	18.153	39.526	0	222	1598905	84.536	1598905	0.847355
∆fgr2	88080	19.265	40.402	0	225	1696877	85.523	1696877	0.899276
Q-1	88080	1.148	0.86	0	8	101125	78.238	101125	0.0535922
Q-2	88080	1.117	0.869	0	13	98374	76.307	98374	0.0521343
Rep1_7.3Pi-pH3
WT									ratio
1	90720	29.849	59.339	0	226	2707876	84.584	2707876	1
Mut
∆pho84	90720	11.126	30.559	0	207	1009317	83.082	1009317	0.372734
∆pho87	90720	27.678	56.016	0	229	2510954	84.967	2510954	0.927278
∆pho89	90720	28.46	58.038	0	229	2581934	84.129	2581934	0.95349
∆fgr2	90720	29.17	57.976	0	230	2646313	85.433	2646313	0.977265
Q-1	90720	11.332	30.837	0	221	1028019	83.081	1028019	0.37964
Q-2	90720	12.555	33.151	0	217	1138994	84.836	1138994	0.420623
Rep1_7.3Pi-pH5
WT									ratio
1	95004	35.415	63.076	0	227	3364527	86.117	3364527	1
Mut
∆pho84	95004	13.918	36.322	0	227	1322259	81.132	1322259	0.393
∆pho87	95004	24.706	50.993	0	224	2347165	83.731	2347165	0.697621
∆pho89	95004	25.525	52.024	0	229	2424960	85.051	2424960	0.720743
∆fgr2	95004	23.327	50.332	0	231	2216179	83.746	2216179	0.65869
Q-1	95004	14.149	36.053	0	202	1344189	82.588	1344189	0.399518
Q-2	95004	15.314	38.643	0	222	1454901	83.502	1454901	0.432424
Rep1_7.3Pi-pH7
WT									ratio
1	105327	28.018	55.325	0	226	2951085	85.828	2951085	1
Mut
∆pho84	105327	20.443	44.505	0	228	2153226	83.224	2153226	0.729639
∆pho87	105327	23.796	49.709	0	230	2506400	85.275	2506400	0.849315
∆pho89	105327	22.618	48.987	0	231	2382240	84.661	2382240	0.807242
∆fgr2	105327	22.769	49.834	0	232	2398193	84.123	2398193	0.812648
Q-1	105327	1.316	1.522	0	42	138654	78.757	138654	0.0469841
Q-2	105327	1.362	1.595	0	54	143421	80.069	143421	0.0485994

## Sheet: Replicate-#2
Rep2-YPD
WT									ratio
1	95728	41.709	64.324	0	225	3992714	91.879	3992714	1
Mut
∆pho84	95728	33.512	57.369	0	223	3207990	89.547	3207990	0.803461
∆pho89	95728	36.505	59.284	0	226	3494572	89.958	3494572	0.875237
∆pho87	95728	34.041	57.571	0	227	3258698	88.532	3258698	0.816161
∆fgr2	95728	40.252	57.885	0	226	3853234	89.21	3853234	0.965066
Pho84-A	95728	35.976	54.409	0	226	3443916	89.717	3443916	0.86255
Pho89-A	95728	30.571	52.912	0	191	2926504	88.72	2926504	0.732961
Pho87-A	95728	33.429	52.967	0	222	3200111	89.72	3200111	0.801488
Fgr2-A	95728	32.926	56.209	0	209	3151956	87.498	3151956	0.789427
Q-1	95728	29.182	54.228	0	216	2793509	87.941	2793509	0.699652
Q-2	95728	35.401	58.811	0	221	3388828	88.526	3388828	0.848753
Rep2_0.05Pi-pH3
WT									ratio
1	95160	33.615	59.583	0	224	3198825	90.408	3198825	1
Mut
∆pho84	95160	1.682	1.523	0	41	160012	83.734	160012	0.0500221
∆pho89	95160	26.97	50.25	0	221	2566452	88.271	2566452	0.802311
∆pho87	95160	22.154	45.548	0	225	2108160	87.989	2108160	0.659042
∆fgr2	95160	21.99	45.26	0	215	2092547	87.208	2092547	0.654161
Pho84-A	95160	29.354	51.114	0	222	2793362	89.126	2793362	0.873246
Pho89-A	95160	1.926	1.459	0	13	183304	87.615	183304	0.0573035
Pho87-A	95160	1.707	1.365	0	11	162465	84.677	162465	0.050789
Fgr2-A	95160	1.538	1.334	0	20	146376	83.349	146376	0.0457593
Q-1	95160	1.753	1.737	0	18	166785	84.09	166785	0.0521395
Q-2	95160	1.852	2.029	0	22	176239	84.254	176239	0.0550949
Rep2_0.05Pi-pH5
WT									ratio
1	89444	33.208	56.252	0	227	2970289	88.993	2970289	1
Mut
∆pho84	89444	1.408	1.103	0	10	125969	81.748	125969	0.0424097
∆pho89	89444	26.149	47.584	0	226	2338866	86.753	2338866	0.78742
∆pho87	89444	22.217	43.59	0	226	1987138	86.857	1987138	0.669005
∆fgr2	89444	23.7	44.633	0	230	2119814	86.483	2119814	0.713673
Pho84-A	89444	29.099	48.832	0	228	2602768	87.411	2602768	0.876268
Pho89-A	89444	1.648	1.256	0	14	147415	84.991	147415	0.0496299
Pho87-A	89444	1.447	1.108	0	10	129394	82.607	129394	0.0435628
Fgr2-A	89444	1.32	1.095	0	16	118101	79.746	118101	0.0397608
Q-1	89444	1.44	1.184	0	15	128814	82.516	128814	0.0433675
Q-2	89444	1.44	1.391	0	21	128819	80.197	128819	0.0433692
Rep2_0.05Pi-pH7
WT									ratio
1	85956	24.251	42.843	0	199	2084555	87.827	2084555	1
Mut
∆pho84	85956	17.064	34.036	0	189	1466778	86.789	1466778	0.703641
∆pho89	85956	19.307	36.448	0	224	1659555	86.834	1659555	0.79612
∆pho87	85956	17.46	34.651	0	194	1500804	85.876	1500804	0.719964
∆fgr2	85956	17.137	34.478	0	186	1473036	84.454	1473036	0.706643
Pho84-A	85956	19.804	36.603	0	215	1702239	87.109	1702239	0.816596
Pho89-A	85956	18.579	34.88	0	202	1596998	88.245	1596998	0.76611
Pho87-A	85956	1.379	1.053	0	20	118549	81.559	118549	0.0568702
Fgr2-A	85956	1.255	0.915	0	9	107847	80.269	107847	0.0517362
Q-1	85956	1.366	1.01	0	18	117456	81.785	117456	0.0563458
Q-2	85956	1.284	0.871	0	12	110330	82.3	110330	0.0529274
Rep2_0.5Pi-pH3
WT									ratio
1	102960	34.591	57.382	0	228	3561507	87.882	3561507	1
Mut
∆pho84	102960	3.227	8.078	0	83	332286	81.502	332286	0.0932993
∆pho89	102960	33.371	54.507	0	228	3435923	85.644	3435923	0.964739
∆pho87	102960	26.685	49.437	0	228	2747523	85.321	2747523	0.77145
∆fgr2	102960	28.256	50.497	0	225	2909223	85.609	2909223	0.816852
Pho84-A	102960	34.84	54.67	0	226	3587130	87.821	3587130	1.00719
Pho89-A	102960	4.017	8.147	0	69	413545	84.302	413545	0.116115
Pho87-A	102960	4.72	11.371	0	157	486012	83.117	486012	0.136462
Fgr2-A	102960	4.554	11.795	0	97	468834	80.376	468834	0.131639
Q-1	102960	4.396	11.733	0	99	452571	80.997	452571	0.127073
Q-2	102960	5.021	14.011	0	101	516962	82.778	516962	0.145153
Rep2_0.5Pi-pH5
WT									ratio
1	112776	37.73	58.103	0	226	4255046	87.714	4255046	1
Mut
∆pho84	112776	2.561	5.153	0	44	288852	80.652	288852	0.0678846
∆pho89	112776	34.019	55.669	0	227	3836557	86.242	3836557	0.901649
∆pho87	112776	29.603	52.846	0	229	3338516	85.054	3338516	0.784602
∆fgr2	112776	29.531	52.894	0	231	3330335	85.509	3330335	0.782679
Pho84-A	112776	32.079	54.305	0	227	3617689	85.469	3617689	0.850211
Pho89-A	112776	2.765	5.184	0	53	311794	83.263	311794	0.0732763
Pho87-A	112776	2.976	6.898	0	78	335615	81.249	335615	0.0788746
Fgr2-A	112776	3.065	7.799	0	86	345702	79.927	345702	0.0812452
Q-1	112776	3.585	8.878	0	69	404246	83.722	404246	0.0950039
Q-2	112776	3.856	10.153	0	93	434882	80.848	434882	0.102204
Rep2_0.5Pi-pH7
WT									ratio
1	96516	42.264	61.354	0	221	4079150	89.943	4079150	1
Mut
∆pho84	96516	33.931	52.475	0	224	3274901	88.204	3274901	0.802839
∆pho89	96516	35.277	54.778	0	221	3404763	87.95	3404763	0.834675
∆pho87	96516	37.091	55.128	0	223	3579922	89.564	3579922	0.877615
∆fgr2	96516	36.457	54.525	0	225	3518727	87.983	3518727	0.862613
Pho84-A	96516	36.91	55.207	0	227	3562402	89.245	3562402	0.87332
Pho89-A	96516	35.272	55.683	0	227	3404272	89.764	3404272	0.834554
Pho87-A	96516	1.333	1.002	0	10	128644	81.483	128644	0.031537
Fgr2-A	96516	1.19	0.868	0	16	114871	79.529	114871	0.0281605
Q-1	96516	1.367	1.093	0	19	131943	81.695	131943	0.0323457
Q-2	96516	1.253	0.906	0	11	120959	80.245	120959	0.029653
Rep2_7.3Pi-pH3
WT									ratio
1	110476	40.107	60.415	0	227	4430813	89.555	4430813	1
Mut
∆pho84	110476	25.07	48.199	0	227	2769604	86.087	2769604	0.625078
∆pho89	110476	35.655	56.84	0	225	3938975	87.781	3938975	0.888996
∆pho87	110476	30.172	53.745	0	228	3333296	86.713	3333296	0.752299
∆fgr2	110476	29.781	53.209	0	228	3290046	86.086	3290046	0.742538
Pho84-A	110476	33.711	54.667	0	228	3724305	87.005	3724305	0.840547
Pho89-A	110476	23.187	45.982	0	224	2561658	86.71	2561658	0.578146
Pho87-A	110476	24.526	48.526	0	226	2709484	85.085	2709484	0.611509
Fgr2-A	110476	28.075	52.205	0	227	3101597	83.312	3101597	0.700006
Q-1	110476	25.87	50.946	0	227	2857989	85.256	2857989	0.645026
Q-2	110476	28.158	53.853	0	227	3110731	84.769	3110731	0.702068
Rep2_7.3Pi-pH5
WT									ratio
1	116732	40.185	68.592	0	231	4690864	90.277	4690864	1
Mut
∆pho84	116732	19.79	45.951	0	231	2310183	87.631	2310183	0.492486
∆pho89	116732	34.483	61.942	0	232	4025291	89	4025291	0.858113
∆pho87	116732	32.524	60.04	0	231	3796581	89.191	3796581	0.809356
∆fgr2	116732	32.112	60.057	0	231	3748503	88.404	3748503	0.799107
Pho84-A	116732	35.526	62.439	0	231	4147070	89.2	4147070	0.884074
Pho89-A	116732	21.435	47.645	0	233	2502192	88.861	2502192	0.533418
Pho87-A	116732	23.413	50.158	0	233	2733028	88.307	2733028	0.582628
Fgr2-A	116732	27.206	55.319	0	232	3175798	87.191	3175798	0.677018
Q-1	116732	25.716	54.951	0	233	3001898	87.386	3001898	0.639946
Q-2	116732	26.38	56.408	0	231	3079342	87.909	3079342	0.656455
Rep2_7.3Pi-pH7
WT									ratio
1	114172	51.575	69.32	0	222	5888466	92.961	5888466	1
Mut
∆pho84	114172	37.676	59.73	0	217	4301519	90.798	4301519	0.730499
∆pho89	114172	39.653	60.351	0	212	4527242	91.6	4527242	0.768832
∆pho87	114172	30.847	55.52	0	217	3521913	90.506	3521913	0.598104
∆fgr2	114172	34.773	57.454	0	218	3970110	90.701	3970110	0.674218
Pho84-A	114172	35.259	57.679	0	223	4025647	91.055	4025647	0.68365
Pho89-A	114172	37.543	59.271	0	221	4286351	91.795	4286351	0.727923
Pho87-A	114172	1.508	1.047	0	13	172182	86.028	172182	0.0292406
Fgr2-A	114172	1.431	0.938	0	13	163336	85.517	163336	0.0277383
Q-1	114172	1.437	0.978	0	20	164085	85.437	164085	0.0278655
Q-2	114172	1.425	0.936	0	13	162668	84.479	162668	0.0276249

## Sheet: Replicate-#3
Rep3-YPD
WT									ratio
1	102180	42.123	61.93	0	232	4304101	90.498	4304101	1
Mut
∆pho84	102180	36.669	54.6	0	213	3746842	90.146	3746842	0.870528
∆pho89	102180	36.885	55.692	0	230	3768903	90.198	3768903	0.875654
∆pho87	102180	33.88	54.555	0	234	3461858	90.238	3461858	0.804316
∆fgr2	102180	35.039	55.326	0	231	3580264	89.229	3580264	0.831826
Pho84-A	102180	32.352	53.729	0	232	3305715	89.403	3305715	0.768038
Pho89-A	102180	26.306	47.617	0	185	2687956	88.774	2687956	0.62451
Pho87-A	102180	36.233	54.938	0	228	3702264	89.421	3702264	0.860171
Fgr2-A	102180	32.22	51.082	0	198	3292274	89.2	3292274	0.764916
Q-1	102180	29.85	50.791	0	198	3050042	87.365	3050042	0.708636
Q-2	102180	32.229	53.962	0	216	3293168	89.373	3293168	0.765123
Rep3_0.05Pi-pH3
WT									ratio
1	108772	23.919	51.212	0	226	2601739	86.932	2601739	1
Mut
∆pho84	108772	1.515	1.279	0	58	164781	83.333	164781	0.0633349
∆pho89	108772	21.835	44.71	0	223	2375014	86.848	2375014	0.912856
∆pho87	108772	17.312	39.128	0	228	1883042	86.492	1883042	0.723763
∆fgr2	108772	18.419	40.622	0	220	2003474	85.894	2003474	0.770052
Pho84-A	108772	21.739	44.109	0	227	2364578	87.432	2364578	0.908845
Pho89-A	108772	1.65	1.208	0	12	179476	85.411	179476	0.0689831
Pho87-A	108772	1.557	1.34	0	23	169336	82.336	169336	0.0650857
Fgr2-A	108772	1.624	1.586	0	25	176644	83.338	176644	0.0678946
Q-1	108772	1.595	1.533	0	33	173462	83.177	173462	0.0666716
Q-2	108772	1.705	1.7	0	26	185408	84.114	185408	0.0712631
Rep3_0.05Pi-pH5
WT									ratio
1	98048	29.828	55.316	0	228	2924568	87.416	2924568	1
Mut
∆pho84	98048	1.41	1.097	0	12	138199	81.866	138199	0.0472545
∆pho89	98048	23.644	46.15	0	229	2318257	84.805	2318257	0.792684
∆pho87	98048	20.637	42.678	0	230	2023464	86.457	2023464	0.691885
∆fgr2	98048	20.386	42.574	0	231	1998844	86.064	1998844	0.683466
Pho84-A	98048	22.372	44.946	0	228	2193544	86.814	2193544	0.75004
Pho89-A	98048	1.513	1.108	0	11	148359	83.539	148359	0.0507285
Pho87-A	98048	1.392	1.038	0	10	136521	81.838	136521	0.0466807
Fgr2-A	98048	1.386	1.148	0	12	135876	80.854	135876	0.0464602
Q-1	98048	1.296	1.04	0	18	127061	80.079	127061	0.0434461
Q-2	98048	1.444	1.235	0	22	141566	82.81	141566	0.0484058
Rep3_0.05Pi-pH7
WT									ratio
1	97272	21.584	42.888	0	226	2099560	86.096	2099560	1
Mut
∆pho84	97272	16.906	35.074	0	225	1644465	85.535	1644465	0.783243
∆pho89	97272	17.257	36.579	0	229	1678663	84.925	1678663	0.799531
∆pho87	97272	16.37	36.086	0	230	1592296	85.771	1592296	0.758395
∆fgr2	97272	14.843	34.101	0	230	1443815	84.44	1443815	0.687675
Pho84-A	97272	15.84	35.252	0	229	1540765	85.106	1540765	0.733851
Pho89-A	97272	15.301	34.784	0	204	1488398	85.678	1488398	0.708909
Pho87-A	97272	1.261	0.941	0	12	122690	79.751	122690	0.0584361
Fgr2-A	97272	1.243	0.879	0	11	120940	81.075	120940	0.0576025
Q-1	97272	1.312	0.967	0	19	127587	82.087	127587	0.0607684
Q-2	97272	1.248	0.944	0	17	121383	79.332	121383	0.0578135
Rep3_0.5Pi-pH3
WT									ratio
1	108772	41.096	66.363	0	226	4470049	87.699	4470049	1
Mut
∆pho84	108772	2.912	6.894	0	81	316754	83.845	316754	0.0708614
∆pho89	108772	28.207	55.927	0	229	3068151	86.36	3068151	0.68638
∆pho87	108772	27.222	54.219	0	228	2961015	85.975	2961015	0.662412
∆fgr2	108772	28.468	56.176	0	229	3096496	85.748	3096496	0.692721
Pho84-A	108772	28.433	55.672	0	229	3092742	86.439	3092742	0.691881
Pho89-A	108772	3.365	8.4	0	90	365973	84.179	365973	0.0818723
Pho87-A	108772	4.135	11.876	0	113	449796	81.938	449796	0.100624
Fgr2-A	108772	5.871	16.282	0	149	638578	84.352	638578	0.142857
Q-1	108772	6.41	18.113	0	153	697208	83.248	697208	0.155973
Q-2	108772	6.817	19.257	0	162	741514	83.616	741514	0.165885
Rep3_0.5Pi-pH5
WT									ratio
1	109056	37.554	59.874	0	228	4095516	88.075	4095516	1
Mut
∆pho84	109056	2.66	5.866	0	60	290054	81.637	290054	0.0708223
∆pho89	109056	36.809	61.331	0	228	4014266	86.231	4014266	0.980161
∆pho87	109056	31.887	57.681	0	230	3477496	87.377	3477496	0.849098
∆fgr2	109056	30.738	56.986	0	231	3352166	86.139	3352166	0.818497
Pho84-A	109056	33.814	57.87	0	230	3687593	87.605	3687593	0.900398
Pho89-A	109056	3.126	6.826	0	79	340934	83.53	340934	0.0832457
Pho87-A	109056	3.936	10.902	0	101	429273	80.553	429273	0.104815
Fgr2-A	109056	4.743	12.674	0	143	517247	82.948	517247	0.126296
Q-1	109056	4.966	13.373	0	115	541537	81.494	541537	0.132227
Q-2	109056	5.58	14.923	0	139	608492	81.606	608492	0.148575
Rep3_0.5Pi-pH7
WT									ratio
1	92400	37.726	59.346	0	227	3485918	86.561	3485918	1
Mut
∆pho84	92400	27.885	50.598	0	230	2576610	85.984	2576610	0.739148
∆pho89	92400	31.7	52.684	0	228	2929051	87.824	2929051	0.840252
∆pho87	92400	29.379	52.011	0	229	2714597	86.756	2714597	0.778732
∆fgr2	92400	25.868	49.364	0	230	2390244	85.731	2390244	0.685686
Pho84-A	92400	31.22	52.641	0	226	2884735	87.66	2884735	0.82754
Pho89-A	92400	32.453	53.197	0	231	2998677	86.512	2998677	0.860226
Pho87-A	92400	1.197	0.884	0	7	110599	78.87	110599	0.0317274
Fgr2-A	92400	1.161	0.844	0	11	107317	78.872	107317	0.0307859
Q-1	92400	1.201	0.882	0	14	111014	79.7	111014	0.0318464
Q-2	92400	1.191	0.893	0	14	110074	78.655	110074	0.0315768
Rep3_7.3Pi-pH3
WT									ratio
1	109296	40.546	64.429	0	223	4431518	88.323	4431518	1
Mut
∆pho84	109296	24.577	50.834	0	224	2686215	86.179	2686215	0.606161
∆pho89	109296	38.54	61.918	0	224	4212288	88.56	4212288	0.950529
∆pho87	109296	32.315	57.532	0	228	3531913	87.363	3531913	0.796998
∆fgr2	109296	31.691	55.209	0	227	3463709	87.567	3463709	0.781608
Pho84-A	109296	34.767	57.818	0	227	3799841	87.662	3799841	0.857458
Pho89-A	109296	24.429	50.098	0	227	2669978	86.922	2669978	0.602497
Pho87-A	109296	23.916	51.178	0	227	2613897	84.868	2613897	0.589842
Fgr2-A	109296	25.845	52.757	0	227	2824799	86.258	2824799	0.637434
Q-1	109296	23.721	51.987	0	227	2592584	85.186	2592584	0.585033
Q-2	109296	26.445	55.486	0	230	2890356	85.962	2890356	0.652227
Rep3_7.3Pi-pH5
WT									ratio
1	105536	41.26	60.115	0	228	4354436	87.332	4354436	1
Mut
∆pho84	105536	25.308	49.07	0	231	2670865	83.967	2670865	0.613366
∆pho89	105536	38.322	56.719	0	222	4044324	87.678	4044324	0.928783
∆pho87	105536	34.802	56.985	0	232	3672909	86.446	3672909	0.843487
∆fgr2	105536	35.476	55.076	0	227	3743944	86.848	3743944	0.8598
Pho84-A	105536	36.129	55.727	0	229	3812939	86.77	3812939	0.875645
Pho89-A	105536	24.244	48.42	0	229	2558591	85.54	2558591	0.587583
Pho87-A	105536	23.979	48.18	0	230	2530673	83.793	2530673	0.581171
Fgr2-A	105536	26.917	51.787	0	229	2840723	84.61	2840723	0.652374
Q-1	105536	24.821	50.78	0	231	2619536	85.285	2619536	0.601579
Q-2	105536	27.744	53.431	0	229	2928029	85.73	2928029	0.672424
Rep3_7.3Pi-pH7
WT									ratio
1	132384	53.355	67.867	0	220	7063385	92.606	7063385	1
Mut
∆pho84	132384	38.818	56.937	0	208	5138925	91.451	5138925	0.727544
∆pho89	132384	45.307	60.267	0	217	5997980	91.731	5997980	0.849165
∆pho87	132384	40.976	59.003	0	214	5424525	91.383	5424525	0.767978
∆fgr2	132384	42.58	59.407	0	199	5636894	91.695	5636894	0.798044
Pho84-A	132384	46.139	61.115	0	200	6108014	92.122	6108014	0.864743
Pho89-A	132384	43.47	60.088	0	218	5754681	91.927	5754681	0.81472
Pho87-A	132384	1.444	0.991	0	11	191216	84.451	191216	0.0270714
Fgr2-A	132384	1.722	1.34	0	16	227985	86.214	227985	0.032277
Q-1	132384	1.698	1.35	0	19	224793	85.647	224793	0.0318251
Q-2	132384	1.583	1.32	0	22	209620	85.362	209620	0.029677

## Sheet: Growth Statistics
	YPD			0.05Pi-pH3			0.05Pi-pH5			0.05Pi-pH7			0.5Pi-pH3			0.5Pi-pH5			0.5Pi-pH7			7.3Pi-pH3			7.3Pi-pH5			7.3Pi-pH7
WT	1	1	1	1	1	1	1	1	1	1	1	1	1	1	1	1	1	1	1	1	1	1	1	1	1	1	1	1	1	1
∆pho84	0.781526	0.803461	0.870528	0.0757308	0.0500221	0.0633349	0.063168	0.0424097	0.0472545	0.774211	0.703641	0.783243	0.0521183	0.0932993	0.0708614	0.0606035	0.0678846	0.0708223	0.801297	0.802839	0.739148	0.372734	0.625078	0.606161	0.393	0.492486	0.613366	0.729639	0.730499	0.727544
∆pho89	0.916014	0.875237	0.875654	0.800704	0.802311	0.912856	0.838202	0.78742	0.792684	0.899713	0.79612	0.799531	0.932175	0.964739	0.68638	0.915165	0.901649	0.980161	0.847355	0.834675	0.840252	0.95349	0.888996	0.950529	0.720743	0.858113	0.928783	0.807242	0.768832	0.849165
∆pho87	0.846042	0.816161	0.804316	0.783357	0.659042	0.723763	0.887186	0.669005	0.691885	0.8793	0.719964	0.758395	1.01382	0.77145	0.662412	0.938384	0.784602	0.849098	0.958128	0.877615	0.778732	0.927278	0.752299	0.796998	0.697621	0.809356	0.843487	0.849315	0.598104	0.767978
∆fgr2	0.951265	0.965066	0.831826	0.904203	0.654161	0.770052	0.85381	0.713673	0.683466	0.950369	0.706643	0.687675	0.887052	0.816852	0.692721	1.02572	0.782679	0.818497	0.899276	0.862613	0.685686	0.977265	0.742538	0.781608	0.65869	0.799107	0.8598	0.812648	0.674218	0.798044
Pho84-A		0.86255	0.768038		0.873246	0.908845		0.876268	0.75004		0.816596	0.733851		1.00719	0.691881		0.850211	0.900398		0.87332	0.82754		0.840547	0.857458		0.884074	0.875645		0.68365	0.864743
Pho89-A		0.732961	0.62451		0.0573035	0.0689831		0.0496299	0.0507285		0.76611	0.708909		0.116115	0.0818723		0.0732763	0.0832457		0.834554	0.860226		0.578146	0.602497		0.533418	0.587583		0.727923	0.81472
Pho87-A		0.801488	0.860171		0.050789	0.0650857		0.0435628	0.0466807		0.0568702	0.0584361		0.136462	0.100624		0.0788746	0.104815		0.031537	0.0317274		0.611509	0.589842		0.582628	0.581171		0.0292406	0.0270714
Fgr2-A		0.789427	0.764916		0.0457593	0.0678946		0.0397608	0.0464602		0.0517362	0.0576025		0.131639	0.142857		0.0812452	0.126296		0.0281605	0.0307859		0.700006	0.637434		0.677018	0.652374		0.0277383	0.032277
Q-	0.617653	0.774202	0.73688	0.0754726	0.0536172	0.0689673	0.066358	0.0433683	0.0459259	0.112303	0.0546366	0.059291	0.051592	0.136113	0.160929	0.0704897	0.0986039	0.140401	0.0528632	0.0309994	0.0317116	0.400132	0.673547	0.61863	0.415971	0.6482	0.637002	0.0477917	0.0277452	0.030751
Q-1	0.614129	0.699652	0.708636	0.0728881	0.0521395	0.0666716	0.065598	0.0433675	0.0434461	0.114611	0.0563458	0.0607684	0.0511473	0.127073	0.155973	0.069162	0.0950039	0.132227	0.0535922	0.0323457	0.0318464	0.37964	0.645026	0.585033	0.399518	0.639946	0.601579	0.0469841	0.0278655	0.0318251
Q-2	0.621177	0.848753	0.765123	0.078057	0.0550949	0.0712631	0.067118	0.0433692	0.0484058	0.109994	0.0529274	0.0578135	0.0520367	0.145153	0.165885	0.0718174	0.102204	0.148575	0.0521343	0.029653	0.0315768	0.420623	0.702068	0.652227	0.432424	0.656455	0.672424	0.0485994	0.0276249	0.029677
	YPD			0.05Pi-pH3			0.05Pi-pH5			0.05Pi-pH7			0.5Pi-pH3			0.5Pi-pH5			0.5Pi-pH7			7.3Pi-pH3			7.3Pi-pH5			7.3Pi-pH7
WT	1			1			1			1			1			1			1			1			1			1
∆pho84	0.818505			0.0630293			0.0509441			0.753698			0.072093			0.0664368			0.781095			0.534658			0.499617			0.729227
∆pho89	0.888969			0.838624			0.806102			0.831788			0.861098			0.932325			0.840761			0.931005			0.83588			0.808413
∆pho87	0.822173			0.722054			0.749359			0.785886			0.815895			0.857361			0.871492			0.825525			0.783488			0.738465
∆fgr2	0.916052			0.776139			0.750316			0.781562			0.798875			0.875631			0.815858			0.833804			0.772532			0.761637
Pho84-A	0.815294			0.891046			0.813154			0.775224			0.849538			0.875305			0.85043			0.849002			0.879859			0.774196
Pho89-A	0.678736			0.0631433			0.0501792			0.73751			0.0989937			0.078261			0.84739			0.590322			0.5605			0.771322
Pho87-A	0.830829			0.0579373			0.0451218			0.0576531			0.118543			0.091845			0.0316322			0.600676			0.5819			0.028156
Fgr2-A	0.777171			0.0568269			0.0431105			0.0546694			0.137248			0.103771			0.0294732			0.66872			0.664696			0.0300077
Q-	0.709579			0.066019			0.0518841			0.07541			0.116211			0.103165			0.0385247			0.564103			0.567058			0.0354293
				0.05Pi-pH3		0.05Pi-pH5		0.05Pi-pH7
WT				1		1		1
∆pho84				0.0630293		0.0509441		0.753698
∆pho89				0.838624		0.806102		0.831788
∆pho87				0.722054		0.749359		0.785886
∆fgr2				0.776139		0.750316		0.781562
Pho84-A				0.891046		0.813154		0.775224
Pho89-A				0.0631433		0.0501792		0.73751
Pho87-A				0.0579373		0.0451218		0.0576531
Fgr2-A				0.0568269		0.0431105		0.0546694
Q-				0.066019		0.0518841		0.07541
				0.5Pi-pH3		0.5Pi-pH5		0.5Pi-pH7
WT				1		1		1
∆pho84				0.072093		0.0664368		0.781095
∆pho89				0.861098		0.932325		0.840761
∆pho87				0.815895		0.857361		0.871492
∆fgr2				0.798875		0.875631		0.815858
Pho84-A				0.849538		0.875305		0.85043
Pho89-A				0.0989937		0.078261		0.84739
Pho87-A				0.118543		0.091845		0.0316322
Fgr2-A				0.137248		0.103771		0.0294732
Q-				0.116211		0.103165		0.0385247
				7.3Pi-pH3		7.3Pi-pH5		7.3Pi-pH7
WT				1		1		1
∆pho84				0.534658		0.499617		0.729227
∆pho89				0.931005		0.83588		0.808413
∆pho87				0.825525		0.783488		0.738465
∆fgr2				0.833804		0.772532		0.761637
Pho84-A				0.849002		0.879859		0.774196
Pho89-A				0.590322		0.5605		0.771322
Pho87-A				0.600676		0.5819		0.028156
Fgr2-A				0.66872		0.664696		0.0300077
Q-				0.564103		0.567058		0.0354293
	YPD
WT	1
∆pho84	0.818505
∆pho89	0.888969
∆pho87	0.822173
∆fgr2	0.916052
Pho84-A	0.815294
Pho89-A	0.678736
Pho87-A	0.830829
Fgr2-A	0.777171
Q-	0.709579
