# Supplementary material for: Candida albicans’ inorganic phosphate transport and evolutionary adaptation to phosphate scarcity
Source: PLoS Genet. 2024 Aug 13;20(8):e1011156. doi: 10.1371/journal.pgen.1011156 (PMC11343460; doi:10.1371/journal.pgen.1011156)
Supplement: S7 Table — (XLSX) [file pgen.1011156.s008.xlsx]

## Sheet: Sheet1
Feb-05-2021 Pi transporter mutants in YNB with 0/0.1/10 Pi_replicate shown
Tub-T0/0P
6	2046	128.996	15	239	263926	263926
7	2046	131.595	14	239	269244	269244
8	2046	136.475	16	239	279227	279227
9	2046	136.203	17	237	278671	278671
10	2046	139.606	14	234	285633	285633
p-S6 T0/0P							ratio
6	2046	52.715	1	176	107855	107855	0.408656
7	2046	40.476	0	142	82813	82813	0.307576
8	2046	63.261	0	198	129433	129433	0.46354
9	2046	54.501	0	186	111510	111510	0.400149
10	2046	50.607	0	190	103541	103541	0.362497
Tub-0.1/10 Pi
1	1664	136.215	10	245	226661	226661
2	1664	114.947	6	243	191272	191272
3	1664	133.041	13	243	221380	221380
4	1664	117.245	4	244	195096	195096
5	1664	125.632	12	239	209052	209052
6	1664	125.749	7	239	209247	209247
7	1664	119.862	4	237	199451	199451
8	1664	125.896	9	238	209491	209491
9	1664	132.519	8	237	220512	220512
10	1664	131.161	12	236	218252	218252
p-S6 0.1/10 Pi							ratio
1	1664	67.837	1	216	112881	112881	0.498017
2	1664	33.301	1	119	55413	55413	0.289708
3	1664	69.303	2	224	115321	115321	0.520919
4	1664	61.114	1	204	101693	101693	0.521246
5	1664	64.502	1	210	107332	107332	0.513422
6	1664	55.859	1	195	92950	92950	0.444212
7	1664	20.472	0	76	34065	34065	0.170794
8	1664	61.641	1	198	102571	102571	0.48962
9	1664	51.169	1	181	85146	85146	0.386129
10	1664	55.654	1	200	92609	92609	0.424321
Feb-19-2021 Pi transporter mutants in YNB with 10mM Pi and YPD without/with 10ng/mL rapamycin
Tub
1	1566	130.419	13	244	204236	204236
2	1566	128.749	17	244	201621	201621
3	1566	140.441	22	241	219930	219930
4	1566	139.362	26	240	218241	218241
5	1566	136.739	26	239	214133	214133
6	1566	133.92	16	241	209719	209719
7	1566	139.568	25	242	218564	218564
8	1566	133.991	23	241	209830	209830
9	1566	132.837	19	242	208023	208023
10	1566	133.294	24	241	208739	208739
11	1566	120.137	15	242	188134	188134
p-S6							ratio
1	1566	107.08	6	248	167687	167687	0.821045
2	1566	86.607	1	246	135626	135626	0.672678
3	1566	111.887	5	247	175215	175215	0.796685
4	1566	108.87	4	247	170491	170491	0.781205
5	1566	108.927	3	247	170579	170579	0.796603
6	1566	113.529	2	249	177787	177787	0.847739
7	1566	113.525	5	249	177780	177780	0.8134
8	1566	117.261	4	249	183630	183630	0.875137
9	1566	102.896	3	249	161135	161135	0.774602
10	1566	102.646	7	249	160744	160744	0.770072
11	1566	104.217	5	250	163204	163204	0.867488
Feb-26-2021 Pi transporter mutants in YNB with 1mM Pi and YPD without/with 50ng/mL rapamycin
Tub
1	1728	161.254	16	242	278647	278647
2	1728	150.19	22	241	259529	259529
3	1728	148.244	17	240	256165	256165
4	1728	151.289	14	240	261428	261428
5	1728	148.564	13	241	256719	256719
6	1728	142.975	17	239	247060	247060
7	1728	141.638	15	240	244750	244750
8	1728	150.26	19	238	259650	259650
p-S6							ratio
1	1728	56.719	1	175	98010	98010	0.351735
2	1728	36.137	1	132	62445	62445	0.240609
3	1728	60.809	2	186	105078	105078	0.410197
4	1728	57.667	2	176	99648	99648	0.381168
5	1728	51.619	0	163	89197	89197	0.34745
6	1728	60.155	2	170	103948	103948	0.42074
7	1728	50.513	2	151	87287	87287	0.356637
8	1728	62.06	2	175	107239	107239	0.413014
