# Supplementary material for: Candida albicans’ inorganic phosphate transport and evolutionary adaptation to phosphate scarcity
Source: PLoS Genet. 2024 Aug 13;20(8):e1011156. doi: 10.1371/journal.pgen.1011156 (PMC11343460; doi:10.1371/journal.pgen.1011156)
Supplement: S8 Table — (XLSX) [file pgen.1011156.s009.xlsx]

## Sheet: Sheet1
0.1 mM Pi SC Area under the curve-3 biological replicates
	WT			Pho84-A			Pho89-A			Pho87-A			Fgr2-A
ph 2	8.54	9.02	6.844	8.9	7.54	6.746	1.985	0.56	1.171	2.645	1.731	0.884	0.813	0.318	0.066
ph 3	9.28	9.81	7.9	9.53	9.2	8.7	2.16	1.136	1.99	4.444	3.56	1.643	0.577	0.464	0.451
ph 4	9.35	9.73	7.9	9.75	8.81	8.56	1.948	1.832	1.915	3.581	3.351	2.144	0.297	0.494	0.294
ph 5	9.4	9.75	10.96	9.49	8.54	10.78	2.063	2.162	3.793	2.103	2.869	5.237	0.409	0.949	1.809
ph 6	8.78	9.56	7.69	8.58	9.21	8.62	7.58	8.15	7.243	2.516	4.006	1.949	1.422	2.563	1.372
ph 7	8.16	8.54	6.579	8	7.95	7.261	6.575	6.768	6.858	1.982	2.389	1.856	1.875	1.631	1.264
ph 8	5.526	6.719	4.706	4.771	4.913	3.945	4.263	4.714	4.728	1.639	2.369	0.847	1.607	1.9	0.224
7.3 mM Pi (Normal SC) Area under the curve-3 biological replicates
	WT			Pho84-A			Pho89-A			Pho87-A			Fgr2-A
ph 2	11.68	12.08	11.58	12.55	11.14	11.16	5.662	5.537	5.17	10.32	6.138	4.596	4.526	2.983	2.261
ph 3	14.96	13.91	13.44	14.99	13.48	12.8	9.67	9.39	8.99	12.12	8.88	8.45	9.86	5.241	5.603
ph 4	14.88	14.39	13.99	14.19	16.67	13.68	8.91	9.69	10.18	9.82	9.35	9.6	8.25	4.875	4.605
ph 5	15	14.45	13.15	14.88	13.7	13.96	5.628	6.462	7.53	9.23	6.177	8.27	4.55	1.67	2.735
ph 6	14.9	13.94	15.71	14.15	13.86	13.87	10.98	10.92	12.54	8.42	7.112	9.52	2.484	0.675	1.22
ph 7	13.16	12.95	11.91	12.84	12.79	11.66	11.42	10.94	11.27	5.673	3.484	2.808	0.793	0.951	0.72
ph 8	10.04	7.56	7.31	10.14	7.267	7.61	9.22	7.021	7.217	2.735	0.611	1.619	1.666	0.232	0.775
