# Supplementary material for: Candida albicans’ inorganic phosphate transport and evolutionary adaptation to phosphate scarcity
Source: PLoS Genet. 2024 Aug 13;20(8):e1011156. doi: 10.1371/journal.pgen.1011156 (PMC11343460; doi:10.1371/journal.pgen.1011156)
Supplement: S9 Table — (XLSX) [file pgen.1011156.s010.xlsx]

## Sheet: Pi uptake_bio replicate #1
WT
Time (h)	Wild type ph 2		Wild type ph 3		Wild type ph 4		Wild type ph 5		Wild type ph 6		Wild type ph 7		Wild type ph 8		Wild type ph 9
0:00:00	1191.71	1183.21	1191.71	1183.21	1191.71	1183.21	1191.71	1183.21	1191.71	1183.21	1191.71	1183.21	1191.71	1183.21	1191.71	1183.21
1:00:00	979.715	1031.71	859.715	880.215	858.715	810.215	832.215	829.715	838.715	825.215	819.715	794.715	1055.21	1097.21	1143.21	1083.71
2:00:00	816.215	797.715	550.715	544.715	515.215	514.715	512.215	497.215	585.715	560.715	582.215	557.715	921.715	887.215	1135.21	1091.71
3:00:00	488.715	482.715	97.715	93.715	55.715	52.715	47.715	47.715	170.215	171.215	217.215	221.715	699.715	675.715	1151.71	1062.71
4:00:00	87.215	89.215	0	0	0	0	0	0	0	0	0	0	247.215	259.215	1068.21	1064.21
6:00:00	0	0	0	0	0	0	0	0	0	0	0	0	0	0	976.215	975.215
24:00:00	0	0	0	0	0	0	0	0	0	0	0	0	0	0	0	0
30:00:00	0	0	0	0	0	0	0	0	0	0	0	0	0	0	0	0
Pho84
Time (h)	Pho84-A ph 2		Pho84-A ph 3		Pho84-A ph 4		Pho84-A ph 5		Pho84-A ph 6		Pho84-A ph 7		Pho84-A ph 8		Pho84-A ph 9
0:00:00	1191.71	1183.21	1191.71	1183.21	1191.71	1183.21	1191.71	1183.21	1191.71	1183.21	1191.71	1183.21	1191.71	1183.21	1191.71	1183.21
1:00:00	989.715	986.715	914.715	898.715	872.215	908.715	919.215	940.215	893.215	870.715	850.215	863.215	1062.71	1117.21	1120.21	1073.21
2:00:00	786.215	798.715	592.215	571.215	593.715	601.715	615.215	620.215	651.715	635.215	669.215	663.715	1093.71	1073.21	1184.21	1139.21
3:00:00	492.215	508.215	133.215	139.215	196.715	190.715	229.215	217.215	266.715	268.715	335.215	319.215	875.215	894.215	1124.71	1128.71
4:00:00	51.215	50.715	0	0	0	0	0	0	0	0	0	0	451.715	457.215	1130.21	1099.71
6:00:00	0	0	0	0	0	0	0	0	0	0	0	0	0	0	1114.71	1118.71
24:00:00	0	0	0	0	0	0	0	0	0	0	0	0	0	0	10.715	0.715
30:00:00	0	0	0	0	0	0	0	0	0	0	0	0	0	0	0	0
Pho89
Time (h)	Pho89-A ph 2		Pho89-A ph 3		Pho89-A ph 4		Pho89-A ph 5		Pho89-A ph 6		Pho89-A ph 7		Pho89-A ph 8		Pho89-A ph 9
0:00:00	1191.71	1183.21	1191.71	1183.21	1191.71	1183.21	1191.71	1183.21	1191.71	1183.21	1191.71	1183.21	1191.71	1183.21	1191.71	1183.21
1:00:00	1148.71	1111.21	1146.71	1136.21	1148.21	1141.71	1131.71	1141.21	1145.21	1153.71	1102.71	1108.21	1083.21	1115.71	1156.21	1151.71
2:00:00	1165.71	1174.21	1171.71	1171.71	1161.71	1165.71	1117.21	1160.21	1117.21	1130.21	899.215	951.715	995.215	1036.21	1152.21	1147.71
3:00:00	1116.71	1189.21	1102.71	1176.71	1146.71	1130.21	1155.21	1168.21	938.715	967.715	575.215	601.215	943.715	915.215	1046.71	1091.21
4:00:00	1160.71	1142.71	1127.21	1121.71	1154.71	1107.21	1142.71	1146.21	574.215	587.715	47.215	53.715	768.715	769.715	1063.71	1058.71
6:00:00	1180.71	1185.71	1027.21	1142.71	1093.21	1130.21	1116.71	1094.71	0	0	0	0	30.215	33.215	1080.21	1097.71
24:00:00	932.715	961.715	680.715	695.215	584.715	586.715	781.715	651.715	0	0	0	0	0	0.715	0	0
30:00:00	909.215	870.215	576.215	574.715	482.215	472.715	687.715	678.715	0	0	0	0	0	0	0	0
Pho87
Time (h)	Pho87-A ph 2		Pho87-A ph 3		Pho87-A ph 4		Pho87-A ph 5		Pho87-A ph 6		Pho87-A ph 7		Pho87-A ph 8		Pho87-A ph 9
0:00:00	1191.71	1183.21	1191.71	1183.21	1191.71	1183.21	1191.71	1183.21	1191.71	1183.21	1191.71	1183.21	1191.71	1183.21	1191.71	1183.21
1:00:00	1168.71	1172.21	1133.71	1154.71	1154.21	1161.71	1144.71	1165.71	1160.71	1171.71	1165.71	1176.21	1159.71	1171.21	1117.71	1155.71
2:00:00	1122.21	1148.71	1110.71	1114.21	1084.71	1084.71	1132.71	1142.71	1144.71	1156.71	1117.71	1084.71	1074.21	1091.71	1139.71	1113.71
3:00:00	1126.21	1100.71	1038.21	1080.21	1048.21	1070.71	1081.71	1091.71	1076.71	1101.71	1153.71	1135.21	1074.21	1120.71	1127.21	1120.21
4:00:00	1052.21	993.215	1004.22	1032.21	970.715	961.215	1030.21	1023.22	1149.71	1157.71	1126.71	1132.71	1071.71	1136.71	1142.71	1115.71
6:00:00	982.215	1019.72	879.715	875.215	831.215	867.715	959.715	975.215	1118.71	1114.71	1175.21	1142.71	1143.21	1178.21	1125.21	1163.21
24:00:00	161.215	170.715	112.215	109.215	0	0	257.215	260.715	1096.21	1112.21	1141.71	1213.71	1202.71	1187.21	1177.21	1178.21
30:00:00	106.715	103.715	35.215	35.715	0	0	109.215	108.215	1015.72	1011.22	1170.71	1176.21	1170.71	1103.71	1181.21	1189.21
Fgr2
Time (h)	Fgr2-A ph 2		Fgr2-A ph 3		Fgr2-A ph 4		Fgr2-A ph 5		Fgr2-A ph 6		Fgr2-A ph 7		Fgr2-A ph 8		Fgr2-A ph 9
0:00:00	1191.71	1183.21	1191.71	1183.21	1191.71	1183.21	1191.71	1183.21	1191.71	1183.21	1191.71	1183.21	1191.71	1183.21	1191.71	1183.21
1:00:00	1164.71	1178.21	1178.71	1166.21	1172.21	1092.21	1147.71	1176.21	1184.21	1173.21	1167.71	1158.21	1148.21	1141.71	1172.21	1174.21
2:00:00	1161.21	1177.21	1064.21	1121.71	1161.21	1160.21	1058.21	1110.21	1151.21	1159.71	1176.21	1124.21	1179.21	1114.71	1145.71	1131.21
3:00:00	1131.71	1136.71	1173.71	1134.71	1176.21	1189.71	1185.71	1189.21	1143.21	1106.71	1127.71	1129.21	1155.21	1128.21	1119.71	1162.21
4:00:00	1057.71	1122.21	1157.21	1129.71	1184.71	1147.21	1137.21	1182.71	1151.21	1064.21	1164.21	1110.21	1111.71	1068.71	1126.21	1167.21
6:00:00	1157.21	1182.21	1148.71	1136.21	1169.71	1125.21	1140.71	1186.21	1141.21	1105.21	1135.71	1140.21	1183.21	1141.71	1139.71	1132.21
24:00:00	920.215	879.715	513.215	514.715	406.715	413.215	709.715	719.715	1198.21	1201.21	1193.71	1136.71	1171.71	1162.21	1160.71	1168.21
30:00:00	762.715	776.715	408.215	417.715	309.215	323.715	530.215	527.715	1160.21	1187.21	1105.71	1120.21	1184.21	1171.71	1181.21	1176.71

## Sheet: Pi uptake_bio replicate #2
WT
Time (h)	Wild type ph 2		Wild type ph 3		Wild type ph 4		Wild type ph 5		Wild type ph 6		Wild type ph 7		Wild type ph 8		Wild type ph 9
0:00:00	1168	1168.5	1168	1168.5	1168	1168.5	1168	1168.5	1168	1168.5	1168	1168.5	1168	1168.5	1168	1168.5
1:00:00	1043	1062.5	888.5	921	866.5	878.5	828.5	807.5	880.5	889	844.5	856	1110.5	1127.5
2:00:00	798	810.5	483.5	490.5	439	433	414.5	416.5	511	515.5	522.5	532	1020.5	910
3:00:00	353	367	0	0	0	0	0	0	52.5	52.5	114	115	657	639
4:00:00	0	10	0	0	0	0	0	0	0	0	0	0	194.5	202.5
6:00:00	0	0	0	0	0	0	0	0	0	0	0	0	0	0	724	731
8:00:00	0	0	0	0	0	0	0	0	0	0	0	0	0	0	0	0
10:00:00	0	0	0	0	0	0	0	0	0	0	0	0	0	0	0	0
12:00:00	0	0	0	0	0	0	0	0	0	0	0	0	0	0	0	0
Pho84
Time (h)	Pho84-A ph 2		Pho84-A ph 3		Pho84-A ph 4		Pho84-A ph 5		Pho84-A ph 6		Pho84-A ph 7		Pho84-A ph 8		Pho84-A ph 9
0:00:00	1168	1168.5	1168	1168.5	1168	1168.5	1168	1168.5	1168	1168.5	1168	1168.5	1168	1168.5	1168	1168.5
1:00:00	1054.5	1074	918.5	948.5	910	901.5	884.5	911	901.5	914	840.5	897.5	1079.5	1147
2:00:00	787.5	799.5	528	535	558.5	560.5	539	540	592	599	602.5	612.5	1061	1119
3:00:00	374	373	12	12.5	64	67	71	75	150.5	147	180.5	189	841.5	911
4:00:00	0	0	0	0	0	0	0	0	0	0	0	0	429.5	451
6:00:00	0	0	0	0	0	0	0	0	0	0	0	0	0	0	1107	1090.5
8:00:00	0	0	0	0	0	0	0	0	0	0	0	0	0	0	524	528
10:00:00	0	0	0	0	0	0	0	0	0	0	0	0	0	0	0	0
12:00:00	0	0	0	0	0	0	0	0	0	0	0	0	0	0	0	0
Pho89 acidic
Time (h)	Pho89-A ph 2		Pho89-A ph 3		Pho89-A ph 4		Pho89-A ph 5
0:00:00	1168	1168.5	1168	1168.5	1168	1168.5	1168	1168.5
1:00:00
2:00:00
3:00:00
4:00:00
6:00:00	1189.5	1190.5	1152.5	1166	1142	1154	1137.5	1130.5
8:00:00
10:00:00
12:00:00
24:00:00	1070	1029	845	852.5	747	769	867	888.5
30:00:00	1052	1074	823	827.5	727.5	729.5	875	871
48:00:00	1022	1033	720	735.5	590.5	610.5	818.5	826
Pho89 alkaline
Time (h)									Pho89-A ph 6		Pho89-A ph 7		Pho89-A ph 8		Pho89-A ph 9
0:00:00									1168	1168.5	1168	1168.5	1168	1168.5	1168	1168.5
1:00:00									1179	1176	1132.5	1129	1152.5	1120.5
2:00:00									1109.5	1075.5	957	949.5	1100.5	1019.5
3:00:00									921.5	949.5	592.5	605	1027.5	992.5
4:00:00									589	597.5	106.5	112	804.5	742.5
6:00:00									0	0	0	0	0.5	2.5	1136.5	1145
8:00:00									0	0	0	0	0	0	973	1035.5
10:00:00									0	0	0	0	0	0	572.5	591
12:00:00									0	0	0	0	0	0	35	37.5
24:00:00
30:00:00
48:00:00
Pho87
Time (h)	Pho87-A ph 2		Pho87-A ph 3		Pho87-A ph 4		Pho87-A ph 5		Pho87-A ph 6		Pho87-A ph 7		Pho87-A ph 8		Pho87-A ph 9
0:00:00	1168	1168.5	1168	1168.5	1168	1168.5	1168	1168.5	1168	1168.5	1168	1168.5	1168	1168.5	1168	1168.5
1:00:00
2:00:00
3:00:00
4:00:00
6:00:00	1015.5	1024.5	936.5	914.5	856.5	891	952.5	992.5	1131	1154	1180	1186.5	1200	1200	1194.5	1175
8:00:00	846.5	852	756	771	677.5	696.5	858	868.5
10:00:00	666.5	668.5	601.5	613.5	502.5	515	730.5	748
12:00:00	545	559.5	515	524.5	403	413.5	658.5	672
24:00:00	164.5	171	100.5	105	0	0	213.5	213	1115	1107	1192	1194	1150.5	1200	1184.5	1192.5
30:00:00	130	132.5	38.5	35.5			89	91.5	1108.5	1076	1148.5	1189	1177	1177.5	1144.5	1190.5
48:00:00	113	117.5	10	11			0	0	1081.5	1098.5	1181.5	1180	1169.5	1197	1198.5	1175
Fgr2
Time (h)	Fgr2-A ph 2		Fgr2-A ph 3		Fgr2-A ph 4		Fgr2-A ph 5		Fgr2-A ph 6		Fgr2-A ph 7		Fgr2-A ph 8		Fgr2-A ph 9
0:00:00	1168	1168.5	1168	1168.5	1168	1168.5	1168	1168.5	1168	1168.5	1168	1168.5	1168	1168.5	1168	1168.5
1:00:00
2:00:00
3:00:00
4:00:00
6:00:00	1184.5	1187	1178.5	1190.5	1184.5	1176	1192	1193.5	1175.5	1193.5	1192	1146	1191.5	1201	1188.5	1205.5
8:00:00	1156.5	1173.5	1153	1156	1138	1146	1189	1174
10:00:00	1158	1175.5	1104	1115.5	1080	1090.5	1174.5	1190
12:00:00	1087	1158.5	1062	1057.5	964.5	1010.5	1093	1170.5
24:00:00	867	901.5	538.5	543	453.5	457.5	693	698	1189.5	1199.5	1192.5	1184	1201	1192	1171	1199.5
30:00:00	846	876.5	499.5	502.5	398	405.5	621	612	1197.5	1175.5	1194	1191	1045.5	1164.5	1176	1182.5
48:00:00	814	849.5	430.5	444.5	326	338.5	502.5	505.5	1174.5	1198	1166.5	1194.5	1196	1205	1202.5	1191.5

## Sheet: Pi uptake_bio replicate#3_shown
WT
Time (h)	Wild type ph 1		Wild type ph 2		Wild type ph 3		Wild type ph 4		Wild type ph 5		Wild type ph 6		Wild type ph 7		Wild type ph 8		Wild type ph 9
0:00:00	1229.17	1192.5	1229.17	1192.5	1229.17	1192.5	1229.17	1192.5	1229.17	1192.5	1229.17	1192.5	1229.17	1192.5	1229.17	1192.5	1229.17	1192.5
1:00:00	1288.06	1291.94	1118.61	1203.61	1062.5	1064.17	975.833	1054.72	1042.5	1065.83	1087.5	1079.72	1082.5	1086.39	1259.17	1253.06
2:00:00	1208.06	1204.17	965.833	909.167	678.056	679.722	630.278	620.278	641.389	617.5	693.611	693.056	719.167	711.389	1114.17	980.833	1220.28	1112.5
3:00:00	1103.61	1084.72	425.278	445.278	39.1667	36.9444	0	0	3.05556	5.83333	154.722	150.833	238.056	242.5	718.056	746.389
4:00:00	981.944	994.722	0	0	0	0	0	0	0	0	0	0	0	0	169.722	166.944	1124.17	1031.94
6:00:00	620.278	646.944	0	0	0	0	0	0	0	0	0	0	0	0	0	0	325.278	331.389
8:00:00	176.389	187.5	0	0	0	0	0	0	0	0	0	0	0	0	0	0	0	0
10:00:00	0	0	0	0	0	0	0	0	0	0	0	0	0	0	0	0	0	0
12:00:00	0	0	0	0	0	0	0	0	0	0	0	0	0	0	0	0	0	0
Pho84
Time (h)	Pho84-A ph 1		Pho84-A ph 2		Pho84-A ph 3		Pho84-A ph 4		Pho84-A ph 5		Pho84-A ph 6		Pho84-A ph 7		Pho84-A ph 8		Pho84-A ph 9
0:00:00	1229.17	1192.5	1229.17	1192.5	1229.17	1192.5	1229.17	1192.5	1229.17	1192.5	1229.17	1192.5	1229.17	1192.5	1229.17	1192.5	1229.17	1192.5
1:00:00	1289.72	1118.06	1218.61	1058.06	1063.61	1091.94	1073.06	993.056	1054.17	1035.83	1051.39	1051.94	964.167	1046.94	1098.06	1251.94
2:00:00	1073.06	1239.17	902.5	969.722	648.611	684.167	664.722	666.389	610.278	585.833	704.167	699.722	719.167	714.167	1129.17	1011.39	1241.39	1220.83
3:00:00	1138.61	1151.94	530.278	548.611	65.8333	64.1667	69.1667	72.5	0	0	230.278	235.278	316.944	314.167	869.167	854.722
4:00:00	1002.5	1010.83	0	0	0	0	0	0	0	0	0	0	0	0	204.722	191.389	1230.83	1103.61
6:00:00	686.944	668.611	0	0	0	0	0	0	0	0	0	0	0	0	0	0	479.167	472.5
8:00:00	201.944	207.5	0	0	0	0	0	0	0	0	0	0	0	0	0	0	0	0
10:00:00	0	0	0	0	0	0	0	0	0	0	0	0	0	0	0	0	0	0
12:00:00	0	0	0	0	0	0	0	0	0	0	0	0	0	0	0	0	0	0
Pho89-Alkaline
Time (h)											Pho89-A ph 6		Pho89-A ph 7		Pho89-A ph 8		Pho89-A ph 9
0:00:00											1229.17	1192.5	1229.17	1192.5	1229.17	1192.5	1229.17	1192.5
1:00:00											1299.17	1303.61	1120.28	1253.61	1229.72	1258.06
2:00:00											1232.5	1256.94	1146.39	1168.61	1182.5	1239.72	1296.94	1280.28
3:00:00											1059.17	1084.72	770.278	776.389	1125.28	1123.61
4:00:00											656.389	688.056	158.611	153.056	831.389	808.056	1179.17	1191.39
6:00:00											54.7222	51.3889	0	0	27.5	30.2778	906.944	858.611
8:00:00											0	0	0	0	0	0	49.1667	48.6111
10:00:00											0	0	0	0	0	0	0	0
12:00:00											0	0	0	0	0	0	0	0
Pho89-Acidic
Time (h)	Pho89-A ph 1		Pho89-A ph 2		Pho89-A ph 3		Pho89-A ph 4		Pho89-A ph 5
0:00:00	1229.17	1192.5	1229.17	1192.5	1229.17	1192.5	1229.17	1192.5	1229.17	1192.5
1:00:00
2:00:00
3:00:00
4:00:00
6:00:00	1281.39	1099.72	1240.83	1296.39	1257.5	1259.72	1085.28	1087.5	1211.39	1253.61
8:00:00	1294.72	1273.06	1096.39	1289.17	1246.39	1239.17	1183.06	1171.39	1196.39	1139.72
10:00:00	1303.06	1306.39	1295.28	1273.06	1209.72	1162.5	1106.39	1109.72	1130.83	1165.83
12:00:00
24:00:00	1286.94	1291.94	1161.39	1199.72	932.5	937.5	801.944	801.944	1010.28	1004.72
30:00:00	1264.17	1241.94	1166.39	1117.5	883.611	875.833	715.278	734.167	979.722	991.944
48:00:00	1308.06	1319.17	1166.94	1102.5	739.722	764.722	565.278	580.833	873.611	875.833
Pho87-Acidic
Time (h)	Pho87-A ph 1		Pho87-A ph 2		Pho87-A ph 3		Pho87-A ph 4		Pho87-A ph 5		Pho87-A ph 6		Pho87-A ph 7		Pho87-A ph 8		Pho87-A ph 9
0:00:00	1229.17	1192.5	1229.17	1192.5	1229.17	1192.5	1229.17	1192.5	1229.17	1192.5	1229.17	1192.5	1229.17	1192.5	1229.17	1192.5	1229.17	1192.5
1:00:00
2:00:00
3:00:00
4:00:00
6:00:00	1124.17	1272.5	1164.17	1053.61	1119.72	1093.06	1067.5	1070.28	1135.83	1170.83	1200.28	1218.61	1263.61	1248.61	1300.28	1102.5	1280.83	1301.39
8:00:00	1235.83	1124.72	1026.39	1040.28	976.944	913.611	901.389	919.722	1097.5	1095.83	1244.72	1200.83	1280.28	1244.72	1205.28	1249.17	1166.94	1224.72
10:00:00	1272.5	1222.5	941.389	950.278	869.722	864.167	803.056	790.833	1034.72	1038.61	1239.17	1202.5	1268.61	1303.61	1241.94	1106.39	1255.83	1075.28
12:00:00
24:00:00	855.833	881.389	388.056	405.278	285.833	291.944	129.167	130.278	546.944	556.944	1213.61	1207.5	1229.17	1297.5	1280.83	975.278	1265.28	1230.83
30:00:00	764.167	778.611	291.944	296.389	205.833	175.278	21.9444	23.6111	449.167	452.5	1040.83	1231.94	1289.17	1296.94	1176.39	1178.06	1272.5	1304.17
48:00:00	496.389	495.278	150.833	163.611	-0.277778	27.5	0	0	109.167	112.5	1196.39	1109.72	1297.5	1299.72	1311.39	1309.17	1259.72	1260.28
Fgr2-Acidic
Time (h)	Fgr2-A ph 1		Fgr2-A ph 2		Fgr2-A ph 3		Fgr2-A ph 4		Fgr2-A ph 5		Fgr2-A ph 6		Fgr2-A ph 7		Fgr2-A ph 8		Fgr2-A ph 9
0:00:00	1229.17	1192.5	1229.17	1192.5	1229.17	1192.5	1229.17	1192.5	1229.17	1192.5	1229.17	1192.5	1229.17	1192.5	1229.17	1192.5	1229.17	1192.5
1:00:00
2:00:00
3:00:00
4:00:00
6:00:00	1272.5	1283.61	1222.5	1305.28	1221.39	1310.83	1244.72	1295.28	1299.72	1282.5	1293.06	1266.39	1271.94	1296.39	1287.5	1295.83	1302.5	1111.94
8:00:00	1245.28	1257.5	1312.5	1173.61	1135.28	1276.94	1250.83	1280.28	1274.17	1244.17	1285.28	1258.06	1275.83	1299.17	1255.83	1297.5	1251.39	1309.72
10:00:00	1079.17	1290.28	1285.83	1259.17	1239.72	1089.17	1155.28	1180.83	1107.5	1251.39	1120.28	1255.28	1286.39	1281.39	1195.83	1208.61	1305.28	1281.39
12:00:00
24:00:00	1295.28	1257.5	1038.61	1055.83	691.944	700.833	559.167	575.833	923.611	909.167	1290.83	1290.83	1253.06	1272.5	1235.83	1290.83	1211.94	1072.5
30:00:00	1090.28	1271.39	1027.5	1003.61	637.5	641.944	498.611	498.611	798.611	820.833	1171.39	1262.5	1286.94	1301.39	1276.39	1161.39	1227.5	1290.28
48:00:00	1313.06	1163.06	968.056	1010.28	552.5	546.944	379.722	383.056	680.278	703.056	1309.72	1303.06	1296.94	1308.61	1229.17	1294.17	1116.94	1122.5

## Sheet: Fig.5E histogram
histogram 30h
WT	pho84/pho89/pho87/fgr2	Fgr2-A
0	709.818	498.611
0	701.182	498.611
0	615.091	309.215
0	604.636	323.715
0	607.909	398
0	614.273	405.5
