# Supplementary material for: Candida albicans’ inorganic phosphate transport and evolutionary adaptation to phosphate scarcity
Source: PLoS Genet. 2024 Aug 13;20(8):e1011156. doi: 10.1371/journal.pgen.1011156 (PMC11343460; doi:10.1371/journal.pgen.1011156)
Supplement: S10 Table — (XLSX) [file pgen.1011156.s011.xlsx]

## Sheet: Fig.6A Q- varying pH Pi uptakep
pho84/pho87/pho89/fgr2
Time (h)	pho84/pho87/pho89/fgr2 ph 2		pho84/pho87/pho89/fgr2 ph 3		pho84/pho87/pho89/fgr2 ph 4		pho84/pho87/pho89/fgr2 ph 5		pho84/pho87/pho89/fgr2 ph 6		pho84/pho87/pho89/fgr2 ph 7
0:00:00	1021.06	1031.61	1021.06	1031.61	1021.06	1031.61	1021.06	1031.61	1021.06	1031.61	1021.06	1031.61
1:00:00
2:00:00
3:00:00
4:00:00	1246.06	1245.5	1244.39	1163.28	1242.17	1128.83	1257.17	1224.39	1012.72	1014.94	1242.17	1211.61
6:00:00	1226.06	1237.17	1221.61	1194.94	1179.94	1167.72	1170.5	1180.5	1012.17	1195.5	1226.06	1238.28
8:00:00	1253.83	1231.61	1161.06	1217.72	1034.94	1219.94	1238.83	1188.28	1198.83	1246.06	1252.72	1223.28
10:00:00	1218.83	1201.61	1214.39	1217.72	1170.5	1195.5	1184.94	1231.61	1179.94	1207.72	1186.61	1223.83
12:00:00
24:00:00	1100.5	1091.06	756.056	748.278	657.722	658.833	1045.5	1063.83	1102.17	1232.72	1237.17	1243.28
30:00:00	1031.61	1030.5	698.278	717.167	601.611	609.389	891.056	873.833	1227.17	1220.5	1209.39	1253.28

## Sheet: Fig.6B Q- Pi uptakep with GPC
pho84/pho87/pho89/fgr2 OD 2_ all 3 bio replicates
Time (h)	pho84/pho87/pho89/fgr2 Pi 1 mM						pho84/pho87/pho89/fgr2 GPC 10 mM						pho84/pho87/pho89/fgr2 1 mM Pi + 10 mM GPC
0:00:00	1005.73	1053.91	1018.27	1031	952	1020.18	0	0	0	0	0	0	988.455	1042.55	1012.82	1015.55	995.636	928.364
1:00:00
2:00:00
3:00:00
4:00:00
6:00:00	1033.91	1028.91	997.818	947.364	980.636	1002.45	0	0	0	0	0	0	1008.91	1049.36	958.727	1011.91	1019.27	952.455
8:00:00	1011.64	983.909			933.364	1001.09	0	0					1046.64	1053.91			1020.18	1002.91
10:00:00
12:00:00
24:00:00	732.545	759.818	610.091	621	675.636	662.909	0	0	0	0	0	0	1049.36	1016.18	1031.45	1013.73	1013.36	974.273
30:00:00	709.818	701.182	615.091	604.636	607.909	614.273	0	0	0	0	0	0	1016.64	972.091	1042.36	1007.36	981.545	1036.09

## Sheet: Fig.6C S mutant with Dox
20220531_replicate-shown
Time (h)	C915 0 Doxy			C2969 0Doxy			C915 50 ug/ml Doxy			C2969 50 ug/ml Doxy
0:00:00	0.096	0.094	0.095	0.095	0.096	0.096	0.095	0.098	0.099	0.097	0.097	0.102
0:15:00	0.099	0.096	0.095	0.098	0.098	0.098	0.097	0.099	0.1	0.098	0.097	0.101
0:30:00	0.096	0.095	0.096	0.099	0.098	0.097	0.096	0.1	0.1	0.097	0.097	0.102
0:45:00	0.096	0.094	0.095	0.098	0.098	0.097	0.096	0.099	0.099	0.098	0.098	0.102
1:00:00	0.098	0.095	0.096	0.099	0.099	0.097	0.096	0.098	0.1	0.099	0.098	0.103
1:15:00	0.098	0.095	0.096	0.099	0.098	0.098	0.096	0.099	0.1	0.099	0.098	0.102
1:30:00	0.098	0.095	0.096	0.099	0.098	0.098	0.094	0.099	0.099	0.098	0.098	0.103
1:45:00	0.098	0.096	0.098	0.099	0.098	0.099	0.095	0.099	0.1	0.099	0.099	0.104
2:00:00	0.099	0.096	0.099	0.099	0.099	0.1	0.095	0.099	0.1	0.099	0.099	0.103
2:15:00	0.1	0.097	0.099	0.099	0.1	0.1	0.095	0.1	0.1	0.1	0.1	0.104
2:30:00	0.1	0.097	0.101	0.099	0.1	0.098	0.095	0.1	0.1	0.1	0.1	0.104
2:45:00	0.102	0.098	0.104	0.1	0.1	0.099	0.095	0.1	0.101	0.1	0.1	0.106
3:00:00	0.103	0.099	0.107	0.1	0.1	0.101	0.096	0.1	0.101	0.099	0.1	0.107
3:15:00	0.105	0.1	0.108	0.101	0.101	0.106	0.096	0.1	0.101	0.099	0.1	0.107
3:30:00	0.104	0.1	0.107	0.101	0.101	0.108	0.096	0.101	0.101	0.099	0.1	0.107
3:45:00	0.107	0.101	0.108	0.101	0.102	0.11	0.096	0.101	0.102	0.099	0.101	0.107
4:00:00	0.11	0.103	0.107	0.102	0.104	0.112	0.096	0.101	0.102	0.1	0.102	0.107
4:15:00	0.112	0.105	0.105	0.102	0.105	0.111	0.096	0.102	0.102	0.1	0.101	0.106
4:30:00	0.117	0.107	0.104	0.103	0.108	0.108	0.097	0.102	0.103	0.1	0.101	0.106
4:45:00	0.121	0.11	0.105	0.105	0.11	0.108	0.097	0.103	0.104	0.101	0.102	0.105
5:00:00	0.126	0.111	0.105	0.108	0.111	0.107	0.098	0.104	0.105	0.101	0.102	0.105
5:15:00	0.131	0.112	0.103	0.11	0.113	0.107	0.099	0.105	0.106	0.101	0.102	0.105
5:30:00	0.135	0.113	0.103	0.111	0.115	0.105	0.099	0.106	0.107	0.102	0.103	0.104
5:45:00	0.141	0.115	0.104	0.112	0.115	0.105	0.1	0.108	0.109	0.102	0.103	0.105
6:00:00	0.144	0.117	0.105	0.113	0.116	0.105	0.101	0.109	0.111	0.103	0.103	0.105
6:15:00	0.149	0.118	0.108	0.113	0.116	0.104	0.103	0.112	0.113	0.103	0.104	0.106
6:30:00	0.154	0.118	0.112	0.114	0.117	0.105	0.104	0.114	0.115	0.104	0.104	0.104
6:45:00	0.156	0.122	0.114	0.117	0.116	0.106	0.106	0.117	0.118	0.104	0.106	0.105
7:00:00	0.158	0.127	0.119	0.12	0.115	0.107	0.109	0.121	0.122	0.105	0.106	0.106
7:15:00	0.167	0.135	0.125	0.13	0.115	0.107	0.111	0.125	0.128	0.105	0.107	0.107
7:30:00	0.169	0.145	0.133	0.137	0.116	0.109	0.115	0.13	0.135	0.106	0.107	0.108
7:45:00	0.177	0.158	0.14	0.146	0.117	0.11	0.118	0.135	0.143	0.107	0.108	0.109
8:00:00	0.187	0.173	0.147	0.15	0.117	0.113	0.122	0.142	0.152	0.108	0.11	0.11
8:15:00	0.199	0.192	0.158	0.156	0.118	0.115	0.128	0.15	0.16	0.11	0.112	0.113
8:30:00	0.217	0.213	0.171	0.16	0.119	0.116	0.134	0.16	0.169	0.112	0.115	0.115
8:45:00	0.238	0.239	0.186	0.166	0.122	0.121	0.14	0.172	0.18	0.115	0.118	0.119
9:00:00	0.262	0.266	0.206	0.171	0.125	0.126	0.148	0.189	0.191	0.119	0.122	0.122
9:15:00	0.289	0.295	0.228	0.177	0.13	0.132	0.158	0.207	0.204	0.124	0.127	0.127
9:30:00	0.316	0.327	0.253	0.185	0.137	0.14	0.168	0.227	0.219	0.13	0.132	0.132
9:45:00	0.346	0.359	0.28	0.192	0.143	0.149	0.181	0.244	0.233	0.137	0.137	0.137
10:00:00	0.377	0.395	0.309	0.2	0.152	0.161	0.194	0.26	0.25	0.146	0.144	0.142
10:15:00	0.411	0.433	0.34	0.211	0.162	0.175	0.209	0.279	0.268	0.155	0.15	0.148
10:30:00	0.445	0.474	0.37	0.225	0.174	0.192	0.226	0.299	0.289	0.166	0.156	0.155
10:45:00	0.479	0.518	0.403	0.238	0.187	0.211	0.243	0.321	0.309	0.175	0.16	0.163
11:00:00	0.518	0.564	0.439	0.256	0.201	0.233	0.264	0.345	0.334	0.186	0.165	0.169
11:15:00	0.558	0.612	0.475	0.274	0.219	0.258	0.285	0.372	0.362	0.195	0.17	0.175
11:30:00	0.601	0.659	0.514	0.297	0.237		0.31	0.403	0.392	0.204	0.174	0.181
11:45:00	0.645	0.709	0.557	0.321	0.257		0.337	0.436	0.427	0.211	0.178	0.187
12:00:00	0.689	0.758	0.601	0.348	0.279		0.365	0.47	0.463	0.215	0.18	0.194
12:15:00	0.736	0.808	0.649	0.378	0.303		0.396	0.507	0.501	0.218	0.182	0.199
12:30:00	0.782	0.857	0.696	0.407	0.332		0.43	0.546	0.542	0.221	0.182	0.198
12:45:00	0.829	0.904	0.746	0.438	0.361		0.466	0.585	0.586	0.222	0.18	0.2
13:00:00	0.877	0.951	0.799	0.469	0.395		0.505	0.627	0.631	0.224	0.18	0.201
13:15:00	0.925	0.997	0.851	0.506	0.43		0.546	0.67	0.676	0.224	0.179	0.2
13:30:00	0.973	1.041	0.904	0.538	0.469		0.587	0.712	0.722	0.223	0.177	0.2
13:45:00	1.02	1.085	0.957	0.577	0.506		0.632	0.755	0.77	0.225	0.177	0.198
14:00:00	1.064	1.125	1.007	0.613	0.54		0.677	0.797	0.819	0.225	0.177	0.194
14:15:00	1.107	1.166	1.054	0.636	0.576		0.722	0.841	0.866	0.226	0.177	0.192
14:30:00	1.149	1.203	1.098	0.692	0.609		0.768	0.885	0.912	0.227	0.179	0.189
14:45:00	1.187	1.239	1.143	0.727	0.643		0.812	0.928	0.958	0.228	0.182	0.188
15:00:00	1.222	1.273	1.185	0.75	0.676		0.858	0.972	1.005	0.229	0.184	0.187
15:15:00	1.258	1.303	1.223	0.788	0.709		0.904	1.013	1.05	0.233	0.187	0.189
15:30:00	1.289	1.331	1.261	0.837	0.74		0.946	1.052	1.09	0.235	0.19	0.191
15:45:00	1.319	1.357	1.292	0.869	0.771		0.991	1.09	1.132	0.237	0.195	0.193
16:00:00	1.347	1.382	1.321	0.894	0.8		1.031	1.128	1.168	0.24	0.198	0.195
16:15:00	1.372	1.405	1.35	0.912	0.828		1.069	1.166	1.204	0.243	0.202	0.198
16:30:00	1.396	1.425	1.373	0.941	0.853		1.106	1.199	1.239	0.246	0.205	0.201
16:45:00	1.416	1.444	1.396	0.97	0.88		1.141	1.231	1.268	0.25	0.21	0.204
17:00:00	1.435	1.462	1.415	0.996	0.905		1.175	1.262	1.299	0.253	0.212	0.207
17:15:00	1.453	1.478	1.434	1.024	0.931		1.205	1.291	1.325	0.259	0.217	0.21
17:30:00	1.47	1.493	1.45	1.051	0.958		1.234	1.315	1.351	0.261	0.221	0.216
17:45:00	1.484	1.507	1.466	1.081	0.984		1.263	1.343	1.374	0.268	0.226	0.219
18:00:00	1.498	1.52	1.48	1.109	1.013		1.288	1.368	1.397	0.273	0.231	0.222
18:15:00	1.511	1.532	1.493	1.136	1.04		1.314	1.39	1.419	0.28	0.235	0.227
18:30:00	1.523	1.542	1.505	1.162	1.064		1.337	1.411	1.438	0.285	0.241	0.232
18:45:00	1.536	1.553	1.517	1.189	1.091		1.36	1.432	1.456	0.29	0.245	0.235
19:00:00	1.545	1.563	1.528	1.215	1.118		1.379	1.449	1.472	0.295	0.248	0.239
19:15:00	1.555	1.572	1.537	1.24	1.142		1.4	1.47	1.49	0.302	0.255	0.244
19:30:00	1.565	1.581	1.546	1.265	1.167		1.417	1.484	1.505	0.307	0.259	0.249
19:45:00	1.574	1.589	1.556	1.288	1.191		1.435	1.5	1.518	0.313	0.262	0.275
20:00:00	1.583	1.597	1.564	1.311	1.214		1.449	1.512	1.531	0.319	0.269	0.261
20:15:00	1.589	1.603	1.572	1.332	1.238		1.459	1.523	1.541	0.326	0.274	0.283
20:30:00	1.594	1.609	1.579	1.353	1.259		1.466	1.533	1.549	0.333	0.278	0.27
20:45:00	1.597	1.613	1.587	1.374	1.279		1.469	1.536	1.553	0.337	0.281	0.292
21:00:00	1.599	1.616	1.591	1.392	1.3		1.473	1.542	1.557	0.342	0.284	0.28
21:15:00	1.6	1.617	1.594	1.411	1.323		1.475	1.544	1.559	0.348	0.284	0.306
21:30:00	1.601	1.617	1.597	1.428	1.339		1.477	1.547	1.56	0.352	0.289	0.289
21:45:00	1.601	1.617	1.598	1.445	1.356		1.477	1.547	1.561	0.359	0.294	0.303
22:00:00	1.6	1.617	1.597	1.461	1.373		1.478	1.548	1.562	0.365	0.297	0.299
22:15:00	1.6	1.616	1.597	1.476	1.388		1.479	1.547	1.562	0.368	0.298	0.304
22:30:00	1.599	1.615	1.596	1.491	1.405		1.478	1.546	1.561	0.372	0.302	0.325
22:45:00	1.601	1.616	1.596	1.506	1.419		1.48	1.546	1.562	0.379	0.305	0.313
23:00:00	1.599	1.614	1.595	1.519	1.435		1.479	1.546	1.561	0.381	0.305	0.345
23:15:00	1.598	1.613	1.595	1.531	1.448		1.48	1.547	1.562	0.386	0.315	0.317
23:30:00	1.598	1.613	1.593	1.544	1.462		1.48	1.548	1.562	0.391	0.317	0.357
23:45:00	1.598	1.612	1.593	1.556	1.475		1.48	1.549	1.562	0.397	0.32	0.323
24:00:00	1.596	1.611	1.593	1.567	1.486		1.481	1.549	1.561	0.401	0.323	0.346
24:15:00	1.596	1.611	1.592	1.578	1.498		1.48	1.55	1.562	0.404	0.326	0.334
24:30:00	1.596	1.61	1.591	1.587	1.51		1.481	1.549	1.562	0.409	0.326	0.397
24:45:00	1.596	1.609	1.591	1.597	1.522		1.48	1.547	1.562	0.411	0.331	0.341
20230302_SC_10 µg/ml Dox after 2days of 50 µg/ml Dox and Pi starvation
Time (h)	C915 0 Doxy			C2969 0Doxy			C915 10 ug/ml Doxy			C2969 10 ug/ml Doxy
0:00:00	0.107	0.107	0.106	0.1	0.104	0.102	0.102	0.101	0.104	0.1	0.104	0.102
0:15:00	0.107	0.108	0.106	0.102	0.104	0.101	0.105	0.103	0.108	0.104	0.107	0.104
0:30:00	0.107	0.106	0.106	0.101	0.104	0.102	0.105	0.104	0.107	0.103	0.106	0.103
0:45:00	0.106	0.106	0.106	0.102	0.106	0.103	0.104	0.103	0.107	0.104	0.108	0.104
1:00:00	0.106	0.108	0.107	0.102	0.106	0.104	0.105	0.103	0.107	0.104	0.107	0.105
1:15:00	0.106	0.108	0.109	0.102	0.106	0.105	0.104	0.103	0.107	0.105	0.108	0.105
1:30:00	0.107	0.109	0.109	0.104	0.107	0.107	0.104	0.103	0.108	0.106	0.109	0.106
1:45:00	0.109	0.11	0.111	0.105	0.108	0.107	0.105	0.105	0.108	0.106	0.109	0.107
2:00:00	0.11	0.11	0.112	0.105	0.109	0.107	0.104	0.105	0.108	0.106	0.109	0.108
2:15:00	0.111	0.111	0.113	0.105	0.11	0.106	0.105	0.105	0.108	0.106	0.11	0.108
2:30:00	0.112	0.111	0.115	0.106	0.111	0.106	0.106	0.106	0.108	0.106	0.11	0.108
2:45:00	0.113	0.11	0.116	0.108	0.113	0.106	0.106	0.106	0.107	0.106	0.11	0.107
3:00:00	0.113	0.11	0.116	0.11	0.114	0.106	0.107	0.107	0.107	0.106	0.109	0.106
3:15:00	0.115	0.11	0.118	0.111	0.114	0.106	0.107	0.107	0.107	0.106	0.109	0.105
3:30:00	0.116	0.11	0.119	0.112	0.115	0.107	0.108	0.107	0.107	0.105	0.108	0.104
3:45:00	0.117	0.11	0.12	0.113	0.115	0.107	0.109	0.107	0.107	0.105	0.107	0.103
4:00:00	0.118	0.111	0.121	0.114	0.115	0.107	0.11	0.107	0.107	0.104	0.106	0.103
4:15:00	0.119	0.111	0.123	0.114	0.114	0.107	0.11	0.107	0.107	0.104	0.105	0.102
4:30:00	0.12	0.112	0.124	0.115	0.115	0.108	0.111	0.108	0.108	0.104	0.105	0.101
4:45:00	0.122	0.113	0.126	0.114	0.114	0.108	0.112	0.108	0.107	0.103	0.104	0.101
5:00:00	0.123	0.115	0.128	0.114	0.114	0.109	0.113	0.109	0.108	0.103	0.105	0.101
5:15:00	0.125	0.116	0.131	0.114	0.114	0.109	0.114	0.11	0.108	0.103	0.104	0.1
5:30:00	0.127	0.117	0.134	0.114	0.113	0.109	0.116	0.111	0.109	0.102	0.104	0.1
5:45:00	0.131	0.12	0.139	0.114	0.114	0.11	0.118	0.112	0.109	0.103	0.103	0.1
6:00:00	0.135	0.124	0.145	0.114	0.113	0.111	0.12	0.113	0.11	0.103	0.104	0.1
6:15:00	0.139	0.127	0.152	0.114	0.113	0.111	0.122	0.115	0.111	0.103	0.103	0.1
6:30:00	0.145	0.131	0.16	0.114	0.112	0.112	0.126	0.116	0.111	0.103	0.103	0.1
6:45:00	0.151	0.135	0.17	0.113	0.112	0.112	0.129	0.119	0.112	0.103	0.103	0.1
7:00:00	0.159	0.141	0.182	0.113	0.112	0.113	0.134	0.121	0.113	0.103	0.103	0.1
7:15:00	0.167	0.147	0.197	0.113	0.113	0.114	0.139	0.124	0.115	0.103	0.103	0.1
7:30:00	0.176	0.154	0.213	0.114	0.113	0.115	0.145	0.128	0.115	0.104	0.104	0.1
7:45:00	0.186	0.161	0.232	0.114	0.113	0.116	0.152	0.132	0.117	0.104	0.104	0.1
8:00:00	0.198	0.168	0.253	0.114	0.114	0.118	0.16	0.136	0.118	0.104	0.104	0.101
8:15:00	0.21	0.176	0.273	0.114	0.114	0.119	0.17	0.141	0.119	0.105	0.104	0.101
8:30:00	0.221	0.185	0.295	0.115	0.115	0.122	0.18	0.147	0.121	0.106	0.105	0.101
8:45:00	0.236	0.193	0.314	0.116	0.115	0.124	0.193	0.153	0.123	0.106	0.105	0.102
9:00:00	0.249	0.204	0.335	0.117	0.116	0.126	0.206	0.16	0.124	0.107	0.105	0.102
9:15:00	0.263	0.217	0.357	0.118	0.117	0.129	0.221	0.168	0.127	0.107	0.106	0.102
9:30:00	0.28	0.229	0.379	0.12	0.118	0.133	0.237	0.176	0.129	0.108	0.106	0.102
9:45:00	0.296	0.245	0.404	0.121	0.118	0.136	0.253	0.186	0.132	0.108	0.106	0.103
10:00:00	0.315	0.263	0.428	0.123	0.12	0.141	0.273	0.197	0.135	0.109	0.107	0.103
10:15:00	0.333	0.282	0.456	0.125	0.121	0.148	0.292	0.208	0.139	0.11	0.107	0.103
10:30:00	0.354	0.305	0.484	0.128	0.123	0.155	0.313	0.222	0.144	0.111	0.108	0.104
10:45:00	0.377	0.331	0.517	0.131	0.125	0.162	0.336	0.236	0.15	0.112	0.108	0.104
11:00:00	0.402	0.36	0.549	0.134	0.127	0.17	0.36	0.253	0.157	0.113	0.109	0.106
11:15:00	0.425	0.394	0.583	0.136	0.129	0.178	0.384	0.27	0.164	0.113	0.109	0.105
11:30:00	0.453	0.433	0.62	0.138	0.132	0.184	0.411	0.289	0.172	0.114	0.109	0.105
11:45:00	0.484	0.476	0.661	0.14	0.134	0.19	0.439	0.309	0.181	0.115	0.109	0.105
12:00:00	0.516	0.52	0.698	0.142	0.136	0.195	0.468	0.333	0.192	0.116	0.108	0.105
12:15:00	0.551	0.568	0.735	0.144	0.14	0.205	0.499	0.358	0.203	0.116	0.108	0.104
12:30:00	0.584	0.616	0.775	0.145	0.142	0.21	0.53	0.386	0.217	0.117	0.108	0.104
12:45:00	0.62	0.658	0.812	0.146	0.146	0.218	0.561	0.416	0.232	0.117	0.107	0.103
13:00:00	0.654	0.695	0.849	0.148	0.15	0.221	0.594	0.449	0.249	0.117	0.107	0.103
13:15:00	0.692	0.726	0.882	0.15	0.155	0.22	0.628	0.484	0.268	0.117	0.107	0.102
13:30:00	0.724	0.754	0.913	0.152	0.16	0.22	0.66	0.519	0.291	0.118	0.107	0.102
13:45:00	0.758	0.779	0.943	0.153	0.165	0.219	0.692	0.557	0.315	0.118	0.106	0.101
14:00:00	0.789	0.807	0.97	0.154	0.17	0.22	0.723	0.594	0.343	0.118	0.106	0.1
14:15:00	0.819	0.832	0.992	0.155	0.174	0.219	0.751	0.632	0.375	0.117	0.106	0.099
14:30:00	0.847	0.86	1.014	0.156	0.18	0.221	0.78	0.667	0.411	0.117	0.106	0.098
14:45:00	0.874	0.888	1.032	0.158	0.185	0.224	0.807	0.7	0.449	0.117	0.105	0.097
15:00:00	0.902	0.916	1.05	0.16	0.189	0.229	0.834	0.73	0.49	0.117	0.105	0.097
15:15:00	0.93	0.946	1.067	0.163	0.195	0.234	0.859	0.758	0.533	0.117	0.104	0.096
15:30:00	0.959	0.975	1.088	0.165	0.199	0.24	0.883	0.785	0.579	0.116	0.104	0.096
15:45:00	0.989	1.002	1.108	0.169	0.206	0.249	0.905	0.811	0.628	0.116	0.103	0.096
16:00:00	1.018	1.032	1.13	0.173	0.213	0.259	0.929	0.837	0.676	0.116	0.103	0.096
16:15:00	1.047	1.061	1.154	0.179	0.221	0.272	0.954	0.863	0.719	0.117	0.103	0.096
16:30:00	1.076	1.089	1.176	0.184	0.227	0.284	0.976	0.888	0.761	0.117	0.103	0.096
16:45:00	1.105	1.118	1.198	0.191	0.236	0.301	0.999	0.913	0.8	0.117	0.102	0.096
17:00:00	1.133	1.145	1.221	0.199	0.246	0.311	1.024	0.94	0.842	0.117	0.102	0.096
17:15:00	1.161	1.172	1.243	0.207	0.257	0.327	1.045	0.965	0.88	0.117	0.102	0.096
17:30:00	1.185	1.197	1.264	0.215	0.268	0.344	1.069	0.992	0.919	0.118	0.102	0.096
17:45:00	1.208	1.221	1.284	0.225	0.28	0.364	1.092	1.018	0.955	0.119	0.102	0.096
18:00:00	1.232	1.244	1.304	0.234	0.291	0.387	1.113	1.044	0.992	0.12	0.103	0.097
18:15:00	1.255	1.267	1.321	0.245	0.3	0.408	1.136	1.07	1.026	0.121	0.103	0.098
18:30:00	1.276	1.288	1.34	0.257	0.316	0.422	1.159	1.095	1.058	0.122	0.104	0.098
18:45:00	1.296	1.307	1.358	0.269	0.327	0.441	1.182	1.122	1.091	0.123	0.104	0.099
19:00:00	1.317	1.327	1.375	0.281	0.34	0.463	1.202	1.147	1.12	0.124	0.105	0.099
19:15:00	1.335	1.346	1.391	0.293	0.353	0.476	1.223	1.171	1.149	0.125	0.105	0.1
19:30:00	1.353	1.364	1.406	0.305	0.366	0.502	1.243	1.193	1.176	0.126	0.106	0.1
19:45:00	1.371	1.38	1.423	0.32	0.385	0.516	1.263	1.217	1.202	0.127	0.107	0.102
20:00:00	1.387	1.397	1.436	0.333	0.396	0.534	1.282	1.238	1.226	0.129	0.108	0.102
20:15:00	1.404	1.412	1.45	0.348	0.409	0.557	1.3	1.258	1.251	0.131	0.108	0.103
20:30:00	1.419	1.427	1.465	0.363	0.425	0.58	1.318	1.278	1.273	0.133	0.109	0.105
20:45:00	1.433	1.44	1.477	0.378	0.436	0.597	1.333	1.298	1.295	0.134	0.11	0.106
21:00:00	1.448	1.454	1.489	0.392	0.446	0.613	1.351	1.317	1.316	0.136	0.111	0.108
21:15:00	1.462	1.467	1.502	0.407	0.458	0.631	1.367	1.334	1.335	0.138	0.112	0.109
21:30:00	1.474	1.48	1.513	0.422	0.472	0.674	1.382	1.352	1.353	0.14	0.114	0.111
21:45:00	1.486	1.491	1.524	0.439	0.484	0.661	1.396	1.368	1.371	0.142	0.115	0.114
22:00:00	1.495	1.502	1.534	0.455	0.494	0.703	1.41	1.383	1.387	0.145	0.116	0.115
22:15:00	1.508	1.513	1.544	0.472	0.507	0.722	1.423	1.399	1.403	0.148	0.117	0.118
22:30:00	1.517	1.522	1.553	0.49	0.522	0.711	1.436	1.413	1.419	0.15	0.119	0.121
22:45:00	1.525	1.53	1.56	0.507	0.534	0.748	1.448	1.427	1.433	0.153	0.121	0.124
23:00:00	1.532	1.536	1.565	0.523	0.544	0.782	1.46	1.439	1.447	0.156	0.122	0.127
23:15:00	1.536	1.541	1.568	0.539	0.558	0.748	1.472	1.452	1.46	0.159	0.124	0.131
23:30:00	1.538	1.544	1.571	0.556	0.571	0.772	1.483	1.464	1.472	0.162	0.127	0.134
23:45:00	1.541	1.546	1.572	0.57	0.58	0.771	1.492	1.474	1.484	0.165	0.129	0.139
24:00:00	1.542	1.547	1.573	0.585	0.598	0.788	1.499	1.483	1.494	0.168	0.131	0.142
24:15:00	1.543	1.549	1.574	0.602	0.614	0.81	1.505	1.49	1.5	0.172	0.133	0.148
24:30:00	1.543	1.549	1.574	0.618	0.627	0.812	1.509	1.495	1.506	0.176	0.136	0.153
24:45:00	1.544	1.55	1.575	0.63	0.66	0.816	1.512	1.498	1.509	0.18	0.139	0.158
25:00:00	1.545	1.55	1.575	0.643	0.644	0.843	1.513	1.5	1.512	0.184	0.141	0.165
25:15:00	1.545	1.55	1.576	0.657	0.653	0.848	1.515	1.5	1.513	0.188	0.144	0.171
25:30:00	1.545	1.55	1.575	0.669	0.664	0.848	1.516	1.502	1.515	0.192	0.147	0.178
25:45:00	1.545	1.549	1.575	0.683	0.695	0.873	1.517	1.504	1.516	0.197	0.151	0.186
26:00:00	1.545	1.55	1.575	0.695	0.734	0.907	1.517	1.504	1.517	0.202	0.154	0.193
26:15:00	1.545	1.549	1.575	0.707	0.695	0.891	1.518	1.505	1.517	0.206	0.157	0.202
26:30:00	1.545	1.55	1.576	0.718	0.709	0.88	1.518	1.505	1.517	0.212	0.161	0.211
26:45:00	1.545	1.55	1.575	0.729	0.713	0.889	1.518	1.506	1.518	0.217	0.164	0.22
27:00:00	1.545	1.551	1.575	0.743	0.732	0.896	1.519	1.506	1.517	0.222	0.168	0.232
27:15:00	1.545	1.55	1.575	0.749	0.742	0.91	1.519	1.507	1.518	0.228	0.172	0.241
27:30:00	1.544	1.55	1.575	0.76	0.77	0.921	1.519	1.506	1.518	0.233	0.176	0.252
27:45:00	1.545	1.549	1.575	0.767	0.759	0.93	1.519	1.506	1.519	0.239	0.181	0.264
28:00:00	1.544	1.55	1.575	0.778	0.789	0.942	1.519	1.506	1.518	0.244	0.186	0.275
28:15:00	1.545	1.549	1.574	0.789	0.77	0.95	1.519	1.505	1.518	0.25	0.19	0.287
28:30:00	1.544	1.548	1.573	0.795	0.78	0.961	1.518	1.505	1.518	0.256	0.195	0.299
28:45:00	1.543	1.55	1.573	0.805	0.787	0.976	1.518	1.506	1.518	0.262	0.201	0.312
29:00:00	1.543	1.549	1.573	0.814	0.883	0.98	1.517	1.507	1.519	0.268	0.206	0.322
29:15:00	1.543	1.549	1.573	0.817	0.804	0.99	1.518	1.506	1.518	0.275	0.212	0.335
29:30:00	1.543	1.548	1.573	0.828	0.816	1.003	1.518	1.507	1.519	0.282	0.218	0.347
29:45:00	1.541	1.547	1.571	0.833	1.008	1.01	1.517	1.506	1.518	0.288	0.224	0.359
30:00:00	1.543	1.548	1.572	0.84	0.869	1.017	1.518	1.507	1.519	0.295	0.23	0.372
30:15:00	1.542	1.549	1.572	0.85	0.915	1.032	1.518	1.506	1.518	0.303	0.237	0.389
30:30:00	1.541	1.546	1.571	0.854	0.876	1.03	1.518	1.507	1.518	0.31	0.243	0.446
30:45:00	1.541	1.545	1.571	0.858	0.902	1.041	1.517	1.506	1.517	0.318	0.251	0.411
31:00:00	1.541	1.546	1.571	0.876	0.941	1.043	1.518	1.507	1.518	0.325	0.258	0.425
31:15:00	1.541	1.547	1.57	0.869	0.868	1.058	1.518	1.506	1.518	0.333	0.265	0.439
31:30:00	1.541	1.546	1.57	1.007	0.97	1.065	1.517	1.507	1.518	0.341	0.273	0.454
31:45:00	1.541	1.546	1.57	0.85	0.887	1.058	1.517	1.506	1.517	0.348	0.28	0.469
32:00:00	1.541	1.546	1.569	0.958	0.892	1.069	1.517	1.506	1.518	0.357	0.289	0.485
32:15:00	1.54	1.545	1.569	0.829	1.119	1.068	1.517	1.506	1.518	0.365	0.297	0.514
32:30:00	1.539	1.545	1.569	0.919	0.902	1.07	1.517	1.506	1.518	0.373	0.304	0.532
32:45:00	1.539	1.545	1.571	0.875	0.907	1.077	1.517	1.506	1.517	0.381	0.312	0.546
33:00:00	1.538	1.545	1.568	0.939	0.928	1.08	1.517	1.506	1.517	0.39	0.32	0.656
33:15:00	1.536	1.547	1.567	0.981	1.13	1.093	1.516	1.505	1.517	0.398	0.328	0.571
33:30:00	1.537	1.545	1.567	0.811	0.988	1.076	1.516	1.506	1.516	0.406	0.336	0.612
33:45:00	1.537	1.543	1.568	0.85	0.96	1.079	1.516	1.506	1.517	0.416	0.344	0.614
34:00:00	1.536	1.543	1.567	0.833	0.972	1.083	1.516	1.506	1.517	0.424	0.352	0.632
34:15:00	1.537	1.543	1.568	0.94	0.926	1.083	1.517	1.506	1.517	0.433	0.361	0.661
34:30:00	1.535	1.542	1.569	0.816	1.05	1.084	1.517	1.505	1.517	0.441	0.369	0.663
34:45:00	1.535	1.543	1.567	0.832	0.975	1.087	1.516	1.506	1.517	0.451	0.377	0.682
35:00:00	1.535	1.543	1.567	0.971	0.914	1.091	1.515	1.505	1.516	0.46	0.385	0.703
35:15:00	1.534	1.542	1.567	0.82	0.912	1.093	1.516	1.505	1.516	0.468	0.393	0.733
35:30:00	1.534	1.542	1.566	0.858	0.911	1.097	1.515	1.505	1.516	0.477	0.4	0.746
35:45:00	1.533	1.543	1.566	0.919	0.919	1.1	1.515	1.505	1.517	0.486	0.41	0.758
36:00:00	1.534	1.542	1.567	0.834	0.94	1.102	1.514	1.504	1.516	0.495	0.415	0.773
36:15:00	1.533	1.543	1.57	0.81	0.932	1.103	1.515	1.504	1.516	0.504	0.424	0.805
36:30:00	1.533	1.543	1.567	0.806	0.998	1.105	1.515	1.504	1.516	0.512	0.432	0.835
36:45:00	1.533	1.543	1.568	0.814	0.937	1.104	1.515	1.504	1.517	0.52	0.439	0.826
37:00:00	1.532	1.543	1.568	0.837	0.95	1.108	1.514	1.504	1.516	0.529	0.447	0.841
37:15:00	1.532	1.545	1.57	0.841	0.918	1.109	1.513	1.504	1.517	0.537	0.454	0.91
37:30:00	1.532	1.544	1.569	0.801	1.073	1.106	1.513	1.504	1.516	0.545	0.461	0.901
37:45:00	1.533	1.547	1.569	0.797	0.996	1.101	1.512	1.504	1.516	0.553	0.468	0.879
38:00:00	1.533	1.543	1.569	0.89	1.206	1.097	1.513	1.503	1.516	0.562	0.475	0.94
38:15:00	1.533	1.542	1.569	1.004	1.018	1.091	1.511	1.504	1.516	0.57	0.483	0.951
38:30:00	1.534	1.543	1.569	0.812	1.018	1.087	1.512	1.504	1.516	0.578	0.49	0.908
38:45:00	1.534	1.547	1.571	0.873	0.922	1.081	1.512	1.504	1.516	0.587	0.497	0.931
39:00:00	1.535	1.544	1.571	0.784	1.169	1.073	1.512	1.504	1.517	0.594	0.504	0.929
39:15:00	1.535	1.546	1.572	0.9	1.062	1.065	1.511	1.504	1.516	0.602	0.511	0.937
39:30:00	1.536	1.546	1.579	0.781	1.225	1.049	1.51	1.504	1.515	0.611	0.519	0.947
39:45:00	1.535	1.546	1.575	0.85	1.179	1.036	1.511	1.504	1.516	0.617	0.525	0.956
40:00:00	1.535	1.549	1.582	0.877	0.963	1.024	1.51	1.504	1.516	0.624	0.531	0.959
40:15:00	1.535	1.549	1.575	0.871	0.967	0.997	1.51	1.504	1.515	0.633	0.537	0.962
40:30:00	1.537	1.551	1.576	0.756	0.961	0.976	1.51	1.504	1.516	0.641	0.545	0.965
40:45:00	1.538	1.549	1.577	0.83	0.957	0.96	1.509	1.504	1.516	0.649	0.552	0.966
41:00:00	1.54	1.55	1.58	0.749	0.942	0.944	1.509	1.503	1.516	0.655	0.557	0.965
41:15:00	1.544	1.552	1.579	0.753	1.073	0.938	1.509	1.503	1.516	0.662	0.564	0.967
41:30:00	1.54	1.552	1.588	0.768	1.121	0.919	1.509	1.504	1.516	0.67	0.571	0.965
41:45:00	1.54	1.555	1.581	0.738	1.005	0.905	1.509	1.503	1.516	0.676	0.576	0.96
42:00:00	1.541	1.554	1.582	0.774	1	0.922	1.509	1.503	1.516	0.686	0.583	0.959
42:15:00	1.541	1.552	1.583	0.808	0.983	0.841	1.509	1.502	1.516	0.691	0.589	1.04
42:30:00	1.541	1.554	1.583	0.862	0.996	0.871	1.508	1.502	1.515	0.697	0.595	1.019
42:45:00	1.543	1.567	1.597	0.739	0.954	0.813	1.508	1.503	1.516	0.706	0.6	0.94
43:00:00	1.542	1.557	1.585	0.781	0.995	0.761	1.508	1.503	1.515	0.713	0.607	0.981
43:15:00	1.542	1.558	1.586	0.88	0.996	0.724	1.508	1.503	1.515	0.719	0.612	0.934
43:30:00	1.545	1.558	1.586	0.87	1.001	0.678	1.508	1.502	1.516	0.725	0.618	0.919
43:45:00	1.544	1.56	1.587	0.791	0.932	0.637	1.508	1.502	1.516	0.732	0.622	0.908
44:00:00	1.547	1.561	1.589	0.822	0.991	0.6	1.509	1.503	1.516	0.739	0.627	0.901
44:15:00	1.546	1.562	1.589	0.756	1.02	0.559	1.509	1.502	1.515	0.745	0.635	0.894
44:30:00	1.554	1.563	1.59	0.772	0.98	0.542	1.508	1.503	1.516	0.752	0.639	0.912
44:45:00	1.546	1.566	1.595	0.726	1.081	0.544	1.508	1.503	1.516	0.758	0.643	0.875
45:00:00	1.546	1.563	1.593	0.863	1.111	0.527	1.508	1.502	1.517	0.764	0.649	0.864
45:15:00	1.548	1.569	1.597	0.731	1.024	0.51	1.508	1.502	1.516	0.771	0.653	0.863
45:30:00	1.549	1.567	1.593	0.74	1.035	0.497	1.509	1.503	1.517	0.776	0.659	0.851
45:45:00	1.55	1.568	1.594	0.723	1.025	0.488	1.508	1.502	1.516	0.782	0.665	0.847
46:00:00	1.551	1.568	1.6	0.772	1.016	0.507	1.509	1.502	1.517	0.788	0.668	0.863
46:15:00	1.551	1.569	1.598	0.842	1.075	0.505	1.508	1.503	1.517	0.793	0.672	0.947
46:30:00	1.552	1.573	1.598	0.796	0.96	0.493	1.509	1.504	1.516	0.797	0.677	0.856
46:45:00	1.555	1.577	1.603	0.806	0.969	0.464	1.509	1.502	1.516	0.803	0.681	1.063
47:00:00	1.555	1.577	1.601	0.767	1.062	0.457	1.509	1.502	1.516	0.808	0.687	0.9
47:15:00	1.555	1.577	1.6	0.779	1.053	0.439	1.509	1.502	1.517	0.812	0.69	0.836
47:30:00	1.56	1.581	1.604	0.969	0.951	0.454	1.509	1.503	1.517	0.815	0.693	0.84
47:45:00	1.575	1.58	1.606	0.778	1.071	0.44	1.509	1.503	1.516	0.819	0.694	0.849
48:00:00	1.559	1.578	1.606	0.821	0.963	0.436	1.508	1.503	1.516	0.821	0.698	0.854
20220609_SC_10 µg/ml Dox after 3days of 10 µg/ml Dox and Pi starvation
Time (h)	C915 0 Doxy			C2969 0Doxy			C915 10 ug/ml Doxy			C2969 10 ug/ml Doxy
0:00:00	0.091	0.089	0.094	0.092	0.09	0.09	0.095	0.092	0.092	0.094	0.09	0.091
0:15:00	0.091	0.091	0.094	0.093	0.092	0.093	0.096	0.094	0.094	0.094	0.091	0.092
0:30:00	0.091	0.091	0.094	0.094	0.093	0.093	0.097	0.093	0.093	0.094	0.091	0.091
0:45:00	0.091	0.091	0.094	0.094	0.092	0.093	0.097	0.093	0.092	0.094	0.091	0.091
1:00:00	0.09	0.091	0.094	0.094	0.092	0.092	0.097	0.093	0.092	0.094	0.091	0.091
1:15:00	0.091	0.091	0.095	0.094	0.093	0.092	0.097	0.093	0.092	0.095	0.091	0.092
1:30:00	0.091	0.091	0.094	0.094	0.092	0.092	0.097	0.093	0.092	0.095	0.092	0.092
1:45:00	0.091	0.091	0.094	0.094	0.092	0.092	0.097	0.093	0.092	0.095	0.092	0.091
2:00:00	0.091	0.091	0.094	0.094	0.092	0.092	0.097	0.092	0.092	0.095	0.091	0.091
2:15:00	0.092	0.091	0.094	0.094	0.092	0.092	0.097	0.093	0.092	0.095	0.091	0.092
2:30:00	0.092	0.091	0.095	0.094	0.093	0.093	0.097	0.093	0.093	0.096	0.092	0.092
2:45:00	0.092	0.091	0.095	0.094	0.092	0.092	0.098	0.093	0.093	0.095	0.092	0.092
3:00:00	0.092	0.092	0.095	0.094	0.092	0.093	0.098	0.093	0.093	0.096	0.091	0.092
3:15:00	0.092	0.091	0.095	0.094	0.092	0.093	0.098	0.093	0.093	0.095	0.091	0.092
3:30:00	0.093	0.092	0.096	0.095	0.093	0.093	0.099	0.094	0.093	0.096	0.092	0.092
3:45:00	0.093	0.092	0.096	0.095	0.093	0.093	0.098	0.094	0.094	0.096	0.092	0.092
4:00:00	0.093	0.092	0.096	0.095	0.093	0.093	0.099	0.094	0.094	0.096	0.092	0.092
4:15:00	0.094	0.092	0.097	0.095	0.093	0.093	0.099	0.095	0.094	0.096	0.092	0.092
4:30:00	0.094	0.093	0.097	0.095	0.093	0.094	0.1	0.095	0.095	0.097	0.093	0.093
4:45:00	0.095	0.094	0.098	0.096	0.094	0.094	0.101	0.096	0.096	0.097	0.093	0.093
5:00:00	0.096	0.095	0.099	0.096	0.094	0.095	0.102	0.097	0.096	0.097	0.093	0.094
5:15:00	0.097	0.096	0.1	0.097	0.094	0.095	0.102	0.098	0.097	0.098	0.094	0.094
5:30:00	0.098	0.097	0.101	0.097	0.095	0.095	0.103	0.099	0.098	0.098	0.094	0.095
5:45:00	0.099	0.098	0.102	0.098	0.095	0.096	0.105	0.1	0.099	0.098	0.094	0.095
6:00:00	0.101	0.099	0.104	0.099	0.096	0.097	0.106	0.102	0.101	0.099	0.095	0.096
6:15:00	0.103	0.101	0.106	0.1	0.096	0.098	0.108	0.104	0.103	0.1	0.096	0.097
6:30:00	0.105	0.103	0.108	0.101	0.097	0.099	0.11	0.105	0.105	0.101	0.096	0.098
6:45:00	0.108	0.106	0.111	0.102	0.098	0.1	0.113	0.108	0.107	0.102	0.098	0.099
7:00:00	0.111	0.108	0.114	0.104	0.099	0.101	0.116	0.111	0.11	0.103	0.099	0.1
7:15:00	0.114	0.111	0.117	0.106	0.101	0.103	0.119	0.114	0.113	0.104	0.1	0.102
7:30:00	0.118	0.115	0.122	0.108	0.102	0.104	0.123	0.118	0.117	0.106	0.102	0.104
7:45:00	0.123	0.12	0.126	0.111	0.104	0.107	0.128	0.122	0.121	0.108	0.104	0.106
8:00:00	0.128	0.124	0.132	0.113	0.106	0.109	0.133	0.127	0.125	0.11	0.106	0.108
8:15:00	0.134	0.129	0.137	0.116	0.108	0.112	0.138	0.132	0.131	0.113	0.108	0.111
8:30:00	0.139	0.135	0.144	0.12	0.111	0.115	0.144	0.138	0.136	0.116	0.111	0.113
8:45:00	0.147	0.142	0.151	0.123	0.113	0.119	0.152	0.145	0.143	0.119	0.114	0.117
9:00:00	0.155	0.149	0.159	0.127	0.116	0.122	0.159	0.153	0.151	0.123	0.118	0.121
9:15:00	0.165	0.157	0.169	0.131	0.12	0.127	0.168	0.161	0.16	0.127	0.122	0.125
9:30:00	0.176	0.167	0.179	0.135	0.123	0.131	0.177	0.17	0.169	0.131	0.126	0.13
9:45:00	0.187	0.178	0.191	0.141	0.127	0.136	0.189	0.181	0.18	0.136	0.13	0.135
10:00:00	0.2	0.19	0.204	0.147	0.131	0.141	0.201	0.193	0.192	0.142	0.135	0.14
10:15:00	0.213	0.203	0.218	0.153	0.136	0.147	0.214	0.206	0.205	0.148	0.141	0.146
10:30:00	0.228	0.217	0.233	0.16	0.141	0.153	0.229	0.22	0.219	0.154	0.146	0.152
10:45:00	0.245	0.233	0.251	0.167	0.147	0.161	0.246	0.236	0.236	0.161	0.153	0.159
11:00:00	0.263	0.25	0.269	0.176	0.154	0.168	0.264	0.253	0.253	0.168	0.16	0.166
11:15:00	0.283	0.269	0.288	0.184	0.161	0.177	0.282	0.272	0.272	0.177	0.167	0.174
11:30:00	0.304	0.287	0.31	0.194	0.168	0.186	0.303	0.291	0.292	0.186	0.174	0.182
11:45:00	0.328	0.309	0.334	0.204	0.176	0.196	0.324	0.313	0.314	0.195	0.184	0.191
12:00:00	0.353	0.332	0.358	0.216	0.185	0.207	0.348	0.337	0.337	0.204	0.194	0.2
12:15:00	0.38	0.357	0.386	0.228	0.195	0.219	0.374	0.363	0.363	0.215	0.203	0.21
12:30:00	0.41	0.384	0.415	0.242	0.206	0.233	0.401	0.389	0.391	0.226	0.214	0.221
12:45:00	0.441	0.413	0.446	0.257	0.217	0.247	0.431	0.419	0.421	0.237	0.224	0.232
13:00:00	0.473	0.444	0.48	0.273	0.231	0.262	0.462	0.451	0.452	0.249	0.236	0.244
13:15:00	0.511	0.477	0.513	0.29	0.244	0.278	0.494	0.483	0.485	0.261	0.247	0.257
13:30:00	0.547	0.51	0.551	0.308	0.26	0.296	0.529	0.518	0.521	0.274	0.259	0.27
13:45:00	0.586	0.547	0.589	0.327	0.275	0.316	0.564	0.555	0.556	0.289	0.273	0.284
14:00:00	0.625	0.583	0.628	0.35	0.293	0.336	0.602	0.593	0.595	0.303	0.285	0.298
14:15:00	0.667	0.622	0.668	0.374	0.312	0.358	0.64	0.633	0.633	0.318	0.299	0.312
14:30:00	0.709	0.661	0.709	0.396	0.334	0.382	0.679	0.673	0.674	0.334	0.315	0.327
14:45:00	0.751	0.701	0.75	0.421	0.357	0.407	0.719	0.715	0.715	0.352	0.328	0.343
15:00:00	0.793	0.74	0.791	0.45	0.381	0.436	0.759	0.757	0.757	0.372	0.342	0.357
15:15:00	0.836	0.781	0.835	0.48	0.406	0.465	0.799	0.799	0.799	0.386	0.357	0.375
15:30:00	0.879	0.823	0.878	0.51	0.434	0.495	0.841	0.843	0.841	0.404	0.373	0.392
15:45:00	0.921	0.863	0.921	0.542	0.462	0.527	0.883	0.886	0.883	0.421	0.39	0.409
16:00:00	0.963	0.905	0.961	0.576	0.493	0.562	0.923	0.929	0.926	0.439	0.408	0.426
16:15:00	1.003	0.947	1.004	0.609	0.524	0.597	0.964	0.971	0.967	0.461	0.425	0.442
16:30:00	1.043	0.986	1.044	0.645	0.558	0.633	1.004	1.011	1.009	0.484	0.444	0.461
16:45:00	1.082	1.026	1.081	0.682	0.592	0.67	1.043	1.051	1.049	0.507	0.463	0.479
17:00:00	1.119	1.064	1.118	0.72	0.627	0.708	1.08	1.09	1.086	0.525	0.483	0.498
17:15:00	1.154	1.101	1.153	0.759	0.662	0.746	1.117	1.128	1.121	0.547	0.502	0.518
17:30:00	1.188	1.137	1.188	0.797	0.7	0.784	1.151	1.162	1.158	0.563	0.52	0.54
17:45:00	1.22	1.169	1.219	0.834	0.736	0.823	1.182	1.195	1.191	0.58	0.541	0.56
18:00:00	1.25	1.202	1.251	0.874	0.774	0.861	1.213	1.227	1.222	0.602	0.563	0.584
18:15:00	1.28	1.232	1.28	0.912	0.812	0.901	1.243	1.257	1.25	0.624	0.588	0.604
18:30:00	1.308	1.261	1.307	0.949	0.849	0.938	1.271	1.286	1.28	0.643	0.604	0.618
18:45:00	1.334	1.289	1.334	0.985	0.885	0.975	1.298	1.313	1.308	0.666	0.623	0.636
19:00:00	1.359	1.315	1.359	1.021	0.921	1.012	1.324	1.339	1.333	0.688	0.643	0.656
19:15:00	1.384	1.338	1.382	1.056	0.956	1.046	1.347	1.363	1.358	0.708	0.664	0.675
19:30:00	1.403	1.359	1.403	1.089	0.99	1.079	1.369	1.383	1.379	0.729	0.686	0.695
19:45:00	1.418	1.376	1.418	1.12	1.024	1.112	1.386	1.397	1.396	0.75	0.707	0.716
20:00:00	1.427	1.385	1.428	1.152	1.056	1.142	1.397	1.408	1.409	0.77	0.728	0.735
20:15:00	1.433	1.394	1.435	1.182	1.088	1.172	1.404	1.414	1.419	0.792	0.748	0.756
20:30:00	1.436	1.398	1.44	1.21	1.117	1.199	1.409	1.419	1.425	0.814	0.774	0.777
20:45:00	1.439	1.401	1.442	1.237	1.144	1.226	1.412	1.422	1.428	0.835	0.771	0.796
21:00:00	1.44	1.404	1.444	1.26	1.173	1.252	1.415	1.424	1.432	0.856	0.791	0.815
21:15:00	1.441	1.405	1.446	1.283	1.198	1.276	1.416	1.426	1.433	0.874	0.811	0.836
21:30:00	1.442	1.406	1.447	1.307	1.222	1.299	1.416	1.427	1.433	0.893	0.83	0.855
21:45:00	1.442	1.406	1.447	1.329	1.246	1.321	1.416	1.427	1.435	0.913	0.85	0.874
22:00:00	1.443	1.406	1.448	1.35	1.269	1.341	1.417	1.428	1.437	0.933	0.87	0.892
22:15:00	1.442	1.406	1.446	1.366	1.289	1.36	1.417	1.428	1.436	0.953	0.888	0.913
22:30:00	1.442	1.406	1.446	1.381	1.307	1.376	1.417	1.428	1.437	0.971	0.907	0.931
22:45:00	1.442	1.406	1.447	1.393	1.32	1.389	1.417	1.428	1.437	0.989	0.927	0.95
23:00:00	1.442	1.405	1.446	1.401	1.331	1.398	1.417	1.428	1.436	1.006	0.947	0.969
23:15:00	1.441	1.406	1.447	1.406	1.337	1.403	1.417	1.428	1.438	1.025	0.966	0.988
23:30:00	1.442	1.406	1.446	1.409	1.341	1.408	1.416	1.427	1.437	1.045	0.985	1.006
23:45:00	1.442	1.406	1.446	1.41	1.345	1.411	1.416	1.426	1.437	1.061	1.004	1.025
24:00:00	1.442	1.406	1.445	1.412	1.348	1.413	1.416	1.426	1.437	1.078	1.021	1.043
24:15:00	1.442	1.405	1.445	1.412	1.348	1.414	1.416	1.426	1.438	1.097	1.039	1.061
24:30:00	1.441	1.405	1.445	1.412	1.349	1.414	1.416	1.426	1.436	1.113	1.057	1.078
24:45:00	1.441	1.405	1.444	1.411	1.349	1.414	1.414	1.426	1.436	1.13	1.075	1.095
25:00:00	1.441	1.404	1.444	1.408	1.349	1.414	1.414	1.425	1.436	1.145	1.092	1.113
25:15:00	1.441	1.404	1.444	1.408	1.349	1.414	1.415	1.426	1.436	1.162	1.109	1.13
25:30:00	1.44	1.404	1.444	1.408	1.348	1.413	1.414	1.425	1.435	1.177	1.125	1.146
25:45:00	1.441	1.404	1.444	1.407	1.348	1.413	1.413	1.425	1.436	1.193	1.143	1.162
26:00:00	1.441	1.403	1.444	1.407	1.348	1.413	1.414	1.425	1.435	1.21	1.159	1.179
26:15:00	1.441	1.403	1.444	1.407	1.349	1.413	1.413	1.425	1.436	1.225	1.174	1.194
26:30:00	1.441	1.403	1.444	1.407	1.348	1.413	1.413	1.424	1.435	1.239	1.19	1.209
26:45:00	1.441	1.403	1.443	1.406	1.347	1.412	1.413	1.424	1.435	1.254	1.206	1.224
27:00:00	1.441	1.402	1.442	1.407	1.347	1.411	1.412	1.424	1.435	1.268	1.221	1.238
27:15:00	1.44	1.402	1.442	1.406	1.347	1.411	1.413	1.424	1.434	1.282	1.235	1.252
27:30:00	1.44	1.402	1.442	1.406	1.347	1.412	1.412	1.423	1.434	1.295	1.249	1.266
27:45:00	1.441	1.402	1.442	1.406	1.347	1.411	1.411	1.423	1.435	1.308	1.263	1.279
28:00:00	1.44	1.402	1.442	1.406	1.347	1.411	1.411	1.424	1.434	1.32	1.276	1.293
28:15:00	1.44	1.402	1.441	1.405	1.346	1.41	1.411	1.423	1.433	1.332	1.289	1.306
28:30:00	1.44	1.401	1.441	1.405	1.347	1.41	1.411	1.423	1.433	1.344	1.302	1.319
28:45:00	1.44	1.401	1.441	1.405	1.346	1.411	1.411	1.423	1.434	1.355	1.314	1.331
29:00:00	1.439	1.402	1.441	1.406	1.345	1.41	1.411	1.423	1.434	1.367	1.327	1.343
29:15:00	1.44	1.401	1.44	1.405	1.345	1.41	1.41	1.421	1.434	1.379	1.338	1.354
29:30:00	1.439	1.401	1.441	1.405	1.345	1.409	1.41	1.422	1.433	1.39	1.351	1.366
29:45:00	1.439	1.4	1.44	1.405	1.345	1.409	1.41	1.422	1.432	1.4	1.362	1.377
30:00:00	1.439	1.4	1.44	1.405	1.345	1.409	1.409	1.422	1.432	1.411	1.373	1.387
30:15:00	1.439	1.4	1.44	1.405	1.345	1.409	1.41	1.422	1.434	1.42	1.382	1.398
30:30:00	1.438	1.4	1.439	1.405	1.344	1.409	1.41	1.422	1.433	1.427	1.392	1.407
30:45:00	1.438	1.4	1.439	1.404	1.345	1.408	1.409	1.421	1.433	1.432	1.4	1.415
31:00:00	1.438	1.4	1.439	1.405	1.345	1.408	1.409	1.421	1.433	1.435	1.406	1.421
31:15:00	1.438	1.4	1.438	1.403	1.345	1.407	1.408	1.421	1.432	1.436	1.41	1.425
31:30:00	1.437	1.4	1.438	1.404	1.345	1.408	1.409	1.421	1.432	1.436	1.413	1.429
31:45:00	1.437	1.399	1.438	1.404	1.345	1.408	1.409	1.421	1.432	1.438	1.415	1.43
32:00:00	1.437	1.4	1.438	1.404	1.345	1.407	1.408	1.421	1.432	1.437	1.416	1.432
32:15:00	1.437	1.399	1.438	1.405	1.345	1.408	1.408	1.42	1.432	1.437	1.416	1.432
32:30:00	1.438	1.399	1.438	1.405	1.344	1.407	1.408	1.421	1.433	1.438	1.417	1.433
32:45:00	1.437	1.399	1.437	1.405	1.344	1.407	1.408	1.421	1.431	1.436	1.416	1.434
33:00:00	1.437	1.4	1.438	1.405	1.344	1.407	1.407	1.42	1.432	1.437	1.415	1.433
33:15:00	1.437	1.398	1.438	1.404	1.344	1.407	1.408	1.42	1.432	1.435	1.416	1.433
33:30:00	1.436	1.399	1.437	1.405	1.344	1.407	1.408	1.42	1.431	1.435	1.417	1.433
33:45:00	1.436	1.399	1.437	1.405	1.345	1.407	1.408	1.42	1.431	1.435	1.416	1.433
34:00:00	1.436	1.399	1.437	1.405	1.345	1.407	1.408	1.42	1.431	1.435	1.416	1.433
34:15:00	1.436	1.398	1.437	1.404	1.344	1.407	1.407	1.421	1.432	1.434	1.415	1.433
34:30:00	1.436	1.398	1.436	1.404	1.345	1.406	1.408	1.42	1.431	1.433	1.415	1.432
34:45:00	1.435	1.399	1.436	1.404	1.344	1.407	1.408	1.42	1.432	1.434	1.415	1.432
35:00:00	1.435	1.399	1.437	1.404	1.345	1.407	1.408	1.42	1.431	1.433	1.415	1.432
35:15:00	1.434	1.398	1.436	1.404	1.345	1.406	1.406	1.42	1.432	1.432	1.414	1.432
35:30:00	1.435	1.398	1.436	1.404	1.345	1.406	1.407	1.42	1.431	1.432	1.414	1.432
35:45:00	1.435	1.398	1.436	1.404	1.345	1.405	1.407	1.421	1.431	1.431	1.414	1.431
36:00:00	1.435	1.398	1.436	1.404	1.345	1.405	1.407	1.42	1.432	1.431	1.415	1.431
36:15:00	1.435	1.398	1.436	1.404	1.345	1.405	1.407	1.42	1.43	1.43	1.413	1.431
36:30:00	1.435	1.398	1.436	1.404	1.345	1.405	1.407	1.42	1.431	1.429	1.413	1.431
36:45:00	1.434	1.398	1.435	1.405	1.345	1.405	1.407	1.42	1.431	1.429	1.412	1.431
37:00:00	1.435	1.398	1.435	1.405	1.345	1.405	1.407	1.42	1.431	1.429	1.413	1.43
37:15:00	1.434	1.398	1.435	1.405	1.345	1.405	1.407	1.419	1.43	1.429	1.435	1.43
37:30:00	1.434	1.398	1.435	1.405	1.345	1.405	1.406	1.42	1.43	1.428	1.412	1.429
37:45:00	1.435	1.398	1.435	1.405	1.345	1.405	1.407	1.42	1.431	1.428	1.411	1.43
38:00:00	1.434	1.397	1.435	1.405	1.345	1.405	1.407	1.42	1.431	1.428	1.412	1.429
38:15:00	1.434	1.398	1.435	1.405	1.345	1.405	1.406	1.419	1.43	1.427	1.412	1.428
38:30:00	1.434	1.398	1.435	1.405	1.345	1.405	1.406	1.42	1.431	1.427	1.411	1.429
38:45:00	1.433	1.397	1.434	1.405	1.345	1.405	1.406	1.419	1.431	1.427	1.412	1.429
39:00:00	1.434	1.398	1.435	1.405	1.345	1.405	1.407	1.42	1.431	1.427	1.411	1.428
39:15:00	1.434	1.397	1.435	1.405	1.346	1.405	1.407	1.419	1.43	1.426	1.41	1.428
39:30:00	1.434	1.397	1.435	1.406	1.346	1.405	1.407	1.419	1.431	1.426	1.41	1.429
39:45:00	1.433	1.397	1.435	1.406	1.346	1.405	1.407	1.419	1.431	1.426	1.411	1.429
40:00:00	1.433	1.397	1.435	1.406	1.346	1.405	1.407	1.419	1.431	1.425	1.41	1.428
40:15:00	1.432	1.398	1.434	1.405	1.345	1.405	1.407	1.419	1.432	1.425	1.414	1.428
40:30:00	1.432	1.397	1.434	1.407	1.346	1.406	1.407	1.419	1.431	1.425	1.41	1.428
40:45:00	1.432	1.397	1.435	1.406	1.346	1.405	1.407	1.419	1.432	1.425	1.41	1.428
41:00:00	1.433	1.397	1.435	1.407	1.347	1.406	1.406	1.42	1.431	1.424	1.41	1.428
41:15:00	1.432	1.397	1.435	1.407	1.347	1.406	1.407	1.42	1.43	1.424	1.409	1.428
41:30:00	1.432	1.397	1.434	1.407	1.347	1.405	1.407	1.419	1.43	1.424	1.409	1.428
41:45:00	1.431	1.397	1.435	1.407	1.346	1.406	1.406	1.42	1.431	1.423	1.409	1.427
42:00:00	1.431	1.397	1.435	1.407	1.347	1.406	1.406	1.419	1.43	1.423	1.409	1.427
42:15:00	1.431	1.397	1.434	1.407	1.346	1.406	1.407	1.42	1.43	1.423	1.41	1.427
42:30:00	1.432	1.397	1.435	1.407	1.347	1.407	1.407	1.42	1.43	1.424	1.409	1.427
42:45:00	1.432	1.397	1.435	1.407	1.347	1.406	1.406	1.42	1.429	1.423	1.409	1.428
43:00:00	1.431	1.397	1.434	1.407	1.347	1.406	1.406	1.42	1.43	1.423	1.409	1.427
43:15:00	1.431	1.397	1.435	1.407	1.347	1.406	1.407	1.419	1.43	1.422	1.408	1.427
43:30:00	1.431	1.397	1.434	1.408	1.348	1.406	1.407	1.419	1.43	1.422	1.408	1.426
43:45:00	1.431	1.396	1.434	1.407	1.348	1.406	1.407	1.42	1.43	1.422	1.408	1.427
44:00:00	1.43	1.397	1.434	1.408	1.347	1.406	1.407	1.42	1.43	1.421	1.409	1.427
44:15:00	1.431	1.397	1.434	1.408	1.347	1.407	1.407	1.42	1.429	1.421	1.408	1.426
44:30:00	1.431	1.396	1.434	1.408	1.348	1.406	1.407	1.419	1.431	1.421	1.409	1.426
44:45:00	1.431	1.396	1.434	1.408	1.348	1.407	1.407	1.42	1.43	1.421	1.409	1.426
45:00:00	1.431	1.397	1.435	1.409	1.348	1.406	1.407	1.42	1.43	1.421	1.408	1.426
45:15:00	1.43	1.396	1.434	1.408	1.348	1.407	1.406	1.42	1.43	1.421	1.408	1.426
45:30:00	1.43	1.396	1.434	1.408	1.348	1.407	1.407	1.42	1.43	1.42	1.407	1.426
45:45:00	1.43	1.396	1.434	1.409	1.348	1.406	1.407	1.42	1.43	1.42	1.408	1.425
46:00:00	1.43	1.396	1.434	1.409	1.348	1.407	1.407	1.42	1.43	1.42	1.408	1.426
46:15:00	1.431	1.396	1.434	1.409	1.348	1.407	1.407	1.42	1.431	1.42	1.408	1.426
46:30:00	1.43	1.396	1.434	1.409	1.349	1.407	1.408	1.421	1.43	1.42	1.408	1.425
46:45:00	1.43	1.397	1.434	1.409	1.349	1.407	1.407	1.42	1.431	1.42	1.407	1.426
47:00:00	1.43	1.397	1.434	1.41	1.349	1.407	1.407	1.42	1.431	1.419	1.407	1.426
47:15:00	1.43	1.397	1.434	1.409	1.349	1.407	1.407	1.42	1.43	1.419	1.407	1.426
47:30:00	1.43	1.395	1.434	1.409	1.35	1.407	1.407	1.421	1.431	1.418	1.407	1.426
47:45:00	1.43	1.395	1.433	1.409	1.35	1.408	1.407	1.42	1.431	1.418	1.406	1.425
48:00:00	1.43	1.396	1.434	1.41	1.35	1.408	1.408	1.42	1.431	1.418	1.406	1.425
