# Supplementary material for: Candida albicans’ inorganic phosphate transport and evolutionary adaptation to phosphate scarcity
Source: PLoS Genet. 2024 Aug 13;20(8):e1011156. doi: 10.1371/journal.pgen.1011156 (PMC11343460; doi:10.1371/journal.pgen.1011156)
Supplement: S11 Table — (XLSX) [file pgen.1011156.s012.xlsx]

## Sheet: Fig.7A Growth Curve raw data
C2830_20230824_replicate shown
Time (h)	C915 WT			C2830 0			C2830 P4			C2830 P13			C2830 P18			C2830 P19			C2830 P20			C2830 P24			C2830 P25			C2830 P26			C2830 P27			C2830 P28			C2830 P29			C2830 P30			C2830 P8			C2830 P10
0:00:00	0.104	0.111	0.099	0.102	0.107	0.104	0.103	0.106	0.106	0.105	0.115	0.113	0.112	0.111	0.111	0.104	0.107	0.111	0.108	0.103	0.106	0.109	0.11	0.108	0.1	0.108	0.109	0.11	0.109	0.116	0.106	0.109	0.107	0.112	0.11	0.109	0.113	0.11	0.106	0.113	0.114	0.11	0.111	0.106	0.111	0.104	0.108	0.112
0:15:00	0.113	0.119	0.109	0.116	0.119	0.117	0.114	0.119	0.117	0.117	0.125	0.124	0.12	0.123	0.121	0.116	0.117	0.124	0.122	0.121	0.121	0.123	0.124	0.122	0.112	0.123	0.121	0.12	0.122	0.126	0.116	0.122	0.121	0.123	0.122	0.122	0.127	0.122	0.12	0.124	0.125	0.121	0.121	0.12	0.122	0.116	0.12	0.122
0:30:00	0.114	0.122	0.112	0.119	0.122	0.12	0.118	0.124	0.121	0.121	0.129	0.129	0.126	0.13	0.128	0.118	0.124	0.131	0.123	0.126	0.122	0.127	0.13	0.127	0.116	0.127	0.126	0.126	0.126	0.131	0.122	0.126	0.126	0.127	0.125	0.127	0.131	0.124	0.121	0.126	0.126	0.121	0.122	0.124	0.127	0.12	0.125	0.127
0:45:00	0.111	0.122	0.108	0.112	0.122	0.121	0.114	0.123	0.121	0.123	0.131	0.13	0.128	0.131	0.129	0.114	0.122	0.132	0.123	0.118	0.121	0.128	0.13	0.126	0.116	0.129	0.127	0.126	0.127	0.132	0.123	0.127	0.126	0.128	0.125	0.127	0.131	0.124	0.122	0.127	0.126	0.122	0.122	0.125	0.127	0.12	0.125	0.128
1:00:00	0.112	0.122	0.109	0.114	0.122	0.12	0.113	0.123	0.121	0.121	0.131	0.13	0.124	0.131	0.128	0.116	0.12	0.126	0.123	0.121	0.121	0.128	0.13	0.125	0.117	0.129	0.128	0.127	0.127	0.133	0.123	0.127	0.127	0.128	0.125	0.128	0.131	0.124	0.123	0.123	0.123	0.121	0.121	0.125	0.128	0.118	0.125	0.128
1:15:00	0.114	0.123	0.111	0.116	0.123	0.121	0.116	0.125	0.122	0.123	0.132	0.13	0.126	0.131	0.129	0.118	0.122	0.129	0.125	0.123	0.124	0.131	0.134	0.129	0.117	0.13	0.13	0.129	0.128	0.136	0.124	0.128	0.128	0.129	0.126	0.129	0.132	0.125	0.124	0.126	0.125	0.121	0.121	0.126	0.128	0.12	0.126	0.129
1:30:00	0.116	0.126	0.113	0.117	0.124	0.121	0.116	0.125	0.123	0.124	0.133	0.131	0.128	0.133	0.131	0.119	0.125	0.131	0.126	0.126	0.128	0.133	0.135	0.13	0.119	0.132	0.132	0.131	0.131	0.137	0.125	0.13	0.13	0.131	0.127	0.13	0.134	0.125	0.124	0.128	0.127	0.123	0.123	0.127	0.129	0.121	0.127	0.131
1:45:00	0.12	0.131	0.118	0.118	0.124	0.122	0.116	0.126	0.123	0.124	0.135	0.132	0.129	0.136	0.133	0.122	0.128	0.134	0.128	0.13	0.13	0.135	0.138	0.132	0.121	0.136	0.135	0.132	0.133	0.141	0.127	0.133	0.132	0.133	0.129	0.132	0.136	0.128	0.127	0.131	0.129	0.125	0.124	0.128	0.13	0.122	0.128	0.131
2:00:00	0.124	0.137	0.12	0.119	0.124	0.123	0.117	0.127	0.125	0.126	0.136	0.133	0.132	0.139	0.137	0.125	0.132	0.138	0.131	0.133	0.134	0.138	0.141	0.135	0.124	0.14	0.138	0.136	0.137	0.145	0.13	0.136	0.136	0.136	0.132	0.136	0.139	0.13	0.129	0.134	0.133	0.128	0.125	0.129	0.132	0.123	0.129	0.133
2:15:00	0.13	0.145	0.126	0.12	0.125	0.124	0.117	0.128	0.126	0.127	0.138	0.135	0.135	0.142	0.14	0.128	0.135	0.142	0.135	0.137	0.138	0.142	0.145	0.138	0.127	0.143	0.142	0.14	0.14	0.149	0.133	0.139	0.139	0.139	0.135	0.139	0.143	0.132	0.133	0.138	0.135	0.131	0.126	0.131	0.133	0.124	0.13	0.135
2:30:00	0.138	0.156	0.133	0.121	0.126	0.125	0.119	0.13	0.127	0.128	0.14	0.137	0.14	0.146	0.144	0.132	0.141	0.149	0.14	0.142	0.143	0.148	0.151	0.144	0.131	0.149	0.148	0.146	0.145	0.155	0.137	0.144	0.144	0.143	0.139	0.144	0.148	0.137	0.137	0.143	0.14	0.136	0.128	0.132	0.135	0.125	0.133	0.136
2:45:00	0.146	0.168	0.141	0.121	0.127	0.126	0.12	0.131	0.128	0.13	0.141	0.138	0.144	0.149	0.147	0.136	0.146	0.154	0.145	0.148	0.149	0.154	0.157	0.149	0.135	0.155	0.154	0.152	0.15	0.161	0.143	0.149	0.149	0.148	0.144	0.149	0.154	0.142	0.141	0.149	0.144	0.141	0.129	0.134	0.137	0.127	0.134	0.138
3:00:00	0.157	0.182	0.15	0.122	0.128	0.127	0.121	0.132	0.129	0.131	0.144	0.14	0.148	0.154	0.151	0.141	0.152	0.161	0.152	0.154	0.156	0.162	0.165	0.157	0.141	0.163	0.162	0.159	0.157	0.168	0.149	0.156	0.155	0.154	0.15	0.156	0.161	0.147	0.147	0.155	0.15	0.146	0.131	0.135	0.139	0.128	0.136	0.14
3:15:00	0.17	0.198	0.162	0.123	0.128	0.128	0.122	0.134	0.13	0.133	0.146	0.142	0.153	0.159	0.156	0.148	0.16	0.169	0.16	0.162	0.164	0.171	0.174	0.165	0.148	0.172	0.171	0.167	0.165	0.175	0.157	0.164	0.163	0.161	0.157	0.163	0.168	0.154	0.154	0.162	0.156	0.153	0.133	0.137	0.14	0.13	0.138	0.142
3:30:00	0.186	0.217	0.176	0.124	0.129	0.129	0.123	0.135	0.131	0.135	0.148	0.145	0.159	0.165	0.162	0.155	0.169	0.179	0.169	0.172	0.174	0.182	0.185	0.175	0.156	0.183	0.182	0.178	0.174	0.186	0.166	0.173	0.172	0.169	0.166	0.172	0.178	0.162	0.163	0.171	0.164	0.161	0.135	0.139	0.142	0.132	0.14	0.145
3:45:00	0.203	0.236	0.192	0.125	0.13	0.13	0.124	0.137	0.132	0.137	0.151	0.147	0.165	0.171	0.168	0.163	0.178	0.191	0.179	0.183	0.185	0.194	0.197	0.187	0.166	0.195	0.194	0.189	0.185	0.197	0.176	0.184	0.181	0.178	0.175	0.182	0.188	0.171	0.172	0.181	0.173	0.171	0.136	0.141	0.145	0.133	0.142	0.147
4:00:00	0.224	0.259	0.209	0.126	0.132	0.131	0.126	0.139	0.134	0.139	0.154	0.15	0.173	0.178	0.176	0.174	0.19	0.204	0.191	0.196	0.198	0.208	0.212	0.201	0.177	0.209	0.208	0.203	0.198	0.211	0.188	0.197	0.193	0.189	0.186	0.194	0.201	0.182	0.183	0.194	0.184	0.182	0.139	0.144	0.148	0.135	0.145	0.151
4:15:00	0.245	0.283	0.229	0.127	0.133	0.132	0.127	0.14	0.136	0.142	0.157	0.153	0.181	0.187	0.184	0.186	0.203	0.219	0.206	0.21	0.212	0.224	0.227	0.216	0.19	0.225	0.224	0.217	0.212	0.227	0.201	0.21	0.206	0.201	0.199	0.207	0.215	0.194	0.195	0.208	0.196	0.195	0.141	0.146	0.15	0.137	0.148	0.154
4:30:00	0.269	0.309	0.25	0.127	0.134	0.133	0.128	0.142	0.137	0.144	0.16	0.156	0.19	0.196	0.192	0.2	0.217	0.234	0.221	0.226	0.229	0.241	0.244	0.232	0.204	0.241	0.241	0.233	0.227	0.243	0.216	0.226	0.221	0.215	0.212	0.222	0.231	0.207	0.209	0.223	0.209	0.209	0.143	0.149	0.153	0.139	0.151	0.157
4:45:00	0.296	0.337	0.273	0.129	0.135	0.134	0.13	0.145	0.139	0.147	0.164	0.16	0.2	0.206	0.202	0.215	0.232	0.252	0.237	0.243	0.246	0.261	0.263	0.25	0.219	0.261	0.259	0.251	0.244	0.262	0.232	0.242	0.237	0.231	0.228	0.238	0.247	0.222	0.225	0.24	0.225	0.225	0.146	0.152	0.156	0.142	0.155	0.16
5:00:00	0.327	0.371	0.297	0.13	0.136	0.135	0.132	0.146	0.141	0.15	0.168	0.163	0.211	0.217	0.213	0.231	0.25	0.27	0.255	0.262	0.265	0.28	0.281	0.269	0.235	0.279	0.278	0.269	0.262	0.281	0.25	0.261	0.255	0.248	0.245	0.256	0.267	0.238	0.241	0.259	0.242	0.243	0.149	0.155	0.16	0.146	0.158	0.164
5:15:00	0.356	0.402	0.328	0.131	0.138	0.136	0.133	0.149	0.143	0.154	0.172	0.167	0.222	0.228	0.224	0.248	0.267	0.289	0.273	0.281	0.285	0.3	0.302	0.288	0.252	0.299	0.299	0.289	0.28	0.301	0.268	0.28	0.273	0.265	0.263	0.275	0.287	0.256	0.259	0.279	0.26	0.261	0.152	0.159	0.163	0.149	0.162	0.169
5:30:00	0.389	0.434	0.355	0.132	0.139	0.138	0.135	0.151	0.145	0.158	0.177	0.171	0.235	0.241	0.236	0.266	0.286	0.309	0.293	0.301	0.305	0.321	0.324	0.31	0.271	0.321	0.321	0.309	0.3	0.324	0.287	0.3	0.294	0.285	0.282	0.295	0.308	0.275	0.278	0.3	0.28	0.282	0.156	0.163	0.167	0.153	0.166	0.173
5:45:00	0.422	0.472	0.389	0.133	0.14	0.139	0.137	0.154	0.147	0.162	0.181	0.176	0.248	0.254	0.249	0.285	0.306	0.329	0.313	0.322	0.327	0.343	0.346	0.331	0.29	0.342	0.343	0.331	0.321	0.346	0.308	0.322	0.315	0.305	0.303	0.316	0.331	0.295	0.298	0.323	0.3	0.303	0.16	0.167	0.171	0.157	0.171	0.178
6:00:00	0.459	0.503	0.426	0.134	0.141	0.14	0.139	0.156	0.15	0.166	0.187	0.181	0.263	0.268	0.263	0.305	0.328	0.351	0.335	0.345	0.35	0.366	0.369	0.353	0.31	0.366	0.366	0.354	0.344	0.371	0.33	0.346	0.338	0.328	0.326	0.34	0.356	0.318	0.321	0.347	0.323	0.327	0.164	0.171	0.175	0.161	0.175	0.183
6:15:00	0.491	0.547	0.459	0.136	0.143	0.141	0.141	0.159	0.153	0.172	0.192	0.187	0.279	0.283	0.278	0.327	0.349	0.374	0.358	0.369	0.375	0.39	0.394	0.377	0.332	0.39	0.391	0.379	0.367	0.396	0.354	0.37	0.363	0.352	0.35	0.365	0.383	0.342	0.344	0.374	0.347	0.352	0.169	0.176	0.18	0.166	0.181	0.189
6:30:00	0.53	0.589	0.494	0.137	0.144	0.143	0.144	0.162	0.155	0.177	0.198	0.192	0.295	0.299	0.293	0.348	0.372	0.397	0.382	0.393	0.399	0.415	0.419	0.401	0.355	0.415	0.417	0.404	0.392	0.422	0.379	0.395	0.388	0.377	0.375	0.391	0.41	0.367	0.369	0.402	0.373	0.378	0.174	0.181	0.185	0.171	0.186	0.194
6:45:00	0.562	0.625	0.539	0.139	0.146	0.144	0.146	0.165	0.158	0.183	0.204	0.198	0.312	0.316	0.31	0.371	0.395	0.421	0.405	0.419	0.426	0.442	0.446	0.427	0.38	0.442	0.444	0.429	0.418	0.449	0.403	0.423	0.414	0.403	0.402	0.418	0.439	0.394	0.396	0.431	0.4	0.407	0.18	0.185	0.19	0.177	0.192	0.201
7:00:00	0.596	0.658	0.578	0.14	0.148	0.146	0.149	0.168	0.161	0.189	0.21	0.205	0.329	0.334	0.327	0.395	0.419	0.447	0.43	0.445	0.453	0.469	0.472	0.453	0.405	0.47	0.473	0.458	0.444	0.478	0.43	0.45	0.443	0.431	0.429	0.447	0.468	0.421	0.423	0.46	0.427	0.435	0.185	0.191	0.196	0.183	0.198	0.207
7:15:00	0.635	0.696	0.607	0.141	0.149	0.147	0.152	0.171	0.164	0.195	0.217	0.211	0.347	0.352	0.344	0.418	0.446	0.472	0.455	0.472	0.48	0.497	0.501	0.481	0.431	0.498	0.501	0.485	0.473	0.507	0.458	0.479	0.472	0.46	0.459	0.477	0.499	0.449	0.452	0.492	0.457	0.464	0.192	0.196	0.202	0.189	0.204	0.214
7:30:00	0.677	0.738	0.644	0.143	0.151	0.149	0.155	0.175	0.167	0.202	0.225	0.218	0.366	0.371	0.363	0.444	0.472	0.5	0.482	0.499	0.508	0.526	0.529	0.511	0.459	0.528	0.531	0.515	0.502	0.538	0.487	0.509	0.5	0.489	0.487	0.507	0.529	0.479	0.481	0.523	0.487	0.495	0.198	0.202	0.207	0.196	0.211	0.221
7:45:00	0.715	0.779	0.685	0.145	0.153	0.151	0.158	0.178	0.17	0.21	0.232	0.226	0.387	0.391	0.383	0.47	0.499	0.528	0.509	0.528	0.538	0.558	0.559	0.54	0.487	0.558	0.561	0.544	0.531	0.568	0.518	0.539	0.532	0.519	0.517	0.537	0.563	0.51	0.511	0.556	0.518	0.526	0.206	0.208	0.213	0.203	0.219	0.228
8:00:00	0.756	0.818	0.728	0.147	0.155	0.152	0.161	0.182	0.173	0.218	0.24	0.233	0.408	0.411	0.403	0.497	0.526	0.556	0.538	0.558	0.568	0.588	0.59	0.571	0.516	0.589	0.593	0.576	0.562	0.599	0.549	0.571	0.563	0.55	0.548	0.568	0.595	0.542	0.542	0.59	0.55	0.559	0.213	0.215	0.219	0.21	0.226	0.236
8:15:00	0.794	0.856	0.767	0.148	0.157	0.154	0.164	0.185	0.177	0.226	0.248	0.24	0.429	0.433	0.423	0.524	0.554	0.585	0.566	0.588	0.598	0.619	0.621	0.602	0.545	0.62	0.624	0.608	0.593	0.632	0.581	0.602	0.595	0.583	0.58	0.6	0.628	0.574	0.574	0.623	0.584	0.591	0.22	0.221	0.226	0.218	0.234	0.244
8:30:00	0.831	0.892	0.808	0.15	0.159	0.156	0.168	0.189	0.18	0.235	0.257	0.249	0.45	0.454	0.445	0.552	0.582	0.614	0.596	0.618	0.628	0.65	0.652	0.634	0.576	0.651	0.657	0.642	0.624	0.664	0.612	0.636	0.627	0.616	0.612	0.633	0.662	0.605	0.607	0.656	0.618	0.624	0.229	0.229	0.233	0.227	0.242	0.253
8:45:00	0.865	0.926	0.845	0.153	0.161	0.158	0.172	0.193	0.184	0.244	0.266	0.258	0.472	0.476	0.466	0.582	0.611	0.644	0.625	0.648	0.659	0.682	0.685	0.665	0.608	0.684	0.689	0.673	0.656	0.697	0.646	0.669	0.66	0.649	0.645	0.666	0.696	0.638	0.639	0.69	0.65	0.658	0.238	0.237	0.241	0.235	0.251	0.262
9:00:00	0.898	0.957	0.88	0.155	0.164	0.16	0.176	0.197	0.188	0.254	0.275	0.267	0.496	0.498	0.489	0.611	0.641	0.673	0.654	0.679	0.691	0.714	0.717	0.697	0.64	0.716	0.721	0.706	0.688	0.731	0.678	0.702	0.693	0.682	0.677	0.699	0.73	0.672	0.672	0.724	0.684	0.691	0.247	0.244	0.249	0.244	0.259	0.272
9:15:00	0.928	0.986	0.913	0.157	0.166	0.163	0.181	0.201	0.192	0.264	0.285	0.277	0.52	0.522	0.512	0.64	0.669	0.704	0.684	0.709	0.723	0.745	0.747	0.728	0.671	0.747	0.753	0.739	0.721	0.764	0.71	0.736	0.726	0.714	0.709	0.732	0.764	0.705	0.706	0.757	0.719	0.724	0.256	0.252	0.256	0.253	0.268	0.282
9:30:00	0.957	1.014	0.944	0.16	0.168	0.165	0.185	0.205	0.196	0.273	0.296	0.287	0.544	0.546	0.536	0.67	0.697	0.734	0.713	0.739	0.754	0.775	0.779	0.76	0.704	0.779	0.785	0.771	0.752	0.797	0.743	0.768	0.759	0.747	0.741	0.765	0.796	0.738	0.738	0.79	0.751	0.758	0.266	0.261	0.266	0.263	0.278	0.292
9:45:00	0.982	1.038	0.972	0.162	0.17	0.167	0.19	0.21	0.2	0.283	0.306	0.297	0.569	0.569	0.56	0.699	0.725	0.762	0.743	0.769	0.784	0.806	0.808	0.79	0.735	0.81	0.817	0.803	0.783	0.829	0.776	0.8	0.793	0.781	0.774	0.797	0.829	0.771	0.77	0.824	0.784	0.789	0.275	0.269	0.274	0.273	0.287	0.302
10:00:00	1.008	1.063	0.999	0.165	0.173	0.17	0.195	0.215	0.205	0.294	0.317	0.307	0.593	0.594	0.584	0.728	0.753	0.791	0.771	0.798	0.812	0.834	0.839	0.821	0.767	0.84	0.847	0.834	0.815	0.86	0.807	0.832	0.825	0.813	0.807	0.829	0.862	0.804	0.802	0.855	0.816	0.822	0.285	0.278	0.283	0.283	0.298	0.313
10:15:00	1.03	1.085	1.025	0.168	0.175	0.171	0.2	0.219	0.208	0.304	0.328	0.318	0.618	0.618	0.608	0.756	0.781	0.818	0.798	0.826	0.841	0.863	0.867	0.85	0.798	0.87	0.876	0.864	0.844	0.89	0.838	0.862	0.855	0.845	0.838	0.86	0.893	0.834	0.834	0.885	0.847	0.854	0.296	0.287	0.291	0.293	0.308	0.323
10:30:00	1.054	1.107	1.048	0.17	0.178	0.174	0.206	0.224	0.213	0.316	0.341	0.329	0.644	0.643	0.63	0.784	0.808	0.844	0.825	0.853	0.868	0.891	0.896	0.879	0.829	0.899	0.905	0.894	0.873	0.919	0.869	0.892	0.885	0.875	0.868	0.89	0.923	0.866	0.864	0.915	0.877	0.884	0.306	0.297	0.302	0.304	0.318	0.334
10:45:00	1.075	1.127	1.07	0.173	0.18	0.177	0.211	0.229	0.219	0.327	0.354	0.341	0.669	0.668	0.654	0.812	0.834	0.871	0.852	0.88	0.896	0.918	0.922	0.906	0.86	0.928	0.933	0.922	0.901	0.948	0.898	0.921	0.915	0.905	0.898	0.919	0.953	0.896	0.893	0.945	0.907	0.913	0.318	0.307	0.312	0.314	0.329	0.345
11:00:00	1.094	1.145	1.092	0.176	0.183	0.179	0.218	0.234	0.224	0.339	0.367	0.352	0.693	0.691	0.679	0.838	0.86	0.896	0.878	0.906	0.922	0.944	0.948	0.933	0.89	0.954	0.961	0.951	0.928	0.974	0.926	0.948	0.943	0.935	0.925	0.947	0.98	0.924	0.921	0.972	0.934	0.94	0.33	0.317	0.322	0.326	0.341	0.356
11:15:00	1.113	1.163	1.112	0.179	0.186	0.181	0.223	0.239	0.229	0.351	0.378	0.363	0.718	0.715	0.702	0.864	0.884	0.92	0.903	0.932	0.948	0.968	0.972	0.958	0.918	0.98	0.987	0.978	0.954	1.001	0.953	0.975	0.971	0.961	0.953	0.975	1.006	0.95	0.948	0.998	0.96	0.967	0.341	0.327	0.332	0.337	0.351	0.368
11:30:00	1.132	1.18	1.131	0.182	0.188	0.184	0.23	0.244	0.234	0.362	0.39	0.375	0.742	0.739	0.726	0.89	0.908	0.945	0.926	0.957	0.973	0.992	0.996	0.984	0.945	1.005	1.012	1.004	0.98	1.027	0.98	1	0.997	0.989	0.98	0.999	1.031	0.977	0.975	1.024	0.986	0.993	0.353	0.339	0.343	0.348	0.363	0.38
11:45:00	1.148	1.195	1.149	0.185	0.191	0.187	0.236	0.249	0.239	0.375	0.403	0.387	0.765	0.762	0.749	0.915	0.931	0.967	0.95	0.981	0.994	1.015	1.02	1.007	0.973	1.028	1.035	1.029	1.006	1.051	1.006	1.025	1.022	1.015	1.005	1.024	1.058	1.001	1	1.047	1.011	1.017	0.364	0.35	0.353	0.359	0.376	0.392
12:00:00	1.165	1.21	1.166	0.188	0.194	0.189	0.244	0.255	0.244	0.386	0.417	0.399	0.789	0.786	0.773	0.938	0.955	0.99	0.972	1.003	1.017	1.039	1.043	1.032	0.999	1.051	1.059	1.052	1.028	1.074	1.03	1.05	1.046	1.04	1.029	1.048	1.081	1.024	1.023	1.07	1.034	1.04	0.377	0.361	0.364	0.371	0.39	0.404
12:15:00	1.179	1.225	1.182	0.191	0.197	0.192	0.25	0.261	0.25	0.399	0.429	0.41	0.812	0.809	0.795	0.962	0.977	1.011	0.994	1.025	1.04	1.061	1.065	1.054	1.024	1.075	1.081	1.075	1.05	1.096	1.053	1.072	1.069	1.063	1.052	1.072	1.103	1.048	1.047	1.091	1.056	1.064	0.389	0.374	0.375	0.383	0.403	0.416
12:30:00	1.194	1.238	1.197	0.194	0.2	0.195	0.258	0.267	0.256	0.411	0.443	0.424	0.835	0.83	0.817	0.985	0.999	1.032	1.016	1.047	1.062	1.082	1.085	1.076	1.048	1.096	1.103	1.097	1.072	1.117	1.076	1.093	1.092	1.087	1.074	1.094	1.125	1.07	1.069	1.112	1.078	1.084	0.401	0.386	0.386	0.395	0.415	0.428
12:45:00	1.207	1.251	1.211	0.198	0.203	0.198	0.265	0.273	0.262	0.424	0.452	0.436	0.856	0.852	0.838	1.007	1.019	1.052	1.036	1.067	1.083	1.102	1.105	1.097	1.07	1.116	1.123	1.119	1.093	1.138	1.098	1.115	1.113	1.108	1.096	1.115	1.146	1.092	1.09	1.132	1.099	1.105	0.414	0.397	0.399	0.407	0.426	0.441
13:00:00	1.221	1.264	1.225	0.201	0.206	0.201	0.274	0.28	0.269	0.438	0.464	0.448	0.878	0.872	0.86	1.028	1.041	1.072	1.057	1.088	1.103	1.122	1.125	1.117	1.093	1.135	1.143	1.138	1.113	1.158	1.119	1.135	1.133	1.129	1.118	1.136	1.166	1.111	1.111	1.153	1.119	1.125	0.426	0.409	0.411	0.42	0.437	0.453
13:15:00	1.233	1.276	1.238	0.205	0.209	0.204	0.281	0.285	0.274	0.45	0.476	0.459	0.898	0.893	0.881	1.049	1.06	1.092	1.076	1.106	1.122	1.141	1.143	1.135	1.113	1.155	1.162	1.158	1.132	1.176	1.137	1.154	1.152	1.149	1.137	1.154	1.184	1.131	1.129	1.17	1.137	1.144	0.439	0.42	0.423	0.432	0.446	0.466
13:30:00	1.246	1.287	1.25	0.208	0.213	0.207	0.289	0.292	0.281	0.463	0.489	0.472	0.919	0.913	0.9	1.069	1.078	1.11	1.095	1.125	1.14	1.158	1.16	1.154	1.134	1.172	1.178	1.177	1.151	1.195	1.156	1.171	1.17	1.168	1.156	1.173	1.201	1.149	1.147	1.187	1.154	1.161	0.453	0.43	0.434	0.445	0.458	0.479
13:45:00	1.257	1.298	1.263	0.212	0.216	0.21	0.297	0.3	0.287	0.477	0.503	0.485	0.938	0.933	0.921	1.087	1.096	1.128	1.113	1.142	1.156	1.175	1.177	1.171	1.154	1.189	1.196	1.194	1.168	1.211	1.175	1.19	1.188	1.186	1.173	1.19	1.219	1.166	1.166	1.204	1.17	1.177	0.465	0.441	0.445	0.459	0.47	0.492
14:00:00	1.268	1.308	1.274	0.216	0.219	0.213	0.306	0.306	0.295	0.49	0.516	0.498	0.957	0.952	0.939	1.105	1.113	1.144	1.13	1.159	1.174	1.19	1.193	1.188	1.172	1.206	1.212	1.211	1.186	1.228	1.191	1.206	1.205	1.204	1.19	1.206	1.234	1.182	1.182	1.218	1.187	1.193	0.479	0.452	0.458	0.471	0.483	0.505
14:15:00	1.278	1.317	1.285	0.219	0.222	0.216	0.314	0.314	0.302	0.504	0.53	0.511	0.976	0.971	0.958	1.123	1.131	1.161	1.147	1.175	1.189	1.206	1.208	1.203	1.189	1.222	1.228	1.227	1.201	1.244	1.208	1.222	1.221	1.22	1.207	1.222	1.25	1.198	1.198	1.234	1.202	1.209	0.492	0.464	0.469	0.484	0.496	0.518
14:30:00	1.288	1.325	1.294	0.223	0.226	0.22	0.323	0.321	0.309	0.517	0.544	0.525	0.995	0.989	0.976	1.14	1.145	1.176	1.162	1.191	1.204	1.22	1.223	1.219	1.207	1.237	1.242	1.243	1.216	1.258	1.223	1.236	1.237	1.236	1.222	1.237	1.264	1.213	1.212	1.247	1.216	1.224	0.505	0.476	0.482	0.498	0.509	0.532
14:45:00	1.298	1.335	1.305	0.228	0.229	0.223	0.332	0.329	0.317	0.531	0.558	0.538	1.012	1.007	0.994	1.156	1.163	1.19	1.177	1.206	1.219	1.235	1.237	1.233	1.222	1.251	1.256	1.258	1.231	1.272	1.239	1.25	1.251	1.252	1.237	1.251	1.278	1.227	1.228	1.261	1.229	1.238	0.518	0.489	0.494	0.511	0.522	0.545
15:00:00	1.306	1.343	1.314	0.232	0.233	0.226	0.342	0.337	0.324	0.545	0.572	0.552	1.029	1.023	1.011	1.172	1.176	1.205	1.192	1.22	1.233	1.249	1.25	1.248	1.237	1.265	1.27	1.272	1.245	1.286	1.252	1.265	1.265	1.266	1.251	1.265	1.29	1.24	1.241	1.274	1.242	1.25	0.532	0.501	0.506	0.525	0.536	0.559
15:15:00	1.314	1.351	1.323	0.236	0.236	0.229	0.35	0.345	0.331	0.56	0.586	0.566	1.046	1.04	1.028	1.186	1.19	1.219	1.206	1.234	1.247	1.261	1.262	1.261	1.252	1.278	1.283	1.285	1.259	1.299	1.266	1.277	1.278	1.279	1.264	1.279	1.303	1.254	1.254	1.286	1.256	1.262	0.546	0.514	0.519	0.539	0.549	0.573
15:30:00	1.322	1.359	1.331	0.241	0.24	0.233	0.36	0.353	0.34	0.573	0.6	0.58	1.061	1.056	1.044	1.2	1.203	1.232	1.22	1.247	1.259	1.274	1.275	1.274	1.265	1.291	1.295	1.297	1.271	1.31	1.279	1.29	1.29	1.293	1.277	1.291	1.315	1.265	1.267	1.298	1.267	1.274	0.559	0.527	0.532	0.553	0.562	0.586
15:45:00	1.33	1.365	1.339	0.245	0.244	0.237	0.369	0.36	0.346	0.587	0.614	0.594	1.077	1.072	1.06	1.213	1.215	1.244	1.233	1.259	1.273	1.286	1.287	1.287	1.278	1.302	1.308	1.31	1.282	1.323	1.291	1.301	1.303	1.305	1.289	1.302	1.325	1.277	1.278	1.308	1.278	1.285	0.573	0.541	0.545	0.565	0.575	0.6
16:00:00	1.338	1.372	1.347	0.251	0.248	0.24	0.379	0.37	0.354	0.601	0.629	0.607	1.092	1.087	1.075	1.226	1.228	1.256	1.245	1.271	1.283	1.297	1.299	1.298	1.291	1.314	1.318	1.321	1.295	1.332	1.303	1.313	1.314	1.317	1.301	1.313	1.337	1.288	1.29	1.319	1.288	1.296	0.587	0.553	0.559	0.58	0.59	0.614
16:15:00	1.345	1.379	1.355	0.255	0.252	0.243	0.389	0.379	0.364	0.616	0.643	0.621	1.107	1.102	1.09	1.239	1.24	1.269	1.257	1.283	1.296	1.308	1.309	1.309	1.304	1.325	1.329	1.332	1.305	1.342	1.314	1.323	1.325	1.327	1.313	1.324	1.347	1.299	1.301	1.329	1.298	1.307	0.6	0.566	0.571	0.593	0.603	0.627
16:30:00	1.352	1.385	1.361	0.26	0.256	0.248	0.399	0.388	0.372	0.629	0.657	0.634	1.122	1.117	1.103	1.25	1.253	1.28	1.268	1.293	1.307	1.319	1.32	1.319	1.314	1.335	1.339	1.343	1.317	1.352	1.325	1.333	1.336	1.338	1.323	1.335	1.356	1.31	1.31	1.339	1.308	1.317	0.613	0.579	0.584	0.607	0.617	0.642
16:45:00	1.358	1.392	1.368	0.265	0.259	0.251	0.409	0.399	0.381	0.643	0.67	0.648	1.136	1.131	1.119	1.263	1.262	1.29	1.279	1.305	1.318	1.329	1.33	1.33	1.326	1.345	1.349	1.353	1.327	1.362	1.335	1.343	1.346	1.349	1.333	1.345	1.366	1.32	1.321	1.348	1.317	1.326	0.626	0.592	0.598	0.621	0.63	0.655
17:00:00	1.364	1.397	1.374	0.271	0.264	0.256	0.42	0.407	0.391	0.657	0.684	0.662	1.149	1.144	1.131	1.274	1.273	1.3	1.291	1.315	1.328	1.339	1.34	1.342	1.336	1.355	1.359	1.363	1.337	1.371	1.344	1.353	1.355	1.359	1.343	1.354	1.374	1.329	1.331	1.357	1.327	1.335	0.64	0.606	0.61	0.635	0.644	0.669
17:15:00	1.371	1.403	1.381	0.276	0.268	0.261	0.432	0.416	0.4	0.671	0.699	0.676	1.162	1.157	1.146	1.284	1.283	1.311	1.301	1.325	1.338	1.348	1.349	1.351	1.347	1.364	1.368	1.373	1.346	1.379	1.355	1.363	1.365	1.369	1.353	1.363	1.384	1.337	1.341	1.366	1.336	1.344	0.652	0.619	0.623	0.649	0.657	0.684
17:30:00	1.375	1.408	1.386	0.283	0.273	0.265	0.443	0.422	0.411	0.684	0.712	0.69	1.174	1.171	1.159	1.294	1.293	1.319	1.311	1.334	1.347	1.357	1.358	1.359	1.356	1.373	1.377	1.381	1.355	1.388	1.363	1.371	1.373	1.377	1.362	1.371	1.391	1.346	1.349	1.373	1.345	1.352	0.667	0.632	0.636	0.662	0.67	0.697
17:45:00	1.379	1.412	1.391	0.289	0.277	0.269	0.454	0.429	0.421	0.698	0.726	0.703	1.186	1.183	1.171	1.303	1.302	1.329	1.319	1.343	1.354	1.365	1.365	1.368	1.365	1.382	1.384	1.39	1.364	1.397	1.372	1.38	1.382	1.386	1.37	1.38	1.399	1.354	1.357	1.381	1.352	1.36	0.68	0.645	0.649	0.677	0.684	0.71
18:00:00	1.382	1.415	1.395	0.294	0.282	0.274	0.464	0.438	0.428	0.712	0.739	0.717	1.198	1.195	1.183	1.312	1.312	1.337	1.329	1.352	1.364	1.374	1.375	1.376	1.374	1.389	1.393	1.398	1.371	1.405	1.38	1.388	1.39	1.394	1.379	1.388	1.407	1.362	1.365	1.388	1.359	1.367	0.694	0.657	0.662	0.69	0.696	0.724
18:15:00	1.384	1.418	1.398	0.302	0.289	0.279	0.475	0.448	0.436	0.725	0.753	0.73	1.21	1.207	1.195	1.322	1.32	1.347	1.338	1.36	1.372	1.382	1.383	1.384	1.383	1.397	1.401	1.406	1.381	1.412	1.388	1.395	1.398	1.401	1.387	1.395	1.413	1.37	1.372	1.395	1.365	1.375	0.706	0.671	0.676	0.704	0.71	0.737
18:30:00	1.385	1.418	1.4	0.308	0.293	0.283	0.486	0.458	0.443	0.738	0.767	0.744	1.221	1.218	1.206	1.33	1.331	1.354	1.346	1.368	1.38	1.389	1.39	1.391	1.392	1.405	1.408	1.413	1.387	1.419	1.396	1.402	1.405	1.409	1.394	1.402	1.421	1.377	1.379	1.402	1.372	1.382	0.718	0.684	0.688	0.717	0.723	0.75
18:45:00	1.385	1.419	1.401	0.316	0.299	0.287	0.497	0.467	0.451	0.751	0.78	0.755	1.231	1.228	1.217	1.338	1.337	1.362	1.354	1.376	1.387	1.397	1.397	1.399	1.399	1.411	1.415	1.42	1.394	1.427	1.402	1.409	1.412	1.416	1.401	1.41	1.426	1.384	1.386	1.408	1.379	1.388	0.731	0.697	0.701	0.73	0.736	0.762
19:00:00	1.386	1.42	1.402	0.324	0.306	0.293	0.509	0.477	0.461	0.764	0.792	0.77	1.243	1.24	1.229	1.346	1.344	1.369	1.364	1.383	1.392	1.404	1.405	1.406	1.406	1.419	1.422	1.427	1.402	1.434	1.409	1.416	1.418	1.424	1.408	1.416	1.433	1.391	1.393	1.415	1.385	1.394	0.744	0.71	0.714	0.744	0.749	0.776
19:15:00	1.386	1.42	1.402	0.332	0.312	0.298	0.52	0.487	0.471	0.777	0.805	0.782	1.252	1.251	1.239	1.353	1.353	1.376	1.37	1.39	1.402	1.41	1.411	1.413	1.413	1.425	1.428	1.433	1.408	1.441	1.415	1.423	1.425	1.429	1.415	1.422	1.439	1.397	1.399	1.419	1.39	1.4	0.757	0.722	0.725	0.756	0.761	0.788
19:30:00	1.385	1.42	1.402	0.339	0.318	0.303	0.532	0.497	0.481	0.79	0.818	0.794	1.262	1.26	1.249	1.361	1.36	1.383	1.378	1.397	1.409	1.417	1.417	1.419	1.419	1.431	1.434	1.439	1.414	1.447	1.422	1.429	1.431	1.436	1.421	1.427	1.444	1.403	1.405	1.424	1.395	1.405	0.768	0.734	0.737	0.77	0.773	0.801
19:45:00	1.385	1.419	1.402	0.348	0.323	0.308	0.545	0.508	0.49	0.802	0.831	0.807	1.272	1.27	1.259	1.368	1.367	1.389	1.384	1.404	1.413	1.422	1.423	1.426	1.427	1.437	1.44	1.445	1.419	1.454	1.429	1.434	1.437	1.442	1.427	1.433	1.449	1.407	1.41	1.427	1.399	1.409	0.781	0.746	0.75	0.783	0.786	0.813
20:00:00	1.384	1.42	1.401	0.355	0.33	0.314	0.558	0.518	0.5	0.814	0.842	0.818	1.281	1.28	1.269	1.374	1.375	1.396	1.391	1.41	1.422	1.429	1.429	1.432	1.432	1.441	1.444	1.451	1.426	1.459	1.433	1.439	1.442	1.446	1.433	1.438	1.452	1.412	1.415	1.43	1.402	1.412	0.792	0.758	0.761	0.795	0.797	0.826
20:15:00	1.384	1.419	1.402	0.364	0.337	0.319	0.569	0.53	0.511	0.827	0.855	0.831	1.29	1.289	1.279	1.381	1.383	1.403	1.398	1.417	1.428	1.434	1.435	1.438	1.439	1.447	1.449	1.456	1.43	1.464	1.439	1.445	1.446	1.452	1.438	1.442	1.456	1.416	1.418	1.433	1.404	1.415	0.804	0.769	0.773	0.807	0.81	0.837
20:30:00	1.383	1.418	1.401	0.373	0.344	0.325	0.581	0.539	0.521	0.839	0.867	0.843	1.299	1.298	1.288	1.388	1.388	1.409	1.405	1.423	1.434	1.439	1.44	1.443	1.445	1.451	1.453	1.461	1.435	1.469	1.442	1.448	1.45	1.456	1.442	1.446	1.458	1.418	1.421	1.433	1.405	1.416	0.816	0.781	0.785	0.82	0.821	0.849
20:45:00	1.383	1.418	1.401	0.381	0.351	0.33	0.593	0.55	0.531	0.851	0.879	0.855	1.307	1.307	1.296	1.393	1.395	1.414	1.41	1.428	1.437	1.444	1.445	1.448	1.449	1.454	1.457	1.465	1.438	1.471	1.445	1.451	1.453	1.458	1.445	1.447	1.459	1.419	1.422	1.433	1.406	1.417	0.828	0.793	0.797	0.832	0.833	0.86
21:00:00	1.382	1.418	1.4	0.39	0.356	0.337	0.606	0.561	0.541	0.861	0.89	0.866	1.315	1.315	1.305	1.399	1.4	1.419	1.415	1.433	1.444	1.447	1.448	1.45	1.454	1.456	1.458	1.47	1.441	1.474	1.448	1.453	1.454	1.46	1.448	1.45	1.458	1.42	1.424	1.433	1.406	1.418	0.838	0.804	0.808	0.844	0.844	0.872
21:15:00	1.382	1.417	1.401	0.399	0.362	0.343	0.618	0.572	0.552	0.873	0.902	0.877	1.324	1.323	1.314	1.404	1.406	1.424	1.422	1.438	1.448	1.45	1.452	1.454	1.457	1.459	1.46	1.472	1.444	1.478	1.449	1.455	1.456	1.462	1.45	1.45	1.46	1.421	1.425	1.434	1.407	1.419	0.849	0.816	0.819	0.856	0.855	0.883
21:30:00	1.382	1.416	1.4	0.408	0.365	0.349	0.628	0.584	0.562	0.884	0.913	0.889	1.331	1.332	1.322	1.41	1.409	1.428	1.426	1.442	1.451	1.453	1.453	1.458	1.46	1.46	1.46	1.474	1.446	1.479	1.45	1.457	1.457	1.463	1.45	1.451	1.46	1.422	1.425	1.434	1.407	1.418	0.861	0.827	0.831	0.868	0.866	0.895
21:45:00	1.381	1.416	1.399	0.418	0.368	0.354	0.64	0.595	0.572	0.894	0.923	0.899	1.338	1.339	1.33	1.414	1.413	1.433	1.431	1.446	1.455	1.454	1.457	1.46	1.463	1.46	1.46	1.476	1.447	1.48	1.45	1.457	1.457	1.464	1.452	1.451	1.46	1.422	1.425	1.434	1.406	1.418	0.871	0.837	0.842	0.879	0.877	0.905
22:00:00	1.38	1.416	1.4	0.428	0.37	0.357	0.653	0.604	0.583	0.905	0.935	0.909	1.344	1.347	1.337	1.418	1.417	1.435	1.435	1.45	1.458	1.455	1.457	1.461	1.464	1.461	1.461	1.477	1.448	1.481	1.45	1.457	1.457	1.464	1.453	1.451	1.46	1.422	1.425	1.433	1.407	1.418	0.882	0.848	0.853	0.89	0.887	0.916
22:15:00	1.38	1.416	1.399	0.437	0.375	0.362	0.665	0.617	0.593	0.916	0.945	0.921	1.352	1.355	1.346	1.422	1.42	1.439	1.439	1.454	1.46	1.456	1.458	1.462	1.464	1.461	1.46	1.478	1.449	1.482	1.451	1.457	1.458	1.465	1.452	1.452	1.46	1.422	1.426	1.434	1.407	1.418	0.892	0.858	0.864	0.902	0.898	0.927
22:30:00	1.379	1.415	1.398	0.448	0.38	0.367	0.678	0.628	0.604	0.926	0.955	0.931	1.358	1.361	1.352	1.424	1.422	1.44	1.442	1.455	1.463	1.456	1.458	1.462	1.464	1.461	1.461	1.479	1.449	1.481	1.452	1.458	1.458	1.465	1.452	1.452	1.46	1.422	1.426	1.433	1.407	1.418	0.902	0.869	0.874	0.913	0.908	0.937
22:45:00	1.379	1.414	1.398	0.459	0.386	0.372	0.691	0.639	0.615	0.936	0.966	0.941	1.365	1.368	1.359	1.427	1.423	1.442	1.444	1.456	1.463	1.457	1.458	1.464	1.465	1.461	1.46	1.479	1.45	1.482	1.452	1.457	1.457	1.464	1.452	1.452	1.46	1.422	1.425	1.433	1.406	1.417	0.913	0.879	0.884	0.925	0.918	0.947
23:00:00	1.379	1.414	1.397	0.469	0.392	0.378	0.703	0.65	0.625	0.945	0.975	0.95	1.372	1.376	1.366	1.427	1.424	1.444	1.445	1.457	1.462	1.456	1.459	1.463	1.465	1.461	1.46	1.479	1.45	1.482	1.451	1.457	1.457	1.465	1.452	1.451	1.46	1.422	1.425	1.433	1.406	1.417	0.921	0.889	0.895	0.935	0.929	0.957
23:15:00	1.378	1.415	1.397	0.479	0.399	0.384	0.716	0.661	0.636	0.956	0.985	0.961	1.378	1.382	1.373	1.428	1.426	1.444	1.445	1.458	1.463	1.457	1.459	1.463	1.465	1.462	1.461	1.48	1.45	1.481	1.451	1.458	1.457	1.465	1.451	1.451	1.459	1.422	1.424	1.432	1.406	1.416	0.931	0.899	0.905	0.945	0.939	0.967
23:30:00	1.378	1.413	1.397	0.491	0.406	0.39	0.725	0.673	0.647	0.965	0.994	0.97	1.384	1.388	1.379	1.428	1.426	1.444	1.446	1.457	1.463	1.456	1.459	1.463	1.466	1.461	1.46	1.479	1.45	1.481	1.452	1.457	1.457	1.464	1.45	1.45	1.459	1.421	1.424	1.432	1.405	1.417	0.941	0.909	0.915	0.956	0.948	0.977
23:45:00	1.378	1.413	1.397	0.502	0.413	0.397	0.739	0.685	0.658	0.975	1.004	0.979	1.391	1.395	1.386	1.427	1.427	1.444	1.447	1.457	1.462	1.456	1.458	1.463	1.466	1.461	1.46	1.48	1.45	1.482	1.452	1.457	1.458	1.464	1.452	1.45	1.459	1.421	1.424	1.432	1.405	1.416	0.951	0.918	0.925	0.966	0.957	0.986
24:00:00	1.377	1.412	1.396	0.513	0.42	0.403	0.75	0.695	0.668	0.984	1.014	0.988	1.397	1.4	1.392	1.428	1.427	1.443	1.446	1.457	1.461	1.456	1.458	1.463	1.466	1.461	1.46	1.479	1.45	1.481	1.452	1.456	1.456	1.464	1.45	1.449	1.458	1.421	1.424	1.432	1.404	1.417	0.96	0.928	0.935	0.975	0.966	0.995
C2860_20230824_replicate shown
Time (h)	C915 WT			C2860 0			C2860 P4			C2860 P13			C2860 P18			C2860 P19			C2860 P20			C2860 P24			C2860 P25			C2860 P26			C2860 P27			C2860 P28			C2860 P29			C2860 P30			C2860 P8			C2860 P10
0:00:00	0.104	0.111	0.099	0.106	0.109	0.105	0.108	0.108	0.106	0.105	0.108	0.109	0.105	0.105	0.11	0.105	0.109	0.107	0.104	0.106	0.107	0.107	0.107	0.107	0.102	0.104	0.105	0.105	0.103	0.111	0.101	0.104	0.106	0.103	0.102	0.104	0.105	0.101	0.103	0.106	0.106	0.103	0.109	0.108	0.11	0.1	0.109	0.107
0:15:00	0.113	0.119	0.109	0.121	0.12	0.12	0.12	0.121	0.118	0.118	0.118	0.12	0.116	0.117	0.122	0.118	0.122	0.121	0.119	0.118	0.119	0.124	0.12	0.12	0.118	0.119	0.119	0.119	0.117	0.125	0.116	0.118	0.122	0.115	0.115	0.117	0.117	0.115	0.118	0.122	0.121	0.115	0.12	0.121	0.126	0.111	0.123	0.124
0:30:00	0.114	0.122	0.112	0.125	0.122	0.12	0.124	0.127	0.123	0.122	0.119	0.124	0.119	0.121	0.126	0.121	0.125	0.125	0.118	0.117	0.125	0.128	0.125	0.121	0.124	0.126	0.122	0.127	0.123	0.128	0.123	0.122	0.125	0.12	0.12	0.119	0.119	0.117	0.121	0.124	0.121	0.117	0.125	0.126	0.129	0.115	0.128	0.129
0:45:00	0.111	0.122	0.108	0.125	0.121	0.119	0.123	0.125	0.122	0.123	0.119	0.125	0.118	0.121	0.127	0.121	0.125	0.124	0.113	0.116	0.119	0.129	0.126	0.121	0.125	0.127	0.121	0.128	0.124	0.128	0.123	0.123	0.124	0.121	0.121	0.118	0.119	0.117	0.12	0.125	0.122	0.117	0.125	0.125	0.128	0.115	0.128	0.129
1:00:00	0.112	0.122	0.109	0.123	0.12	0.117	0.123	0.125	0.121	0.123	0.119	0.125	0.119	0.122	0.127	0.123	0.119	0.123	0.116	0.117	0.119	0.128	0.126	0.119	0.125	0.126	0.117	0.128	0.124	0.126	0.123	0.123	0.122	0.122	0.121	0.117	0.12	0.118	0.118	0.125	0.121	0.112	0.124	0.125	0.128	0.115	0.127	0.129
1:15:00	0.114	0.123	0.111	0.125	0.121	0.12	0.124	0.126	0.122	0.124	0.12	0.126	0.12	0.123	0.128	0.121	0.121	0.122	0.119	0.119	0.122	0.132	0.125	0.122	0.126	0.127	0.121	0.129	0.125	0.127	0.124	0.123	0.122	0.122	0.122	0.117	0.121	0.119	0.118	0.123	0.121	0.114	0.125	0.126	0.129	0.116	0.128	0.13
1:30:00	0.116	0.126	0.113	0.124	0.122	0.119	0.124	0.126	0.122	0.125	0.121	0.126	0.121	0.123	0.128	0.123	0.124	0.124	0.119	0.12	0.123	0.131	0.128	0.122	0.127	0.126	0.121	0.13	0.125	0.128	0.125	0.124	0.124	0.123	0.123	0.119	0.122	0.119	0.119	0.125	0.122	0.114	0.125	0.126	0.129	0.116	0.128	0.13
1:45:00	0.12	0.131	0.118	0.125	0.123	0.12	0.125	0.128	0.123	0.125	0.121	0.127	0.121	0.124	0.129	0.124	0.125	0.125	0.12	0.122	0.124	0.134	0.129	0.124	0.128	0.128	0.123	0.131	0.126	0.13	0.126	0.124	0.125	0.124	0.123	0.119	0.122	0.12	0.12	0.126	0.123	0.116	0.126	0.127	0.13	0.117	0.129	0.131
2:00:00	0.124	0.137	0.12	0.127	0.124	0.121	0.125	0.129	0.124	0.127	0.122	0.128	0.122	0.125	0.131	0.126	0.127	0.126	0.122	0.124	0.126	0.136	0.131	0.126	0.13	0.129	0.125	0.132	0.128	0.132	0.128	0.126	0.127	0.125	0.125	0.121	0.124	0.121	0.122	0.127	0.124	0.116	0.127	0.128	0.131	0.118	0.131	0.132
2:15:00	0.13	0.145	0.126	0.127	0.125	0.122	0.127	0.129	0.125	0.128	0.123	0.13	0.123	0.127	0.132	0.127	0.128	0.127	0.123	0.125	0.128	0.138	0.132	0.127	0.131	0.131	0.126	0.134	0.129	0.133	0.129	0.127	0.128	0.126	0.126	0.122	0.124	0.122	0.123	0.129	0.126	0.118	0.128	0.129	0.132	0.118	0.132	0.134
2:30:00	0.138	0.156	0.133	0.129	0.126	0.123	0.127	0.131	0.126	0.129	0.125	0.131	0.125	0.128	0.134	0.129	0.13	0.13	0.124	0.127	0.13	0.141	0.134	0.129	0.134	0.133	0.128	0.137	0.131	0.136	0.131	0.129	0.13	0.129	0.128	0.124	0.126	0.124	0.124	0.131	0.128	0.12	0.129	0.13	0.134	0.12	0.133	0.136
2:45:00	0.146	0.168	0.141	0.129	0.127	0.124	0.128	0.131	0.126	0.13	0.126	0.132	0.126	0.13	0.136	0.131	0.132	0.132	0.126	0.129	0.132	0.142	0.136	0.131	0.135	0.134	0.13	0.138	0.132	0.138	0.132	0.131	0.132	0.13	0.13	0.126	0.127	0.125	0.125	0.133	0.129	0.121	0.13	0.131	0.135	0.121	0.135	0.137
3:00:00	0.157	0.182	0.15	0.13	0.127	0.124	0.129	0.132	0.127	0.131	0.127	0.134	0.128	0.131	0.138	0.133	0.134	0.133	0.128	0.131	0.134	0.145	0.138	0.133	0.137	0.136	0.132	0.14	0.134	0.14	0.135	0.133	0.134	0.132	0.132	0.128	0.129	0.126	0.127	0.135	0.131	0.123	0.13	0.132	0.136	0.122	0.136	0.138
3:15:00	0.17	0.198	0.162	0.131	0.128	0.125	0.13	0.133	0.128	0.133	0.129	0.136	0.129	0.134	0.14	0.135	0.136	0.135	0.13	0.132	0.136	0.147	0.141	0.135	0.14	0.139	0.134	0.142	0.137	0.142	0.137	0.135	0.137	0.135	0.134	0.13	0.131	0.128	0.128	0.137	0.134	0.124	0.132	0.133	0.137	0.123	0.137	0.14
3:30:00	0.186	0.217	0.176	0.132	0.13	0.126	0.131	0.134	0.129	0.135	0.13	0.138	0.132	0.136	0.143	0.137	0.139	0.138	0.132	0.135	0.139	0.151	0.143	0.138	0.143	0.142	0.136	0.145	0.139	0.145	0.14	0.137	0.14	0.137	0.137	0.132	0.133	0.13	0.131	0.14	0.136	0.126	0.133	0.135	0.139	0.124	0.139	0.142
3:45:00	0.203	0.236	0.192	0.133	0.13	0.127	0.132	0.135	0.13	0.137	0.132	0.14	0.134	0.138	0.145	0.14	0.142	0.14	0.134	0.137	0.142	0.154	0.146	0.14	0.145	0.144	0.139	0.148	0.141	0.148	0.142	0.139	0.142	0.14	0.139	0.134	0.135	0.132	0.132	0.142	0.138	0.128	0.134	0.136	0.14	0.125	0.141	0.144
4:00:00	0.224	0.259	0.209	0.134	0.132	0.128	0.133	0.136	0.131	0.139	0.134	0.142	0.136	0.141	0.149	0.142	0.145	0.143	0.137	0.14	0.145	0.158	0.15	0.143	0.148	0.147	0.142	0.151	0.145	0.152	0.145	0.143	0.145	0.143	0.143	0.137	0.138	0.134	0.135	0.146	0.142	0.131	0.136	0.137	0.142	0.127	0.144	0.146
4:15:00	0.245	0.283	0.229	0.136	0.133	0.129	0.134	0.138	0.133	0.141	0.136	0.145	0.139	0.143	0.151	0.146	0.148	0.146	0.14	0.143	0.148	0.161	0.153	0.147	0.152	0.151	0.145	0.155	0.148	0.156	0.149	0.146	0.149	0.146	0.146	0.14	0.141	0.137	0.138	0.149	0.145	0.134	0.137	0.139	0.144	0.129	0.146	0.149
4:30:00	0.269	0.309	0.25	0.136	0.133	0.13	0.135	0.139	0.134	0.143	0.138	0.147	0.141	0.146	0.155	0.149	0.151	0.149	0.143	0.146	0.152	0.165	0.157	0.15	0.156	0.155	0.149	0.159	0.151	0.159	0.153	0.149	0.153	0.15	0.15	0.144	0.143	0.14	0.141	0.153	0.148	0.136	0.138	0.141	0.146	0.13	0.148	0.151
4:45:00	0.296	0.337	0.273	0.138	0.135	0.131	0.137	0.14	0.135	0.146	0.14	0.15	0.145	0.15	0.159	0.153	0.155	0.153	0.146	0.15	0.156	0.17	0.162	0.155	0.16	0.159	0.153	0.163	0.156	0.164	0.157	0.154	0.157	0.154	0.154	0.147	0.147	0.143	0.144	0.158	0.153	0.14	0.14	0.143	0.148	0.132	0.151	0.154
5:00:00	0.327	0.371	0.297	0.14	0.136	0.133	0.138	0.142	0.136	0.149	0.143	0.153	0.148	0.154	0.164	0.157	0.159	0.158	0.15	0.155	0.161	0.176	0.166	0.159	0.165	0.164	0.158	0.168	0.16	0.169	0.162	0.158	0.162	0.159	0.159	0.152	0.152	0.147	0.148	0.163	0.158	0.144	0.142	0.145	0.15	0.134	0.154	0.157
5:15:00	0.356	0.402	0.328	0.141	0.137	0.133	0.139	0.143	0.138	0.153	0.146	0.157	0.152	0.158	0.168	0.161	0.164	0.162	0.155	0.159	0.166	0.182	0.172	0.165	0.17	0.169	0.163	0.173	0.165	0.175	0.167	0.163	0.167	0.164	0.164	0.157	0.156	0.151	0.153	0.168	0.163	0.148	0.144	0.147	0.152	0.137	0.157	0.16
5:30:00	0.389	0.434	0.355	0.142	0.139	0.135	0.141	0.145	0.139	0.156	0.15	0.161	0.157	0.162	0.174	0.166	0.169	0.167	0.16	0.165	0.172	0.188	0.178	0.17	0.175	0.175	0.168	0.179	0.171	0.181	0.173	0.169	0.173	0.17	0.17	0.163	0.161	0.156	0.158	0.173	0.168	0.153	0.146	0.149	0.155	0.139	0.16	0.164
5:45:00	0.422	0.472	0.389	0.143	0.14	0.136	0.142	0.146	0.14	0.16	0.153	0.164	0.161	0.167	0.179	0.17	0.174	0.172	0.166	0.17	0.177	0.195	0.183	0.175	0.181	0.18	0.174	0.185	0.176	0.188	0.179	0.174	0.179	0.176	0.175	0.169	0.166	0.161	0.163	0.179	0.174	0.158	0.147	0.151	0.157	0.142	0.164	0.167
6:00:00	0.459	0.503	0.426	0.145	0.141	0.137	0.143	0.148	0.142	0.165	0.157	0.169	0.166	0.172	0.184	0.176	0.18	0.178	0.172	0.177	0.185	0.203	0.19	0.183	0.187	0.187	0.181	0.191	0.182	0.195	0.186	0.181	0.187	0.183	0.182	0.175	0.172	0.166	0.17	0.186	0.181	0.164	0.15	0.153	0.16	0.145	0.168	0.171
6:15:00	0.491	0.547	0.459	0.147	0.143	0.139	0.145	0.149	0.143	0.169	0.161	0.173	0.172	0.178	0.191	0.183	0.186	0.184	0.179	0.184	0.193	0.212	0.198	0.19	0.193	0.194	0.188	0.198	0.19	0.204	0.193	0.188	0.194	0.191	0.19	0.183	0.179	0.173	0.177	0.194	0.188	0.172	0.152	0.156	0.163	0.148	0.172	0.175
6:30:00	0.53	0.589	0.494	0.148	0.144	0.14	0.146	0.151	0.144	0.174	0.166	0.178	0.177	0.185	0.197	0.189	0.193	0.191	0.187	0.191	0.201	0.22	0.205	0.198	0.2	0.202	0.196	0.205	0.197	0.212	0.2	0.195	0.202	0.198	0.197	0.19	0.185	0.179	0.184	0.201	0.196	0.179	0.155	0.159	0.166	0.151	0.175	0.179
6:45:00	0.562	0.625	0.539	0.149	0.146	0.141	0.148	0.153	0.146	0.179	0.17	0.183	0.184	0.192	0.204	0.196	0.201	0.199	0.196	0.2	0.21	0.23	0.214	0.207	0.208	0.21	0.204	0.213	0.205	0.221	0.208	0.203	0.211	0.208	0.205	0.199	0.193	0.187	0.192	0.21	0.205	0.187	0.158	0.162	0.169	0.155	0.181	0.183
7:00:00	0.596	0.658	0.578	0.151	0.147	0.143	0.15	0.155	0.148	0.184	0.175	0.189	0.191	0.199	0.211	0.204	0.209	0.207	0.205	0.209	0.221	0.24	0.223	0.216	0.216	0.219	0.213	0.221	0.214	0.231	0.217	0.212	0.22	0.217	0.214	0.208	0.201	0.194	0.201	0.22	0.214	0.196	0.161	0.165	0.173	0.159	0.185	0.188
7:15:00	0.635	0.696	0.607	0.152	0.148	0.144	0.151	0.157	0.15	0.19	0.18	0.194	0.198	0.206	0.219	0.212	0.217	0.215	0.215	0.219	0.232	0.251	0.232	0.225	0.225	0.228	0.222	0.23	0.222	0.241	0.227	0.221	0.23	0.227	0.223	0.218	0.21	0.203	0.21	0.229	0.224	0.204	0.164	0.168	0.176	0.163	0.19	0.193
7:30:00	0.677	0.738	0.644	0.154	0.15	0.146	0.153	0.159	0.151	0.196	0.186	0.2	0.206	0.214	0.228	0.221	0.227	0.225	0.225	0.228	0.243	0.262	0.243	0.236	0.234	0.238	0.233	0.239	0.232	0.252	0.236	0.23	0.24	0.237	0.233	0.228	0.219	0.211	0.22	0.239	0.234	0.214	0.167	0.172	0.18	0.168	0.196	0.198
7:45:00	0.715	0.779	0.685	0.156	0.152	0.148	0.155	0.161	0.153	0.202	0.192	0.207	0.215	0.223	0.237	0.23	0.236	0.234	0.237	0.239	0.255	0.274	0.254	0.247	0.244	0.248	0.242	0.249	0.242	0.264	0.247	0.24	0.251	0.248	0.244	0.239	0.229	0.221	0.23	0.251	0.245	0.225	0.171	0.175	0.184	0.172	0.201	0.203
8:00:00	0.756	0.818	0.728	0.158	0.154	0.149	0.157	0.163	0.155	0.208	0.198	0.213	0.223	0.233	0.247	0.24	0.246	0.244	0.248	0.25	0.268	0.286	0.264	0.258	0.254	0.259	0.254	0.26	0.252	0.275	0.258	0.251	0.261	0.259	0.255	0.25	0.24	0.231	0.241	0.263	0.257	0.235	0.175	0.179	0.188	0.177	0.207	0.209
8:15:00	0.794	0.856	0.767	0.16	0.156	0.151	0.158	0.165	0.157	0.215	0.205	0.22	0.232	0.242	0.256	0.25	0.256	0.254	0.26	0.262	0.282	0.298	0.276	0.269	0.265	0.27	0.265	0.27	0.264	0.287	0.27	0.262	0.273	0.271	0.266	0.261	0.25	0.241	0.252	0.274	0.268	0.247	0.178	0.183	0.191	0.182	0.213	0.214
8:30:00	0.831	0.892	0.808	0.162	0.158	0.153	0.161	0.167	0.159	0.222	0.212	0.227	0.241	0.252	0.266	0.261	0.267	0.266	0.273	0.273	0.296	0.311	0.288	0.281	0.276	0.281	0.276	0.282	0.275	0.299	0.283	0.273	0.285	0.284	0.278	0.274	0.262	0.252	0.264	0.287	0.281	0.259	0.182	0.188	0.196	0.187	0.219	0.221
8:45:00	0.865	0.926	0.845	0.165	0.16	0.155	0.163	0.17	0.161	0.23	0.219	0.235	0.251	0.262	0.277	0.271	0.278	0.276	0.285	0.286	0.311	0.325	0.3	0.294	0.288	0.294	0.288	0.294	0.287	0.312	0.296	0.285	0.297	0.297	0.29	0.287	0.273	0.264	0.277	0.301	0.294	0.271	0.186	0.192	0.201	0.193	0.226	0.227
9:00:00	0.898	0.957	0.88	0.167	0.162	0.157	0.165	0.172	0.164	0.238	0.227	0.243	0.261	0.272	0.288	0.283	0.289	0.287	0.298	0.299	0.324	0.339	0.313	0.307	0.299	0.306	0.301	0.307	0.299	0.326	0.31	0.297	0.311	0.31	0.303	0.299	0.286	0.276	0.289	0.314	0.308	0.284	0.191	0.197	0.205	0.199	0.233	0.234
9:15:00	0.928	0.986	0.913	0.168	0.164	0.159	0.167	0.175	0.166	0.246	0.234	0.252	0.272	0.284	0.299	0.294	0.301	0.3	0.312	0.312	0.339	0.353	0.327	0.321	0.312	0.319	0.314	0.319	0.312	0.34	0.325	0.309	0.324	0.323	0.317	0.313	0.298	0.289	0.303	0.328	0.323	0.298	0.196	0.201	0.21	0.204	0.24	0.241
9:30:00	0.957	1.014	0.944	0.171	0.166	0.162	0.169	0.177	0.168	0.254	0.244	0.262	0.283	0.295	0.311	0.307	0.314	0.313	0.327	0.326	0.355	0.368	0.341	0.334	0.325	0.332	0.327	0.333	0.326	0.354	0.34	0.323	0.338	0.338	0.332	0.327	0.312	0.302	0.317	0.343	0.337	0.312	0.201	0.207	0.215	0.211	0.248	0.248
9:45:00	0.982	1.038	0.972	0.173	0.168	0.164	0.172	0.18	0.17	0.263	0.252	0.271	0.295	0.307	0.324	0.319	0.328	0.325	0.343	0.341	0.371	0.382	0.356	0.348	0.338	0.346	0.341	0.346	0.341	0.368	0.354	0.336	0.352	0.352	0.347	0.341	0.326	0.316	0.331	0.357	0.351	0.326	0.205	0.212	0.22	0.217	0.256	0.256
10:00:00	1.008	1.063	0.999	0.176	0.171	0.166	0.174	0.183	0.173	0.273	0.261	0.281	0.308	0.319	0.338	0.332	0.341	0.338	0.359	0.356	0.387	0.398	0.371	0.362	0.351	0.36	0.355	0.359	0.354	0.382	0.37	0.349	0.366	0.367	0.361	0.355	0.342	0.332	0.346	0.373	0.365	0.339	0.211	0.218	0.226	0.224	0.263	0.264
10:15:00	1.03	1.085	1.025	0.178	0.173	0.169	0.176	0.186	0.175	0.282	0.273	0.291	0.322	0.335	0.35	0.345	0.354	0.351	0.375	0.373	0.403	0.413	0.384	0.377	0.364	0.373	0.369	0.374	0.367	0.398	0.384	0.363	0.38	0.382	0.374	0.37	0.356	0.345	0.36	0.388	0.379	0.354	0.216	0.223	0.231	0.23	0.271	0.272
10:30:00	1.054	1.107	1.048	0.181	0.176	0.171	0.179	0.189	0.178	0.293	0.284	0.301	0.335	0.349	0.363	0.358	0.367	0.365	0.392	0.388	0.417	0.431	0.398	0.391	0.379	0.388	0.384	0.388	0.38	0.413	0.398	0.377	0.395	0.398	0.389	0.385	0.37	0.358	0.375	0.405	0.398	0.37	0.221	0.229	0.237	0.238	0.28	0.281
10:45:00	1.075	1.127	1.07	0.184	0.178	0.174	0.181	0.192	0.181	0.303	0.295	0.312	0.348	0.363	0.377	0.367	0.38	0.379	0.407	0.403	0.433	0.447	0.416	0.406	0.394	0.404	0.398	0.402	0.397	0.429	0.411	0.392	0.41	0.414	0.406	0.4	0.384	0.371	0.391	0.421	0.412	0.386	0.228	0.235	0.244	0.246	0.289	0.29
11:00:00	1.094	1.145	1.092	0.187	0.181	0.177	0.184	0.195	0.183	0.314	0.307	0.323	0.361	0.376	0.391	0.38	0.393	0.39	0.424	0.416	0.451	0.463	0.432	0.422	0.408	0.423	0.413	0.418	0.413	0.444	0.424	0.409	0.425	0.43	0.42	0.415	0.403	0.389	0.407	0.439	0.428	0.402	0.234	0.242	0.25	0.253	0.298	0.299
11:15:00	1.113	1.163	1.112	0.189	0.183	0.179	0.186	0.198	0.186	0.325	0.318	0.335	0.374	0.389	0.405	0.393	0.408	0.406	0.441	0.432	0.466	0.479	0.442	0.437	0.422	0.433	0.428	0.435	0.427	0.46	0.44	0.422	0.441	0.447	0.436	0.431	0.414	0.403	0.423	0.455	0.445	0.418	0.239	0.248	0.256	0.262	0.308	0.308
11:30:00	1.132	1.18	1.131	0.192	0.186	0.182	0.189	0.201	0.189	0.336	0.33	0.347	0.385	0.4	0.419	0.406	0.42	0.417	0.457	0.448	0.484	0.495	0.456	0.453	0.437	0.447	0.444	0.452	0.44	0.477	0.455	0.436	0.458	0.466	0.452	0.447	0.43	0.418	0.439	0.472	0.462	0.436	0.246	0.255	0.263	0.27	0.318	0.319
11:45:00	1.148	1.195	1.149	0.195	0.189	0.184	0.192	0.204	0.191	0.348	0.341	0.359	0.396	0.414	0.431	0.42	0.434	0.432	0.474	0.464	0.502	0.513	0.472	0.469	0.452	0.462	0.46	0.467	0.455	0.493	0.469	0.452	0.475	0.482	0.469	0.464	0.446	0.434	0.456	0.491	0.479	0.452	0.253	0.262	0.27	0.279	0.328	0.329
12:00:00	1.165	1.21	1.166	0.197	0.192	0.187	0.194	0.207	0.194	0.36	0.353	0.373	0.409	0.424	0.445	0.433	0.449	0.446	0.491	0.478	0.519	0.53	0.488	0.485	0.469	0.478	0.476	0.482	0.471	0.51	0.485	0.468	0.491	0.499	0.486	0.48	0.463	0.45	0.473	0.508	0.497	0.469	0.259	0.269	0.277	0.288	0.339	0.34
12:15:00	1.179	1.225	1.182	0.2	0.195	0.19	0.198	0.211	0.197	0.373	0.368	0.386	0.423	0.438	0.459	0.448	0.463	0.461	0.508	0.493	0.536	0.548	0.504	0.503	0.485	0.495	0.492	0.498	0.487	0.527	0.502	0.484	0.509	0.517	0.503	0.497	0.479	0.467	0.491	0.526	0.515	0.486	0.266	0.277	0.284	0.298	0.35	0.351
12:30:00	1.194	1.238	1.197	0.203	0.198	0.193	0.2	0.215	0.2	0.392	0.38	0.399	0.436	0.453	0.474	0.462	0.477	0.476	0.526	0.509	0.553	0.565	0.52	0.518	0.501	0.513	0.508	0.515	0.503	0.545	0.52	0.501	0.526	0.535	0.521	0.515	0.496	0.484	0.509	0.544	0.533	0.504	0.273	0.284	0.292	0.307	0.361	0.361
12:45:00	1.207	1.251	1.211	0.206	0.201	0.196	0.203	0.219	0.203	0.408	0.393	0.412	0.451	0.468	0.49	0.477	0.493	0.491	0.545	0.526	0.57	0.585	0.538	0.534	0.517	0.529	0.526	0.531	0.52	0.562	0.537	0.518	0.543	0.553	0.539	0.532	0.514	0.5	0.526	0.563	0.551	0.521	0.281	0.292	0.3	0.317	0.372	0.373
13:00:00	1.221	1.264	1.225	0.209	0.205	0.199	0.206	0.223	0.207	0.422	0.406	0.425	0.465	0.484	0.506	0.491	0.508	0.507	0.563	0.542	0.589	0.604	0.555	0.551	0.534	0.546	0.543	0.548	0.537	0.579	0.554	0.535	0.561	0.572	0.558	0.551	0.532	0.518	0.545	0.582	0.571	0.54	0.289	0.3	0.309	0.327	0.385	0.386
13:15:00	1.233	1.276	1.238	0.212	0.207	0.202	0.209	0.226	0.209	0.434	0.415	0.439	0.48	0.498	0.521	0.506	0.524	0.522	0.579	0.559	0.604	0.621	0.571	0.567	0.551	0.563	0.56	0.566	0.553	0.597	0.572	0.552	0.578	0.59	0.574	0.568	0.548	0.535	0.562	0.6	0.588	0.557	0.296	0.308	0.317	0.338	0.398	0.398
13:30:00	1.246	1.287	1.25	0.215	0.211	0.205	0.211	0.23	0.213	0.447	0.432	0.455	0.495	0.514	0.538	0.52	0.54	0.538	0.594	0.577	0.621	0.64	0.589	0.585	0.568	0.581	0.577	0.583	0.571	0.615	0.59	0.57	0.596	0.609	0.592	0.586	0.567	0.552	0.58	0.619	0.607	0.576	0.304	0.317	0.326	0.349	0.411	0.409
13:45:00	1.257	1.298	1.263	0.219	0.214	0.209	0.216	0.235	0.216	0.456	0.44	0.467	0.51	0.53	0.554	0.536	0.555	0.554	0.611	0.594	0.639	0.658	0.606	0.602	0.586	0.598	0.594	0.601	0.588	0.633	0.607	0.587	0.615	0.628	0.611	0.603	0.584	0.57	0.598	0.638	0.625	0.594	0.313	0.325	0.336	0.36	0.425	0.421
14:00:00	1.268	1.308	1.274	0.222	0.217	0.212	0.219	0.239	0.22	0.467	0.451	0.481	0.524	0.546	0.57	0.551	0.571	0.57	0.63	0.61	0.654	0.676	0.624	0.619	0.603	0.616	0.612	0.617	0.606	0.65	0.625	0.605	0.633	0.646	0.629	0.622	0.602	0.588	0.617	0.656	0.643	0.611	0.321	0.335	0.344	0.371	0.438	0.434
14:15:00	1.278	1.317	1.285	0.225	0.221	0.216	0.222	0.242	0.223	0.479	0.463	0.494	0.54	0.561	0.587	0.566	0.585	0.585	0.647	0.628	0.673	0.694	0.642	0.638	0.62	0.633	0.629	0.635	0.623	0.667	0.643	0.622	0.65	0.665	0.647	0.638	0.62	0.606	0.634	0.675	0.661	0.629	0.329	0.346	0.353	0.385	0.452	0.446
14:30:00	1.288	1.325	1.294	0.228	0.224	0.219	0.226	0.246	0.227	0.491	0.475	0.508	0.554	0.576	0.603	0.581	0.601	0.602	0.664	0.645	0.69	0.712	0.659	0.654	0.638	0.651	0.646	0.653	0.64	0.686	0.66	0.64	0.668	0.684	0.665	0.656	0.637	0.623	0.653	0.693	0.679	0.648	0.338	0.358	0.363	0.396	0.465	0.463
14:45:00	1.298	1.335	1.305	0.231	0.228	0.223	0.228	0.251	0.23	0.505	0.489	0.523	0.571	0.593	0.619	0.597	0.618	0.618	0.682	0.662	0.708	0.73	0.676	0.672	0.656	0.668	0.664	0.671	0.659	0.704	0.678	0.658	0.685	0.702	0.683	0.674	0.655	0.641	0.671	0.711	0.697	0.665	0.347	0.37	0.373	0.411	0.478	0.472
15:00:00	1.306	1.343	1.314	0.235	0.231	0.227	0.232	0.255	0.234	0.519	0.502	0.538	0.587	0.608	0.636	0.612	0.635	0.634	0.698	0.679	0.726	0.748	0.693	0.69	0.672	0.686	0.68	0.688	0.675	0.721	0.695	0.675	0.703	0.72	0.701	0.691	0.672	0.658	0.688	0.729	0.715	0.683	0.356	0.379	0.383	0.425	0.491	0.485
15:15:00	1.314	1.351	1.323	0.239	0.235	0.231	0.235	0.26	0.238	0.533	0.516	0.553	0.602	0.625	0.652	0.627	0.65	0.65	0.715	0.697	0.746	0.765	0.711	0.706	0.689	0.704	0.697	0.705	0.692	0.738	0.713	0.693	0.721	0.739	0.718	0.709	0.69	0.675	0.706	0.747	0.733	0.701	0.365	0.39	0.395	0.438	0.503	0.498
15:30:00	1.322	1.359	1.331	0.242	0.239	0.235	0.239	0.265	0.242	0.548	0.53	0.569	0.617	0.641	0.67	0.643	0.666	0.666	0.733	0.713	0.763	0.783	0.728	0.725	0.707	0.72	0.714	0.724	0.709	0.755	0.73	0.709	0.737	0.756	0.735	0.726	0.707	0.693	0.723	0.764	0.75	0.718	0.376	0.401	0.407	0.447	0.517	0.512
15:45:00	1.33	1.365	1.339	0.246	0.243	0.239	0.242	0.269	0.246	0.562	0.545	0.584	0.632	0.657	0.685	0.659	0.681	0.682	0.749	0.729	0.78	0.799	0.745	0.739	0.724	0.738	0.732	0.74	0.726	0.772	0.746	0.727	0.754	0.774	0.751	0.743	0.724	0.709	0.739	0.782	0.767	0.736	0.388	0.41	0.418	0.456	0.529	0.525
16:00:00	1.338	1.372	1.347	0.25	0.248	0.243	0.247	0.274	0.25	0.577	0.559	0.6	0.648	0.673	0.702	0.674	0.696	0.699	0.767	0.745	0.796	0.817	0.762	0.756	0.741	0.754	0.748	0.756	0.744	0.789	0.764	0.743	0.771	0.791	0.769	0.759	0.74	0.726	0.757	0.799	0.784	0.752	0.399	0.422	0.432	0.472	0.543	0.539
16:15:00	1.345	1.379	1.355	0.255	0.253	0.247	0.25	0.279	0.254	0.593	0.574	0.615	0.664	0.688	0.718	0.689	0.71	0.714	0.783	0.762	0.811	0.833	0.778	0.774	0.757	0.771	0.764	0.773	0.759	0.806	0.78	0.759	0.787	0.808	0.785	0.776	0.757	0.743	0.773	0.815	0.801	0.769	0.411	0.433	0.442	0.482	0.557	0.553
16:30:00	1.352	1.385	1.361	0.258	0.258	0.251	0.254	0.283	0.258	0.608	0.589	0.631	0.678	0.704	0.734	0.703	0.726	0.73	0.799	0.779	0.829	0.849	0.795	0.791	0.773	0.787	0.781	0.79	0.776	0.821	0.796	0.776	0.803	0.826	0.802	0.79	0.774	0.759	0.79	0.832	0.818	0.785	0.423	0.441	0.451	0.492	0.571	0.568
16:45:00	1.358	1.392	1.368	0.263	0.262	0.256	0.258	0.289	0.263	0.623	0.604	0.645	0.694	0.72	0.75	0.719	0.741	0.745	0.816	0.795	0.841	0.866	0.811	0.804	0.79	0.803	0.797	0.806	0.792	0.837	0.812	0.792	0.819	0.842	0.819	0.807	0.79	0.774	0.806	0.849	0.834	0.801	0.435	0.448	0.458	0.504	0.587	0.583
17:00:00	1.364	1.397	1.374	0.267	0.268	0.261	0.263	0.295	0.267	0.638	0.619	0.662	0.709	0.735	0.765	0.733	0.756	0.761	0.831	0.811	0.86	0.882	0.827	0.82	0.806	0.819	0.812	0.821	0.808	0.853	0.828	0.808	0.836	0.859	0.835	0.823	0.806	0.79	0.821	0.865	0.849	0.818	0.445	0.456	0.466	0.518	0.6	0.597
17:15:00	1.371	1.403	1.381	0.271	0.273	0.265	0.267	0.299	0.272	0.652	0.634	0.678	0.724	0.751	0.781	0.747	0.769	0.777	0.846	0.827	0.873	0.897	0.842	0.836	0.822	0.835	0.828	0.837	0.824	0.869	0.844	0.824	0.85	0.875	0.85	0.838	0.822	0.807	0.838	0.881	0.865	0.833	0.455	0.467	0.477	0.531	0.615	0.612
17:30:00	1.375	1.408	1.386	0.276	0.278	0.27	0.271	0.305	0.277	0.667	0.648	0.693	0.739	0.766	0.796	0.761	0.784	0.792	0.862	0.841	0.891	0.912	0.857	0.851	0.838	0.85	0.842	0.852	0.839	0.883	0.86	0.838	0.866	0.89	0.865	0.853	0.837	0.822	0.852	0.896	0.881	0.848	0.466	0.477	0.488	0.545	0.629	0.627
17:45:00	1.379	1.412	1.391	0.28	0.283	0.275	0.275	0.311	0.281	0.681	0.663	0.709	0.753	0.781	0.81	0.775	0.8	0.806	0.876	0.857	0.906	0.927	0.872	0.865	0.852	0.865	0.858	0.866	0.854	0.898	0.875	0.854	0.882	0.906	0.881	0.867	0.852	0.837	0.868	0.912	0.895	0.863	0.474	0.489	0.499	0.559	0.644	0.643
18:00:00	1.382	1.415	1.395	0.285	0.288	0.279	0.279	0.316	0.287	0.697	0.678	0.725	0.767	0.796	0.826	0.788	0.817	0.821	0.893	0.872	0.92	0.941	0.887	0.883	0.867	0.88	0.872	0.881	0.868	0.913	0.889	0.869	0.896	0.921	0.895	0.882	0.867	0.851	0.882	0.926	0.91	0.877	0.482	0.5	0.51	0.573	0.659	0.656
18:15:00	1.384	1.418	1.398	0.291	0.294	0.285	0.284	0.322	0.292	0.712	0.694	0.74	0.782	0.81	0.841	0.802	0.828	0.835	0.906	0.888	0.932	0.956	0.902	0.894	0.882	0.894	0.887	0.897	0.883	0.928	0.904	0.884	0.91	0.936	0.909	0.896	0.881	0.866	0.898	0.941	0.924	0.891	0.491	0.512	0.522	0.586	0.674	0.671
18:30:00	1.385	1.418	1.4	0.296	0.299	0.289	0.287	0.328	0.298	0.727	0.708	0.754	0.795	0.824	0.855	0.816	0.84	0.848	0.92	0.901	0.945	0.969	0.915	0.907	0.896	0.908	0.901	0.91	0.896	0.941	0.917	0.898	0.923	0.95	0.923	0.909	0.894	0.88	0.912	0.955	0.938	0.906	0.501	0.524	0.533	0.601	0.69	0.687
18:45:00	1.385	1.419	1.401	0.301	0.305	0.294	0.293	0.334	0.303	0.741	0.723	0.77	0.81	0.838	0.869	0.829	0.855	0.863	0.935	0.916	0.963	0.983	0.929	0.921	0.91	0.922	0.916	0.924	0.911	0.955	0.931	0.912	0.937	0.964	0.936	0.923	0.908	0.893	0.924	0.969	0.952	0.92	0.513	0.535	0.545	0.614	0.703	0.701
19:00:00	1.386	1.42	1.402	0.308	0.312	0.301	0.3	0.341	0.31	0.756	0.739	0.785	0.824	0.853	0.883	0.843	0.869	0.876	0.949	0.93	0.977	0.995	0.943	0.934	0.925	0.936	0.929	0.938	0.925	0.968	0.945	0.926	0.951	0.979	0.95	0.936	0.923	0.907	0.938	0.982	0.966	0.934	0.526	0.548	0.557	0.629	0.718	0.717
19:15:00	1.386	1.42	1.402	0.313	0.318	0.305	0.305	0.347	0.315	0.771	0.753	0.801	0.838	0.865	0.897	0.855	0.883	0.89	0.961	0.943	0.986	1.009	0.955	0.947	0.938	0.949	0.942	0.951	0.938	0.981	0.958	0.939	0.964	0.992	0.963	0.948	0.936	0.92	0.951	0.996	0.978	0.947	0.537	0.559	0.569	0.643	0.733	0.731
19:30:00	1.385	1.42	1.402	0.319	0.324	0.312	0.311	0.354	0.322	0.786	0.768	0.815	0.851	0.879	0.909	0.868	0.896	0.902	0.974	0.957	0.999	1.021	0.969	0.96	0.951	0.962	0.955	0.964	0.951	0.994	0.971	0.952	0.977	1.005	0.976	0.961	0.949	0.933	0.964	1.008	0.99	0.959	0.549	0.571	0.581	0.658	0.748	0.745
19:45:00	1.385	1.419	1.402	0.325	0.331	0.317	0.316	0.362	0.328	0.8	0.781	0.83	0.863	0.892	0.923	0.88	0.906	0.915	0.987	0.97	1.011	1.033	0.981	0.973	0.964	0.975	0.968	0.977	0.964	1.006	0.983	0.965	0.989	1.018	0.988	0.972	0.962	0.946	0.977	1.021	1.004	0.972	0.561	0.583	0.593	0.672	0.762	0.759
20:00:00	1.384	1.42	1.401	0.332	0.337	0.323	0.322	0.37	0.333	0.814	0.797	0.845	0.876	0.905	0.935	0.892	0.917	0.928	0.999	0.983	1.023	1.045	0.993	0.986	0.976	0.987	0.98	0.989	0.976	1.018	0.996	0.977	1.002	1.03	1	0.984	0.975	0.958	0.989	1.034	1.015	0.984	0.571	0.595	0.605	0.685	0.777	0.773
20:15:00	1.384	1.419	1.402	0.338	0.343	0.33	0.326	0.378	0.338	0.828	0.81	0.859	0.889	0.917	0.948	0.904	0.93	0.941	1.012	0.995	1.035	1.057	1.006	0.998	0.989	0.999	0.993	1.001	0.989	1.03	1.008	0.989	1.013	1.042	1.013	0.996	0.987	0.97	1.001	1.046	1.027	0.996	0.583	0.607	0.617	0.7	0.792	0.788
20:30:00	1.383	1.418	1.401	0.344	0.349	0.336	0.332	0.386	0.345	0.841	0.825	0.873	0.901	0.929	0.96	0.916	0.943	0.952	1.023	1.007	1.048	1.068	1.017	1.011	1.001	1.012	1.005	1.013	1.001	1.041	1.02	1.002	1.025	1.054	1.024	1.008	0.999	0.983	1.013	1.057	1.04	1.008	0.595	0.619	0.63	0.714	0.806	0.8
20:45:00	1.383	1.418	1.401	0.349	0.352	0.342	0.337	0.394	0.35	0.855	0.838	0.887	0.914	0.941	0.972	0.928	0.953	0.964	1.035	1.019	1.058	1.08	1.029	1.022	1.013	1.024	1.017	1.024	1.012	1.052	1.033	1.014	1.036	1.066	1.036	1.019	1.01	0.994	1.024	1.068	1.05	1.02	0.608	0.63	0.642	0.728	0.819	0.814
21:00:00	1.382	1.418	1.4	0.356	0.356	0.347	0.342	0.402	0.356	0.868	0.852	0.901	0.925	0.953	0.984	0.938	0.963	0.975	1.046	1.03	1.07	1.09	1.04	1.032	1.025	1.035	1.027	1.036	1.023	1.063	1.043	1.025	1.047	1.077	1.047	1.029	1.021	1.004	1.036	1.079	1.061	1.03	0.618	0.642	0.653	0.742	0.834	0.829
21:15:00	1.382	1.417	1.401	0.362	0.363	0.352	0.35	0.41	0.363	0.882	0.866	0.914	0.936	0.965	0.996	0.95	0.974	0.987	1.057	1.041	1.081	1.101	1.052	1.044	1.036	1.046	1.039	1.046	1.034	1.075	1.054	1.035	1.059	1.089	1.057	1.04	1.033	1.016	1.047	1.09	1.072	1.042	0.632	0.655	0.666	0.756	0.848	0.842
21:30:00	1.382	1.416	1.4	0.368	0.37	0.358	0.355	0.418	0.367	0.893	0.88	0.926	0.948	0.976	1.007	0.96	0.985	0.998	1.068	1.053	1.091	1.111	1.062	1.055	1.047	1.058	1.049	1.057	1.045	1.084	1.065	1.047	1.069	1.099	1.068	1.05	1.044	1.027	1.058	1.101	1.083	1.054	0.644	0.667	0.678	0.77	0.862	0.856
21:45:00	1.381	1.416	1.399	0.374	0.378	0.364	0.363	0.425	0.372	0.906	0.893	0.94	0.959	0.987	1.018	0.971	0.996	1.009	1.079	1.063	1.101	1.121	1.072	1.065	1.059	1.066	1.059	1.068	1.056	1.094	1.074	1.057	1.079	1.11	1.078	1.059	1.054	1.037	1.067	1.112	1.094	1.064	0.655	0.679	0.69	0.783	0.875	0.868
22:00:00	1.38	1.416	1.4	0.381	0.386	0.371	0.37	0.432	0.375	0.92	0.905	0.953	0.97	0.997	1.028	0.981	1.008	1.019	1.089	1.074	1.111	1.131	1.083	1.075	1.068	1.077	1.07	1.078	1.067	1.104	1.085	1.067	1.09	1.121	1.089	1.069	1.065	1.047	1.077	1.122	1.103	1.074	0.667	0.691	0.702	0.797	0.888	0.881
22:15:00	1.38	1.416	1.399	0.388	0.393	0.379	0.376	0.436	0.379	0.933	0.917	0.967	0.981	1.008	1.039	0.992	1.017	1.03	1.098	1.085	1.121	1.142	1.093	1.085	1.079	1.088	1.08	1.088	1.075	1.115	1.095	1.078	1.099	1.132	1.099	1.08	1.075	1.057	1.087	1.132	1.113	1.085	0.679	0.703	0.713	0.811	0.902	0.895
22:30:00	1.379	1.415	1.398	0.394	0.4	0.386	0.382	0.438	0.384	0.944	0.93	0.979	0.991	1.018	1.049	1.002	1.026	1.039	1.108	1.095	1.13	1.151	1.103	1.095	1.09	1.098	1.09	1.098	1.086	1.124	1.105	1.088	1.11	1.141	1.109	1.089	1.085	1.068	1.097	1.142	1.123	1.096	0.691	0.715	0.725	0.824	0.914	0.907
22:45:00	1.379	1.414	1.398	0.401	0.409	0.393	0.386	0.439	0.39	0.957	0.943	0.991	1	1.028	1.06	1.011	1.035	1.05	1.118	1.105	1.14	1.16	1.113	1.105	1.099	1.108	1.099	1.107	1.094	1.133	1.115	1.097	1.119	1.15	1.118	1.099	1.094	1.077	1.107	1.151	1.132	1.105	0.703	0.727	0.738	0.837	0.927	0.92
23:00:00	1.379	1.414	1.397	0.408	0.417	0.401	0.39	0.442	0.397	0.968	0.955	1.003	1.01	1.038	1.069	1.021	1.044	1.06	1.127	1.114	1.149	1.168	1.122	1.113	1.11	1.117	1.109	1.117	1.104	1.142	1.124	1.107	1.128	1.16	1.127	1.107	1.103	1.087	1.117	1.161	1.142	1.115	0.715	0.738	0.749	0.848	0.94	0.932
23:15:00	1.378	1.415	1.397	0.416	0.425	0.409	0.393	0.45	0.403	0.981	0.967	1.014	1.02	1.048	1.078	1.03	1.055	1.068	1.137	1.123	1.157	1.177	1.131	1.123	1.119	1.127	1.118	1.125	1.114	1.151	1.134	1.116	1.138	1.169	1.137	1.116	1.113	1.095	1.125	1.17	1.151	1.125	0.727	0.75	0.761	0.862	0.951	0.945
23:30:00	1.378	1.413	1.397	0.425	0.434	0.417	0.398	0.457	0.409	0.993	0.979	1.026	1.03	1.057	1.088	1.039	1.064	1.078	1.145	1.132	1.165	1.185	1.139	1.132	1.127	1.135	1.126	1.134	1.123	1.159	1.143	1.125	1.146	1.178	1.146	1.125	1.122	1.105	1.134	1.178	1.16	1.134	0.738	0.761	0.773	0.875	0.964	0.957
23:45:00	1.378	1.413	1.397	0.434	0.443	0.424	0.403	0.463	0.415	1.004	0.991	1.038	1.039	1.067	1.098	1.048	1.073	1.087	1.154	1.142	1.174	1.194	1.149	1.141	1.137	1.145	1.136	1.144	1.132	1.168	1.152	1.135	1.155	1.187	1.154	1.133	1.131	1.114	1.143	1.187	1.169	1.144	0.749	0.773	0.785	0.887	0.976	0.969
24:00:00	1.377	1.412	1.396	0.441	0.451	0.432	0.409	0.471	0.422	1.015	1.002	1.048	1.048	1.075	1.106	1.056	1.08	1.095	1.162	1.15	1.182	1.202	1.157	1.149	1.145	1.153	1.144	1.152	1.141	1.176	1.16	1.143	1.163	1.195	1.163	1.141	1.139	1.123	1.151	1.195	1.177	1.152	0.762	0.784	0.797	0.9	0.987	0.98
C2830_20211014
Time (h)	C915 WT			C2830 0			C2830 P4			C2830 P13			C2830 P14			C2830 P15			C2830 P16			C2830 P17			C2830 P18			C2830 P19			C2830 P20			C2830 P21			C2830 P22			C2830 P23			C2830 P24
0:00:00	0.12	0.119	0.119	0.122	0.124	0.127	0.124	0.123	0.128	0.126	0.121	0.126	0.127	0.125	0.127	0.124	0.125	0.131	0.126	0.121	0.125	0.122	0.122	0.122	0.122	0.124	0.121	0.127	0.131	0.135	0.124	0.123	0.129	0.125	0.127	0.13	0.125	0.125	0.13	0.122	0.124	0.122	0.121	0.122	0.122
0:15:00	0.133	0.13	0.124	0.133	0.134	0.136	0.137	0.135	0.138	0.132	0.135	0.139	0.135	0.139	0.14	0.124	0.124	0.139	0.142	0.135	0.137	0.132	0.133	0.134	0.131	0.131	0.131	0.138	0.144	0.144	0.135	0.135	0.141	0.137	0.138	0.143	0.138	0.14	0.142	0.135	0.136	0.135	0.135	0.134	0.131
0:30:00	0.141	0.134	0.124	0.13	0.135	0.136	0.138	0.138	0.141	0.138	0.139	0.142	0.14	0.145	0.144	0.13	0.141	0.143	0.143	0.132	0.142	0.133	0.13	0.13	0.127	0.133	0.136	0.141	0.147	0.146	0.137	0.136	0.143	0.139	0.139	0.143	0.141	0.141	0.145	0.136	0.14	0.137	0.141	0.138	0.138
0:45:00	0.147	0.137	0.126	0.133	0.135	0.135	0.138	0.14	0.141	0.142	0.142	0.142	0.144	0.144	0.14	0.131	0.143	0.147	0.147	0.138	0.144	0.129	0.127	0.127	0.131	0.133	0.138	0.137	0.143	0.143	0.134	0.131	0.137	0.136	0.136	0.136	0.136	0.136	0.141	0.129	0.134	0.128	0.145	0.142	0.141
1:00:00	0.149	0.14	0.129	0.133	0.138	0.135	0.136	0.14	0.142	0.149	0.145	0.141	0.147	0.143	0.144	0.136	0.142	0.145	0.15	0.142	0.147	0.13	0.127	0.129	0.132	0.137	0.14	0.141	0.147	0.148	0.137	0.136	0.146	0.139	0.138	0.143	0.139	0.141	0.145	0.134	0.139	0.13	0.15	0.141	0.142
1:15:00	0.146	0.145	0.133	0.132	0.137	0.137	0.138	0.14	0.143	0.149	0.149	0.143	0.147	0.145	0.146	0.134	0.146	0.149	0.15	0.145	0.147	0.131	0.128	0.13	0.134	0.139	0.139	0.141	0.148	0.149	0.138	0.135	0.144	0.141	0.141	0.144	0.139	0.138	0.141	0.133	0.138	0.131	0.151	0.143	0.143
1:30:00	0.148	0.147	0.135	0.132	0.138	0.136	0.139	0.141	0.144	0.153	0.15	0.145	0.152	0.147	0.145	0.135	0.148	0.151	0.151	0.145	0.15	0.133	0.13	0.132	0.138	0.14	0.142	0.143	0.153	0.154	0.142	0.138	0.149	0.146	0.143	0.146	0.141	0.14	0.145	0.135	0.139	0.133	0.155	0.148	0.144
1:45:00	0.155	0.152	0.141	0.134	0.14	0.138	0.14	0.143	0.146	0.155	0.151	0.146	0.155	0.149	0.146	0.137	0.149	0.153	0.155	0.15	0.152	0.136	0.132	0.134	0.139	0.142	0.145	0.148	0.156	0.156	0.146	0.141	0.154	0.149	0.146	0.149	0.144	0.144	0.15	0.138	0.142	0.137	0.158	0.152	0.146
2:00:00	0.16	0.158	0.146	0.136	0.141	0.138	0.141	0.145	0.148	0.157	0.153	0.148	0.156	0.15	0.149	0.138	0.152	0.155	0.157	0.152	0.155	0.138	0.134	0.136	0.141	0.144	0.147	0.152	0.16	0.16	0.152	0.146	0.158	0.154	0.152	0.154	0.148	0.149	0.155	0.142	0.146	0.14	0.162	0.154	0.15
2:15:00	0.17	0.168	0.154	0.138	0.142	0.139	0.144	0.147	0.15	0.16	0.154	0.149	0.158	0.154	0.151	0.14	0.155	0.157	0.162	0.155	0.158	0.139	0.135	0.138	0.142	0.147	0.15	0.155	0.164	0.165	0.157	0.15	0.164	0.16	0.157	0.16	0.154	0.154	0.161	0.147	0.149	0.145	0.165	0.157	0.156
2:30:00	0.181	0.18	0.164	0.139	0.144	0.14	0.146	0.15	0.152	0.164	0.156	0.152	0.16	0.156	0.155	0.142	0.157	0.159	0.165	0.158	0.161	0.141	0.137	0.139	0.145	0.15	0.152	0.159	0.168	0.17	0.163	0.157	0.171	0.167	0.164	0.166	0.16	0.16	0.168	0.153	0.155	0.15	0.17	0.163	0.163
2:45:00	0.194	0.194	0.176	0.141	0.145	0.141	0.147	0.152	0.154	0.168	0.159	0.155	0.164	0.159	0.158	0.144	0.16	0.161	0.168	0.161	0.163	0.144	0.139	0.142	0.148	0.152	0.156	0.165	0.173	0.175	0.171	0.164	0.179	0.175	0.171	0.174	0.168	0.167	0.176	0.16	0.162	0.156	0.177	0.169	0.17
3:00:00	0.208	0.21	0.19	0.142	0.147	0.141	0.15	0.155	0.157	0.17	0.163	0.158	0.167	0.163	0.161	0.147	0.163	0.166	0.172	0.164	0.167	0.146	0.141	0.144	0.151	0.156	0.159	0.17	0.179	0.18	0.18	0.172	0.187	0.184	0.18	0.183	0.176	0.176	0.185	0.168	0.169	0.164	0.186	0.177	0.178
3:15:00	0.224	0.227	0.206	0.144	0.148	0.143	0.152	0.157	0.16	0.174	0.167	0.161	0.171	0.168	0.166	0.15	0.166	0.169	0.177	0.169	0.171	0.15	0.143	0.147	0.154	0.159	0.162	0.176	0.186	0.187	0.19	0.181	0.198	0.196	0.191	0.193	0.187	0.186	0.196	0.178	0.179	0.172	0.197	0.187	0.188
3:30:00	0.242	0.245	0.224	0.145	0.15	0.144	0.154	0.16	0.162	0.178	0.17	0.164	0.174	0.171	0.169	0.153	0.17	0.172	0.181	0.173	0.175	0.152	0.146	0.149	0.158	0.163	0.167	0.183	0.192	0.194	0.201	0.193	0.209	0.208	0.203	0.206	0.199	0.198	0.208	0.19	0.19	0.183	0.209	0.198	0.199
3:45:00	0.262	0.265	0.243	0.146	0.151	0.145	0.157	0.162	0.165	0.181	0.173	0.168	0.178	0.176	0.173	0.157	0.174	0.176	0.185	0.178	0.179	0.156	0.149	0.152	0.162	0.168	0.171	0.19	0.2	0.202	0.214	0.205	0.223	0.222	0.217	0.22	0.212	0.21	0.221	0.202	0.202	0.195	0.223	0.21	0.211
4:00:00	0.284	0.288	0.264	0.148	0.154	0.146	0.16	0.165	0.168	0.186	0.177	0.172	0.182	0.18	0.177	0.16	0.178	0.18	0.19	0.182	0.184	0.159	0.153	0.156	0.167	0.172	0.175	0.199	0.208	0.211	0.227	0.218	0.237	0.237	0.231	0.233	0.227	0.225	0.236	0.216	0.216	0.207	0.238	0.223	0.224
4:15:00	0.308	0.312	0.287	0.149	0.155	0.148	0.162	0.167	0.171	0.19	0.181	0.176	0.186	0.184	0.182	0.164	0.183	0.185	0.195	0.187	0.189	0.163	0.157	0.16	0.171	0.177	0.181	0.207	0.218	0.22	0.242	0.232	0.252	0.253	0.247	0.249	0.243	0.24	0.253	0.231	0.231	0.222	0.255	0.238	0.239
4:30:00	0.334	0.339	0.312	0.151	0.157	0.149	0.165	0.17	0.173	0.195	0.185	0.181	0.191	0.189	0.187	0.169	0.187	0.189	0.2	0.193	0.194	0.168	0.161	0.164	0.177	0.183	0.187	0.217	0.228	0.231	0.258	0.246	0.268	0.27	0.264	0.266	0.261	0.257	0.27	0.248	0.247	0.237	0.273	0.255	0.254
4:45:00	0.362	0.366	0.338	0.153	0.159	0.151	0.168	0.172	0.176	0.2	0.19	0.185	0.196	0.194	0.192	0.173	0.192	0.195	0.205	0.199	0.199	0.173	0.166	0.169	0.182	0.189	0.193	0.228	0.238	0.241	0.275	0.263	0.285	0.287	0.281	0.283	0.278	0.273	0.289	0.264	0.264	0.253	0.292	0.272	0.271
5:00:00	0.391	0.396	0.366	0.155	0.161	0.152	0.17	0.176	0.179	0.205	0.195	0.19	0.201	0.2	0.197	0.178	0.198	0.2	0.211	0.205	0.205	0.178	0.171	0.174	0.188	0.196	0.2	0.239	0.25	0.254	0.293	0.279	0.304	0.306	0.299	0.301	0.297	0.291	0.308	0.282	0.281	0.271	0.311	0.29	0.289
5:15:00	0.422	0.428	0.394	0.156	0.163	0.154	0.173	0.179	0.183	0.21	0.2	0.196	0.206	0.205	0.203	0.184	0.204	0.206	0.218	0.212	0.212	0.184	0.176	0.179	0.196	0.203	0.208	0.251	0.262	0.267	0.311	0.297	0.322	0.324	0.318	0.32	0.315	0.309	0.327	0.301	0.3	0.288	0.332	0.309	0.307
5:30:00	0.455	0.462	0.425	0.158	0.165	0.156	0.177	0.183	0.186	0.217	0.205	0.201	0.212	0.211	0.208	0.19	0.211	0.212	0.225	0.219	0.219	0.19	0.182	0.186	0.203	0.211	0.217	0.264	0.276	0.28	0.33	0.316	0.341	0.343	0.337	0.338	0.335	0.328	0.348	0.32	0.319	0.308	0.353	0.329	0.327
5:45:00	0.489	0.497	0.46	0.16	0.167	0.158	0.179	0.186	0.189	0.223	0.211	0.207	0.218	0.218	0.215	0.195	0.219	0.219	0.232	0.227	0.226	0.196	0.189	0.193	0.211	0.22	0.225	0.277	0.289	0.294	0.35	0.334	0.362	0.364	0.357	0.358	0.355	0.348	0.368	0.339	0.339	0.327	0.374	0.35	0.347
6:00:00	0.527	0.533	0.495	0.162	0.169	0.16	0.183	0.189	0.192	0.23	0.218	0.213	0.225	0.225	0.221	0.202	0.227	0.226	0.239	0.234	0.234	0.203	0.195	0.2	0.22	0.229	0.234	0.291	0.304	0.309	0.37	0.353	0.383	0.384	0.378	0.379	0.376	0.368	0.391	0.36	0.36	0.348	0.397	0.37	0.369
6:15:00	0.564	0.571	0.532	0.164	0.172	0.162	0.186	0.193	0.196	0.237	0.225	0.22	0.232	0.232	0.229	0.21	0.235	0.234	0.247	0.243	0.243	0.211	0.203	0.207	0.229	0.238	0.245	0.305	0.319	0.324	0.392	0.375	0.405	0.406	0.4	0.401	0.399	0.39	0.413	0.381	0.382	0.369	0.42	0.392	0.391
6:30:00	0.602	0.611	0.569	0.166	0.173	0.163	0.189	0.195	0.199	0.245	0.232	0.227	0.24	0.239	0.236	0.217	0.244	0.242	0.256	0.252	0.251	0.219	0.21	0.215	0.238	0.248	0.255	0.321	0.334	0.34	0.414	0.396	0.427	0.428	0.422	0.424	0.422	0.412	0.438	0.404	0.404	0.389	0.446	0.415	0.414
6:45:00	0.642	0.651	0.61	0.168	0.176	0.166	0.193	0.2	0.203	0.253	0.239	0.235	0.248	0.248	0.243	0.225	0.254	0.251	0.264	0.261	0.26	0.228	0.218	0.223	0.249	0.259	0.266	0.336	0.351	0.357	0.438	0.418	0.451	0.451	0.446	0.449	0.447	0.435	0.463	0.428	0.428	0.412	0.471	0.438	0.439
7:00:00	0.681	0.691	0.65	0.171	0.178	0.167	0.197	0.203	0.206	0.261	0.247	0.242	0.256	0.255	0.252	0.233	0.264	0.26	0.273	0.27	0.269	0.236	0.226	0.232	0.259	0.27	0.276	0.353	0.368	0.373	0.462	0.442	0.475	0.475	0.472	0.474	0.471	0.459	0.487	0.451	0.452	0.436	0.497	0.462	0.463
7:15:00	0.721	0.731	0.69	0.172	0.18	0.17	0.201	0.206	0.209	0.27	0.255	0.25	0.264	0.264	0.26	0.242	0.274	0.27	0.283	0.28	0.28	0.245	0.235	0.241	0.27	0.281	0.288	0.369	0.385	0.391	0.486	0.466	0.5	0.5	0.496	0.5	0.498	0.484	0.516	0.477	0.477	0.461	0.523	0.487	0.488
7:30:00	0.76	0.771	0.73	0.175	0.183	0.172	0.205	0.21	0.213	0.279	0.263	0.258	0.273	0.273	0.269	0.251	0.284	0.279	0.292	0.29	0.29	0.254	0.244	0.25	0.281	0.293	0.3	0.387	0.404	0.41	0.512	0.491	0.526	0.532	0.524	0.527	0.525	0.51	0.542	0.503	0.504	0.488	0.552	0.513	0.515
7:45:00	0.798	0.81	0.768	0.178	0.185	0.174	0.21	0.214	0.216	0.288	0.272	0.267	0.282	0.282	0.277	0.261	0.296	0.289	0.302	0.301	0.3	0.264	0.253	0.26	0.293	0.305	0.312	0.405	0.423	0.429	0.538	0.517	0.553	0.559	0.552	0.555	0.552	0.537	0.57	0.529	0.531	0.515	0.581	0.539	0.542
8:00:00	0.835	0.848	0.806	0.18	0.187	0.176	0.214	0.218	0.22	0.297	0.28	0.276	0.291	0.291	0.287	0.27	0.307	0.299	0.312	0.311	0.31	0.273	0.262	0.27	0.304	0.318	0.324	0.423	0.441	0.448	0.565	0.543	0.58	0.586	0.578	0.582	0.58	0.563	0.598	0.557	0.558	0.542	0.609	0.566	0.569
8:15:00	0.87	0.882	0.843	0.182	0.19	0.178	0.218	0.222	0.224	0.307	0.289	0.284	0.301	0.3	0.296	0.28	0.317	0.31	0.322	0.323	0.321	0.284	0.273	0.28	0.317	0.33	0.338	0.445	0.461	0.469	0.591	0.57	0.607	0.613	0.607	0.609	0.608	0.592	0.628	0.584	0.586	0.57	0.638	0.593	0.597
8:30:00	0.903	0.917	0.878	0.185	0.193	0.181	0.222	0.226	0.228	0.317	0.299	0.294	0.31	0.311	0.307	0.29	0.331	0.321	0.333	0.334	0.332	0.294	0.283	0.291	0.329	0.344	0.351	0.464	0.481	0.488	0.618	0.596	0.635	0.64	0.634	0.637	0.636	0.619	0.657	0.612	0.615	0.598	0.667	0.621	0.625
8:45:00	0.935	0.948	0.911	0.187	0.195	0.183	0.227	0.23	0.232	0.327	0.308	0.303	0.321	0.321	0.316	0.3	0.343	0.332	0.344	0.346	0.344	0.306	0.294	0.302	0.343	0.358	0.365	0.484	0.501	0.509	0.645	0.623	0.662	0.667	0.662	0.665	0.664	0.646	0.685	0.641	0.642	0.625	0.696	0.649	0.653
9:00:00	0.964	0.978	0.942	0.189	0.197	0.186	0.231	0.234	0.236	0.337	0.318	0.313	0.331	0.331	0.326	0.31	0.354	0.343	0.355	0.358	0.356	0.317	0.304	0.313	0.356	0.371	0.378	0.504	0.521	0.529	0.672	0.649	0.689	0.694	0.688	0.692	0.692	0.673	0.712	0.667	0.67	0.653	0.724	0.675	0.681
9:15:00	0.993	1.007	0.971	0.191	0.2	0.188	0.235	0.239	0.24	0.348	0.327	0.322	0.342	0.342	0.336	0.321	0.366	0.354	0.367	0.37	0.367	0.328	0.315	0.325	0.369	0.385	0.392	0.524	0.541	0.551	0.698	0.676	0.714	0.72	0.714	0.719	0.719	0.7	0.739	0.695	0.696	0.681	0.753	0.702	0.708
9:30:00	1.021	1.035	0.999	0.195	0.203	0.191	0.241	0.243	0.245	0.36	0.338	0.333	0.353	0.354	0.347	0.332	0.378	0.366	0.38	0.383	0.38	0.341	0.327	0.338	0.384	0.4	0.407	0.544	0.562	0.572	0.725	0.702	0.742	0.746	0.741	0.745	0.746	0.726	0.767	0.722	0.724	0.708	0.78	0.729	0.734
9:45:00	1.046	1.06	1.025	0.198	0.205	0.193	0.246	0.249	0.249	0.371	0.349	0.343	0.364	0.365	0.357	0.343	0.391	0.379	0.391	0.395	0.392	0.352	0.339	0.349	0.398	0.415	0.422	0.566	0.583	0.593	0.75	0.727	0.767	0.771	0.766	0.771	0.772	0.752	0.794	0.748	0.75	0.734	0.806	0.755	0.76
10:00:00	1.07	1.084	1.049	0.201	0.208	0.196	0.252	0.253	0.253	0.383	0.359	0.354	0.376	0.376	0.368	0.355	0.402	0.39	0.403	0.408	0.405	0.365	0.351	0.364	0.412	0.428	0.437	0.587	0.605	0.614	0.775	0.752	0.792	0.795	0.791	0.796	0.797	0.778	0.819	0.774	0.777	0.76	0.834	0.78	0.786
10:15:00	1.093	1.106	1.073	0.203	0.21	0.198	0.257	0.258	0.258	0.395	0.37	0.365	0.388	0.388	0.38	0.366	0.416	0.403	0.416	0.421	0.417	0.381	0.365	0.376	0.426	0.444	0.451	0.607	0.627	0.635	0.799	0.776	0.816	0.82	0.816	0.821	0.823	0.802	0.844	0.798	0.803	0.786	0.859	0.804	0.812
10:30:00	1.116	1.129	1.096	0.206	0.213	0.201	0.263	0.263	0.263	0.408	0.381	0.376	0.4	0.402	0.39	0.379	0.429	0.416	0.428	0.434	0.43	0.393	0.379	0.39	0.442	0.459	0.467	0.629	0.647	0.657	0.824	0.801	0.841	0.845	0.841	0.846	0.848	0.827	0.869	0.825	0.827	0.812	0.884	0.829	0.837
10:45:00	1.135	1.15	1.117	0.208	0.216	0.203	0.267	0.268	0.267	0.42	0.392	0.387	0.411	0.413	0.404	0.391	0.441	0.428	0.441	0.447	0.443	0.406	0.392	0.403	0.458	0.475	0.482	0.648	0.667	0.677	0.847	0.824	0.864	0.867	0.864	0.869	0.871	0.852	0.893	0.849	0.852	0.837	0.908	0.853	0.861
11:00:00	1.155	1.169	1.136	0.212	0.218	0.205	0.273	0.273	0.272	0.432	0.404	0.4	0.424	0.425	0.415	0.403	0.455	0.44	0.453	0.46	0.456	0.419	0.406	0.417	0.472	0.491	0.499	0.669	0.687	0.698	0.87	0.849	0.886	0.89	0.887	0.892	0.893	0.875	0.916	0.873	0.876	0.861	0.932	0.877	0.884
11:15:00	1.174	1.188	1.156	0.215	0.221	0.208	0.278	0.278	0.278	0.444	0.416	0.411	0.436	0.436	0.427	0.416	0.468	0.453	0.466	0.474	0.47	0.433	0.419	0.432	0.489	0.507	0.516	0.69	0.707	0.719	0.892	0.87	0.91	0.913	0.91	0.916	0.917	0.898	0.94	0.896	0.899	0.885	0.955	0.9	0.908
11:30:00	1.191	1.206	1.175	0.218	0.223	0.21	0.284	0.283	0.283	0.455	0.427	0.424	0.449	0.448	0.438	0.428	0.482	0.465	0.479	0.488	0.483	0.447	0.433	0.446	0.505	0.524	0.532	0.71	0.728	0.738	0.914	0.893	0.931	0.934	0.932	0.937	0.939	0.92	0.962	0.918	0.922	0.909	0.978	0.922	0.929
11:45:00	1.208	1.222	1.191	0.221	0.226	0.214	0.29	0.289	0.288	0.468	0.44	0.436	0.461	0.46	0.45	0.442	0.496	0.478	0.492	0.502	0.497	0.462	0.447	0.461	0.521	0.541	0.549	0.73	0.748	0.758	0.936	0.916	0.953	0.956	0.954	0.959	0.961	0.943	0.983	0.942	0.945	0.932	1.001	0.944	0.952
12:00:00	1.224	1.239	1.208	0.223	0.229	0.216	0.297	0.294	0.294	0.48	0.45	0.447	0.473	0.472	0.462	0.454	0.51	0.491	0.505	0.515	0.51	0.476	0.462	0.476	0.537	0.558	0.565	0.749	0.766	0.778	0.956	0.937	0.974	0.977	0.974	0.98	0.982	0.964	1.004	0.963	0.967	0.954	1.021	0.966	0.973
12:15:00	1.239	1.255	1.225	0.227	0.232	0.219	0.302	0.301	0.299	0.493	0.463	0.459	0.486	0.485	0.475	0.468	0.524	0.504	0.519	0.529	0.524	0.49	0.476	0.49	0.554	0.575	0.582	0.768	0.786	0.797	0.978	0.958	0.995	0.997	0.995	1.001	1.002	0.985	1.025	0.985	0.989	0.976	1.042	0.987	0.995
12:30:00	1.254	1.268	1.239	0.229	0.234	0.221	0.308	0.306	0.304	0.505	0.475	0.471	0.499	0.497	0.486	0.481	0.538	0.518	0.532	0.544	0.538	0.505	0.49	0.505	0.571	0.591	0.599	0.787	0.804	0.816	0.997	0.979	1.015	1.017	1.015	1.021	1.022	1.005	1.044	1.005	1.009	0.997	1.062	1.007	1.015
12:45:00	1.268	1.282	1.254	0.232	0.237	0.224	0.315	0.312	0.311	0.517	0.487	0.483	0.511	0.51	0.499	0.494	0.551	0.531	0.545	0.559	0.552	0.52	0.505	0.52	0.587	0.609	0.617	0.805	0.823	0.835	1.016	0.998	1.034	1.036	1.034	1.04	1.041	1.025	1.064	1.025	1.029	1.018	1.082	1.027	1.035
13:00:00	1.28	1.296	1.266	0.235	0.24	0.226	0.321	0.316	0.317	0.531	0.499	0.495	0.524	0.523	0.511	0.508	0.566	0.544	0.559	0.572	0.566	0.535	0.52	0.535	0.604	0.626	0.633	0.824	0.842	0.853	1.035	1.017	1.053	1.054	1.054	1.06	1.061	1.044	1.083	1.046	1.049	1.038	1.101	1.047	1.053
13:15:00	1.294	1.307	1.278	0.238	0.243	0.229	0.327	0.322	0.323	0.543	0.511	0.508	0.537	0.535	0.523	0.52	0.579	0.558	0.573	0.587	0.581	0.549	0.534	0.551	0.621	0.643	0.65	0.841	0.859	0.871	1.052	1.036	1.071	1.072	1.072	1.077	1.079	1.062	1.101	1.064	1.068	1.057	1.118	1.065	1.072
13:30:00	1.306	1.319	1.291	0.241	0.246	0.232	0.335	0.329	0.329	0.557	0.523	0.52	0.55	0.549	0.536	0.534	0.595	0.571	0.586	0.601	0.594	0.565	0.55	0.566	0.638	0.661	0.668	0.859	0.876	0.889	1.07	1.054	1.09	1.091	1.089	1.096	1.097	1.081	1.119	1.083	1.086	1.075	1.137	1.083	1.09
13:45:00	1.316	1.331	1.302	0.244	0.249	0.235	0.342	0.335	0.335	0.57	0.536	0.533	0.564	0.563	0.549	0.548	0.609	0.584	0.6	0.615	0.609	0.579	0.564	0.582	0.654	0.678	0.684	0.877	0.894	0.906	1.087	1.072	1.106	1.107	1.107	1.113	1.115	1.099	1.136	1.1	1.105	1.093	1.153	1.101	1.107
14:00:00	1.327	1.342	1.314	0.248	0.252	0.237	0.349	0.341	0.341	0.583	0.548	0.545	0.576	0.575	0.561	0.561	0.624	0.599	0.613	0.63	0.624	0.595	0.58	0.596	0.671	0.695	0.7	0.894	0.911	0.923	1.103	1.09	1.122	1.123	1.124	1.129	1.131	1.116	1.153	1.116	1.123	1.111	1.169	1.117	1.123
14:15:00	1.338	1.351	1.324	0.251	0.255	0.241	0.358	0.349	0.348	0.597	0.561	0.559	0.59	0.588	0.574	0.575	0.638	0.613	0.627	0.644	0.637	0.611	0.594	0.612	0.688	0.711	0.717	0.91	0.928	0.939	1.119	1.107	1.139	1.14	1.138	1.145	1.147	1.132	1.168	1.134	1.139	1.128	1.185	1.134	1.139
14:30:00	1.347	1.362	1.334	0.255	0.258	0.244	0.367	0.355	0.355	0.61	0.574	0.571	0.602	0.601	0.587	0.588	0.652	0.627	0.641	0.659	0.652	0.625	0.608	0.627	0.704	0.728	0.734	0.926	0.945	0.956	1.134	1.123	1.154	1.155	1.149	1.151	1.163	1.148	1.184	1.15	1.156	1.144	1.199	1.15	1.155
14:45:00	1.357	1.371	1.343	0.258	0.261	0.248	0.38	0.362	0.362	0.623	0.587	0.584	0.616	0.615	0.599	0.602	0.667	0.64	0.656	0.674	0.666	0.64	0.624	0.641	0.72	0.744	0.75	0.942	0.961	0.973	1.149	1.139	1.169	1.165	1.156	1.158	1.179	1.16	1.194	1.165	1.171	1.16	1.214	1.165	1.17
15:00:00	1.365	1.379	1.353	0.261	0.264	0.251	0.388	0.369	0.368	0.637	0.6	0.596	0.63	0.628	0.612	0.615	0.681	0.654	0.67	0.688	0.68	0.655	0.638	0.657	0.736	0.76	0.767	0.959	0.976	0.989	1.163	1.155	1.182	1.172	1.164	1.168	1.191	1.166	1.201	1.18	1.186	1.176	1.228	1.18	1.184
15:15:00	1.373	1.386	1.361	0.266	0.267	0.254	0.396	0.375	0.375	0.65	0.612	0.608	0.642	0.641	0.624	0.628	0.695	0.667	0.684	0.702	0.693	0.669	0.653	0.67	0.752	0.776	0.782	0.974	0.991	1.004	1.177	1.166	1.186	1.176	1.17	1.178	1.192	1.173	1.211	1.191	1.198	1.186	1.24	1.193	1.197
15:30:00	1.381	1.392	1.37	0.269	0.271	0.258	0.402	0.382	0.381	0.663	0.625	0.621	0.655	0.654	0.636	0.642	0.71	0.68	0.698	0.715	0.708	0.685	0.667	0.686	0.768	0.792	0.798	0.989	1.006	1.019	1.188	1.171	1.196	1.179	1.179	1.189	1.204	1.179	1.223	1.2	1.206	1.193	1.251	1.205	1.206
15:45:00	1.386	1.396	1.378	0.272	0.274	0.261	0.409	0.39	0.389	0.676	0.638	0.633	0.668	0.668	0.649	0.655	0.723	0.694	0.711	0.73	0.722	0.698	0.682	0.701	0.785	0.808	0.814	1.004	1.021	1.033	1.198	1.179	1.207	1.186	1.187	1.197	1.214	1.188	1.234	1.211	1.219	1.202	1.259	1.216	1.216
16:00:00	1.395	1.401	1.385	0.276	0.277	0.265	0.416	0.4	0.396	0.69	0.65	0.646	0.682	0.681	0.662	0.669	0.737	0.707	0.725	0.744	0.735	0.713	0.695	0.715	0.8	0.824	0.829	1.018	1.035	1.048	1.203	1.187	1.216	1.196	1.194	1.203	1.221	1.197	1.244	1.222	1.224	1.212	1.264	1.221	1.228
16:15:00	1.402	1.403	1.393	0.279	0.281	0.268	0.424	0.414	0.403	0.704	0.663	0.659	0.695	0.694	0.675	0.682	0.751	0.72	0.739	0.758	0.749	0.727	0.709	0.729	0.816	0.839	0.844	1.032	1.049	1.063	1.211	1.197	1.224	1.204	1.201	1.21	1.23	1.206	1.255	1.232	1.232	1.222	1.273	1.232	1.237
16:30:00	1.413	1.409	1.399	0.283	0.284	0.272	0.433	0.423	0.41	0.716	0.676	0.671	0.708	0.706	0.686	0.695	0.764	0.734	0.752	0.772	0.762	0.742	0.724	0.743	0.83	0.854	0.859	1.045	1.063	1.076	1.214	1.207	1.233	1.212	1.209	1.217	1.238	1.216	1.265	1.239	1.24	1.232	1.281	1.244	1.245
16:45:00	1.413	1.41	1.406	0.287	0.288	0.274	0.441	0.432	0.418	0.729	0.687	0.683	0.72	0.72	0.7	0.708	0.776	0.747	0.766	0.785	0.775	0.755	0.738	0.758	0.845	0.869	0.873	1.059	1.076	1.09	1.22	1.215	1.238	1.221	1.217	1.224	1.247	1.226	1.275	1.246	1.248	1.242	1.29	1.256	1.254
17:00:00	1.409	1.404	1.412	0.29	0.291	0.278	0.449	0.439	0.426	0.742	0.7	0.695	0.733	0.732	0.711	0.72	0.789	0.758	0.779	0.798	0.788	0.77	0.752	0.771	0.859	0.882	0.888	1.072	1.089	1.103	1.228	1.223	1.246	1.229	1.225	1.232	1.255	1.235	1.284	1.254	1.258	1.251	1.297	1.27	1.261
17:15:00	1.403	1.4	1.418	0.295	0.295	0.283	0.457	0.447	0.434	0.755	0.713	0.707	0.746	0.746	0.723	0.734	0.802	0.771	0.794	0.811	0.802	0.784	0.765	0.786	0.874	0.897	0.902	1.086	1.102	1.115	1.236	1.232	1.253	1.237	1.233	1.24	1.263	1.243	1.294	1.264	1.267	1.261	1.303	1.283	1.269
17:30:00	1.398	1.398	1.422	0.299	0.299	0.287	0.465	0.455	0.441	0.768	0.725	0.72	0.758	0.757	0.735	0.746	0.815	0.784	0.807	0.825	0.814	0.798	0.778	0.799	0.889	0.911	0.916	1.099	1.115	1.129	1.245	1.242	1.262	1.246	1.241	1.248	1.273	1.252	1.304	1.273	1.275	1.268	1.307	1.294	1.276
17:45:00	1.398	1.395	1.427	0.304	0.303	0.291	0.473	0.464	0.449	0.781	0.737	0.731	0.77	0.769	0.747	0.758	0.828	0.796	0.819	0.837	0.828	0.811	0.792	0.813	0.902	0.925	0.93	1.111	1.127	1.141	1.253	1.251	1.27	1.254	1.249	1.255	1.281	1.261	1.313	1.282	1.285	1.275	1.311	1.305	1.282
18:00:00	1.401	1.394	1.433	0.308	0.306	0.294	0.482	0.471	0.457	0.792	0.749	0.743	0.782	0.781	0.759	0.77	0.839	0.808	0.831	0.85	0.839	0.824	0.804	0.826	0.915	0.938	0.943	1.122	1.139	1.153	1.261	1.259	1.278	1.261	1.256	1.262	1.289	1.27	1.321	1.29	1.293	1.281	1.314	1.315	1.286
18:15:00	1.403	1.396	1.443	0.312	0.311	0.297	0.491	0.48	0.465	0.805	0.762	0.755	0.794	0.794	0.77	0.782	0.852	0.819	0.844	0.862	0.852	0.837	0.817	0.839	0.929	0.952	0.956	1.135	1.151	1.165	1.269	1.268	1.286	1.269	1.264	1.269	1.297	1.279	1.33	1.299	1.301	1.287	1.318	1.325	1.291
18:30:00	1.403	1.395	1.45	0.316	0.315	0.3	0.5	0.489	0.474	0.818	0.773	0.766	0.806	0.805	0.781	0.795	0.864	0.832	0.857	0.875	0.865	0.85	0.83	0.852	0.942	0.964	0.97	1.146	1.162	1.176	1.277	1.277	1.294	1.277	1.272	1.276	1.305	1.287	1.339	1.307	1.31	1.293	1.323	1.33	1.297
18:45:00	1.404	1.384	1.449	0.321	0.319	0.304	0.509	0.498	0.483	0.83	0.784	0.777	0.818	0.817	0.793	0.806	0.875	0.843	0.868	0.887	0.877	0.863	0.843	0.864	0.956	0.978	0.982	1.158	1.174	1.188	1.285	1.285	1.302	1.285	1.279	1.283	1.313	1.296	1.348	1.315	1.318	1.299	1.329	1.331	1.304
19:00:00	1.404	1.382	1.448	0.326	0.323	0.308	0.518	0.506	0.492	0.842	0.796	0.789	0.83	0.828	0.804	0.818	0.887	0.853	0.881	0.899	0.888	0.876	0.856	0.876	0.969	0.99	0.994	1.169	1.184	1.199	1.293	1.293	1.31	1.292	1.286	1.289	1.321	1.304	1.356	1.323	1.325	1.305	1.335	1.326	1.311
19:15:00	1.404	1.379	1.434	0.332	0.328	0.312	0.526	0.515	0.5	0.853	0.808	0.799	0.84	0.839	0.814	0.829	0.898	0.865	0.893	0.911	0.9	0.887	0.866	0.889	0.98	1.001	1.006	1.179	1.195	1.209	1.3	1.3	1.317	1.299	1.292	1.294	1.327	1.311	1.364	1.331	1.332	1.31	1.341	1.329	1.314
19:30:00	1.407	1.377	1.419	0.339	0.332	0.316	0.536	0.524	0.509	0.866	0.82	0.81	0.852	0.85	0.826	0.84	0.909	0.876	0.905	0.923	0.912	0.901	0.879	0.9	0.993	1.013	1.018	1.19	1.207	1.22	1.308	1.308	1.324	1.306	1.3	1.3	1.335	1.319	1.372	1.339	1.34	1.317	1.345	1.335	1.322
19:45:00	1.41	1.374	1.394	0.345	0.336	0.321	0.545	0.534	0.518	0.878	0.83	0.821	0.863	0.862	0.837	0.852	0.92	0.886	0.917	0.934	0.922	0.913	0.89	0.912	1.005	1.024	1.029	1.201	1.218	1.229	1.315	1.316	1.332	1.313	1.306	1.305	1.343	1.327	1.379	1.347	1.347	1.323	1.351	1.343	1.333
20:00:00	1.414	1.372	1.396	0.351	0.341	0.325	0.555	0.543	0.527	0.889	0.841	0.832	0.874	0.872	0.848	0.863	0.93	0.897	0.929	0.945	0.934	0.925	0.901	0.923	1.016	1.035	1.041	1.21	1.227	1.235	1.323	1.323	1.339	1.32	1.312	1.309	1.349	1.333	1.387	1.354	1.354	1.329	1.359	1.35	1.341
20:15:00	1.417	1.37	1.406	0.355	0.346	0.331	0.564	0.553	0.537	0.901	0.853	0.843	0.885	0.883	0.859	0.874	0.941	0.908	0.941	0.956	0.945	0.937	0.913	0.934	1.027	1.047	1.052	1.221	1.236	1.239	1.33	1.331	1.346	1.327	1.319	1.315	1.356	1.341	1.395	1.362	1.362	1.336	1.367	1.358	1.351
20:30:00	1.418	1.369	1.41	0.36	0.35	0.336	0.573	0.562	0.546	0.911	0.862	0.852	0.895	0.893	0.868	0.883	0.95	0.918	0.951	0.966	0.955	0.948	0.923	0.945	1.038	1.057	1.063	1.231	1.245	1.245	1.336	1.338	1.353	1.334	1.325	1.319	1.363	1.347	1.401	1.368	1.368	1.342	1.374	1.365	1.358
20:45:00	1.421	1.367	1.411	0.365	0.355	0.341	0.583	0.571	0.555	0.923	0.872	0.863	0.906	0.904	0.878	0.893	0.961	0.928	0.962	0.976	0.965	0.959	0.934	0.956	1.049	1.067	1.073	1.24	1.254	1.253	1.343	1.344	1.36	1.339	1.331	1.324	1.369	1.354	1.408	1.375	1.375	1.347	1.381	1.371	1.367
21:00:00	1.423	1.363	1.411	0.37	0.36	0.346	0.593	0.582	0.565	0.933	0.884	0.873	0.915	0.914	0.888	0.902	0.97	0.938	0.972	0.987	0.975	0.969	0.944	0.967	1.059	1.078	1.083	1.25	1.259	1.262	1.35	1.351	1.365	1.345	1.338	1.327	1.375	1.36	1.414	1.382	1.381	1.353	1.387	1.387	1.382
21:15:00	1.426	1.363	1.413	0.374	0.366	0.35	0.602	0.591	0.574	0.943	0.895	0.884	0.926	0.924	0.898	0.912	0.98	0.947	0.983	0.997	0.985	0.98	0.955	0.976	1.07	1.088	1.094	1.258	1.265	1.27	1.356	1.357	1.372	1.351	1.344	1.331	1.381	1.367	1.421	1.388	1.388	1.358	1.394	1.395	1.386
21:30:00	1.428	1.36	1.413	0.377	0.371	0.355	0.612	0.6	0.583	0.954	0.905	0.893	0.936	0.934	0.907	0.921	0.989	0.956	0.993	1.007	0.995	0.99	0.965	0.986	1.08	1.099	1.103	1.265	1.272	1.278	1.362	1.364	1.378	1.357	1.35	1.334	1.387	1.373	1.427	1.395	1.395	1.364	1.411	1.405	1.38
21:45:00	1.428	1.359	1.415	0.382	0.376	0.359	0.623	0.612	0.594	0.963	0.914	0.904	0.946	0.944	0.917	0.931	0.998	0.966	1.003	1.016	1.005	1.001	0.975	0.997	1.091	1.108	1.113	1.268	1.279	1.284	1.368	1.369	1.383	1.363	1.355	1.337	1.393	1.378	1.432	1.4	1.4	1.369	1.417	1.411	1.381
22:00:00	1.43	1.356	1.414	0.387	0.381	0.364	0.632	0.622	0.603	0.974	0.923	0.912	0.955	0.953	0.926	0.941	1.007	0.975	1.014	1.026	1.014	1.012	0.984	1.006	1.1	1.118	1.122	1.274	1.286	1.29	1.373	1.375	1.388	1.367	1.36	1.341	1.397	1.383	1.438	1.405	1.406	1.374	1.421	1.422	1.398
22:15:00	1.431	1.355	1.415	0.392	0.386	0.368	0.643	0.632	0.613	0.983	0.933	0.922	0.965	0.963	0.935	0.95	1.016	0.983	1.023	1.036	1.023	1.021	0.994	1.016	1.11	1.126	1.132	1.28	1.292	1.296	1.378	1.38	1.393	1.372	1.365	1.344	1.402	1.387	1.442	1.41	1.412	1.378	1.422	1.425	1.397
22:30:00	1.433	1.357	1.416	0.397	0.392	0.372	0.653	0.642	0.623	0.992	0.941	0.931	0.974	0.972	0.944	0.959	1.024	0.992	1.033	1.045	1.033	1.03	1.003	1.025	1.118	1.135	1.14	1.286	1.298	1.301	1.382	1.384	1.397	1.376	1.369	1.348	1.405	1.39	1.446	1.416	1.417	1.383	1.42	1.438	1.402
22:45:00	1.435	1.346	1.418	0.404	0.397	0.377	0.664	0.652	0.633	1.002	0.951	0.94	0.983	0.981	0.954	0.968	1.033	1.001	1.042	1.054	1.041	1.04	1.012	1.034	1.128	1.145	1.15	1.293	1.304	1.306	1.387	1.389	1.401	1.379	1.373	1.352	1.408	1.394	1.449	1.42	1.421	1.386	1.413	1.446	1.411
23:00:00	1.437	1.318	1.418	0.409	0.402	0.382	0.674	0.662	0.642	1.011	0.96	0.949	0.992	0.99	0.963	0.977	1.041	1.009	1.051	1.062	1.049	1.05	1.02	1.043	1.137	1.152	1.158	1.298	1.307	1.311	1.39	1.392	1.403	1.382	1.376	1.354	1.41	1.396	1.451	1.422	1.425	1.39	1.415	1.451	1.41
23:15:00	1.438	1.252	1.42	0.416	0.408	0.39	0.685	0.672	0.653	1.02	0.97	0.958	1	0.999	0.971	0.986	1.049	1.018	1.06	1.071	1.058	1.059	1.03	1.053	1.146	1.162	1.168	1.304	1.309	1.318	1.393	1.395	1.405	1.384	1.378	1.355	1.412	1.398	1.452	1.426	1.428	1.391	1.416	1.448	1.411
23:30:00	1.441	1.333	1.423	0.421	0.413	0.396	0.695	0.681	0.663	1.029	0.978	0.966	1.009	1.008	0.98	0.994	1.057	1.026	1.069	1.079	1.067	1.067	1.039	1.061	1.154	1.17	1.175	1.31	1.312	1.324	1.394	1.397	1.406	1.385	1.379	1.356	1.412	1.398	1.453	1.427	1.43	1.392	1.415	1.441	1.42
23:45:00	1.443	1.413	1.425	0.428	0.419	0.402	0.704	0.693	0.674	1.038	0.987	0.975	1.018	1.016	0.988	1.002	1.065	1.034	1.078	1.088	1.075	1.078	1.047	1.07	1.162	1.179	1.183	1.316	1.318	1.33	1.396	1.398	1.407	1.386	1.38	1.357	1.413	1.398	1.454	1.429	1.432	1.392	1.415	1.446	1.412
24:00:00	1.444	1.467	1.427	0.434	0.424	0.409	0.714	0.703	0.683	1.046	0.996	0.983	1.027	1.025	0.997	1.009	1.073	1.042	1.087	1.095	1.082	1.086	1.056	1.079	1.17	1.187	1.191	1.322	1.323	1.335	1.396	1.399	1.408	1.386	1.38	1.357	1.413	1.398	1.453	1.429	1.433	1.391	1.424	1.463	1.409
24:15:00	1.446	1.471	1.429	0.44	0.43	0.413	0.726	0.713	0.694	1.055	1.003	0.992	1.034	1.032	1.005	1.017	1.081	1.05	1.096	1.103	1.09	1.094	1.064	1.088	1.178	1.195	1.198	1.327	1.328	1.342	1.396	1.399	1.407	1.385	1.38	1.357	1.413	1.397	1.452	1.429	1.434	1.39	1.431	1.454	1.423
24:30:00	1.448		1.433	0.446	0.436	0.418	0.736	0.723	0.704	1.062	1.012	1	1.042	1.041	1.013	1.025	1.089	1.057	1.104	1.111	1.098	1.103	1.072	1.095	1.186	1.202	1.207	1.333	1.334	1.349	1.396	1.398	1.407	1.385	1.379	1.356	1.412	1.397	1.453	1.429	1.434	1.389	1.433	1.429	1.423
24:45:00	1.449		1.434	0.452	0.443	0.425	0.747	0.733	0.715	1.071	1.021	1.008	1.05	1.05	1.022	1.033	1.096	1.065	1.112	1.119	1.105	1.111	1.08	1.104	1.194	1.21	1.214	1.339	1.338	1.357	1.396	1.398	1.407	1.385	1.379	1.356	1.413	1.397	1.452	1.429	1.435	1.388	1.434	1.421	1.424
C2860_20211014
Time (h)	C915 WT			C2860 0			C2860 P4			C2860 P13			C2860 P14			C2860 P15			C2860 P16			C2860 P17			C2860 P18			C2860 P19			C2860 P20			C2860 P21			C2860 P22			C2860 P23			C2860 P24
0:00:00	0.12	0.119	0.119	0.122	0.122	0.121	0.125	0.127	0.126	0.121	0.122	0.12	0.12	0.118	0.12	0.122	0.119	0.122	0.123	0.119	0.122	0.124	0.123	0.122	0.122	0.122	0.12	0.124	0.124	0.125	0.121	0.123	0.127	0.12	0.119	0.122	0.114	0.119	0.123	0.124	0.124	0.125	0.123	0.121	0.121
0:15:00	0.133	0.13	0.124	0.132	0.131	0.13	0.138	0.141	0.14	0.133	0.13	0.131	0.128	0.129	0.131	0.13	0.131	0.133	0.134	0.136	0.137	0.13	0.135	0.131	0.131	0.128	0.125	0.139	0.133	0.135	0.136	0.138	0.137	0.136	0.135	0.132	0.129	0.132	0.134	0.139	0.139	0.139	0.136	0.13	0.13
0:30:00	0.141	0.134	0.124	0.129	0.13	0.132	0.136	0.142	0.143	0.134	0.133	0.134	0.131	0.132	0.134	0.131	0.135	0.136	0.136	0.14	0.141	0.132	0.136	0.13	0.132	0.13	0.124	0.143	0.14	0.137	0.14	0.142	0.14	0.14	0.139	0.13	0.133	0.137	0.133	0.143	0.144	0.141	0.141	0.137	0.136
0:45:00	0.147	0.137	0.126	0.127	0.125	0.127	0.131	0.135	0.137	0.129	0.127	0.128	0.127	0.125	0.132	0.126	0.132	0.136	0.132	0.132	0.141	0.138	0.134	0.13	0.136	0.135	0.13	0.134	0.134	0.136	0.137	0.133	0.141	0.138	0.138	0.138	0.131	0.134	0.137	0.141	0.14	0.139	0.139	0.129	0.137
1:00:00	0.149	0.14	0.129	0.125	0.127	0.13	0.135	0.136	0.139	0.131	0.13	0.129	0.127	0.128	0.13	0.127	0.133	0.138	0.131	0.136	0.141	0.141	0.134	0.132	0.135	0.135	0.13	0.135	0.134	0.141	0.136	0.134	0.144	0.14	0.137	0.133	0.13	0.132	0.136	0.14	0.143	0.138	0.141	0.129	0.136
1:15:00	0.146	0.145	0.133	0.127	0.128	0.128	0.135	0.138	0.137	0.131	0.129	0.129	0.128	0.129	0.132	0.126	0.131	0.136	0.131	0.137	0.139	0.143	0.137	0.136	0.14	0.136	0.132	0.137	0.135	0.142	0.135	0.137	0.145	0.138	0.136	0.137	0.129	0.135	0.137	0.141	0.142	0.143	0.139	0.129	0.142
1:30:00	0.148	0.147	0.135	0.127	0.128	0.129	0.136	0.139	0.141	0.132	0.13	0.131	0.127	0.128	0.131	0.127	0.131	0.136	0.133	0.136	0.14	0.144	0.137	0.137	0.139	0.138	0.133	0.14	0.136	0.143	0.135	0.136	0.143	0.141	0.138	0.138	0.131	0.134	0.139	0.14	0.144	0.143	0.142	0.131	0.144
1:45:00	0.155	0.152	0.141	0.128	0.128	0.13	0.138	0.139	0.14	0.133	0.131	0.133	0.129	0.129	0.133	0.127	0.131	0.138	0.134	0.137	0.142	0.147	0.139	0.137	0.141	0.14	0.134	0.141	0.138	0.145	0.139	0.137	0.146	0.143	0.141	0.14	0.132	0.138	0.139	0.141	0.147	0.145	0.144	0.133	0.147
2:00:00	0.16	0.158	0.146	0.129	0.129	0.131	0.138	0.14	0.141	0.134	0.132	0.134	0.13	0.13	0.135	0.127	0.132	0.138	0.135	0.138	0.144	0.148	0.143	0.139	0.143	0.143	0.137	0.144	0.14	0.147	0.143	0.14	0.148	0.145	0.144	0.143	0.134	0.139	0.142	0.143	0.148	0.148	0.146	0.136	0.153
2:15:00	0.17	0.168	0.154	0.13	0.129	0.132	0.139	0.141	0.142	0.136	0.133	0.135	0.131	0.132	0.136	0.128	0.133	0.14	0.137	0.138	0.145	0.15	0.144	0.141	0.145	0.145	0.139	0.146	0.143	0.149	0.144	0.141	0.15	0.146	0.147	0.146	0.136	0.14	0.143	0.145	0.15	0.151	0.15	0.14	0.159
2:30:00	0.181	0.18	0.164	0.13	0.129	0.133	0.141	0.142	0.143	0.138	0.135	0.136	0.133	0.134	0.138	0.13	0.135	0.142	0.138	0.14	0.148	0.154	0.147	0.144	0.148	0.148	0.142	0.148	0.145	0.153	0.147	0.142	0.153	0.149	0.149	0.15	0.138	0.142	0.146	0.149	0.154	0.154	0.155	0.145	0.165
2:45:00	0.194	0.194	0.176	0.131	0.13	0.133	0.142	0.144	0.144	0.139	0.136	0.138	0.135	0.136	0.139	0.131	0.136	0.144	0.141	0.142	0.15	0.156	0.149	0.145	0.151	0.151	0.144	0.151	0.147	0.156	0.149	0.145	0.156	0.152	0.153	0.153	0.14	0.145	0.148	0.151	0.157	0.158	0.162	0.152	0.173
3:00:00	0.208	0.21	0.19	0.131	0.131	0.134	0.143	0.145	0.146	0.141	0.138	0.14	0.137	0.138	0.141	0.133	0.138	0.146	0.143	0.144	0.152	0.159	0.152	0.148	0.154	0.154	0.147	0.152	0.15	0.159	0.153	0.148	0.16	0.155	0.157	0.156	0.143	0.147	0.152	0.154	0.16	0.161	0.171	0.158	0.181
3:15:00	0.224	0.227	0.206	0.133	0.132	0.135	0.145	0.147	0.148	0.143	0.141	0.143	0.139	0.139	0.143	0.135	0.14	0.149	0.146	0.146	0.155	0.163	0.156	0.151	0.158	0.158	0.151	0.155	0.153	0.163	0.156	0.152	0.164	0.16	0.161	0.161	0.146	0.151	0.155	0.158	0.164	0.165	0.18	0.166	0.191
3:30:00	0.242	0.245	0.224	0.134	0.133	0.135	0.146	0.148	0.149	0.146	0.143	0.145	0.141	0.142	0.146	0.137	0.142	0.152	0.148	0.149	0.158	0.167	0.159	0.154	0.162	0.162	0.154	0.158	0.157	0.168	0.159	0.155	0.168	0.163	0.165	0.165	0.15	0.154	0.158	0.162	0.168	0.17	0.191	0.175	0.202
3:45:00	0.262	0.265	0.243	0.135	0.133	0.136	0.147	0.149	0.15	0.149	0.146	0.148	0.144	0.144	0.149	0.139	0.144	0.154	0.151	0.151	0.161	0.17	0.163	0.158	0.166	0.166	0.158	0.162	0.161	0.171	0.163	0.158	0.172	0.167	0.169	0.17	0.153	0.158	0.162	0.166	0.172	0.174	0.203	0.185	0.214
4:00:00	0.284	0.288	0.264	0.135	0.134	0.137	0.149	0.151	0.152	0.152	0.149	0.151	0.147	0.147	0.152	0.141	0.147	0.158	0.154	0.154	0.164	0.175	0.167	0.162	0.17	0.171	0.162	0.165	0.165	0.176	0.167	0.163	0.176	0.172	0.174	0.175	0.158	0.161	0.166	0.17	0.177	0.179	0.217	0.197	0.229
4:15:00	0.308	0.312	0.287	0.137	0.135	0.138	0.151	0.152	0.154	0.155	0.153	0.154	0.15	0.15	0.156	0.144	0.15	0.161	0.158	0.158	0.168	0.18	0.171	0.166	0.174	0.175	0.167	0.17	0.17	0.181	0.172	0.167	0.181	0.176	0.179	0.18	0.162	0.166	0.171	0.175	0.182	0.184	0.231	0.21	0.244
4:30:00	0.334	0.339	0.312	0.138	0.136	0.14	0.152	0.154	0.156	0.158	0.156	0.157	0.154	0.154	0.16	0.147	0.153	0.165	0.162	0.162	0.172	0.184	0.176	0.171	0.18	0.18	0.172	0.174	0.175	0.186	0.177	0.172	0.187	0.181	0.184	0.185	0.167	0.171	0.176	0.18	0.188	0.19	0.247	0.225	0.261
4:45:00	0.362	0.366	0.338	0.139	0.137	0.14	0.155	0.156	0.158	0.161	0.159	0.161	0.157	0.157	0.163	0.15	0.156	0.169	0.166	0.165	0.177	0.19	0.181	0.176	0.185	0.185	0.177	0.179	0.18	0.192	0.182	0.177	0.193	0.186	0.189	0.191	0.172	0.176	0.182	0.186	0.194	0.196	0.264	0.24	0.279
5:00:00	0.391	0.396	0.366	0.14	0.138	0.141	0.156	0.158	0.16	0.165	0.163	0.165	0.161	0.161	0.167	0.153	0.16	0.173	0.171	0.17	0.182	0.195	0.187	0.181	0.191	0.192	0.183	0.185	0.186	0.198	0.188	0.182	0.199	0.192	0.196	0.197	0.178	0.182	0.188	0.193	0.2	0.202	0.282	0.257	0.298
5:15:00	0.422	0.428	0.394	0.142	0.139	0.143	0.158	0.16	0.162	0.169	0.168	0.169	0.166	0.166	0.171	0.157	0.165	0.178	0.176	0.175	0.187	0.201	0.193	0.187	0.198	0.198	0.19	0.19	0.193	0.206	0.194	0.189	0.206	0.199	0.203	0.204	0.184	0.188	0.195	0.199	0.207	0.21	0.3	0.274	0.319
5:30:00	0.455	0.462	0.425	0.143	0.141	0.144	0.16	0.161	0.164	0.174	0.172	0.174	0.17	0.17	0.176	0.161	0.169	0.183	0.181	0.18	0.193	0.208	0.199	0.193	0.204	0.205	0.197	0.197	0.2	0.214	0.201	0.196	0.213	0.205	0.21	0.211	0.19	0.195	0.202	0.206	0.215	0.218	0.32	0.293	0.34
5:45:00	0.489	0.497	0.46	0.144	0.142	0.146	0.162	0.163	0.166	0.178	0.176	0.179	0.174	0.175	0.18	0.166	0.174	0.188	0.187	0.186	0.2	0.215	0.205	0.2	0.211	0.213	0.204	0.203	0.207	0.222	0.208	0.203	0.222	0.212	0.217	0.218	0.197	0.202	0.21	0.214	0.223	0.225	0.339	0.312	0.362
6:00:00	0.527	0.533	0.495	0.146	0.143	0.147	0.165	0.166	0.168	0.183	0.181	0.183	0.179	0.179	0.186	0.17	0.179	0.193	0.193	0.192	0.206	0.222	0.212	0.207	0.219	0.221	0.212	0.211	0.215	0.231	0.216	0.211	0.23	0.22	0.225	0.227	0.205	0.21	0.218	0.222	0.232	0.234	0.36	0.332	0.385
6:15:00	0.564	0.571	0.532	0.147	0.145	0.149	0.167	0.168	0.171	0.189	0.187	0.189	0.185	0.185	0.191	0.176	0.184	0.199	0.2	0.199	0.214	0.23	0.22	0.215	0.227	0.229	0.221	0.219	0.223	0.241	0.224	0.219	0.24	0.228	0.234	0.236	0.213	0.218	0.227	0.23	0.242	0.243	0.381	0.353	0.407
6:30:00	0.602	0.611	0.569	0.149	0.146	0.15	0.169	0.17	0.173	0.194	0.192	0.195	0.19	0.19	0.196	0.181	0.19	0.205	0.208	0.205	0.221	0.239	0.228	0.224	0.236	0.238	0.23	0.227	0.232	0.251	0.232	0.227	0.25	0.237	0.243	0.245	0.222	0.226	0.237	0.24	0.252	0.252	0.404	0.374	0.429
6:45:00	0.642	0.651	0.61	0.151	0.148	0.152	0.172	0.173	0.175	0.2	0.198	0.201	0.196	0.196	0.203	0.187	0.197	0.211	0.217	0.213	0.23	0.248	0.237	0.232	0.246	0.248	0.239	0.236	0.242	0.262	0.241	0.236	0.261	0.246	0.253	0.255	0.231	0.236	0.247	0.249	0.262	0.262	0.428	0.396	0.452
7:00:00	0.681	0.691	0.65	0.153	0.15	0.154	0.174	0.175	0.178	0.206	0.204	0.207	0.202	0.202	0.209	0.193	0.203	0.218	0.224	0.221	0.239	0.257	0.247	0.241	0.255	0.257	0.249	0.244	0.252	0.272	0.251	0.246	0.271	0.255	0.263	0.265	0.24	0.246	0.258	0.259	0.273	0.271	0.453	0.42	0.477
7:15:00	0.721	0.731	0.69	0.154	0.151	0.156	0.176	0.177	0.18	0.212	0.211	0.214	0.208	0.208	0.216	0.2	0.21	0.225	0.233	0.23	0.249	0.267	0.256	0.251	0.265	0.268	0.26	0.253	0.262	0.283	0.26	0.255	0.282	0.265	0.273	0.275	0.25	0.255	0.268	0.27	0.284	0.281	0.477	0.445	0.504
7:30:00	0.76	0.771	0.73	0.157	0.154	0.158	0.179	0.18	0.183	0.219	0.218	0.221	0.215	0.216	0.223	0.207	0.217	0.232	0.242	0.239	0.258	0.278	0.267	0.261	0.276	0.279	0.271	0.263	0.273	0.296	0.271	0.266	0.295	0.275	0.284	0.287	0.26	0.265	0.28	0.281	0.295	0.292	0.504	0.47	0.534
7:45:00	0.798	0.81	0.768	0.159	0.156	0.16	0.182	0.183	0.186	0.226	0.226	0.228	0.222	0.222	0.231	0.215	0.225	0.241	0.252	0.248	0.268	0.289	0.278	0.271	0.287	0.291	0.283	0.273	0.284	0.308	0.281	0.276	0.307	0.286	0.295	0.297	0.271	0.276	0.291	0.292	0.307	0.303	0.531	0.497	0.562
8:00:00	0.835	0.848	0.806	0.161	0.157	0.162	0.184	0.186	0.188	0.234	0.232	0.236	0.228	0.229	0.238	0.222	0.233	0.248	0.262	0.258	0.278	0.299	0.288	0.282	0.298	0.302	0.295	0.283	0.295	0.32	0.291	0.286	0.318	0.296	0.306	0.309	0.282	0.286	0.302	0.304	0.32	0.313	0.559	0.523	0.59
8:15:00	0.87	0.882	0.843	0.163	0.159	0.164	0.187	0.188	0.191	0.241	0.24	0.244	0.236	0.237	0.246	0.23	0.241	0.257	0.272	0.268	0.289	0.311	0.298	0.292	0.309	0.314	0.309	0.294	0.306	0.333	0.304	0.298	0.331	0.307	0.318	0.321	0.293	0.298	0.315	0.316	0.332	0.326	0.587	0.55	0.618
8:30:00	0.903	0.917	0.878	0.165	0.162	0.166	0.191	0.191	0.194	0.25	0.249	0.253	0.244	0.245	0.254	0.238	0.249	0.266	0.282	0.279	0.301	0.323	0.31	0.304	0.321	0.326	0.324	0.305	0.318	0.347	0.316	0.31	0.345	0.319	0.33	0.333	0.305	0.309	0.328	0.328	0.345	0.339	0.615	0.578	0.647
8:45:00	0.935	0.948	0.911	0.167	0.164	0.168	0.194	0.194	0.197	0.258	0.257	0.262	0.253	0.254	0.263	0.247	0.258	0.276	0.292	0.288	0.312	0.336	0.323	0.316	0.333	0.339	0.338	0.317	0.331	0.36	0.327	0.322	0.357	0.332	0.343	0.346	0.317	0.323	0.342	0.341	0.358	0.355	0.644	0.607	0.677
9:00:00	0.964	0.978	0.942	0.169	0.166	0.171	0.196	0.197	0.199	0.267	0.266	0.271	0.261	0.262	0.272	0.256	0.267	0.285	0.305	0.3	0.323	0.348	0.334	0.328	0.345	0.352	0.349	0.329	0.344	0.374	0.339	0.333	0.368	0.343	0.356	0.358	0.329	0.335	0.355	0.353	0.371	0.369	0.672	0.634	0.705
9:15:00	0.993	1.007	0.971	0.172	0.169	0.173	0.199	0.2	0.202	0.276	0.275	0.28	0.27	0.271	0.281	0.265	0.277	0.295	0.316	0.311	0.335	0.36	0.346	0.34	0.358	0.366	0.361	0.341	0.356	0.387	0.352	0.346	0.382	0.356	0.369	0.372	0.342	0.347	0.368	0.366	0.385	0.382	0.701	0.661	0.734
9:30:00	1.021	1.035	0.999	0.174	0.172	0.175	0.202	0.203	0.205	0.286	0.285	0.29	0.28	0.281	0.291	0.276	0.287	0.305	0.329	0.324	0.348	0.374	0.359	0.352	0.371	0.38	0.374	0.353	0.37	0.402	0.364	0.358	0.393	0.369	0.383	0.386	0.355	0.361	0.383	0.381	0.4	0.397	0.728	0.688	0.761
9:45:00	1.046	1.06	1.025	0.177	0.173	0.178	0.205	0.206	0.208	0.295	0.295	0.3	0.289	0.29	0.301	0.285	0.297	0.316	0.34	0.335	0.36	0.386	0.373	0.366	0.385	0.393	0.386	0.366	0.383	0.414	0.377	0.372	0.406	0.382	0.395	0.4	0.368	0.374	0.396	0.397	0.413	0.404	0.755	0.715	0.79
10:00:00	1.07	1.084	1.049	0.18	0.176	0.18	0.208	0.209	0.211	0.306	0.305	0.312	0.299	0.3	0.312	0.295	0.307	0.327	0.351	0.347	0.373	0.4	0.386	0.379	0.398	0.407	0.398	0.379	0.397	0.428	0.39	0.384	0.422	0.395	0.411	0.414	0.382	0.388	0.41	0.409	0.427	0.418	0.781	0.741	0.816
10:15:00	1.093	1.106	1.073	0.182	0.179	0.183	0.211	0.213	0.215	0.316	0.316	0.322	0.309	0.311	0.323	0.305	0.318	0.338	0.365	0.359	0.387	0.414	0.399	0.392	0.411	0.421	0.408	0.391	0.412	0.442	0.403	0.398	0.435	0.408	0.425	0.428	0.396	0.402	0.424	0.423	0.443	0.431	0.807	0.767	0.842
10:30:00	1.116	1.129	1.096	0.185	0.182	0.186	0.215	0.216	0.218	0.327	0.327	0.333	0.32	0.321	0.334	0.316	0.329	0.349	0.378	0.373	0.401	0.428	0.413	0.406	0.425	0.436	0.422	0.405	0.427	0.453	0.417	0.412	0.448	0.422	0.439	0.442	0.41	0.416	0.44	0.437	0.458	0.446	0.833	0.793	0.868
10:45:00	1.135	1.15	1.117	0.187	0.185	0.188	0.218	0.22	0.221	0.337	0.338	0.344	0.33	0.332	0.345	0.327	0.34	0.361	0.389	0.386	0.416	0.443	0.427	0.42	0.439	0.451	0.435	0.419	0.44	0.465	0.431	0.425	0.463	0.436	0.454	0.457	0.424	0.431	0.454	0.452	0.473	0.46	0.858	0.817	0.894
11:00:00	1.155	1.169	1.136	0.19	0.187	0.191	0.221	0.223	0.224	0.349	0.348	0.355	0.34	0.343	0.355	0.338	0.352	0.373	0.402	0.4	0.428	0.457	0.441	0.434	0.453	0.466	0.45	0.432	0.455	0.479	0.445	0.439	0.479	0.45	0.469	0.472	0.438	0.445	0.469	0.467	0.489	0.476	0.882	0.843	0.918
11:15:00	1.174	1.188	1.156	0.193	0.19	0.194	0.224	0.226	0.228	0.359	0.36	0.367	0.352	0.354	0.366	0.35	0.364	0.386	0.416	0.414	0.441	0.47	0.455	0.448	0.467	0.482	0.465	0.446	0.471	0.493	0.46	0.454	0.495	0.465	0.484	0.487	0.453	0.46	0.485	0.482	0.504	0.491	0.906	0.866	0.942
11:30:00	1.191	1.206	1.175	0.196	0.193	0.197	0.228	0.23	0.232	0.371	0.372	0.379	0.363	0.365	0.377	0.362	0.376	0.399	0.431	0.428	0.455	0.486	0.469	0.462	0.482	0.497	0.48	0.461	0.485	0.508	0.474	0.468	0.511	0.48	0.5	0.503	0.468	0.476	0.502	0.498	0.52	0.508	0.929	0.89	0.965
11:45:00	1.208	1.222	1.191	0.199	0.197	0.201	0.231	0.234	0.235	0.384	0.385	0.393	0.376	0.377	0.389	0.375	0.388	0.41	0.445	0.443	0.47	0.501	0.484	0.476	0.498	0.513	0.495	0.475	0.501	0.523	0.489	0.483	0.527	0.495	0.516	0.519	0.484	0.492	0.518	0.513	0.537	0.524	0.953	0.914	0.989
12:00:00	1.224	1.239	1.208	0.202	0.199	0.203	0.235	0.237	0.238	0.396	0.398	0.407	0.388	0.389	0.401	0.386	0.402	0.423	0.459	0.457	0.484	0.516	0.498	0.49	0.513	0.528	0.511	0.49	0.516	0.539	0.504	0.497	0.542	0.511	0.532	0.534	0.5	0.507	0.534	0.529	0.554	0.54	0.976	0.937	1.01
12:15:00	1.239	1.255	1.225	0.205	0.202	0.207	0.239	0.242	0.242	0.409	0.411	0.419	0.4	0.402	0.414	0.4	0.418	0.436	0.474	0.472	0.5	0.531	0.513	0.506	0.528	0.544	0.527	0.505	0.532	0.555	0.519	0.512	0.558	0.527	0.548	0.551	0.515	0.523	0.551	0.545	0.571	0.557	0.997	0.96	1.033
12:30:00	1.254	1.268	1.239	0.209	0.205	0.21	0.242	0.245	0.246	0.422	0.423	0.432	0.414	0.414	0.426	0.412	0.43	0.449	0.489	0.487	0.514	0.547	0.527	0.521	0.544	0.56	0.543	0.52	0.547	0.571	0.535	0.527	0.575	0.541	0.564	0.566	0.53	0.539	0.569	0.561	0.588	0.573	1.018	0.981	1.054
12:45:00	1.268	1.282	1.254	0.212	0.209	0.213	0.246	0.248	0.249	0.436	0.437	0.444	0.43	0.429	0.438	0.425	0.443	0.462	0.504	0.502	0.529	0.562	0.543	0.536	0.56	0.576	0.559	0.535	0.564	0.586	0.551	0.542	0.591	0.557	0.58	0.583	0.546	0.555	0.586	0.578	0.605	0.591	1.039	1.002	1.073
13:00:00	1.28	1.296	1.266	0.216	0.212	0.217	0.25	0.253	0.253	0.45	0.45	0.458	0.443	0.443	0.452	0.438	0.455	0.476	0.52	0.517	0.544	0.577	0.559	0.55	0.577	0.593	0.575	0.55	0.579	0.603	0.566	0.557	0.607	0.573	0.596	0.599	0.562	0.571	0.603	0.593	0.621	0.607	1.059	1.022	1.094
13:15:00	1.294	1.307	1.278	0.218	0.216	0.22	0.254	0.257	0.257	0.462	0.464	0.471	0.455	0.456	0.465	0.451	0.468	0.49	0.534	0.532	0.56	0.593	0.574	0.566	0.592	0.609	0.591	0.565	0.594	0.619	0.582	0.573	0.624	0.59	0.613	0.615	0.579	0.587	0.619	0.609	0.637	0.624	1.078	1.043	1.112
13:30:00	1.306	1.319	1.291	0.222	0.219	0.224	0.258	0.261	0.261	0.477	0.477	0.485	0.468	0.47	0.478	0.465	0.482	0.504	0.55	0.547	0.575	0.609	0.589	0.581	0.608	0.625	0.606	0.58	0.61	0.635	0.598	0.588	0.64	0.605	0.629	0.631	0.595	0.604	0.637	0.626	0.654	0.641	1.097	1.062	1.131
13:45:00	1.316	1.331	1.302	0.226	0.223	0.228	0.262	0.265	0.266	0.49	0.491	0.5	0.48	0.483	0.492	0.479	0.495	0.517	0.566	0.563	0.592	0.625	0.605	0.597	0.624	0.642	0.623	0.596	0.626	0.651	0.615	0.604	0.657	0.621	0.646	0.647	0.612	0.621	0.654	0.642	0.671	0.658	1.115	1.081	1.148
14:00:00	1.327	1.342	1.314	0.229	0.225	0.231	0.266	0.268	0.27	0.505	0.506	0.513	0.494	0.496	0.506	0.493	0.509	0.532	0.581	0.579	0.607	0.641	0.62	0.611	0.639	0.657	0.639	0.611	0.642	0.667	0.63	0.619	0.672	0.636	0.662	0.664	0.626	0.636	0.67	0.659	0.687	0.675	1.133	1.099	1.164
14:15:00	1.338	1.351	1.324	0.233	0.229	0.235	0.27	0.273	0.274	0.518	0.52	0.527	0.508	0.51	0.52	0.508	0.523	0.547	0.598	0.594	0.622	0.656	0.636	0.628	0.656	0.674	0.656	0.628	0.657	0.683	0.646	0.634	0.689	0.652	0.678	0.68	0.644	0.652	0.688	0.675	0.705	0.691	1.15	1.116	1.183
14:30:00	1.347	1.362	1.334	0.237	0.233	0.238	0.275	0.277	0.279	0.533	0.534	0.542	0.521	0.524	0.534	0.521	0.537	0.561	0.613	0.611	0.638	0.673	0.651	0.643	0.672	0.691	0.671	0.643	0.673	0.699	0.662	0.65	0.705	0.669	0.695	0.695	0.659	0.669	0.704	0.691	0.721	0.708	1.166	1.133	1.197
14:45:00	1.357	1.371	1.343	0.24	0.237	0.243	0.279	0.281	0.283	0.547	0.549	0.557	0.536	0.538	0.548	0.535	0.551	0.576	0.628	0.626	0.653	0.689	0.667	0.659	0.688	0.707	0.687	0.659	0.689	0.715	0.678	0.665	0.722	0.685	0.71	0.711	0.676	0.686	0.721	0.708	0.738	0.725	1.182	1.15	1.213
15:00:00	1.365	1.379	1.353	0.244	0.24	0.247	0.283	0.286	0.287	0.561	0.564	0.572	0.549	0.553	0.562	0.549	0.566	0.591	0.644	0.642	0.669	0.703	0.682	0.673	0.704	0.722	0.702	0.674	0.704	0.731	0.693	0.68	0.738	0.7	0.727	0.727	0.691	0.701	0.738	0.723	0.753	0.741	1.197	1.166	1.226
15:15:00	1.373	1.386	1.361	0.248	0.243	0.251	0.287	0.29	0.291	0.575	0.578	0.587	0.563	0.566	0.576	0.563	0.58	0.606	0.659	0.658	0.684	0.719	0.697	0.689	0.719	0.737	0.719	0.689	0.72	0.746	0.708	0.696	0.754	0.715	0.742	0.743	0.708	0.717	0.753	0.739	0.77	0.757	1.21	1.18	1.24
15:30:00	1.381	1.392	1.37	0.251	0.246	0.256	0.292	0.294	0.296	0.59	0.592	0.601	0.576	0.58	0.59	0.577	0.595	0.62	0.675	0.672	0.7	0.735	0.713	0.703	0.735	0.754	0.734	0.705	0.736	0.761	0.724	0.71	0.769	0.731	0.758	0.758	0.723	0.734	0.77	0.754	0.786	0.773	1.225	1.195	1.254
15:45:00	1.386	1.396	1.378	0.255	0.25	0.26	0.297	0.3	0.302	0.604	0.607	0.616	0.591	0.595	0.605	0.592	0.609	0.635	0.691	0.689	0.715	0.75	0.728	0.718	0.75	0.769	0.749	0.719	0.75	0.777	0.74	0.726	0.784	0.746	0.774	0.774	0.739	0.75	0.785	0.77	0.801	0.789	1.238	1.208	1.266
16:00:00	1.395	1.401	1.385	0.259	0.253	0.264	0.301	0.304	0.307	0.62	0.622	0.631	0.606	0.609	0.62	0.607	0.623	0.649	0.707	0.704	0.731	0.764	0.742	0.731	0.766	0.784	0.766	0.735	0.765	0.792	0.755	0.74	0.799	0.761	0.789	0.789	0.754	0.765	0.801	0.785	0.817	0.805	1.252	1.22	1.28
16:15:00	1.402	1.403	1.393	0.263	0.257	0.268	0.306	0.309	0.311	0.633	0.637	0.645	0.619	0.624	0.635	0.621	0.637	0.664	0.722	0.72	0.746	0.779	0.756	0.747	0.781	0.8	0.78	0.749	0.78	0.806	0.769	0.755	0.815	0.776	0.804	0.804	0.77	0.781	0.816	0.8	0.832	0.819	1.263	1.228	1.291
16:30:00	1.413	1.409	1.399	0.268	0.26	0.27	0.31	0.314	0.317	0.648	0.652	0.66	0.634	0.637	0.649	0.635	0.652	0.679	0.737	0.735	0.761	0.795	0.771	0.761	0.797	0.814	0.794	0.764	0.795	0.821	0.784	0.769	0.829	0.79	0.819	0.819	0.785	0.796	0.832	0.815	0.847	0.835	1.274	1.235	1.303
16:45:00	1.413	1.41	1.406	0.272	0.265	0.274	0.316	0.319	0.322	0.663	0.667	0.676	0.647	0.652	0.663	0.65	0.667	0.693	0.753	0.749	0.776	0.809	0.785	0.775	0.811	0.828	0.809	0.779	0.81	0.836	0.8	0.784	0.844	0.804	0.833	0.835	0.799	0.812	0.847	0.831	0.862	0.85	1.284	1.234	1.334
17:00:00	1.409	1.404	1.412	0.276	0.269	0.278	0.32	0.324	0.327	0.677	0.681	0.691	0.662	0.666	0.677	0.663	0.681	0.709	0.768	0.764	0.791	0.824	0.799	0.789	0.825	0.843	0.823	0.793	0.824	0.85	0.814	0.798	0.859	0.819	0.848	0.848	0.814	0.825	0.862	0.845	0.876	0.864	1.292	1.244	1.322
17:15:00	1.403	1.4	1.418	0.28	0.274	0.282	0.326	0.33	0.332	0.692	0.696	0.705	0.677	0.681	0.693	0.679	0.696	0.723	0.783	0.78	0.806	0.838	0.814	0.804	0.84	0.858	0.844	0.808	0.838	0.864	0.828	0.812	0.874	0.834	0.863	0.863	0.829	0.84	0.878	0.859	0.891	0.879	1.298	1.252	1.356
17:30:00	1.398	1.398	1.422	0.285	0.279	0.288	0.331	0.335	0.338	0.707	0.71	0.72	0.691	0.696	0.707	0.693	0.71	0.738	0.797	0.794	0.82	0.853	0.827	0.817	0.854	0.872	0.854	0.822	0.852	0.877	0.843	0.827	0.888	0.848	0.878	0.877	0.844	0.855	0.892	0.873	0.905	0.894	1.306	1.257	1.332
17:45:00	1.398	1.395	1.427	0.289	0.283	0.294	0.337	0.34	0.343	0.721	0.724	0.735	0.705	0.709	0.721	0.708	0.725	0.752	0.813	0.809	0.834	0.866	0.841	0.831	0.869	0.886	0.866	0.836	0.866	0.891	0.857	0.841	0.902	0.862	0.891	0.89	0.858	0.87	0.906	0.887	0.919	0.908	1.315	1.26	1.356
18:00:00	1.401	1.394	1.433	0.294	0.288	0.298	0.342	0.346	0.349	0.734	0.74	0.748	0.718	0.724	0.734	0.722	0.739	0.767	0.826	0.823	0.849	0.88	0.853	0.845	0.883	0.899	0.893	0.849	0.879	0.904	0.869	0.854	0.915	0.875	0.904	0.904	0.871	0.883	0.92	0.9	0.932	0.921	1.323	1.266	1.371
18:15:00	1.403	1.396	1.443	0.299	0.294	0.304	0.348	0.352	0.354	0.749	0.754	0.763	0.733	0.738	0.749	0.736	0.753	0.781	0.84	0.837	0.862	0.893	0.866	0.858	0.896	0.913	0.894	0.862	0.892	0.918	0.883	0.867	0.928	0.888	0.918	0.918	0.885	0.898	0.934	0.914	0.945	0.934	1.333	1.271	1.372
18:30:00	1.403	1.395	1.45	0.303	0.298	0.309	0.354	0.358	0.361	0.763	0.767	0.778	0.746	0.752	0.763	0.751	0.766	0.794	0.855	0.851	0.876	0.906	0.88	0.872	0.91	0.927	0.909	0.875	0.906	0.93	0.897	0.88	0.942	0.902	0.931	0.931	0.899	0.91	0.947	0.927	0.958	0.948	1.342	1.281	1.415
18:45:00	1.404	1.384	1.449	0.308	0.303	0.314	0.36	0.364	0.367	0.776	0.783	0.791	0.76	0.767	0.777	0.764	0.78	0.808	0.87	0.864	0.89	0.919	0.894	0.884	0.923	0.941	0.918	0.887	0.918	0.943	0.91	0.893	0.955	0.915	0.945	0.944	0.912	0.923	0.961	0.941	0.971	0.961	1.351	1.29	1.385
19:00:00	1.404	1.382	1.448	0.313	0.311	0.32	0.366	0.371	0.373	0.791	0.797	0.807	0.774	0.78	0.791	0.778	0.795	0.823	0.883	0.878	0.904	0.932	0.907	0.897	0.935	0.952	0.931	0.899	0.93	0.955	0.923	0.906	0.969	0.927	0.957	0.957	0.926	0.937	0.973	0.954	0.983	0.972	1.359	1.295	1.413
19:15:00	1.404	1.379	1.434	0.318	0.317	0.324	0.372	0.377	0.379	0.805	0.81	0.82	0.788	0.793	0.804	0.792	0.808	0.835	0.897	0.891	0.917	0.944	0.919	0.91	0.949	0.965	0.963	0.912	0.943	0.968	0.935	0.918	0.978	0.94	0.97	0.97	0.938	0.949	0.987	0.966	0.996	0.988	1.367	1.298	1.402
19:30:00	1.407	1.377	1.419	0.323	0.323	0.329	0.377	0.383	0.384	0.819	0.824	0.834	0.801	0.807	0.818	0.805	0.822	0.849	0.91	0.905	0.93	0.957	0.932	0.923	0.96	0.977	0.964	0.925	0.955	0.98	0.948	0.932	0.991	0.953	0.982	0.981	0.951	0.962	0.999	0.978	1.007	0.998	1.372	1.304	1.437
19:45:00	1.41	1.374	1.394	0.329	0.328	0.333	0.384	0.389	0.39	0.832	0.838	0.847	0.815	0.82	0.831	0.818	0.834	0.863	0.923	0.918	0.943	0.97	0.944	0.935	0.973	0.989	0.974	0.936	0.968	0.991	0.96	0.943	1.003	0.965	0.993	0.993	0.963	0.975	1.012	0.99	1.019	1.01	1.378	1.306	1.424
20:00:00	1.414	1.372	1.396	0.335	0.333	0.337	0.39	0.395	0.396	0.845	0.851	0.861	0.828	0.834	0.843	0.831	0.848	0.876	0.935	0.93	0.956	0.982	0.956	0.947	0.985	1.001	0.986	0.947	0.98	1.002	0.971	0.954	1.015	0.976	1.005	1.004	0.975	0.987	1.023	1.001	1.031	1.02	1.383	1.324	1.431
20:15:00	1.417	1.37	1.406	0.343	0.338	0.34	0.396	0.402	0.403	0.859	0.865	0.874	0.842	0.848	0.857	0.845	0.86	0.889	0.949	0.943	0.969	0.994	0.968	0.959	0.998	1.013	0.992	0.96	0.991	1.014	0.984	0.967	1.027	0.988	1.017	1.016	0.987	0.999	1.035	1.013	1.042	1.033	1.39	1.327	1.452
20:30:00	1.418	1.369	1.41	0.348	0.342	0.345	0.402	0.407	0.409	0.873	0.877	0.887	0.854	0.86	0.871	0.857	0.874	0.901	0.961	0.955	0.981	1.004	0.979	0.97	1.008	1.023	1.016	0.971	1.002	1.03	0.994	0.978	1.037	0.999	1.027	1.027	0.998	1.01	1.046	1.024	1.053	1.043	1.395	1.321	1.457
20:45:00	1.421	1.367	1.411	0.354	0.347	0.35	0.408	0.413	0.416	0.885	0.891	0.9	0.868	0.873	0.883	0.87	0.887	0.914	0.973	0.968	0.993	1.016	0.99	0.981	1.019	1.034	1.024	0.983	1.013	1.036	1.006	0.989	1.048	1.01	1.039	1.037	1.01	1.021	1.057	1.036	1.063	1.054	1.4	1.329	1.478
21:00:00	1.423	1.363	1.411	0.359	0.352	0.356	0.414	0.419	0.422	0.898	0.904	0.914	0.879	0.886	0.896	0.882	0.9	0.926	0.985	0.979	1.004	1.027	1.001	0.993	1.03	1.045	1.029	0.994	1.024	1.049	1.017	1	1.059	1.021	1.049	1.048	1.021	1.032	1.069	1.047	1.074	1.065	1.403	1.335	1.495
21:15:00	1.426	1.363	1.413	0.364	0.357	0.362	0.42	0.427	0.429	0.911	0.917	0.926	0.892	0.898	0.908	0.894	0.912	0.939	0.997	0.991	1.016	1.038	1.011	1.004	1.041	1.056	1.052	1.005	1.035	1.056	1.028	1.01	1.07	1.032	1.061	1.059	1.032	1.043	1.079	1.058	1.084	1.076	1.408	1.346	1.495
21:30:00	1.428	1.36	1.413	0.369	0.362	0.368	0.427	0.433	0.436	0.924	0.93	0.939	0.906	0.911	0.921	0.907	0.924	0.951	1.009	1.002	1.028	1.048	1.023	1.014	1.051	1.066	1.049	1.015	1.045	1.071	1.038	1.021	1.08	1.042	1.071	1.069	1.043	1.054	1.089	1.068	1.095	1.085	1.413	1.354	1.511
21:45:00	1.428	1.359	1.415	0.375	0.368	0.373	0.433	0.44	0.443	0.936	0.942	0.951	0.917	0.923	0.933	0.919	0.936	0.963	1.02	1.014	1.039	1.059	1.033	1.025	1.062	1.076	1.075	1.026	1.054	1.077	1.048	1.032	1.089	1.053	1.081	1.079	1.054	1.064	1.1	1.077	1.104	1.097	1.418	1.366	1.516
22:00:00	1.43	1.356	1.414	0.38	0.374	0.379	0.439	0.446	0.451	0.949	0.955	0.963	0.93	0.935	0.945	0.931	0.948	0.975	1.031	1.024	1.051	1.069	1.043	1.036	1.072	1.086	1.075	1.036	1.064	1.09	1.059	1.042	1.1	1.063	1.091	1.089	1.064	1.074	1.11	1.088	1.115	1.106	1.42	1.375	1.516
22:15:00	1.431	1.355	1.415	0.386	0.38	0.385	0.446	0.453	0.457	0.961	0.967	0.976	0.942	0.948	0.957	0.943	0.959	0.986	1.042	1.035	1.06	1.079	1.053	1.046	1.082	1.095	1.079	1.046	1.074	1.096	1.068	1.052	1.109	1.073	1.1	1.098	1.074	1.084	1.119	1.097	1.124	1.116	1.424	1.381	1.525
22:30:00	1.433	1.357	1.416	0.392	0.387	0.391	0.452	0.46	0.463	0.972	0.978	0.988	0.954	0.96	0.968	0.954	0.971	0.998	1.053	1.046	1.072	1.089	1.063	1.056	1.091	1.105	1.096	1.055	1.084	1.11	1.079	1.061	1.119	1.083	1.11	1.108	1.084	1.093	1.129	1.107	1.133	1.124	1.426	1.386	1.525
22:45:00	1.435	1.346	1.418	0.398	0.393	0.398	0.459	0.466	0.471	0.984	0.99	1	0.965	0.971	0.98	0.966	0.983	1.009	1.063	1.056	1.082	1.099	1.073	1.066	1.101	1.116	1.103	1.065	1.093	1.116	1.089	1.071	1.129	1.093	1.119	1.118	1.094	1.104	1.139	1.117	1.143	1.133	1.428	1.39	1.524
23:00:00	1.437	1.318	1.418	0.404	0.398	0.404	0.467	0.473	0.479	0.996	1.001	1.01	0.976	0.982	0.992	0.977	0.993	1.02	1.073	1.067	1.093	1.108	1.082	1.075	1.11	1.124	1.108	1.075	1.101	1.125	1.098	1.081	1.14	1.102	1.129	1.126	1.103	1.113	1.147	1.127	1.151	1.143	1.431	1.389	1.527
23:15:00	1.438	1.252	1.42	0.41	0.405	0.411	0.473	0.48	0.485	1.007	1.012	1.023	0.988	0.994	1.003	0.988	1.005	1.032	1.084	1.077	1.104	1.117	1.092	1.085	1.12	1.134	1.15	1.084	1.111	1.135	1.107	1.09	1.147	1.112	1.138	1.136	1.114	1.123	1.156	1.136	1.159	1.152	1.437	1.39	1.524
23:30:00	1.441	1.333	1.423	0.416	0.41	0.416	0.481	0.487	0.491	1.018	1.023	1.033	1	1.004	1.014	0.998	1.016	1.042	1.094	1.086	1.113	1.126	1.1	1.094	1.128	1.142	1.115	1.093	1.119	1.147	1.116	1.099	1.156	1.121	1.147	1.144	1.121	1.131	1.165	1.145	1.168	1.162	1.444	1.39	1.522
23:45:00	1.443	1.413	1.425	0.422	0.417	0.423	0.488	0.495	0.5	1.029	1.034	1.044	1.01	1.016	1.024	1.009	1.027	1.053	1.104	1.096	1.123	1.134	1.11	1.103	1.138	1.151	1.131	1.102	1.128	1.149	1.125	1.109	1.165	1.131	1.157	1.153	1.131	1.141	1.175	1.154	1.177	1.17	1.45	1.388	1.518
24:00:00	1.444	1.467	1.427	0.428	0.423	0.429	0.495	0.501	0.506	1.04	1.045	1.054	1.021	1.026	1.035	1.019	1.037	1.064	1.114	1.106	1.133	1.144	1.119	1.112	1.146	1.159	1.154	1.111	1.136	1.167	1.134	1.117	1.173	1.139	1.165	1.161	1.14	1.149	1.182	1.163	1.185	1.185	1.434	1.381	1.517
24:15:00	1.446	1.471	1.429	0.435	0.429	0.436	0.502	0.508	0.513	1.05	1.056	1.065	1.031	1.036	1.045	1.029	1.048	1.073	1.123	1.115	1.142	1.151	1.128	1.121	1.154	1.167	1.141	1.12	1.145	1.181	1.143	1.125	1.181	1.148	1.174	1.169	1.149	1.158	1.19	1.171	1.193	1.186	1.412	1.362	1.517
24:30:00	1.448		1.433	0.442	0.435	0.442	0.509	0.515	0.518	1.06	1.067	1.075	1.042	1.047	1.056	1.039	1.057	1.083	1.133	1.124	1.151	1.161	1.136	1.129	1.162	1.176	1.152	1.128	1.153	1.175	1.152	1.134	1.189	1.156	1.182	1.177	1.157	1.166	1.198	1.18	1.201	1.199	1.439	1.377	1.516
24:45:00	1.449		1.434	0.449	0.442	0.449	0.516	0.522	0.524	1.071	1.077	1.086	1.053	1.057	1.066	1.049	1.068	1.093	1.142	1.133	1.161	1.169	1.145	1.138	1.171	1.184	1.169	1.137	1.162	1.19	1.161	1.143	1.197	1.166	1.191	1.186	1.166	1.175	1.207	1.188	1.209	1.201	1.435	1.363	1.513
C2830_20211217
Time (h)	C915 WT			C2830 0			C2830 P4			C2830 P13			C2830 P18			C2830 P19			C2830 P20			C2830 P24			C2830 P25			C2830 P26			C2830 P27			C2830 P28			C2830 P29			C2830 P30
0:00:00	0.123	0.122	0.125	0.126	0.125	0.121	0.119	0.12	0.121	0.122	0.121	0.122	0.129	0.122	0.121	0.121	0.122	0.124	0.124	0.122	0.121	0.123	0.123	0.127	0.122	0.118	0.12	0.127	0.127	0.126	0.121	0.12	0.122	0.12	0.12	0.12	0.122	0.121	0.12	0.12	0.12	0.118
0:15:00	0.132	0.131	0.137	0.131	0.135	0.135	0.13	0.128	0.12	0.134	0.133	0.13	0.143	0.133	0.134	0.133	0.132	0.134	0.134	0.135	0.135	0.136	0.138	0.137	0.131	0.132	0.132	0.137	0.137	0.14	0.125	0.125	0.126	0.126	0.122	0.124	0.132	0.131	0.131	0.133	0.133	0.133
0:30:00	0.133	0.129	0.132	0.13	0.124	0.125	0.137	0.127	0.12	0.137	0.132	0.136	0.145	0.136	0.138	0.133	0.133	0.134	0.133	0.135	0.133	0.135	0.138	0.135	0.13	0.132	0.13	0.131	0.132	0.133	0.124	0.129	0.129	0.131	0.126	0.129	0.134	0.134	0.133	0.135	0.135	0.136
0:45:00	0.13	0.13	0.128	0.13	0.124	0.123	0.137	0.124	0.124	0.143	0.136	0.138	0.145	0.137	0.133	0.135	0.134	0.138	0.133	0.134	0.133	0.135	0.137	0.133	0.123	0.128	0.127	0.128	0.128	0.127	0.125	0.127	0.13	0.129	0.126	0.13	0.131	0.134	0.128	0.134	0.134	0.137
1:00:00	0.134	0.129	0.137	0.131	0.124	0.125	0.14	0.129	0.126	0.142	0.132	0.138	0.149	0.14	0.136	0.139	0.141	0.138	0.134	0.135	0.134	0.136	0.14	0.137	0.13	0.135	0.13	0.126	0.126	0.131	0.126	0.13	0.131	0.13	0.127	0.13	0.132	0.136	0.133	0.135	0.135	0.139
1:15:00	0.138	0.134	0.137	0.133	0.124	0.125	0.143	0.129	0.128	0.143	0.137	0.136	0.148	0.137	0.137	0.141	0.137	0.139	0.137	0.139	0.135	0.14	0.142	0.137	0.128	0.132	0.132	0.128	0.129	0.13	0.127	0.131	0.13	0.133	0.128	0.132	0.134	0.138	0.134	0.133	0.133	0.136
1:30:00	0.142	0.136	0.141	0.134	0.125	0.126	0.144	0.131	0.129	0.148	0.139	0.14	0.151	0.139	0.141	0.141	0.141	0.142	0.138	0.14	0.137	0.14	0.142	0.139	0.131	0.135	0.134	0.129	0.13	0.131	0.128	0.131	0.133	0.133	0.13	0.132	0.134	0.139	0.135	0.137	0.135	0.138
1:45:00	0.15	0.142	0.144	0.134	0.126	0.127	0.144	0.132	0.13	0.15	0.141	0.141	0.153	0.14	0.139	0.143	0.141	0.144	0.141	0.142	0.14	0.142	0.145	0.141	0.133	0.137	0.136	0.13	0.132	0.134	0.129	0.132	0.134	0.138	0.133	0.134	0.137	0.139	0.139	0.139	0.137	0.14
2:00:00	0.157	0.149	0.151	0.135	0.127	0.127	0.146	0.133	0.131	0.151	0.142	0.142	0.154	0.141	0.141	0.146	0.145	0.148	0.144	0.145	0.143	0.145	0.148	0.144	0.135	0.14	0.138	0.132	0.135	0.136	0.13	0.134	0.137	0.141	0.135	0.136	0.139	0.141	0.142	0.142	0.139	0.141
2:15:00	0.165	0.157	0.16	0.136	0.127	0.128	0.146	0.134	0.131	0.152	0.144	0.146	0.156	0.143	0.144	0.15	0.15	0.152	0.148	0.149	0.147	0.149	0.153	0.148	0.139	0.144	0.142	0.135	0.138	0.139	0.134	0.137	0.138	0.144	0.139	0.139	0.142	0.144	0.143	0.145	0.143	0.144
2:30:00	0.174	0.166	0.17	0.137	0.128	0.129	0.147	0.135	0.132	0.155	0.146	0.147	0.158	0.145	0.146	0.156	0.156	0.157	0.153	0.154	0.153	0.154	0.158	0.153	0.143	0.149	0.147	0.139	0.142	0.143	0.138	0.143	0.143	0.148	0.143	0.144	0.146	0.148	0.147	0.149	0.148	0.148
2:45:00	0.187	0.178	0.182	0.138	0.129	0.13	0.149	0.136	0.133	0.156	0.148	0.149	0.161	0.15	0.151	0.163	0.163	0.164	0.159	0.161	0.159	0.161	0.165	0.16	0.149	0.156	0.154	0.143	0.147	0.149	0.144	0.148	0.148	0.154	0.149	0.149	0.151	0.155	0.153	0.155	0.154	0.155
3:00:00	0.201	0.192	0.196	0.139	0.13	0.131	0.15	0.138	0.134	0.16	0.151	0.151	0.166	0.153	0.155	0.171	0.171	0.173	0.166	0.169	0.167	0.169	0.173	0.168	0.155	0.163	0.162	0.149	0.153	0.155	0.149	0.154	0.154	0.161	0.156	0.157	0.157	0.161	0.159	0.162	0.161	0.162
3:15:00	0.217	0.206	0.211	0.141	0.13	0.132	0.152	0.14	0.135	0.163	0.153	0.153	0.171	0.158	0.159	0.18	0.18	0.182	0.175	0.179	0.177	0.178	0.183	0.177	0.163	0.172	0.171	0.156	0.161	0.162	0.157	0.162	0.162	0.17	0.163	0.165	0.165	0.17	0.167	0.169	0.17	0.17
3:30:00	0.234	0.223	0.228	0.142	0.131	0.133	0.154	0.141	0.137	0.165	0.156	0.156	0.176	0.164	0.164	0.191	0.191	0.193	0.186	0.189	0.188	0.189	0.194	0.188	0.172	0.183	0.181	0.164	0.169	0.171	0.167	0.172	0.171	0.18	0.173	0.175	0.173	0.179	0.176	0.178	0.179	0.18
3:45:00	0.252	0.24	0.246	0.143	0.132	0.133	0.156	0.142	0.138	0.168	0.158	0.159	0.184	0.17	0.17	0.204	0.203	0.205	0.198	0.201	0.2	0.201	0.206	0.2	0.183	0.195	0.192	0.174	0.18	0.181	0.178	0.183	0.182	0.19	0.184	0.186	0.183	0.19	0.186	0.189	0.191	0.19
4:00:00	0.271	0.259	0.265	0.144	0.133	0.134	0.158	0.144	0.139	0.171	0.161	0.162	0.191	0.177	0.176	0.217	0.216	0.217	0.21	0.214	0.213	0.213	0.219	0.213	0.195	0.208	0.205	0.185	0.192	0.192	0.191	0.195	0.194	0.202	0.196	0.198	0.195	0.202	0.197	0.201	0.202	0.202
4:15:00	0.293	0.28	0.286	0.146	0.134	0.135	0.16	0.145	0.141	0.176	0.165	0.166	0.199	0.184	0.184	0.231	0.23	0.232	0.224	0.228	0.227	0.227	0.234	0.228	0.208	0.222	0.219	0.197	0.204	0.205	0.206	0.209	0.208	0.216	0.21	0.212	0.207	0.215	0.21	0.215	0.216	0.215
4:30:00	0.317	0.301	0.308	0.147	0.135	0.136	0.162	0.148	0.143	0.181	0.169	0.17	0.208	0.193	0.192	0.246	0.244	0.246	0.239	0.243	0.242	0.243	0.249	0.243	0.221	0.236	0.233	0.21	0.218	0.22	0.222	0.224	0.223	0.231	0.225	0.227	0.221	0.229	0.224	0.23	0.231	0.229
4:45:00	0.341	0.324	0.331	0.149	0.136	0.138	0.165	0.15	0.145	0.185	0.173	0.174	0.217	0.202	0.201	0.262	0.259	0.261	0.254	0.259	0.258	0.258	0.265	0.259	0.236	0.252	0.249	0.224	0.233	0.234	0.238	0.241	0.239	0.246	0.241	0.243	0.236	0.245	0.24	0.246	0.247	0.245
5:00:00	0.368	0.349	0.355	0.15	0.137	0.138	0.168	0.152	0.147	0.19	0.178	0.179	0.227	0.211	0.211	0.278	0.276	0.277	0.27	0.275	0.274	0.274	0.281	0.275	0.251	0.268	0.264	0.239	0.249	0.25	0.255	0.258	0.255	0.263	0.258	0.259	0.252	0.261	0.256	0.262	0.264	0.261
5:15:00	0.397	0.374	0.381	0.152	0.139	0.14	0.171	0.154	0.149	0.195	0.183	0.185	0.236	0.222	0.222	0.294	0.291	0.293	0.286	0.293	0.292	0.291	0.299	0.293	0.267	0.285	0.281	0.255	0.265	0.266	0.273	0.276	0.273	0.28	0.276	0.277	0.269	0.279	0.273	0.28	0.283	0.279
5:30:00	0.432	0.402	0.409	0.154	0.14	0.141	0.174	0.157	0.152	0.202	0.189	0.191	0.247	0.233	0.233	0.311	0.31	0.311	0.304	0.31	0.311	0.309	0.317	0.311	0.283	0.302	0.299	0.271	0.282	0.283	0.293	0.295	0.293	0.299	0.295	0.296	0.288	0.298	0.291	0.3	0.302	0.298
5:45:00	0.467	0.431	0.438	0.155	0.142	0.143	0.177	0.16	0.155	0.207	0.195	0.197	0.259	0.244	0.244	0.327	0.328	0.328	0.322	0.327	0.33	0.328	0.335	0.33	0.301	0.321	0.317	0.289	0.3	0.302	0.313	0.315	0.312	0.319	0.317	0.317	0.308	0.318	0.311	0.321	0.323	0.318
6:00:00	0.498	0.464	0.47	0.157	0.143	0.144	0.18	0.162	0.158	0.215	0.202	0.203	0.27	0.255	0.256	0.345	0.346	0.345	0.34	0.345	0.348	0.347	0.354	0.35	0.32	0.34	0.336	0.307	0.32	0.321	0.334	0.336	0.332	0.341	0.338	0.339	0.329	0.339	0.332	0.342	0.345	0.34
6:15:00	0.527	0.496	0.504	0.159	0.145	0.146	0.184	0.165	0.161	0.223	0.209	0.211	0.285	0.268	0.269	0.365	0.367	0.365	0.36	0.364	0.367	0.373	0.375	0.371	0.34	0.36	0.356	0.327	0.34	0.341	0.357	0.357	0.354	0.364	0.362	0.362	0.351	0.362	0.356	0.365	0.369	0.363
6:30:00	0.57	0.53	0.535	0.161	0.147	0.148	0.188	0.169	0.164	0.229	0.216	0.218	0.297	0.281	0.282	0.388	0.386	0.385	0.383	0.386	0.388	0.396	0.398	0.393	0.36	0.382	0.378	0.348	0.362	0.363	0.382	0.38	0.376	0.387	0.387	0.386	0.374	0.386	0.378	0.389	0.394	0.387
6:45:00	0.606	0.567	0.575	0.163	0.148	0.149	0.191	0.172	0.167	0.237	0.224	0.226	0.311	0.295	0.297	0.407	0.406	0.406	0.404	0.406	0.411	0.421	0.421	0.415	0.381	0.403	0.4	0.369	0.383	0.385	0.405	0.406	0.4	0.411	0.411	0.41	0.399	0.411	0.403	0.414	0.42	0.412
7:00:00	0.644	0.603	0.612	0.166	0.15	0.151	0.196	0.175	0.171	0.246	0.232	0.234	0.326	0.309	0.311	0.425	0.429	0.427	0.426	0.429	0.435	0.444	0.449	0.439	0.403	0.426	0.423	0.392	0.407	0.409	0.431	0.429	0.425	0.438	0.438	0.437	0.424	0.437	0.43	0.441	0.446	0.438
7:15:00	0.684	0.64	0.65	0.168	0.152	0.153	0.2	0.179	0.175	0.253	0.24	0.242	0.341	0.325	0.325	0.453	0.453	0.452	0.45	0.456	0.46	0.468	0.477	0.464	0.429	0.452	0.452	0.417	0.432	0.434	0.459	0.456	0.45	0.465	0.465	0.466	0.451	0.464	0.458	0.469	0.476	0.466
7:30:00	0.722	0.677	0.687	0.17	0.154	0.155	0.204	0.183	0.179	0.26	0.249	0.25	0.357	0.34	0.338	0.478	0.478	0.474	0.476	0.482	0.485	0.489	0.499	0.491	0.456	0.477	0.477	0.44	0.457	0.459	0.486	0.483	0.477	0.492	0.493	0.494	0.478	0.492	0.487	0.497	0.504	0.495
7:45:00	0.76	0.714	0.723	0.173	0.156	0.158	0.21	0.188	0.183	0.271	0.258	0.259	0.374	0.358	0.354	0.503	0.502	0.503	0.5	0.506	0.515	0.516	0.526	0.517	0.479	0.503	0.499	0.466	0.483	0.485	0.516	0.512	0.506	0.521	0.523	0.524	0.507	0.521	0.514	0.527	0.536	0.525
8:00:00	0.797	0.749	0.759	0.175	0.158	0.16	0.215	0.192	0.187	0.28	0.267	0.268	0.39	0.374	0.369	0.524	0.528	0.528	0.526	0.54	0.543	0.543	0.554	0.549	0.506	0.53	0.527	0.493	0.511	0.513	0.546	0.54	0.534	0.551	0.553	0.554	0.536	0.551	0.543	0.557	0.567	0.556
8:15:00	0.833	0.783	0.794	0.177	0.16	0.162	0.22	0.197	0.192	0.288	0.275	0.277	0.405	0.39	0.385	0.55	0.552	0.555	0.553	0.566	0.571	0.568	0.581	0.577	0.531	0.558	0.555	0.519	0.537	0.54	0.576	0.569	0.564	0.581	0.584	0.585	0.565	0.582	0.573	0.588	0.599	0.586
8:30:00	0.866	0.817	0.827	0.18	0.163	0.165	0.226	0.202	0.197	0.296	0.284	0.286	0.422	0.409	0.406	0.576	0.579	0.581	0.58	0.593	0.598	0.595	0.609	0.604	0.557	0.584	0.584	0.546	0.566	0.569	0.607	0.6	0.594	0.612	0.615	0.616	0.596	0.613	0.605	0.62	0.631	0.618
8:45:00	0.898	0.849	0.859	0.183	0.165	0.167	0.231	0.207	0.202	0.306	0.294	0.295	0.443	0.425	0.426	0.602	0.605	0.607	0.606	0.619	0.626	0.623	0.635	0.632	0.583	0.612	0.61	0.574	0.594	0.598	0.636	0.63	0.623	0.642	0.647	0.649	0.626	0.644	0.634	0.651	0.663	0.65
9:00:00	0.927	0.879	0.889	0.185	0.168	0.169	0.238	0.212	0.207	0.314	0.304	0.305	0.46	0.446	0.445	0.628	0.632	0.634	0.635	0.647	0.653	0.65	0.663	0.66	0.61	0.64	0.638	0.602	0.623	0.626	0.668	0.66	0.653	0.673	0.68	0.681	0.657	0.676	0.666	0.683	0.696	0.681
9:15:00	0.955	0.908	0.918	0.188	0.17	0.172	0.244	0.218	0.213	0.324	0.314	0.316	0.48	0.465	0.465	0.654	0.659	0.66	0.662	0.674	0.681	0.677	0.692	0.688	0.637	0.668	0.666	0.629	0.65	0.655	0.699	0.691	0.682	0.705	0.711	0.712	0.689	0.707	0.698	0.714	0.728	0.714
9:30:00	0.983	0.936	0.946	0.191	0.173	0.175	0.25	0.224	0.219	0.335	0.324	0.326	0.5	0.485	0.485	0.682	0.686	0.687	0.69	0.703	0.709	0.704	0.72	0.715	0.665	0.696	0.693	0.658	0.679	0.684	0.729	0.72	0.712	0.735	0.741	0.743	0.719	0.738	0.728	0.745	0.761	0.746
9:45:00	1.008	0.961	0.971	0.194	0.175	0.178	0.257	0.23	0.225	0.346	0.335	0.336	0.519	0.503	0.505	0.708	0.713	0.713	0.716	0.729	0.737	0.733	0.746	0.743	0.692	0.723	0.72	0.685	0.706	0.712	0.759	0.75	0.742	0.765	0.773	0.774	0.749	0.769	0.759	0.776	0.793	0.777
10:00:00	1.031	0.986	0.995	0.197	0.178	0.18	0.263	0.236	0.231	0.356	0.346	0.347	0.538	0.524	0.524	0.733	0.738	0.738	0.743	0.757	0.764	0.758	0.772	0.77	0.718	0.75	0.747	0.712	0.734	0.739	0.788	0.779	0.77	0.794	0.803	0.805	0.777	0.8	0.789	0.806	0.823	0.807
10:15:00	1.055	1.009	1.019	0.201	0.181	0.184	0.27	0.243	0.238	0.368	0.357	0.359	0.559	0.544	0.546	0.759	0.764	0.765	0.771	0.782	0.791	0.785	0.8	0.797	0.745	0.776	0.775	0.74	0.762	0.768	0.818	0.808	0.799	0.824	0.833	0.835	0.807	0.83	0.818	0.837	0.854	0.838
10:30:00	1.076	1.031	1.042	0.205	0.184	0.187	0.277	0.249	0.244	0.38	0.367	0.369	0.579	0.565	0.565	0.784	0.79	0.79	0.797	0.808	0.817	0.811	0.825	0.821	0.77	0.802	0.8	0.766	0.788	0.794	0.845	0.835	0.826	0.853	0.862	0.864	0.836	0.857	0.847	0.865	0.883	0.868
10:45:00	1.096	1.053	1.062	0.208	0.187	0.19	0.285	0.256	0.251	0.393	0.378	0.38	0.599	0.584	0.586	0.808	0.815	0.815	0.822	0.834	0.843	0.838	0.851	0.847	0.795	0.828	0.826	0.792	0.814	0.82	0.872	0.862	0.854	0.881	0.89	0.893	0.864	0.887	0.875	0.894	0.913	0.896
11:00:00	1.115	1.073	1.083	0.212	0.191	0.193	0.292	0.264	0.258	0.408	0.39	0.392	0.62	0.605	0.607	0.832	0.839	0.839	0.848	0.859	0.868	0.862	0.876	0.873	0.82	0.853	0.852	0.817	0.841	0.846	0.899	0.889	0.88	0.908	0.918	0.919	0.891	0.914	0.903	0.922	0.94	0.922
11:15:00	1.133	1.092	1.102	0.216	0.194	0.197	0.3	0.27	0.264	0.414	0.402	0.403	0.64	0.626	0.627	0.855	0.863	0.863	0.872	0.884	0.892	0.886	0.899	0.897	0.844	0.878	0.876	0.842	0.865	0.872	0.926	0.915	0.906	0.934	0.945	0.947	0.918	0.941	0.93	0.948	0.967	0.95
11:30:00	1.151	1.11	1.121	0.22	0.197	0.2	0.308	0.277	0.27	0.427	0.413	0.414	0.661	0.645	0.648	0.878	0.886	0.886	0.896	0.908	0.917	0.909	0.922	0.921	0.869	0.901	0.901	0.867	0.89	0.897	0.951	0.94	0.931	0.96	0.971	0.972	0.944	0.967	0.955	0.974	0.994	0.976
11:45:00	1.167	1.128	1.138	0.224	0.2	0.203	0.316	0.285	0.278	0.44	0.425	0.427	0.681	0.666	0.668	0.901	0.91	0.909	0.92	0.932	0.94	0.932	0.945	0.944	0.892	0.925	0.925	0.89	0.914	0.92	0.974	0.964	0.954	0.984	0.996	0.998	0.968	0.992	0.981	1	1.02	1.001
12:00:00	1.183	1.144	1.154	0.227	0.203	0.206	0.324	0.292	0.284	0.453	0.437	0.438	0.7	0.685	0.689	0.922	0.931	0.932	0.943	0.954	0.962	0.954	0.968	0.967	0.914	0.948	0.948	0.913	0.936	0.945	0.999	0.987	0.978	1.007	1.02	1.022	0.991	1.016	1.004	1.023	1.044	1.026
12:15:00	1.199	1.161	1.17	0.232	0.206	0.21	0.333	0.3	0.292	0.464	0.449	0.45	0.719	0.704	0.708	0.944	0.954	0.954	0.964	0.975	0.984	0.976	0.989	0.989	0.937	0.97	0.97	0.937	0.959	0.967	1.022	1.01	1	1.03	1.042	1.045	1.016	1.04	1.028	1.047	1.067	1.049
12:30:00	1.213	1.177	1.186	0.236	0.21	0.213	0.342	0.308	0.3	0.477	0.461	0.463	0.741	0.725	0.728	0.965	0.975	0.976	0.986	0.998	1.006	0.997	1.011	1.011	0.959	0.991	0.993	0.958	0.981	0.989	1.044	1.032	1.022	1.053	1.065	1.068	1.038	1.063	1.051	1.069	1.09	1.071
12:45:00	1.227	1.19	1.201	0.24	0.213	0.217	0.351	0.317	0.307	0.489	0.473	0.475	0.759	0.744	0.747	0.985	0.996	0.997	1.007	1.018	1.027	1.018	1.031	1.032	0.98	1.013	1.013	0.979	1.002	1.011	1.064	1.053	1.044	1.073	1.087	1.089	1.059	1.084	1.073	1.09	1.112	1.092
13:00:00	1.24	1.204	1.215	0.244	0.217	0.221	0.36	0.325	0.315	0.501	0.485	0.487	0.777	0.762	0.767	1.005	1.016	1.016	1.026	1.039	1.047	1.038	1.051	1.052	1.001	1.032	1.035	1	1.023	1.032	1.084	1.074	1.065	1.095	1.107	1.109	1.081	1.106	1.093	1.111	1.132	1.113
13:15:00	1.253	1.218	1.228	0.248	0.221	0.224	0.369	0.334	0.323	0.514	0.497	0.499	0.796	0.781	0.785	1.024	1.035	1.036	1.047	1.058	1.065	1.057	1.07	1.072	1.021	1.053	1.054	1.02	1.042	1.053	1.103	1.093	1.084	1.114	1.127	1.129	1.101	1.125	1.113	1.131	1.152	1.134
13:30:00	1.266	1.231	1.241	0.252	0.225	0.228	0.379	0.343	0.33	0.527	0.51	0.512	0.815	0.8	0.804	1.042	1.055	1.055	1.065	1.077	1.084	1.075	1.089	1.09	1.04	1.072	1.074	1.039	1.062	1.072	1.122	1.112	1.103	1.132	1.146	1.149	1.12	1.144	1.134	1.149	1.171	1.154
13:45:00	1.276	1.243	1.253	0.257	0.228	0.232	0.389	0.352	0.338	0.54	0.523	0.525	0.832	0.818	0.822	1.061	1.073	1.074	1.083	1.095	1.102	1.094	1.106	1.109	1.059	1.09	1.092	1.058	1.08	1.089	1.139	1.13	1.12	1.151	1.164	1.166	1.138	1.163	1.152	1.167	1.19	1.171
14:00:00	1.287	1.256	1.265	0.262	0.232	0.236	0.399	0.359	0.347	0.553	0.535	0.537	0.85	0.835	0.84	1.077	1.09	1.091	1.101	1.113	1.119	1.111	1.124	1.127	1.078	1.108	1.111	1.076	1.099	1.109	1.155	1.147	1.137	1.167	1.182	1.183	1.156	1.179	1.169	1.185	1.208	1.189
14:15:00	1.299	1.267	1.276	0.265	0.236	0.239	0.41	0.368	0.355	0.566	0.549	0.551	0.867	0.853	0.858	1.095	1.107	1.109	1.118	1.131	1.136	1.129	1.14	1.144	1.095	1.125	1.128	1.094	1.116	1.126	1.172	1.164	1.153	1.185	1.198	1.2	1.174	1.197	1.187	1.201	1.225	1.206
14:30:00	1.308	1.278	1.287	0.27	0.24	0.243	0.42	0.377	0.364	0.58	0.561	0.564	0.884	0.871	0.875	1.111	1.125	1.125	1.135	1.147	1.153	1.145	1.157	1.16	1.112	1.142	1.145	1.111	1.132	1.143	1.187	1.181	1.17	1.2	1.214	1.217	1.19	1.213	1.203	1.217	1.24	1.222
14:45:00	1.318	1.287	1.297	0.273	0.244	0.247	0.429	0.387	0.372	0.592	0.574	0.577	0.9	0.888	0.893	1.126	1.141	1.141	1.15	1.163	1.168	1.16	1.172	1.175	1.128	1.158	1.161	1.127	1.148	1.159	1.202	1.195	1.185	1.215	1.228	1.232	1.206	1.228	1.218	1.233	1.255	1.238
15:00:00	1.327	1.297	1.308	0.278	0.248	0.251	0.44	0.397	0.381	0.605	0.588	0.59	0.917	0.904	0.908	1.142	1.156	1.157	1.166	1.179	1.183	1.175	1.187	1.191	1.144	1.173	1.176	1.143	1.163	1.174	1.216	1.21	1.199	1.229	1.244	1.246	1.221	1.242	1.234	1.247	1.27	1.252
15:15:00	1.336	1.307	1.317	0.282	0.252	0.255	0.451	0.406	0.389	0.619	0.6	0.604	0.934	0.921	0.925	1.156	1.17	1.172	1.181	1.193	1.198	1.189	1.202	1.206	1.16	1.187	1.191	1.158	1.179	1.189	1.23	1.224	1.213	1.244	1.258	1.26	1.235	1.256	1.249	1.261	1.284	1.266
15:30:00	1.344	1.317	1.326	0.288	0.257	0.26	0.464	0.416	0.399	0.632	0.614	0.617	0.95	0.937	0.941	1.171	1.185	1.187	1.195	1.209	1.212	1.204	1.216	1.221	1.175	1.202	1.206	1.172	1.193	1.204	1.243	1.236	1.227	1.257	1.271	1.273	1.249	1.271	1.263	1.274	1.298	1.281
15:45:00	1.353	1.326	1.335	0.296	0.26	0.264	0.474	0.426	0.408	0.646	0.627	0.63	0.965	0.954	0.958	1.186	1.199	1.2	1.209	1.223	1.224	1.218	1.229	1.235	1.189	1.216	1.22	1.187	1.207	1.218	1.256	1.25	1.24	1.27	1.283	1.286	1.262	1.283	1.275	1.287	1.31	1.294
16:00:00	1.361	1.334	1.344	0.302	0.264	0.267	0.484	0.436	0.417	0.659	0.64	0.643	0.981	0.969	0.973	1.198	1.212	1.208	1.222	1.236	1.232	1.231	1.242	1.247	1.202	1.228	1.234	1.199	1.22	1.231	1.267	1.262	1.252	1.282	1.295	1.298	1.274	1.296	1.287	1.298	1.323	1.305
16:15:00	1.368	1.342	1.351	0.308	0.269	0.272	0.497	0.447	0.426	0.673	0.653	0.655	0.996	0.985	0.989	1.212	1.225	1.211	1.235	1.246	1.238	1.244	1.255	1.26	1.215	1.242	1.246	1.212	1.233	1.243	1.278	1.273	1.264	1.293	1.307	1.31	1.286	1.307	1.299	1.31	1.335	1.317
16:30:00	1.374	1.35	1.36	0.315	0.273	0.276	0.505	0.459	0.435	0.685	0.666	0.668	1.01	0.999	1.002	1.223	1.239	1.222	1.248	1.251	1.242	1.256	1.267	1.271	1.228	1.254	1.257	1.226	1.246	1.256	1.289	1.284	1.275	1.303	1.317	1.319	1.298	1.318	1.31	1.32	1.346	1.329
16:45:00	1.382	1.357	1.367	0.321	0.278	0.28	0.516	0.466	0.444	0.699	0.679	0.682	1.025	1.013	1.017	1.236	1.24	1.229	1.26	1.256	1.246	1.267	1.277	1.277	1.242	1.266	1.267	1.237	1.257	1.267	1.299	1.295	1.285	1.314	1.327	1.331	1.31	1.329	1.321	1.331	1.356	1.339
17:00:00	1.388	1.364	1.374	0.325	0.283	0.284	0.526	0.476	0.454	0.712	0.693	0.695	1.039	1.028	1.032	1.246	1.245	1.239	1.271	1.261	1.254	1.279	1.288	1.281	1.252	1.276	1.273	1.249	1.268	1.279	1.308	1.304	1.295	1.324	1.337	1.34	1.32	1.339	1.333	1.341	1.367	1.349
17:15:00	1.394	1.371	1.381	0.33	0.289	0.289	0.538	0.487	0.464	0.725	0.705	0.708	1.051	1.042	1.045	1.255	1.254	1.247	1.282	1.27	1.261	1.29	1.298	1.29	1.264	1.284	1.279	1.259	1.279	1.289	1.318	1.314	1.304	1.334	1.347	1.349	1.33	1.348	1.341	1.351	1.376	1.36
17:30:00	1.399	1.377	1.387	0.334	0.293	0.295	0.55	0.497	0.475	0.738	0.718	0.721	1.065	1.055	1.059	1.258	1.264	1.257	1.288	1.277	1.269	1.301	1.307	1.298	1.276	1.288	1.285	1.27	1.29	1.301	1.327	1.324	1.314	1.343	1.355	1.359	1.34	1.358	1.351	1.361	1.386	1.369
17:45:00	1.402	1.383	1.393	0.34	0.297	0.299	0.563	0.507	0.485	0.752	0.73	0.734	1.079	1.069	1.072	1.262	1.272	1.267	1.296	1.284	1.276	1.311	1.311	1.306	1.286	1.296	1.293	1.28	1.299	1.311	1.336	1.333	1.323	1.351	1.364	1.367	1.35	1.366	1.36	1.37	1.394	1.378
18:00:00	1.406	1.389	1.399	0.345	0.301	0.304	0.573	0.519	0.494	0.764	0.743	0.747	1.091	1.082	1.085	1.269	1.281	1.275	1.302	1.292	1.283	1.32	1.31	1.313	1.296	1.302	1.3	1.29	1.31	1.32	1.344	1.341	1.332	1.36	1.372	1.376	1.359	1.375	1.369	1.379	1.403	1.387
18:15:00	1.408	1.392	1.403	0.352	0.306	0.309	0.588	0.529	0.503	0.777	0.756	0.759	1.103	1.095	1.097	1.276	1.289	1.284	1.308	1.3	1.29	1.328	1.314	1.32	1.303	1.309	1.307	1.3	1.319	1.329	1.352	1.35	1.341	1.367	1.381	1.384	1.368	1.383	1.378	1.387	1.411	1.396
18:30:00	1.409	1.395	1.406	0.356	0.31	0.314	0.598	0.541	0.514	0.79	0.768	0.771	1.115	1.107	1.11	1.284	1.298	1.293	1.315	1.308	1.297	1.331	1.32	1.328	1.307	1.318	1.312	1.308	1.328	1.337	1.36	1.357	1.348	1.375	1.388	1.391	1.375	1.391	1.386	1.394	1.418	1.403
18:45:00	1.408	1.398	1.41	0.363	0.315	0.318	0.609	0.552	0.524	0.802	0.78	0.783	1.127	1.12	1.122	1.292	1.306	1.301	1.322	1.315	1.304	1.337	1.325	1.334	1.311	1.325	1.318	1.317	1.335	1.346	1.366	1.365	1.355	1.383	1.395	1.398	1.383	1.399	1.393	1.402	1.427	1.411
19:00:00	1.409	1.399	1.411	0.372	0.32	0.323	0.617	0.565	0.534	0.815	0.792	0.795	1.139	1.131	1.135	1.298	1.313	1.31	1.33	1.322	1.31	1.339	1.331	1.341	1.319	1.333	1.325	1.325	1.343	1.353	1.373	1.371	1.363	1.389	1.402	1.404	1.39	1.405	1.4	1.408	1.433	1.417
19:15:00	1.409	1.4	1.412	0.379	0.325	0.327	0.627	0.576	0.543	0.827	0.804	0.808	1.15	1.143	1.146	1.306	1.321	1.319	1.337	1.33	1.317	1.343	1.337	1.348	1.326	1.341	1.332	1.333	1.351	1.36	1.381	1.378	1.37	1.396	1.409	1.41	1.398	1.413	1.406	1.414	1.438	1.424
19:30:00	1.408	1.4	1.414	0.392	0.33	0.332	0.64	0.584	0.554	0.839	0.817	0.819	1.162	1.154	1.158	1.313	1.329	1.327	1.344	1.337	1.323	1.349	1.343	1.355	1.328	1.347	1.339	1.341	1.359	1.366	1.386	1.385	1.376	1.403	1.414	1.416	1.404	1.418	1.411	1.418	1.442	1.431
19:45:00	1.408	1.4	1.414	0.394	0.335	0.337	0.656	0.597	0.564	0.852	0.827	0.831	1.172	1.165	1.169	1.321	1.336	1.335	1.352	1.344	1.329	1.354	1.349	1.361	1.331	1.354	1.346	1.348	1.365	1.372	1.392	1.39	1.381	1.409	1.421	1.42	1.41	1.423	1.416	1.424	1.443	1.437
20:00:00	1.407	1.399	1.414	0.396	0.341	0.342	0.667	0.607	0.576	0.863	0.839	0.843	1.183	1.176	1.18	1.328	1.343	1.343	1.359	1.351	1.335	1.356	1.355	1.368	1.334	1.361	1.351	1.355	1.369	1.375	1.397	1.397	1.391	1.413	1.425	1.426	1.415	1.427	1.42	1.428	1.446	1.443
20:15:00	1.407	1.4	1.413	0.401	0.346	0.348	0.687	0.616	0.588	0.875	0.852	0.855	1.193	1.186	1.19	1.335	1.35	1.352	1.367	1.357	1.342	1.362	1.361	1.375	1.337	1.368	1.358	1.361	1.37	1.378	1.401	1.402	1.398	1.418	1.43	1.432	1.42	1.432	1.423	1.431	1.448	1.445
20:30:00	1.405	1.399	1.412	0.407	0.354	0.352	0.697	0.63	0.599	0.887	0.862	0.866	1.203	1.196	1.2	1.342	1.356	1.359	1.373	1.363	1.347	1.367	1.366	1.381	1.339	1.374	1.363	1.366	1.366	1.367	1.405	1.407	1.398	1.421	1.435	1.436	1.422	1.431	1.424	1.432	1.447	1.446
20:45:00	1.405	1.398	1.413	0.412	0.357	0.358	0.709	0.643	0.611	0.898	0.874	0.878	1.213	1.207	1.21	1.349	1.363	1.366	1.381	1.37	1.353	1.372	1.373	1.387	1.34	1.381	1.369	1.371	1.372	1.356	1.408	1.409	1.394	1.424	1.439	1.438	1.424	1.429	1.427	1.434	1.448	1.448
21:00:00	1.404	1.398	1.412	0.42	0.364	0.366	0.722	0.654	0.622	0.91	0.885	0.889	1.223	1.216	1.219	1.355	1.369	1.373	1.388	1.376	1.359	1.378	1.378	1.392	1.341	1.387	1.375	1.374	1.379	1.345	1.409	1.409	1.386	1.424	1.442	1.437	1.427	1.424	1.428	1.433	1.448	1.449
21:15:00	1.404	1.398	1.412	0.429	0.367	0.369	0.739	0.663	0.631	0.921	0.895	0.899	1.232	1.226	1.227	1.362	1.375	1.38	1.393	1.381	1.364	1.383	1.384	1.398	1.341	1.393	1.38	1.377	1.381	1.339	1.409	1.408	1.381	1.424	1.441	1.433	1.426	1.42	1.43	1.434	1.446	1.448
21:30:00	1.403	1.397	1.411	0.431	0.375	0.377	0.752	0.674	0.64	0.933	0.907	0.91	1.241	1.236	1.236	1.369	1.381	1.387	1.4	1.386	1.37	1.389	1.388	1.403	1.342	1.398	1.384	1.377	1.382	1.335	1.408	1.392	1.375	1.425	1.44	1.428	1.426	1.416	1.43	1.433	1.446	1.446
21:45:00	1.402	1.397	1.411	0.438	0.38	0.38	0.77	0.688	0.648	0.943	0.918	0.921	1.25	1.246	1.244	1.376	1.388	1.394	1.407	1.392	1.375	1.393	1.393	1.407	1.343	1.405	1.389	1.377	1.383	1.335	1.406	1.358	1.372	1.421	1.442	1.424	1.427	1.412	1.43	1.433	1.446	1.444
22:00:00	1.401	1.396	1.41	0.445	0.385	0.387	0.793	0.701	0.662	0.955	0.929	0.932	1.26	1.254	1.253	1.383	1.393	1.401	1.413	1.397	1.381	1.399	1.398	1.412	1.344	1.41	1.395	1.375	1.382	1.334	1.404	1.342	1.369	1.416	1.446	1.42	1.427	1.408	1.43	1.432	1.447	1.443
22:15:00	1.402	1.396	1.41	0.452	0.391	0.394	0.816	0.715	0.67	0.965	0.939	0.942	1.268	1.262	1.261	1.388	1.399	1.407	1.418	1.401	1.385	1.403	1.402	1.416	1.347	1.415	1.398	1.369	1.38	1.334	1.401	1.336	1.365	1.411	1.449	1.415	1.426	1.406	1.429	1.431	1.446	1.442
22:30:00	1.4	1.394	1.408	0.46	0.396	0.398	0.841	0.727	0.68	0.976	0.949	0.951	1.275	1.269	1.266	1.393	1.404	1.413	1.424	1.405	1.389	1.406	1.405	1.42	1.347	1.421	1.402	1.358	1.377	1.333	1.397	1.33	1.361	1.405	1.452	1.41	1.425	1.401	1.428	1.43	1.444	1.441
22:45:00	1.4	1.394	1.408	0.469	0.402	0.403	0.859	0.743	0.693	0.986	0.959	0.962	1.284	1.277	1.272	1.4	1.41	1.418	1.43	1.41	1.393	1.41	1.409	1.421	1.349	1.424	1.405	1.347	1.375	1.332	1.39	1.325	1.359	1.398	1.456	1.406	1.425	1.399	1.429	1.43	1.444	1.441
23:00:00	1.4	1.394	1.408	0.476	0.408	0.409	0.877	0.755	0.703	0.997	0.969	0.971	1.291	1.285	1.279	1.406	1.415	1.424	1.435	1.415	1.397	1.413	1.412	1.425	1.351	1.429	1.407	1.34	1.372	1.331	1.382	1.321	1.358	1.392	1.46	1.403	1.424	1.396	1.43	1.43	1.444	1.441
23:15:00	1.399	1.394	1.407	0.483	0.415	0.415	0.896	0.765	0.714	1.006	0.978	0.981	1.298	1.292	1.285	1.41	1.419	1.43	1.439	1.417	1.399	1.415	1.414	1.428	1.353	1.432	1.41	1.334	1.369	1.33	1.373	1.318	1.357	1.386	1.463	1.399	1.422	1.393	1.431	1.429	1.445	1.441
23:30:00	1.399	1.393	1.407	0.492	0.421	0.42	0.914	0.783	0.721	1.016	0.988	0.99	1.306	1.298	1.291	1.414	1.423	1.433	1.443	1.42	1.401	1.417	1.414	1.429	1.354	1.434	1.41	1.329	1.365	1.329	1.363	1.316	1.36	1.379	1.466	1.396	1.42	1.391	1.432	1.427	1.444	1.441
23:45:00	1.399	1.392	1.408	0.502	0.426	0.426	0.939	0.793	0.733	1.025	0.998	1	1.312	1.305	1.298	1.418	1.427	1.438	1.447	1.423	1.404	1.417	1.416	1.43	1.355	1.435	1.411	1.324	1.363	1.329	1.353	1.313	1.36	1.372	1.469	1.392	1.418	1.388	1.432	1.428	1.444	1.441
24:00:00	1.398	1.392	1.407	0.512	0.431	0.433	0.961	0.808	0.743	1.035	1.007	1.008	1.319	1.311	1.305	1.421	1.43	1.44	1.449	1.424	1.405	1.417	1.416	1.43	1.355	1.436	1.411	1.319	1.359	1.327	1.347	1.312	1.36	1.367	1.472	1.389	1.415	1.385	1.432	1.427	1.446	1.442
24:15:00	1.397	1.391	1.405	0.523	0.438	0.438	0.984	0.819	0.753	1.044	1.015	1.017	1.324	1.318	1.311	1.423	1.432	1.442	1.45	1.425	1.405	1.418	1.417	1.43	1.358	1.437	1.411	1.316	1.357	1.327	1.341	1.31	1.358	1.362	1.476	1.386	1.413	1.383	1.432	1.426	1.446	1.442
24:30:00	1.397	1.391	1.405	0.535	0.443	0.444	1.004	0.835	0.764	1.053	1.025	1.026	1.33	1.323	1.317	1.425	1.434	1.444	1.451	1.425	1.405	1.418	1.417	1.431	1.357	1.437	1.412	1.311	1.354	1.326	1.338	1.309	1.355	1.359	1.479	1.384	1.41	1.38	1.431	1.426	1.446	1.442
24:45:00	1.397	1.391	1.404	0.547	0.45	0.45	1.02	0.847	0.775	1.062	1.034	1.034	1.334	1.326	1.322	1.425	1.434	1.445	1.453	1.426	1.405	1.418	1.416	1.431	1.357	1.436	1.412	1.307	1.352	1.326	1.333	1.308	1.351	1.355	1.481	1.382	1.407	1.377	1.432	1.424	1.446	1.443
C2860_20211217
Time (h)	C915 WT			C2860 0			C2860 P4			C2860 P13			C2860 P18			C2860 P19			C2860 P20			C2860 P24			C2860 P25			C2860 P26			C2860 P27			C2860 P28			C2860 P29			C2860 P30
0:00:00	0.123	0.122	0.125	0.125	0.122	0.116	0.119	0.115	0.118	0.121	0.117	0.118	0.125	0.12	0.124	0.12	0.118	0.118	0.12	0.12	0.117	0.118	0.118	0.118	0.122	0.121	0.118	0.121	0.122	0.118	0.121	0.121	0.12	0.126	0.127	0.125	0.119	0.118	0.115	0.122	0.12	0.122
0:15:00	0.132	0.131	0.137	0.134	0.136	0.129	0.133	0.126	0.132	0.134	0.13	0.129	0.135	0.137	0.136	0.129	0.128	0.127	0.133	0.132	0.133	0.129	0.132	0.133	0.134	0.134	0.133	0.13	0.135	0.131	0.136	0.135	0.134	0.142	0.142	0.143	0.133	0.131	0.122	0.131	0.129	0.129
0:30:00	0.133	0.129	0.132	0.137	0.138	0.131	0.134	0.13	0.134	0.137	0.131	0.132	0.131	0.136	0.142	0.128	0.133	0.127	0.134	0.137	0.128	0.136	0.138	0.135	0.14	0.141	0.131	0.135	0.14	0.129	0.141	0.14	0.133	0.147	0.149	0.144	0.134	0.133	0.125	0.137	0.131	0.129
0:45:00	0.13	0.13	0.128	0.131	0.137	0.124	0.131	0.126	0.129	0.131	0.124	0.129	0.128	0.132	0.134	0.124	0.127	0.125	0.137	0.131	0.13	0.13	0.133	0.135	0.139	0.14	0.134	0.135	0.135	0.138	0.138	0.14	0.131	0.142	0.145	0.147	0.132	0.13	0.122	0.137	0.137	0.126
1:00:00	0.134	0.129	0.137	0.136	0.138	0.127	0.131	0.127	0.13	0.133	0.128	0.13	0.131	0.135	0.136	0.128	0.133	0.127	0.139	0.133	0.132	0.129	0.131	0.139	0.137	0.139	0.132	0.136	0.135	0.135	0.141	0.141	0.132	0.142	0.149	0.144	0.133	0.131	0.122	0.136	0.135	0.125
1:15:00	0.138	0.134	0.137	0.134	0.136	0.128	0.131	0.128	0.132	0.134	0.124	0.129	0.131	0.137	0.135	0.129	0.133	0.128	0.142	0.131	0.134	0.13	0.134	0.141	0.136	0.14	0.136	0.133	0.135	0.136	0.14	0.143	0.132	0.139	0.148	0.145	0.135	0.13	0.125	0.137	0.137	0.129
1:30:00	0.142	0.136	0.141	0.135	0.137	0.128	0.134	0.129	0.132	0.135	0.126	0.128	0.133	0.136	0.137	0.131	0.133	0.129	0.144	0.132	0.134	0.132	0.137	0.14	0.136	0.141	0.137	0.133	0.138	0.14	0.141	0.144	0.134	0.141	0.148	0.148	0.136	0.131	0.124	0.136	0.135	0.131
1:45:00	0.15	0.142	0.144	0.136	0.137	0.128	0.135	0.129	0.133	0.135	0.125	0.129	0.133	0.138	0.138	0.132	0.135	0.131	0.145	0.134	0.135	0.134	0.139	0.141	0.137	0.141	0.137	0.135	0.139	0.14	0.142	0.144	0.136	0.141	0.148	0.149	0.136	0.132	0.124	0.14	0.139	0.131
2:00:00	0.157	0.149	0.151	0.137	0.139	0.129	0.135	0.129	0.134	0.137	0.125	0.129	0.135	0.138	0.139	0.132	0.137	0.132	0.145	0.136	0.137	0.134	0.14	0.144	0.139	0.142	0.138	0.137	0.141	0.142	0.142	0.146	0.135	0.143	0.15	0.149	0.137	0.133	0.126	0.141	0.139	0.133
2:15:00	0.165	0.157	0.16	0.138	0.14	0.13	0.136	0.13	0.135	0.137	0.126	0.131	0.137	0.14	0.14	0.134	0.138	0.133	0.147	0.138	0.138	0.135	0.141	0.145	0.14	0.142	0.141	0.137	0.142	0.143	0.144	0.147	0.137	0.144	0.152	0.151	0.138	0.134	0.127	0.142	0.14	0.135
2:30:00	0.174	0.166	0.17	0.139	0.14	0.131	0.137	0.13	0.137	0.137	0.126	0.132	0.138	0.141	0.141	0.136	0.14	0.134	0.15	0.141	0.14	0.138	0.143	0.147	0.141	0.143	0.142	0.139	0.142	0.145	0.145	0.148	0.139	0.147	0.154	0.152	0.139	0.136	0.128	0.144	0.142	0.136
2:45:00	0.187	0.178	0.182	0.141	0.142	0.132	0.138	0.131	0.138	0.139	0.127	0.133	0.141	0.143	0.143	0.137	0.142	0.136	0.153	0.143	0.143	0.14	0.144	0.149	0.143	0.145	0.143	0.141	0.144	0.147	0.146	0.15	0.141	0.149	0.156	0.155	0.141	0.137	0.129	0.145	0.143	0.138
3:00:00	0.201	0.192	0.196	0.142	0.142	0.133	0.139	0.132	0.139	0.14	0.129	0.134	0.142	0.144	0.144	0.14	0.143	0.138	0.154	0.145	0.145	0.142	0.146	0.151	0.145	0.147	0.145	0.143	0.146	0.149	0.147	0.153	0.144	0.151	0.158	0.157	0.142	0.138	0.131	0.147	0.146	0.139
3:15:00	0.217	0.206	0.211	0.144	0.143	0.134	0.139	0.133	0.14	0.141	0.13	0.136	0.143	0.146	0.146	0.141	0.146	0.14	0.157	0.147	0.147	0.144	0.148	0.153	0.147	0.15	0.147	0.146	0.148	0.152	0.149	0.155	0.146	0.154	0.161	0.161	0.144	0.14	0.133	0.15	0.147	0.141
3:30:00	0.234	0.223	0.228	0.145	0.144	0.135	0.141	0.133	0.141	0.143	0.132	0.136	0.146	0.148	0.148	0.143	0.148	0.142	0.159	0.15	0.15	0.146	0.15	0.156	0.149	0.152	0.149	0.148	0.15	0.154	0.152	0.158	0.148	0.156	0.165	0.163	0.146	0.141	0.135	0.152	0.15	0.143
3:45:00	0.252	0.24	0.246	0.146	0.145	0.136	0.142	0.134	0.142	0.145	0.133	0.139	0.148	0.151	0.151	0.145	0.15	0.144	0.163	0.153	0.153	0.149	0.153	0.159	0.151	0.154	0.152	0.15	0.152	0.157	0.155	0.16	0.151	0.16	0.168	0.167	0.148	0.143	0.137	0.155	0.153	0.145
4:00:00	0.271	0.259	0.265	0.148	0.146	0.137	0.143	0.135	0.142	0.147	0.135	0.14	0.15	0.153	0.153	0.148	0.153	0.146	0.167	0.156	0.155	0.152	0.156	0.162	0.154	0.158	0.155	0.153	0.155	0.16	0.158	0.164	0.154	0.163	0.172	0.171	0.15	0.145	0.139	0.158	0.157	0.149
4:15:00	0.293	0.28	0.286	0.149	0.147	0.138	0.144	0.136	0.144	0.149	0.137	0.142	0.153	0.156	0.156	0.151	0.157	0.149	0.17	0.16	0.159	0.156	0.159	0.166	0.158	0.161	0.158	0.157	0.158	0.164	0.162	0.168	0.157	0.167	0.176	0.177	0.154	0.148	0.142	0.162	0.161	0.152
4:30:00	0.317	0.301	0.308	0.151	0.149	0.14	0.146	0.137	0.146	0.152	0.139	0.144	0.157	0.16	0.16	0.155	0.161	0.153	0.175	0.165	0.164	0.16	0.164	0.17	0.162	0.165	0.163	0.161	0.162	0.169	0.167	0.173	0.162	0.173	0.182	0.182	0.158	0.151	0.146	0.167	0.166	0.156
4:45:00	0.341	0.324	0.331	0.153	0.151	0.141	0.148	0.139	0.147	0.155	0.142	0.147	0.161	0.164	0.164	0.159	0.165	0.157	0.181	0.17	0.169	0.166	0.169	0.176	0.167	0.17	0.167	0.166	0.167	0.174	0.172	0.178	0.166	0.179	0.189	0.188	0.162	0.155	0.149	0.172	0.171	0.161
5:00:00	0.368	0.349	0.355	0.154	0.152	0.142	0.149	0.14	0.148	0.158	0.144	0.15	0.165	0.168	0.168	0.163	0.17	0.161	0.187	0.175	0.175	0.171	0.174	0.181	0.172	0.175	0.172	0.171	0.172	0.18	0.177	0.184	0.172	0.184	0.196	0.195	0.166	0.159	0.153	0.179	0.176	0.166
5:15:00	0.397	0.374	0.381	0.156	0.154	0.144	0.151	0.141	0.15	0.162	0.148	0.154	0.17	0.173	0.174	0.168	0.175	0.166	0.194	0.181	0.181	0.176	0.181	0.188	0.177	0.181	0.178	0.177	0.178	0.186	0.183	0.19	0.177	0.192	0.203	0.203	0.172	0.164	0.158	0.186	0.183	0.171
5:30:00	0.432	0.402	0.409	0.157	0.156	0.145	0.153	0.143	0.152	0.167	0.151	0.157	0.176	0.179	0.179	0.174	0.181	0.171	0.202	0.188	0.188	0.183	0.187	0.196	0.184	0.188	0.185	0.184	0.185	0.194	0.19	0.197	0.184	0.199	0.212	0.211	0.178	0.17	0.163	0.194	0.191	0.177
5:45:00	0.467	0.431	0.438	0.159	0.157	0.147	0.155	0.145	0.154	0.171	0.155	0.161	0.182	0.186	0.186	0.18	0.188	0.177	0.21	0.196	0.196	0.19	0.194	0.203	0.191	0.195	0.192	0.191	0.191	0.202	0.197	0.205	0.192	0.208	0.221	0.22	0.185	0.176	0.17	0.202	0.199	0.185
6:00:00	0.498	0.464	0.47	0.16	0.159	0.148	0.156	0.146	0.155	0.176	0.159	0.166	0.189	0.192	0.192	0.186	0.195	0.184	0.218	0.203	0.204	0.197	0.202	0.211	0.198	0.203	0.199	0.197	0.199	0.21	0.204	0.212	0.198	0.216	0.23	0.229	0.192	0.182	0.176	0.211	0.208	0.192
6:15:00	0.527	0.496	0.504	0.164	0.161	0.15	0.159	0.148	0.158	0.181	0.164	0.171	0.197	0.201	0.2	0.194	0.203	0.192	0.228	0.212	0.213	0.205	0.211	0.221	0.206	0.211	0.207	0.206	0.207	0.22	0.213	0.222	0.208	0.226	0.24	0.24	0.2	0.19	0.183	0.221	0.218	0.202
6:30:00	0.57	0.53	0.535	0.165	0.163	0.152	0.161	0.15	0.16	0.187	0.169	0.177	0.205	0.208	0.208	0.202	0.212	0.199	0.238	0.221	0.223	0.214	0.22	0.23	0.215	0.22	0.216	0.214	0.215	0.229	0.221	0.23	0.216	0.236	0.251	0.251	0.21	0.198	0.191	0.232	0.228	0.211
6:45:00	0.606	0.567	0.575	0.168	0.165	0.153	0.163	0.152	0.162	0.192	0.174	0.183	0.213	0.217	0.217	0.21	0.221	0.208	0.247	0.23	0.233	0.223	0.229	0.24	0.224	0.229	0.225	0.224	0.224	0.239	0.231	0.239	0.226	0.246	0.263	0.262	0.219	0.206	0.199	0.242	0.238	0.222
7:00:00	0.644	0.603	0.612	0.17	0.167	0.156	0.165	0.154	0.164	0.199	0.179	0.188	0.222	0.226	0.226	0.219	0.23	0.217	0.258	0.24	0.242	0.232	0.238	0.251	0.233	0.238	0.234	0.233	0.233	0.249	0.241	0.249	0.235	0.257	0.274	0.274	0.229	0.215	0.207	0.253	0.249	0.232
7:15:00	0.684	0.64	0.65	0.172	0.17	0.158	0.168	0.156	0.167	0.205	0.186	0.195	0.231	0.235	0.235	0.229	0.24	0.226	0.269	0.251	0.254	0.242	0.248	0.262	0.243	0.249	0.244	0.242	0.243	0.259	0.251	0.26	0.246	0.268	0.286	0.287	0.24	0.224	0.217	0.264	0.261	0.244
7:30:00	0.722	0.677	0.687	0.174	0.172	0.16	0.17	0.158	0.169	0.211	0.192	0.201	0.24	0.245	0.244	0.238	0.249	0.235	0.28	0.26	0.264	0.252	0.259	0.273	0.252	0.259	0.253	0.252	0.253	0.269	0.261	0.27	0.256	0.279	0.299	0.298	0.251	0.234	0.226	0.277	0.274	0.255
7:45:00	0.76	0.714	0.723	0.177	0.175	0.162	0.173	0.161	0.172	0.219	0.199	0.21	0.25	0.255	0.255	0.248	0.259	0.245	0.292	0.271	0.275	0.262	0.269	0.285	0.263	0.27	0.265	0.263	0.264	0.281	0.272	0.282	0.267	0.292	0.31	0.312	0.262	0.244	0.236	0.289	0.287	0.266
8:00:00	0.797	0.749	0.759	0.179	0.177	0.164	0.175	0.163	0.174	0.226	0.205	0.217	0.261	0.265	0.265	0.258	0.27	0.255	0.303	0.283	0.287	0.273	0.281	0.297	0.273	0.281	0.275	0.274	0.275	0.293	0.282	0.293	0.278	0.303	0.323	0.325	0.273	0.254	0.247	0.302	0.301	0.279
8:15:00	0.833	0.783	0.794	0.182	0.18	0.167	0.178	0.166	0.177	0.234	0.212	0.223	0.271	0.275	0.276	0.269	0.28	0.266	0.316	0.294	0.299	0.284	0.292	0.308	0.284	0.292	0.286	0.284	0.286	0.305	0.293	0.305	0.29	0.316	0.337	0.339	0.285	0.265	0.258	0.316	0.315	0.293
8:30:00	0.866	0.817	0.827	0.184	0.183	0.169	0.181	0.168	0.179	0.242	0.219	0.231	0.282	0.287	0.286	0.279	0.291	0.277	0.327	0.306	0.311	0.295	0.304	0.321	0.295	0.304	0.298	0.295	0.297	0.318	0.304	0.317	0.302	0.329	0.349	0.352	0.298	0.276	0.269	0.33	0.327	0.313
8:45:00	0.898	0.849	0.859	0.186	0.185	0.171	0.183	0.171	0.183	0.25	0.228	0.24	0.293	0.297	0.297	0.29	0.303	0.287	0.34	0.318	0.324	0.306	0.316	0.333	0.307	0.316	0.309	0.306	0.309	0.33	0.316	0.329	0.314	0.342	0.364	0.367	0.31	0.287	0.28	0.344	0.34	0.33
9:00:00	0.927	0.879	0.889	0.188	0.188	0.174	0.186	0.173	0.185	0.259	0.235	0.248	0.305	0.309	0.309	0.302	0.315	0.298	0.353	0.331	0.337	0.319	0.328	0.346	0.319	0.328	0.321	0.318	0.321	0.343	0.328	0.342	0.327	0.356	0.378	0.382	0.325	0.299	0.292	0.359	0.354	0.346
9:15:00	0.955	0.908	0.918	0.192	0.191	0.176	0.189	0.176	0.189	0.268	0.243	0.258	0.317	0.321	0.321	0.313	0.327	0.309	0.368	0.344	0.35	0.331	0.341	0.36	0.332	0.341	0.334	0.33	0.334	0.357	0.34	0.356	0.34	0.371	0.394	0.397	0.338	0.311	0.305	0.373	0.369	0.36
9:30:00	0.983	0.936	0.946	0.196	0.194	0.179	0.193	0.179	0.192	0.277	0.251	0.267	0.33	0.334	0.333	0.326	0.34	0.32	0.381	0.356	0.363	0.343	0.354	0.374	0.343	0.354	0.346	0.343	0.347	0.37	0.352	0.37	0.353	0.385	0.408	0.412	0.353	0.324	0.317	0.388	0.385	0.376
9:45:00	1.008	0.961	0.971	0.197	0.197	0.182	0.195	0.181	0.195	0.286	0.261	0.278	0.343	0.346	0.345	0.337	0.352	0.332	0.394	0.369	0.376	0.356	0.367	0.388	0.356	0.365	0.359	0.355	0.36	0.384	0.365	0.383	0.367	0.399	0.423	0.428	0.366	0.337	0.33	0.404	0.4	0.386
10:00:00	1.031	0.986	0.995	0.201	0.2	0.185	0.199	0.185	0.199	0.296	0.271	0.287	0.355	0.359	0.358	0.35	0.365	0.343	0.408	0.383	0.391	0.368	0.381	0.402	0.369	0.379	0.372	0.369	0.373	0.398	0.379	0.396	0.38	0.415	0.438	0.444	0.38	0.35	0.344	0.419	0.415	0.401
10:15:00	1.055	1.009	1.019	0.205	0.204	0.188	0.202	0.188	0.204	0.307	0.281	0.298	0.371	0.372	0.373	0.363	0.379	0.356	0.423	0.397	0.405	0.382	0.395	0.417	0.383	0.392	0.386	0.384	0.388	0.413	0.393	0.411	0.395	0.43	0.458	0.461	0.394	0.365	0.358	0.436	0.432	0.417
10:30:00	1.076	1.031	1.042	0.207	0.207	0.191	0.205	0.191	0.206	0.317	0.29	0.308	0.383	0.385	0.386	0.375	0.393	0.369	0.437	0.41	0.419	0.395	0.409	0.431	0.395	0.405	0.4	0.398	0.401	0.427	0.407	0.426	0.409	0.445	0.473	0.477	0.409	0.379	0.371	0.454	0.448	0.433
10:45:00	1.096	1.053	1.062	0.211	0.21	0.194	0.208	0.195	0.21	0.329	0.3	0.32	0.395	0.399	0.398	0.389	0.406	0.382	0.453	0.424	0.433	0.409	0.424	0.446	0.41	0.421	0.413	0.413	0.417	0.443	0.422	0.442	0.424	0.461	0.489	0.495	0.426	0.393	0.387	0.47	0.466	0.449
11:00:00	1.115	1.073	1.083	0.211	0.213	0.197	0.212	0.198	0.213	0.339	0.311	0.328	0.409	0.413	0.412	0.402	0.42	0.395	0.469	0.438	0.448	0.424	0.439	0.461	0.424	0.435	0.428	0.432	0.434	0.459	0.442	0.46	0.439	0.477	0.505	0.513	0.442	0.408	0.401	0.486	0.483	0.467
11:15:00	1.133	1.092	1.102	0.215	0.216	0.2	0.216	0.202	0.217	0.351	0.32	0.338	0.423	0.427	0.426	0.415	0.434	0.408	0.484	0.453	0.463	0.437	0.454	0.476	0.438	0.451	0.442	0.446	0.449	0.475	0.454	0.477	0.454	0.494	0.522	0.531	0.459	0.423	0.417	0.504	0.501	0.485
11:30:00	1.151	1.11	1.121	0.218	0.22	0.203	0.219	0.205	0.221	0.362	0.329	0.35	0.438	0.44	0.441	0.428	0.449	0.422	0.5	0.467	0.478	0.452	0.469	0.492	0.453	0.466	0.456	0.462	0.464	0.491	0.468	0.493	0.469	0.51	0.54	0.548	0.476	0.438	0.432	0.52	0.52	0.503
11:45:00	1.167	1.128	1.138	0.222	0.223	0.206	0.223	0.208	0.225	0.374	0.34	0.363	0.452	0.456	0.455	0.443	0.463	0.436	0.515	0.483	0.493	0.467	0.484	0.507	0.469	0.481	0.471	0.477	0.479	0.507	0.483	0.509	0.485	0.527	0.557	0.566	0.494	0.454	0.448	0.539	0.538	0.52
12:00:00	1.183	1.144	1.154	0.225	0.226	0.209	0.226	0.211	0.23	0.385	0.352	0.38	0.467	0.47	0.47	0.456	0.478	0.45	0.532	0.498	0.508	0.482	0.5	0.523	0.483	0.496	0.486	0.493	0.495	0.524	0.498	0.525	0.501	0.543	0.574	0.585	0.511	0.47	0.464	0.556	0.556	0.539
12:15:00	1.199	1.161	1.17	0.229	0.23	0.213	0.229	0.215	0.234	0.398	0.364	0.392	0.481	0.485	0.486	0.47	0.493	0.465	0.548	0.514	0.524	0.497	0.515	0.538	0.498	0.511	0.501	0.509	0.511	0.54	0.513	0.542	0.516	0.56	0.591	0.603	0.528	0.486	0.48	0.574	0.574	0.557
12:30:00	1.213	1.177	1.186	0.231	0.234	0.216	0.233	0.219	0.239	0.411	0.376	0.404	0.497	0.5	0.501	0.486	0.509	0.48	0.566	0.53	0.541	0.513	0.532	0.555	0.515	0.527	0.517	0.525	0.527	0.556	0.53	0.56	0.534	0.578	0.609	0.622	0.546	0.502	0.497	0.593	0.594	0.576
12:45:00	1.227	1.19	1.201	0.236	0.237	0.219	0.237	0.223	0.243	0.423	0.388	0.415	0.513	0.515	0.516	0.5	0.524	0.495	0.582	0.545	0.557	0.529	0.548	0.572	0.53	0.542	0.531	0.541	0.543	0.574	0.545	0.576	0.55	0.595	0.627	0.641	0.564	0.519	0.513	0.611	0.612	0.594
13:00:00	1.24	1.204	1.215	0.238	0.241	0.223	0.241	0.227	0.248	0.437	0.405	0.427	0.528	0.531	0.532	0.514	0.54	0.51	0.599	0.561	0.573	0.545	0.564	0.588	0.545	0.558	0.548	0.558	0.56	0.591	0.561	0.594	0.566	0.612	0.644	0.658	0.58	0.535	0.53	0.629	0.631	0.613
13:15:00	1.253	1.218	1.228	0.242	0.245	0.226	0.245	0.23	0.252	0.451	0.417	0.44	0.544	0.546	0.547	0.529	0.556	0.524	0.616	0.578	0.59	0.56	0.58	0.604	0.56	0.574	0.563	0.575	0.577	0.609	0.578	0.61	0.583	0.629	0.661	0.676	0.598	0.551	0.546	0.648	0.649	0.631
13:30:00	1.266	1.231	1.241	0.247	0.248	0.23	0.248	0.234	0.257	0.464	0.429	0.453	0.559	0.561	0.563	0.545	0.573	0.541	0.632	0.594	0.606	0.576	0.598	0.621	0.577	0.59	0.579	0.592	0.593	0.626	0.594	0.627	0.6	0.645	0.678	0.694	0.615	0.567	0.563	0.665	0.666	0.649
13:45:00	1.276	1.243	1.253	0.25	0.252	0.234	0.252	0.238	0.261	0.476	0.441	0.466	0.575	0.577	0.578	0.558	0.588	0.555	0.648	0.61	0.622	0.591	0.613	0.638	0.592	0.606	0.595	0.607	0.61	0.642	0.609	0.644	0.616	0.662	0.695	0.712	0.633	0.583	0.58	0.683	0.685	0.668
14:00:00	1.287	1.256	1.265	0.252	0.256	0.237	0.256	0.243	0.265	0.49	0.454	0.48	0.591	0.593	0.593	0.574	0.605	0.571	0.665	0.626	0.639	0.608	0.63	0.655	0.608	0.622	0.61	0.624	0.626	0.66	0.627	0.661	0.633	0.679	0.712	0.729	0.65	0.601	0.597	0.702	0.703	0.686
14:15:00	1.299	1.267	1.276	0.256	0.26	0.241	0.261	0.246	0.27	0.504	0.467	0.494	0.607	0.608	0.609	0.59	0.622	0.587	0.682	0.642	0.656	0.624	0.647	0.672	0.624	0.638	0.626	0.641	0.643	0.677	0.643	0.677	0.65	0.696	0.73	0.747	0.668	0.618	0.614	0.719	0.722	0.704
14:30:00	1.308	1.278	1.287	0.26	0.263	0.245	0.265	0.251	0.275	0.517	0.48	0.509	0.624	0.624	0.624	0.605	0.638	0.603	0.698	0.658	0.672	0.64	0.663	0.689	0.639	0.654	0.642	0.658	0.659	0.694	0.658	0.695	0.667	0.713	0.747	0.765	0.685	0.634	0.63	0.737	0.739	0.723
14:45:00	1.318	1.287	1.297	0.264	0.268	0.249	0.269	0.255	0.28	0.532	0.495	0.523	0.64	0.64	0.64	0.62	0.654	0.618	0.714	0.674	0.687	0.655	0.679	0.705	0.654	0.67	0.657	0.674	0.676	0.711	0.675	0.71	0.683	0.729	0.764	0.782	0.702	0.651	0.647	0.754	0.757	0.742
15:00:00	1.327	1.297	1.308	0.269	0.272	0.253	0.273	0.259	0.284	0.545	0.508	0.538	0.657	0.655	0.655	0.635	0.67	0.635	0.73	0.691	0.704	0.671	0.695	0.721	0.67	0.686	0.673	0.691	0.693	0.727	0.691	0.726	0.699	0.746	0.78	0.799	0.72	0.668	0.663	0.771	0.774	0.758
15:15:00	1.336	1.307	1.317	0.273	0.276	0.257	0.278	0.264	0.289	0.559	0.523	0.552	0.672	0.671	0.671	0.651	0.687	0.65	0.747	0.707	0.719	0.687	0.713	0.737	0.686	0.701	0.688	0.707	0.709	0.744	0.707	0.744	0.715	0.762	0.797	0.817	0.737	0.684	0.68	0.789	0.791	0.775
15:30:00	1.344	1.317	1.326	0.277	0.28	0.262	0.283	0.268	0.295	0.575	0.537	0.568	0.689	0.686	0.686	0.667	0.703	0.666	0.763	0.724	0.735	0.704	0.729	0.754	0.702	0.716	0.704	0.724	0.726	0.761	0.723	0.76	0.733	0.778	0.814	0.833	0.754	0.7	0.697	0.807	0.808	0.791
15:45:00	1.353	1.326	1.335	0.281	0.284	0.266	0.287	0.273	0.299	0.588	0.552	0.582	0.705	0.702	0.7	0.682	0.719	0.682	0.779	0.739	0.752	0.719	0.744	0.769	0.717	0.732	0.719	0.74	0.743	0.777	0.739	0.776	0.749	0.794	0.829	0.85	0.771	0.717	0.713	0.823	0.825	0.808
16:00:00	1.361	1.334	1.344	0.284	0.288	0.27	0.291	0.277	0.304	0.603	0.567	0.597	0.719	0.717	0.715	0.697	0.734	0.698	0.796	0.754	0.767	0.735	0.76	0.785	0.732	0.747	0.734	0.755	0.758	0.794	0.754	0.793	0.765	0.809	0.845	0.866	0.787	0.733	0.73	0.84	0.842	0.825
16:15:00	1.368	1.342	1.351	0.288	0.292	0.275	0.296	0.282	0.31	0.618	0.582	0.612	0.735	0.733	0.73	0.713	0.751	0.713	0.811	0.77	0.783	0.751	0.776	0.801	0.747	0.762	0.749	0.772	0.775	0.81	0.769	0.808	0.781	0.825	0.861	0.882	0.803	0.749	0.746	0.856	0.858	0.842
16:30:00	1.374	1.35	1.36	0.293	0.296	0.279	0.3	0.286	0.316	0.633	0.597	0.628	0.751	0.748	0.744	0.728	0.766	0.728	0.826	0.785	0.798	0.766	0.791	0.817	0.762	0.777	0.764	0.787	0.79	0.826	0.784	0.824	0.795	0.84	0.876	0.897	0.82	0.765	0.762	0.872	0.874	0.858
16:45:00	1.382	1.357	1.367	0.296	0.301	0.284	0.305	0.291	0.32	0.648	0.611	0.642	0.766	0.762	0.758	0.743	0.782	0.743	0.841	0.801	0.814	0.78	0.806	0.832	0.776	0.791	0.78	0.802	0.805	0.841	0.799	0.84	0.811	0.855	0.89	0.914	0.836	0.78	0.777	0.887	0.89	0.873
17:00:00	1.388	1.364	1.374	0.301	0.305	0.288	0.31	0.296	0.325	0.663	0.626	0.659	0.781	0.777	0.772	0.758	0.797	0.758	0.857	0.815	0.829	0.796	0.822	0.846	0.791	0.806	0.793	0.818	0.821	0.857	0.814	0.855	0.826	0.869	0.905	0.929	0.851	0.796	0.793	0.903	0.905	0.888
17:15:00	1.394	1.371	1.381	0.306	0.31	0.292	0.314	0.301	0.33	0.677	0.641	0.674	0.797	0.792	0.787	0.772	0.813	0.774	0.872	0.83	0.843	0.81	0.837	0.862	0.806	0.82	0.808	0.832	0.836	0.871	0.831	0.869	0.841	0.884	0.919	0.943	0.867	0.811	0.808	0.917	0.92	0.903
17:30:00	1.399	1.377	1.387	0.31	0.315	0.297	0.32	0.306	0.335	0.694	0.657	0.69	0.812	0.806	0.802	0.788	0.828	0.788	0.887	0.845	0.859	0.825	0.851	0.877	0.821	0.835	0.823	0.848	0.851	0.887	0.845	0.884	0.856	0.898	0.934	0.959	0.883	0.827	0.824	0.933	0.936	0.918
17:45:00	1.402	1.383	1.393	0.315	0.32	0.301	0.325	0.311	0.341	0.708	0.672	0.705	0.827	0.821	0.815	0.802	0.842	0.803	0.902	0.859	0.873	0.84	0.866	0.891	0.835	0.849	0.837	0.863	0.866	0.902	0.859	0.899	0.871	0.912	0.948	0.973	0.897	0.841	0.839	0.948	0.95	0.933
18:00:00	1.406	1.389	1.399	0.321	0.325	0.307	0.329	0.316	0.347	0.723	0.687	0.719	0.841	0.835	0.829	0.817	0.858	0.818	0.916	0.874	0.886	0.854	0.879	0.905	0.848	0.863	0.851	0.878	0.88	0.916	0.873	0.913	0.884	0.926	0.962	0.987	0.912	0.856	0.853	0.962	0.965	0.947
18:15:00	1.408	1.392	1.403	0.326	0.33	0.312	0.334	0.322	0.351	0.738	0.704	0.735	0.856	0.849	0.843	0.831	0.872	0.833	0.929	0.888	0.902	0.868	0.894	0.92	0.863	0.877	0.865	0.892	0.895	0.93	0.886	0.928	0.898	0.94	0.975	1	0.927	0.871	0.867	0.976	0.978	0.962
18:30:00	1.409	1.395	1.406	0.329	0.335	0.317	0.34	0.326	0.356	0.753	0.718	0.749	0.871	0.863	0.857	0.844	0.887	0.847	0.943	0.901	0.915	0.882	0.908	0.933	0.876	0.89	0.879	0.906	0.908	0.945	0.901	0.942	0.911	0.954	0.989	1.014	0.941	0.884	0.882	0.989	0.992	0.975
18:45:00	1.408	1.398	1.41	0.335	0.339	0.321	0.345	0.332	0.361	0.768	0.733	0.763	0.884	0.877	0.87	0.858	0.902	0.861	0.956	0.916	0.929	0.895	0.921	0.947	0.888	0.902	0.892	0.919	0.922	0.958	0.914	0.956	0.925	0.967	1.001	1.027	0.955	0.898	0.896	1.003	1.005	0.988
19:00:00	1.409	1.399	1.411	0.345	0.345	0.327	0.349	0.337	0.367	0.782	0.748	0.779	0.898	0.89	0.882	0.872	0.915	0.876	0.97	0.93	0.942	0.908	0.935	0.961	0.901	0.916	0.905	0.933	0.936	0.972	0.927	0.969	0.938	0.98	1.014	1.04	0.969	0.912	0.91	1.015	1.023	1
19:15:00	1.409	1.4	1.412	0.347	0.35	0.332	0.355	0.342	0.373	0.797	0.764	0.794	0.912	0.903	0.896	0.885	0.93	0.89	0.983	0.943	0.955	0.922	0.948	0.973	0.914	0.929	0.918	0.946	0.949	0.985	0.94	0.983	0.952	0.992	1.027	1.054	0.983	0.926	0.924	1.028	1.033	1.014
19:30:00	1.408	1.4	1.414	0.355	0.356	0.337	0.36	0.348	0.378	0.812	0.778	0.808	0.924	0.916	0.909	0.899	0.944	0.903	0.996	0.957	0.969	0.935	0.961	0.986	0.927	0.941	0.931	0.96	0.962	0.997	0.953	0.995	0.965	1.004	1.038	1.066	0.996	0.939	0.937	1.041	1.044	1.026
19:45:00	1.408	1.4	1.414	0.362	0.362	0.343	0.366	0.353	0.384	0.827	0.793	0.823	0.938	0.93	0.922	0.913	0.958	0.916	1.008	0.968	0.981	0.948	0.974	0.999	0.941	0.954	0.944	0.973	0.975	1.01	0.967	1.007	0.978	1.017	1.051	1.077	1.009	0.953	0.951	1.054	1.057	1.038
20:00:00	1.407	1.399	1.414	0.366	0.368	0.347	0.371	0.358	0.39	0.842	0.808	0.837	0.951	0.942	0.935	0.925	0.971	0.928	1.02	0.981	0.994	0.961	0.986	1.011	0.952	0.965	0.956	0.985	0.988	1.022	0.979	1.02	0.99	1.029	1.063	1.089	1.021	0.965	0.964	1.065	1.068	1.051
20:15:00	1.407	1.4	1.413	0.374	0.375	0.353	0.378	0.364	0.396	0.856	0.822	0.851	0.965	0.955	0.948	0.939	0.984	0.943	1.033	0.993	1.006	0.974	0.998	1.022	0.964	0.978	0.968	0.998	1	1.034	0.991	1.032	1.002	1.041	1.075	1.1	1.034	0.978	0.977	1.077	1.081	1.062
20:30:00	1.405	1.399	1.412	0.374	0.382	0.358	0.383	0.37	0.401	0.871	0.838	0.865	0.978	0.967	0.959	0.951	0.996	0.955	1.044	1.005	1.018	0.985	1.01	1.034	0.975	0.989	0.98	1.01	1.011	1.046	1.002	1.044	1.015	1.052	1.086	1.112	1.045	0.99	0.989	1.088	1.092	1.073
20:45:00	1.405	1.398	1.413	0.377	0.391	0.364	0.389	0.376	0.407	0.884	0.852	0.878	0.99	0.98	0.972	0.965	1.009	0.967	1.056	1.016	1.03	0.997	1.022	1.047	0.988	1.001	0.992	1.022	1.024	1.057	1.014	1.056	1.026	1.064	1.097	1.122	1.058	1.003	1.002	1.1	1.105	1.085
21:00:00	1.404	1.398	1.412	0.381	0.397	0.37	0.393	0.381	0.414	0.897	0.867	0.891	1.002	0.991	0.984	0.976	1.021	0.98	1.067	1.028	1.042	1.009	1.033	1.057	0.999	1.012	1.003	1.034	1.034	1.068	1.025	1.067	1.037	1.074	1.108	1.133	1.07	1.015	1.014	1.111	1.115	1.095
21:15:00	1.404	1.398	1.412	0.387	0.404	0.376	0.4	0.388	0.42	0.91	0.881	0.904	1.014	1.002	0.996	0.988	1.033	0.991	1.078	1.038	1.052	1.02	1.044	1.068	1.01	1.023	1.014	1.045	1.046	1.079	1.037	1.077	1.048	1.085	1.118	1.144	1.081	1.027	1.025	1.122	1.129	1.106
21:30:00	1.403	1.397	1.411	0.392	0.409	0.381	0.405	0.395	0.426	0.923	0.894	0.918	1.026	1.013	1.008	0.999	1.044	1.002	1.088	1.049	1.063	1.031	1.054	1.078	1.021	1.034	1.025	1.055	1.057	1.09	1.047	1.088	1.059	1.096	1.129	1.153	1.093	1.038	1.037	1.133	1.135	1.116
21:45:00	1.402	1.397	1.411	0.397	0.415	0.387	0.412	0.401	0.432	0.938	0.908	0.931	1.037	1.025	1.015	1.01	1.056	1.014	1.099	1.06	1.074	1.042	1.065	1.088	1.031	1.045	1.037	1.067	1.067	1.101	1.058	1.099	1.069	1.107	1.14	1.162	1.104	1.05	1.048	1.143	1.146	1.127
22:00:00	1.401	1.396	1.41	0.403	0.421	0.394	0.417	0.406	0.439	0.952	0.922	0.945	1.049	1.036	1.027	1.022	1.067	1.026	1.109	1.071	1.083	1.053	1.076	1.099	1.042	1.055	1.046	1.077	1.078	1.111	1.069	1.11	1.079	1.117	1.15	1.173	1.114	1.061	1.06	1.153	1.157	1.136
22:15:00	1.402	1.396	1.41	0.409	0.427	0.399	0.423	0.412	0.445	0.963	0.934	0.957	1.06	1.047	1.038	1.033	1.078	1.036	1.118	1.081	1.093	1.064	1.086	1.109	1.053	1.066	1.057	1.088	1.088	1.12	1.079	1.12	1.089	1.128	1.16	1.182	1.126	1.072	1.071	1.163	1.167	1.146
22:30:00	1.4	1.394	1.408	0.414	0.433	0.405	0.429	0.417	0.452	0.976	0.947	0.969	1.07	1.056	1.048	1.043	1.088	1.046	1.128	1.091	1.103	1.073	1.095	1.118	1.063	1.075	1.067	1.097	1.098	1.13	1.089	1.129	1.099	1.137	1.169	1.19	1.135	1.083	1.081	1.173	1.176	1.155
22:45:00	1.4	1.394	1.408	0.421	0.439	0.411	0.438	0.424	0.457	0.989	0.96	0.983	1.08	1.067	1.06	1.054	1.099	1.058	1.137	1.101	1.112	1.084	1.105	1.128	1.073	1.086	1.077	1.107	1.108	1.14	1.099	1.139	1.109	1.147	1.179	1.2	1.146	1.093	1.092	1.182	1.185	1.165
23:00:00	1.4	1.394	1.408	0.428	0.446	0.419	0.447	0.43	0.464	1.001	0.973	0.995	1.091	1.077	1.069	1.064	1.108	1.068	1.147	1.11	1.122	1.094	1.115	1.138	1.082	1.096	1.087	1.117	1.118	1.149	1.109	1.149	1.119	1.157	1.188	1.209	1.157	1.104	1.103	1.192	1.194	1.174
23:15:00	1.399	1.394	1.407	0.435	0.451	0.424	0.454	0.436	0.47	1.014	0.986	1.007	1.101	1.087	1.08	1.075	1.119	1.078	1.156	1.119	1.131	1.103	1.124	1.147	1.092	1.105	1.096	1.128	1.128	1.159	1.119	1.158	1.129	1.166	1.197	1.218	1.166	1.114	1.112	1.2	1.203	1.184
23:30:00	1.399	1.393	1.407	0.442	0.456	0.43	0.461	0.442	0.476	1.025	0.998	1.019	1.111	1.097	1.089	1.085	1.128	1.087	1.165	1.129	1.139	1.113	1.133	1.154	1.102	1.114	1.105	1.137	1.137	1.167	1.127	1.167	1.137	1.176	1.206	1.226	1.176	1.125	1.122	1.209	1.212	1.192
23:45:00	1.399	1.392	1.408	0.452	0.462	0.437	0.467	0.448	0.483	1.037	1.01	1.03	1.12	1.106	1.099	1.095	1.138	1.097	1.173	1.137	1.148	1.122	1.142	1.163	1.112	1.124	1.115	1.146	1.146	1.176	1.137	1.176	1.146	1.185	1.214	1.235	1.186	1.134	1.132	1.219	1.22	1.201
24:00:00	1.398	1.392	1.407	0.459	0.468	0.443	0.473	0.454	0.49	1.049	1.022	1.041	1.129	1.115	1.109	1.104	1.147	1.106	1.181	1.146	1.156	1.132	1.151	1.172	1.121	1.132	1.123	1.155	1.154	1.185	1.146	1.184	1.154	1.193	1.221	1.242	1.195	1.143	1.141	1.227	1.229	1.209
24:15:00	1.397	1.391	1.405	0.467	0.474	0.449	0.478	0.461	0.497	1.06	1.033	1.053	1.139	1.123	1.118	1.112	1.156	1.115	1.19	1.154	1.164	1.141	1.159	1.18	1.129	1.141	1.132	1.164	1.163	1.194	1.154	1.193	1.163	1.202	1.233	1.251	1.204	1.154	1.152	1.235	1.237	1.217
24:30:00	1.397	1.391	1.405	0.473	0.48	0.455	0.484	0.467	0.502	1.071	1.045	1.064	1.148	1.133	1.127	1.121	1.164	1.124	1.198	1.163	1.173	1.15	1.167	1.188	1.139	1.15	1.14	1.173	1.172	1.201	1.164	1.202	1.172	1.212	1.236	1.258	1.212	1.163	1.16	1.244	1.245	1.225
24:45:00	1.397	1.391	1.404	0.479	0.487	0.462	0.491	0.473	0.508	1.083	1.056	1.073	1.156	1.141	1.136	1.129	1.174	1.133	1.205	1.17	1.181	1.157	1.175	1.196	1.147	1.158	1.149	1.181	1.18	1.208	1.172	1.21	1.179	1.221	1.241	1.265	1.22	1.171	1.169	1.252	1.253	1.233
C2830_20230227
Time (h)	C915 WT			C2830 0			C2830 P4			C2830 P13			C2830 P18			C2830 P19			C2830 P20			C2830 P24			C2830 P25			C2830 P26			C2830 P27			C2830 P28			C2830 P29			C2830 P30
0:00:00	0.137	0.14	0.136	0.141	0.143	0.137	0.142	0.141	0.14	0.142	0.139	0.143	0.13	0.137	0.137	0.137	0.142	0.14	0.138	0.14	0.138	0.141	0.143	0.143	0.137	0.143	0.14	0.139	0.143	0.143	0.146	0.142	0.143	0.138	0.143	0.135	0.134	0.141	0.136	0.137	0.14	0.139
0:15:00	0.141	0.152	0.15	0.153	0.159	0.157	0.149	0.15	0.148	0.154	0.151	0.157	0.148	0.15	0.15	0.151	0.152	0.152	0.153	0.154	0.152	0.156	0.156	0.158	0.151	0.153	0.152	0.154	0.155	0.157	0.153	0.15	0.147	0.151	0.159	0.146	0.149	0.154	0.152	0.153	0.151	0.153
0:30:00	0.139	0.152	0.149	0.154	0.146	0.152	0.156	0.145	0.154	0.16	0.158	0.157	0.148	0.148	0.155	0.147	0.155	0.148	0.15	0.151	0.151	0.151	0.154	0.157	0.145	0.15	0.15	0.143	0.144	0.149	0.148	0.156	0.151	0.151	0.16	0.139	0.149	0.157	0.153	0.149	0.148	0.154
0:45:00	0.141	0.149	0.142	0.145	0.148	0.146	0.15	0.144	0.15	0.16	0.152	0.161	0.148	0.142	0.149	0.145	0.153	0.144	0.149	0.148	0.149	0.147	0.149	0.155	0.138	0.144	0.146	0.142	0.142	0.144	0.148	0.149	0.149	0.15	0.159	0.141	0.145	0.154	0.153	0.145	0.141	0.151
1:00:00	0.141	0.149	0.145	0.148	0.153	0.147	0.155	0.144	0.148	0.161	0.153	0.162	0.15	0.147	0.149	0.145	0.15	0.146	0.148	0.147	0.147	0.148	0.15	0.153	0.14	0.145	0.146	0.141	0.143	0.145	0.152	0.15	0.148	0.148	0.151	0.139	0.144	0.151	0.151	0.146	0.144	0.154
1:15:00	0.146	0.15	0.145	0.149	0.151	0.146	0.155	0.145	0.15	0.16	0.152	0.162	0.148	0.145	0.149	0.148	0.15	0.146	0.152	0.152	0.149	0.15	0.152	0.157	0.143	0.146	0.148	0.14	0.145	0.146	0.151	0.151	0.149	0.15	0.156	0.141	0.143	0.151	0.153	0.148	0.144	0.155
1:30:00	0.146	0.154	0.149	0.15	0.151	0.147	0.158	0.144	0.152	0.161	0.152	0.163	0.148	0.144	0.149	0.148	0.152	0.145	0.151	0.151	0.151	0.151	0.153	0.157	0.141	0.148	0.149	0.14	0.146	0.148	0.151	0.15	0.151	0.15	0.155	0.14	0.142	0.151	0.152	0.148	0.146	0.156
1:45:00	0.152	0.158	0.154	0.15	0.153	0.149	0.159	0.145	0.153	0.162	0.154	0.164	0.148	0.146	0.15	0.149	0.153	0.146	0.153	0.153	0.152	0.153	0.154	0.159	0.144	0.149	0.151	0.144	0.149	0.148	0.152	0.156	0.154	0.152	0.157	0.141	0.144	0.152	0.154	0.148	0.148	0.157
2:00:00	0.158	0.164	0.159	0.15	0.154	0.15	0.159	0.144	0.153	0.161	0.154	0.162	0.15	0.146	0.151	0.151	0.155	0.147	0.155	0.156	0.154	0.155	0.157	0.161	0.145	0.15	0.153	0.146	0.151	0.151	0.154	0.155	0.154	0.153	0.158	0.141	0.145	0.155	0.155	0.15	0.148	0.159
2:15:00	0.165	0.172	0.166	0.151	0.153	0.151	0.163	0.145	0.153	0.161	0.156	0.165	0.151	0.147	0.154	0.152	0.157	0.146	0.156	0.156	0.156	0.157	0.159	0.164	0.146	0.151	0.155	0.148	0.153	0.152	0.158	0.158	0.157	0.156	0.16	0.143	0.147	0.155	0.157	0.151	0.149	0.162
2:30:00	0.173	0.18	0.176	0.151	0.154	0.151	0.162	0.144	0.153	0.161	0.156	0.164	0.152	0.148	0.155	0.153	0.159	0.148	0.158	0.159	0.158	0.159	0.161	0.167	0.148	0.154	0.157	0.15	0.155	0.154	0.159	0.159	0.16	0.157	0.163	0.142	0.149	0.156	0.158	0.153	0.151	0.165
2:45:00	0.182	0.19	0.185	0.152	0.154	0.152	0.163	0.145	0.153	0.163	0.156	0.166	0.153	0.15	0.157	0.156	0.162	0.15	0.161	0.162	0.161	0.163	0.165	0.171	0.151	0.157	0.161	0.153	0.157	0.157	0.162	0.164	0.164	0.161	0.166	0.144	0.151	0.159	0.16	0.156	0.153	0.168
3:00:00	0.193	0.201	0.197	0.152	0.155	0.153	0.164	0.146	0.154	0.164	0.158	0.166	0.154	0.153	0.16	0.159	0.165	0.154	0.165	0.165	0.165	0.167	0.169	0.176	0.154	0.16	0.165	0.156	0.161	0.161	0.166	0.168	0.168	0.165	0.17	0.147	0.154	0.163	0.164	0.16	0.157	0.174
3:15:00	0.205	0.214	0.211	0.152	0.155	0.153	0.165	0.147	0.155	0.165	0.158	0.167	0.157	0.155	0.164	0.162	0.169	0.157	0.169	0.169	0.169	0.172	0.175	0.183	0.158	0.164	0.17	0.161	0.166	0.166	0.171	0.172	0.173	0.169	0.176	0.151	0.159	0.167	0.169	0.165	0.161	0.181
3:30:00	0.22	0.229	0.225	0.153	0.156	0.154	0.166	0.147	0.156	0.167	0.159	0.17	0.16	0.159	0.167	0.167	0.175	0.162	0.175	0.176	0.176	0.179	0.182	0.191	0.164	0.17	0.177	0.167	0.172	0.172	0.176	0.179	0.179	0.176	0.183	0.156	0.164	0.172	0.175	0.171	0.167	0.188
3:45:00	0.235	0.244	0.241	0.153	0.156	0.154	0.168	0.148	0.157	0.169	0.161	0.171	0.164	0.162	0.171	0.173	0.182	0.167	0.182	0.183	0.184	0.188	0.19	0.2	0.17	0.177	0.185	0.174	0.179	0.179	0.184	0.187	0.187	0.185	0.191	0.162	0.17	0.18	0.182	0.178	0.174	0.198
4:00:00	0.253	0.262	0.259	0.154	0.157	0.154	0.169	0.149	0.158	0.17	0.163	0.173	0.169	0.167	0.177	0.181	0.19	0.174	0.19	0.191	0.193	0.197	0.2	0.21	0.178	0.184	0.194	0.183	0.188	0.189	0.193	0.197	0.197	0.194	0.201	0.169	0.178	0.188	0.191	0.188	0.183	0.209
4:15:00	0.271	0.28	0.277	0.155	0.158	0.155	0.171	0.15	0.159	0.173	0.165	0.175	0.174	0.172	0.184	0.189	0.199	0.182	0.2	0.201	0.203	0.208	0.211	0.222	0.187	0.194	0.204	0.193	0.199	0.2	0.203	0.208	0.208	0.204	0.212	0.178	0.187	0.198	0.2	0.198	0.192	0.221
4:30:00	0.291	0.299	0.297	0.156	0.159	0.156	0.173	0.152	0.161	0.176	0.167	0.178	0.18	0.178	0.19	0.198	0.209	0.192	0.211	0.213	0.215	0.221	0.224	0.236	0.198	0.204	0.216	0.204	0.21	0.211	0.215	0.221	0.221	0.216	0.225	0.188	0.197	0.209	0.212	0.21	0.202	0.235
4:45:00	0.313	0.32	0.318	0.157	0.16	0.157	0.175	0.153	0.162	0.179	0.17	0.181	0.188	0.186	0.198	0.209	0.22	0.202	0.224	0.225	0.228	0.234	0.237	0.251	0.21	0.216	0.229	0.217	0.223	0.225	0.228	0.235	0.235	0.23	0.241	0.199	0.209	0.221	0.225	0.223	0.215	0.25
5:00:00	0.336	0.343	0.34	0.158	0.161	0.158	0.176	0.154	0.164	0.182	0.173	0.185	0.195	0.193	0.206	0.221	0.233	0.214	0.237	0.237	0.242	0.248	0.252	0.266	0.222	0.229	0.243	0.231	0.238	0.24	0.243	0.251	0.251	0.246	0.256	0.211	0.222	0.236	0.239	0.237	0.228	0.266
5:15:00	0.361	0.368	0.364	0.158	0.161	0.158	0.179	0.156	0.166	0.186	0.176	0.189	0.203	0.201	0.215	0.234	0.245	0.227	0.251	0.251	0.256	0.263	0.267	0.281	0.236	0.243	0.258	0.246	0.253	0.255	0.259	0.267	0.267	0.263	0.273	0.223	0.237	0.25	0.254	0.252	0.241	0.284
5:30:00	0.388	0.393	0.389	0.16	0.162	0.16	0.181	0.158	0.168	0.19	0.181	0.194	0.212	0.21	0.225	0.247	0.259	0.24	0.266	0.266	0.272	0.28	0.283	0.299	0.25	0.258	0.274	0.262	0.269	0.272	0.276	0.285	0.285	0.279	0.291	0.238	0.251	0.266	0.271	0.269	0.257	0.302
5:45:00	0.416	0.421	0.415	0.161	0.164	0.161	0.184	0.159	0.17	0.195	0.185	0.199	0.222	0.22	0.235	0.261	0.274	0.253	0.282	0.282	0.288	0.297	0.3	0.317	0.266	0.273	0.291	0.279	0.286	0.289	0.294	0.304	0.304	0.298	0.31	0.253	0.269	0.283	0.288	0.286	0.274	0.322
6:00:00	0.447	0.45	0.446	0.162	0.165	0.162	0.187	0.162	0.173	0.2	0.191	0.205	0.232	0.231	0.247	0.276	0.29	0.269	0.298	0.299	0.305	0.315	0.318	0.336	0.282	0.291	0.309	0.297	0.304	0.308	0.313	0.325	0.323	0.317	0.33	0.27	0.286	0.302	0.307	0.305	0.291	0.343
6:15:00	0.478	0.481	0.476	0.164	0.166	0.163	0.19	0.164	0.175	0.205	0.196	0.211	0.243	0.242	0.258	0.292	0.305	0.284	0.315	0.316	0.323	0.333	0.337	0.356	0.299	0.308	0.328	0.316	0.323	0.327	0.334	0.346	0.344	0.338	0.351	0.286	0.306	0.321	0.327	0.325	0.31	0.366
6:30:00	0.512	0.512	0.506	0.165	0.168	0.165	0.193	0.166	0.178	0.211	0.201	0.217	0.254	0.253	0.271	0.309	0.322	0.3	0.334	0.335	0.342	0.353	0.356	0.376	0.317	0.326	0.347	0.336	0.343	0.348	0.356	0.368	0.366	0.36	0.373	0.305	0.325	0.342	0.349	0.347	0.33	0.39
6:45:00	0.549	0.546	0.54	0.167	0.17	0.166	0.197	0.169	0.181	0.217	0.207	0.224	0.266	0.266	0.284	0.326	0.341	0.318	0.352	0.354	0.361	0.373	0.377	0.398	0.336	0.345	0.368	0.357	0.364	0.369	0.379	0.391	0.39	0.38	0.397	0.324	0.345	0.365	0.37	0.369	0.351	0.415
7:00:00	0.585	0.581	0.574	0.168	0.171	0.168	0.2	0.171	0.184	0.223	0.214	0.231	0.28	0.279	0.298	0.344	0.359	0.335	0.372	0.373	0.381	0.394	0.398	0.418	0.355	0.365	0.389	0.378	0.387	0.391	0.401	0.415	0.414	0.402	0.421	0.344	0.367	0.387	0.394	0.392	0.373	0.442
7:15:00	0.622	0.617	0.609	0.17	0.174	0.17	0.204	0.175	0.188	0.23	0.221	0.238	0.294	0.292	0.314	0.363	0.378	0.354	0.394	0.394	0.403	0.417	0.421	0.442	0.377	0.386	0.412	0.401	0.41	0.415	0.427	0.443	0.441	0.43	0.447	0.366	0.391	0.412	0.42	0.417	0.397	0.469
7:30:00	0.66	0.654	0.644	0.172	0.175	0.172	0.208	0.178	0.192	0.237	0.227	0.246	0.308	0.307	0.329	0.382	0.398	0.374	0.414	0.415	0.425	0.44	0.444	0.466	0.404	0.408	0.435	0.425	0.434	0.44	0.453	0.469	0.467	0.457	0.474	0.389	0.415	0.437	0.446	0.445	0.422	0.502
7:45:00	0.696	0.689	0.68	0.174	0.178	0.174	0.213	0.182	0.196	0.245	0.235	0.254	0.323	0.322	0.345	0.403	0.42	0.395	0.436	0.437	0.449	0.464	0.468	0.491	0.429	0.433	0.46	0.451	0.46	0.466	0.481	0.496	0.496	0.484	0.503	0.413	0.443	0.466	0.473	0.473	0.448	0.529
8:00:00	0.733	0.725	0.715	0.177	0.18	0.176	0.218	0.186	0.2	0.253	0.243	0.262	0.337	0.338	0.362	0.425	0.441	0.417	0.46	0.461	0.471	0.488	0.492	0.517	0.453	0.457	0.485	0.477	0.486	0.492	0.506	0.525	0.524	0.514	0.531	0.439	0.47	0.494	0.5	0.503	0.474	0.559
8:15:00	0.77	0.761	0.75	0.179	0.182	0.178	0.223	0.189	0.205	0.261	0.25	0.27	0.355	0.355	0.38	0.447	0.464	0.439	0.485	0.485	0.496	0.514	0.519	0.546	0.469	0.481	0.512	0.503	0.512	0.519	0.535	0.555	0.555	0.541	0.56	0.466	0.5	0.522	0.529	0.536	0.508	0.591
8:30:00	0.804	0.795	0.784	0.182	0.185	0.181	0.229	0.194	0.209	0.269	0.259	0.279	0.371	0.372	0.398	0.47	0.487	0.461	0.507	0.511	0.521	0.54	0.545	0.57	0.5	0.509	0.539	0.531	0.54	0.546	0.565	0.584	0.585	0.567	0.59	0.492	0.528	0.55	0.558	0.57	0.542	0.622
8:45:00	0.837	0.828	0.816	0.185	0.187	0.183	0.234	0.198	0.215	0.277	0.267	0.288	0.388	0.389	0.416	0.493	0.511	0.485	0.531	0.535	0.545	0.566	0.572	0.599	0.526	0.534	0.566	0.559	0.567	0.575	0.595	0.614	0.615	0.595	0.621	0.519	0.559	0.578	0.589	0.602	0.571	0.654
9:00:00	0.869	0.861	0.849	0.187	0.189	0.186	0.24	0.202	0.22	0.286	0.275	0.297	0.407	0.407	0.438	0.515	0.536	0.509	0.556	0.562	0.572	0.592	0.598	0.627	0.549	0.559	0.594	0.587	0.596	0.603	0.625	0.644	0.646	0.625	0.652	0.548	0.589	0.609	0.619	0.631	0.6	0.686
9:15:00	0.898	0.891	0.878	0.19	0.192	0.188	0.246	0.207	0.225	0.294	0.283	0.307	0.424	0.426	0.456	0.539	0.561	0.533	0.581	0.587	0.599	0.62	0.625	0.655	0.574	0.586	0.622	0.615	0.624	0.632	0.654	0.675	0.677	0.655	0.681	0.576	0.619	0.638	0.65	0.66	0.631	0.719
9:30:00	0.927	0.921	0.907	0.193	0.195	0.191	0.252	0.213	0.231	0.304	0.293	0.317	0.445	0.444	0.479	0.564	0.586	0.558	0.607	0.613	0.626	0.646	0.653	0.683	0.601	0.614	0.65	0.644	0.652	0.661	0.685	0.706	0.708	0.685	0.714	0.605	0.649	0.67	0.681	0.691	0.661	0.75
9:45:00	0.954	0.949	0.935	0.196	0.198	0.193	0.258	0.219	0.237	0.312	0.302	0.327	0.463	0.465	0.5	0.589	0.611	0.583	0.632	0.638	0.652	0.674	0.68	0.71	0.627	0.641	0.678	0.673	0.681	0.689	0.715	0.736	0.738	0.715	0.744	0.634	0.68	0.701	0.712	0.722	0.692	0.782
10:00:00	0.979	0.975	0.96	0.199	0.201	0.196	0.264	0.224	0.242	0.322	0.312	0.337	0.482	0.485	0.521	0.614	0.635	0.608	0.658	0.664	0.678	0.7	0.706	0.739	0.655	0.669	0.706	0.701	0.709	0.717	0.744	0.767	0.767	0.744	0.774	0.663	0.71	0.731	0.744	0.752	0.721	0.813
10:15:00	1.004	1	0.986	0.202	0.204	0.2	0.271	0.231	0.249	0.331	0.322	0.347	0.502	0.505	0.543	0.639	0.661	0.633	0.685	0.691	0.705	0.726	0.733	0.766	0.682	0.696	0.734	0.729	0.737	0.746	0.773	0.796	0.798	0.775	0.804	0.692	0.74	0.762	0.775	0.782	0.751	0.845
10:30:00	1.026	1.024	1.008	0.207	0.207	0.202	0.277	0.236	0.255	0.342	0.33	0.357	0.523	0.526	0.565	0.665	0.686	0.657	0.709	0.716	0.73	0.752	0.76	0.792	0.709	0.723	0.761	0.756	0.763	0.772	0.802	0.825	0.827	0.804	0.834	0.721	0.769	0.79	0.803	0.812	0.779	0.874
10:45:00	1.049	1.046	1.031	0.209	0.21	0.205	0.284	0.242	0.261	0.353	0.343	0.369	0.543	0.548	0.586	0.689	0.711	0.683	0.734	0.742	0.757	0.778	0.785	0.819	0.735	0.751	0.79	0.784	0.791	0.799	0.83	0.853	0.855	0.832	0.861	0.749	0.799	0.819	0.833	0.841	0.808	0.904
11:00:00	1.069	1.068	1.053	0.213	0.213	0.208	0.291	0.249	0.268	0.363	0.352	0.38	0.564	0.57	0.61	0.713	0.735	0.708	0.76	0.767	0.781	0.803	0.812	0.846	0.762	0.778	0.816	0.811	0.817	0.827	0.858	0.881	0.882	0.859	0.89	0.777	0.827	0.848	0.862	0.871	0.836	0.933
11:15:00	1.089	1.088	1.074	0.216	0.216	0.211	0.297	0.254	0.275	0.374	0.363	0.391	0.585	0.591	0.632	0.737	0.759	0.732	0.783	0.792	0.807	0.828	0.836	0.872	0.788	0.803	0.842	0.836	0.842	0.853	0.884	0.907	0.91	0.885	0.916	0.804	0.856	0.876	0.889	0.899	0.864	0.959
11:30:00	1.108	1.108	1.093	0.22	0.22	0.215	0.305	0.26	0.282	0.384	0.372	0.402	0.606	0.613	0.655	0.761	0.782	0.755	0.807	0.817	0.833	0.853	0.862	0.897	0.813	0.828	0.868	0.861	0.867	0.878	0.909	0.933	0.934	0.912	0.941	0.831	0.882	0.903	0.918	0.928	0.89	0.984
11:45:00	1.126	1.127	1.113	0.224	0.224	0.217	0.312	0.266	0.289	0.393	0.382	0.413	0.627	0.634	0.677	0.785	0.806	0.78	0.83	0.839	0.855	0.877	0.885	0.92	0.839	0.854	0.893	0.886	0.892	0.902	0.934	0.957	0.96	0.937	0.966	0.857	0.907	0.93	0.944	0.953	0.915	1.011
12:00:00	1.143	1.145	1.13	0.227	0.227	0.221	0.32	0.27	0.296	0.403	0.397	0.424	0.648	0.655	0.7	0.807	0.828	0.803	0.853	0.862	0.879	0.901	0.908	0.944	0.864	0.879	0.917	0.91	0.915	0.927	0.958	0.981	0.983	0.962	0.99	0.882	0.933	0.955	0.969	0.98	0.94	1.034
12:15:00	1.16	1.163	1.147	0.233	0.23	0.224	0.328	0.28	0.302	0.416	0.407	0.437	0.669	0.678	0.723	0.829	0.852	0.827	0.875	0.886	0.903	0.923	0.931	0.968	0.887	0.903	0.941	0.934	0.939	0.95	0.982	1.004	1.006	0.985	1.013	0.906	0.958	0.981	0.994	1.004	0.964	1.057
12:30:00	1.176	1.179	1.164	0.236	0.234	0.228	0.336	0.284	0.309	0.428	0.418	0.447	0.691	0.698	0.745	0.851	0.874	0.848	0.896	0.907	0.925	0.946	0.953	0.99	0.91	0.926	0.964	0.957	0.961	0.973	1.004	1.027	1.029	1.008	1.035	0.929	0.982	1.004	1.018	1.029	0.986	1.081
12:45:00	1.191	1.195	1.18	0.24	0.238	0.231	0.344	0.292	0.317	0.437	0.428	0.459	0.712	0.72	0.766	0.873	0.895	0.87	0.918	0.929	0.947	0.967	0.975	1.012	0.933	0.949	0.986	0.979	0.983	0.996	1.026	1.049	1.05	1.03	1.056	0.951	1.004	1.026	1.04	1.052	1.009	1.103
13:00:00	1.205	1.209	1.194	0.244	0.241	0.235	0.353	0.3	0.323	0.447	0.439	0.471	0.732	0.741	0.788	0.894	0.916	0.892	0.939	0.95	0.969	0.987	0.997	1.033	0.955	0.97	1.008	1	1.004	1.018	1.048	1.069	1.07	1.051	1.078	0.973	1.026	1.048	1.063	1.073	1.03	1.123
13:15:00	1.219	1.224	1.209	0.25	0.245	0.238	0.362	0.309	0.332	0.459	0.45	0.483	0.751	0.762	0.809	0.914	0.936	0.913	0.959	0.97	0.991	1.008	1.017	1.055	0.975	0.993	1.03	1.021	1.025	1.037	1.067	1.088	1.09	1.07	1.098	0.993	1.047	1.069	1.084	1.095	1.051	1.142
13:30:00	1.233	1.237	1.223	0.254	0.249	0.242	0.371	0.315	0.338	0.469	0.461	0.496	0.773	0.782	0.83	0.934	0.956	0.933	0.979	0.991	1.01	1.028	1.037	1.074	0.996	1.014	1.05	1.041	1.045	1.058	1.086	1.107	1.11	1.089	1.117	1.013	1.067	1.09	1.103	1.115	1.071	1.162
13:45:00	1.245	1.251	1.236	0.259	0.253	0.246	0.38	0.323	0.348	0.48	0.472	0.508	0.792	0.802	0.851	0.954	0.976	0.954	0.998	1.011	1.03	1.045	1.057	1.093	1.016	1.035	1.07	1.06	1.064	1.077	1.105	1.126	1.127	1.109	1.137	1.033	1.087	1.109	1.123	1.136	1.091	1.18
14:00:00	1.258	1.264	1.249	0.263	0.256	0.25	0.391	0.329	0.354	0.492	0.483	0.52	0.812	0.823	0.872	0.973	0.994	0.973	1.018	1.029	1.049	1.065	1.075	1.111	1.035	1.054	1.089	1.078	1.083	1.095	1.123	1.143	1.145	1.125	1.153	1.05	1.106	1.127	1.141	1.155	1.108	1.198
14:15:00	1.269	1.276	1.261	0.268	0.26	0.254	0.401	0.337	0.362	0.503	0.496	0.533	0.831	0.841	0.89	0.992	1.013	0.993	1.035	1.049	1.068	1.083	1.093	1.129	1.054	1.073	1.107	1.097	1.102	1.114	1.14	1.16	1.162	1.143	1.171	1.069	1.124	1.146	1.159	1.172	1.125	1.214
14:30:00	1.28	1.287	1.273	0.272	0.264	0.257	0.412	0.342	0.368	0.514	0.507	0.546	0.85	0.861	0.909	1.01	1.031	1.012	1.052	1.066	1.086	1.1	1.11	1.147	1.072	1.091	1.125	1.113	1.118	1.132	1.156	1.176	1.178	1.159	1.186	1.086	1.141	1.162	1.176	1.189	1.141	1.231
14:45:00	1.291	1.299	1.285	0.276	0.268	0.26	0.424	0.347	0.376	0.527	0.519	0.558	0.868	0.88	0.929	1.028	1.049	1.03	1.07	1.083	1.103	1.117	1.128	1.163	1.089	1.109	1.143	1.13	1.135	1.148	1.172	1.191	1.193	1.174	1.201	1.103	1.158	1.18	1.192	1.204	1.158	1.246
15:00:00	1.302	1.31	1.296	0.282	0.273	0.265	0.436	0.352	0.385	0.539	0.532	0.571	0.886	0.898	0.948	1.045	1.065	1.048	1.087	1.101	1.121	1.133	1.144	1.179	1.107	1.128	1.159	1.147	1.15	1.166	1.187	1.207	1.209	1.189	1.215	1.119	1.174	1.195	1.208	1.222	1.173	1.262
15:15:00	1.312	1.32	1.306	0.287	0.277	0.27	0.449	0.36	0.393	0.55	0.545	0.584	0.904	0.917	0.966	1.062	1.081	1.065	1.103	1.117	1.137	1.149	1.161	1.196	1.123	1.145	1.176	1.164	1.166	1.181	1.202	1.221	1.223	1.204	1.231	1.134	1.189	1.211	1.223	1.236	1.188	1.275
15:30:00	1.32	1.33	1.316	0.29	0.281	0.273	0.461	0.376	0.401	0.562	0.557	0.597	0.921	0.933	0.983	1.078	1.097	1.081	1.118	1.132	1.152	1.163	1.176	1.21	1.139	1.159	1.191	1.178	1.181	1.196	1.215	1.235	1.236	1.217	1.243	1.149	1.204	1.225	1.237	1.25	1.202	1.288
15:45:00	1.328	1.339	1.325	0.296	0.285	0.278	0.475	0.377	0.412	0.574	0.569	0.61	0.938	0.951	1.001	1.093	1.113	1.097	1.134	1.148	1.167	1.179	1.191	1.224	1.154	1.175	1.206	1.192	1.196	1.21	1.23	1.248	1.248	1.23	1.256	1.161	1.217	1.239	1.251	1.263	1.216	1.301
16:00:00	1.337	1.348	1.335	0.3	0.289	0.282	0.487	0.384	0.42	0.586	0.581	0.624	0.954	0.968	1.018	1.109	1.128	1.114	1.149	1.163	1.182	1.193	1.204	1.239	1.17	1.19	1.221	1.207	1.211	1.225	1.243	1.26	1.261	1.243	1.27	1.175	1.231	1.253	1.264	1.277	1.229	1.314
16:15:00	1.345	1.357	1.343	0.304	0.294	0.285	0.503	0.392	0.428	0.598	0.594	0.637	0.97	0.985	1.035	1.124	1.143	1.129	1.163	1.177	1.196	1.207	1.218	1.252	1.184	1.204	1.234	1.221	1.223	1.238	1.255	1.273	1.274	1.255	1.282	1.188	1.244	1.266	1.277	1.288	1.242	1.325
16:30:00	1.353	1.365	1.353	0.31	0.298	0.291	0.517	0.398	0.436	0.61	0.606	0.649	0.987	1	1.051	1.138	1.157	1.145	1.177	1.191	1.21	1.22	1.232	1.264	1.198	1.218	1.247	1.234	1.236	1.25	1.267	1.285	1.285	1.267	1.292	1.2	1.256	1.278	1.289	1.301	1.254	1.336
16:45:00	1.361	1.373	1.361	0.316	0.302	0.295	0.532	0.407	0.444	0.622	0.618	0.662	1.002	1.017	1.066	1.152	1.17	1.158	1.19	1.204	1.213	1.232	1.244	1.276	1.211	1.231	1.26	1.246	1.248	1.264	1.278	1.295	1.296	1.277	1.302	1.213	1.268	1.29	1.3	1.312	1.266	1.347
17:00:00	1.367	1.381	1.368	0.319	0.307	0.299	0.549	0.419	0.452	0.634	0.631	0.675	1.018	1.031	1.082	1.165	1.182	1.167	1.202	1.216	1.219	1.244	1.256	1.283	1.225	1.244	1.272	1.259	1.26	1.275	1.288	1.306	1.306	1.288	1.313	1.223	1.279	1.3	1.311	1.322	1.277	1.357
17:15:00	1.375	1.388	1.376	0.325	0.312	0.304	0.564	0.425	0.461	0.647	0.643	0.688	1.032	1.047	1.097	1.179	1.196	1.175	1.215	1.223	1.231	1.257	1.268	1.288	1.238	1.258	1.285	1.27	1.272	1.287	1.3	1.315	1.318	1.298	1.324	1.235	1.29	1.311	1.322	1.333	1.289	1.367
17:30:00	1.381	1.395	1.383	0.331	0.317	0.308	0.583	0.434	0.47	0.659	0.656	0.701	1.047	1.062	1.112	1.192	1.208	1.182	1.228	1.231	1.241	1.269	1.277	1.288	1.25	1.27	1.297	1.282	1.284	1.298	1.309	1.325	1.326	1.309	1.333	1.246	1.301	1.322	1.332	1.342	1.3	1.377
17:45:00	1.387	1.401	1.39	0.337	0.321	0.314	0.597	0.442	0.478	0.671	0.669	0.714	1.061	1.075	1.126	1.205	1.221	1.19	1.239	1.242	1.25	1.281	1.289	1.295	1.262	1.281	1.308	1.292	1.294	1.308	1.318	1.335	1.335	1.317	1.342	1.255	1.312	1.331	1.342	1.351	1.309	1.384
18:00:00	1.393	1.408	1.397	0.341	0.327	0.319	0.612	0.452	0.487	0.683	0.68	0.727	1.075	1.09	1.139	1.217	1.223	1.198	1.25	1.252	1.26	1.291	1.295	1.304	1.273	1.293	1.319	1.304	1.305	1.318	1.328	1.345	1.344	1.327	1.351	1.264	1.322	1.341	1.351	1.361	1.319	1.393
18:15:00	1.398	1.414	1.403	0.348	0.332	0.323	0.629	0.462	0.497	0.695	0.693	0.74	1.089	1.103	1.153	1.229	1.224	1.207	1.261	1.261	1.27	1.302	1.3	1.312	1.284	1.304	1.325	1.313	1.315	1.329	1.336	1.354	1.352	1.335	1.36	1.274	1.331	1.35	1.361	1.369	1.329	1.401
18:30:00	1.402	1.419	1.409	0.354	0.337	0.328	0.645	0.471	0.506	0.707	0.704	0.753	1.102	1.117	1.166	1.24	1.23	1.212	1.269	1.27	1.279	1.312	1.308	1.321	1.294	1.313	1.327	1.323	1.323	1.337	1.345	1.361	1.36	1.344	1.367	1.282	1.34	1.359	1.368	1.376	1.337	1.409
18:45:00	1.404	1.423	1.414	0.362	0.343	0.332	0.66	0.481	0.516	0.719	0.717	0.765	1.115	1.13	1.179	1.251	1.234	1.214	1.279	1.278	1.288	1.321	1.317	1.331	1.305	1.323	1.334	1.333	1.333	1.347	1.353	1.37	1.368	1.351	1.376	1.292	1.348	1.367	1.377	1.384	1.345	1.417
19:00:00	1.405	1.427	1.418	0.369	0.348	0.338	0.678	0.49	0.524	0.732	0.729	0.777	1.128	1.143	1.191	1.249	1.239	1.213	1.289	1.288	1.297	1.331	1.324	1.34	1.314	1.334	1.339	1.341	1.342	1.355	1.361	1.377	1.375	1.359	1.383	1.299	1.356	1.375	1.385	1.389	1.354	1.423
19:15:00	1.406	1.429	1.422	0.378	0.352	0.341	0.695	0.5	0.534	0.744	0.74	0.789	1.14	1.155	1.204	1.255	1.243	1.207	1.293	1.297	1.305	1.338	1.331	1.349	1.325	1.342	1.34	1.35	1.351	1.363	1.369	1.386	1.383	1.367	1.389	1.307	1.364	1.383	1.392	1.395	1.362	1.43
19:30:00	1.407	1.431	1.423	0.385	0.358	0.347	0.713	0.509	0.543	0.756	0.753	0.801	1.153	1.167	1.216	1.262	1.25	1.199	1.301	1.305	1.313	1.342	1.338	1.357	1.333	1.351	1.338	1.358	1.358	1.371	1.377	1.392	1.389	1.374	1.396	1.315	1.372	1.39	1.399	1.398	1.369	1.436
19:45:00	1.406	1.431	1.425	0.392	0.364	0.352	0.726	0.519	0.552	0.768	0.766	0.814	1.164	1.178	1.228	1.27	1.257	1.193	1.307	1.314	1.32	1.349	1.345	1.366	1.343	1.359	1.338	1.367	1.367	1.378	1.383	1.4	1.396	1.38	1.403	1.322	1.379	1.397	1.407	1.4	1.376	1.441
20:00:00	1.406	1.432	1.426	0.396	0.371	0.358	0.742	0.529	0.562	0.78	0.777	0.826	1.176	1.19	1.24	1.279	1.264	1.193	1.314	1.322	1.326	1.353	1.352	1.374	1.351	1.369	1.337	1.375	1.374	1.383	1.39	1.406	1.403	1.387	1.409	1.329	1.386	1.403	1.413	1.402	1.381	1.445
20:15:00	1.406	1.432	1.425	0.396	0.374	0.362	0.759	0.538	0.571	0.791	0.788	0.838	1.187	1.201	1.25	1.288	1.271	1.195	1.321	1.33	1.331	1.358	1.359	1.381	1.359	1.377	1.337	1.381	1.38	1.389	1.396	1.412	1.409	1.393	1.414	1.335	1.392	1.41	1.418	1.402	1.386	1.449
20:30:00	1.405	1.431	1.426	0.401	0.381	0.368	0.781	0.548	0.581	0.804	0.8	0.85	1.198	1.211	1.261	1.295	1.278	1.202	1.329	1.338	1.337	1.365	1.366	1.389	1.367	1.379	1.34	1.388	1.387	1.394	1.402	1.418	1.415	1.398	1.419	1.34	1.397	1.415	1.423	1.403	1.39	1.451
20:45:00	1.404	1.431	1.425	0.409	0.385	0.374	0.801	0.559	0.591	0.816	0.812	0.861	1.209	1.222	1.27	1.298	1.284	1.208	1.336	1.346	1.34	1.371	1.373	1.396	1.373	1.381	1.34	1.394	1.391	1.397	1.407	1.423	1.42	1.402	1.423	1.345	1.402	1.42	1.427	1.403	1.392	1.452
21:00:00	1.403	1.43	1.425	0.417	0.391	0.379	0.824	0.567	0.6	0.828	0.823	0.873	1.22	1.232	1.28	1.305	1.289	1.216	1.344	1.354	1.344	1.377	1.379	1.402	1.377	1.384	1.34	1.401	1.396	1.399	1.411	1.427	1.422	1.404	1.426	1.349	1.406	1.423	1.429	1.402	1.393	1.453
21:15:00	1.403	1.43	1.425	0.424	0.397	0.386	0.84	0.578	0.61	0.84	0.834	0.884	1.229	1.242	1.29	1.311	1.296	1.224	1.351	1.363	1.348	1.383	1.386	1.408	1.381	1.39	1.342	1.406	1.4	1.397	1.415	1.43	1.425	1.406	1.427	1.351	1.409	1.425	1.431	1.401	1.393	1.452
21:30:00	1.403	1.429	1.424	0.433	0.403	0.39	0.86	0.588	0.622	0.851	0.846	0.895	1.239	1.252	1.3	1.317	1.302	1.232	1.358	1.371	1.35	1.388	1.392	1.415	1.384	1.396	1.343	1.41	1.4	1.401	1.417	1.433	1.426	1.407	1.428	1.351	1.41	1.427	1.432	1.401	1.394	1.453
21:45:00	1.401	1.429	1.424	0.442	0.407	0.395	0.872	0.599	0.632	0.862	0.857	0.906	1.25	1.262	1.309	1.323	1.308	1.239	1.365	1.379	1.353	1.394	1.397	1.42	1.385	1.405	1.344	1.412	1.402	1.4	1.418	1.434	1.428	1.407	1.429	1.353	1.411	1.427	1.433	1.4	1.394	1.453
22:00:00	1.401	1.428	1.423	0.449	0.414	0.401	0.885	0.61	0.641	0.872	0.867	0.917	1.258	1.271	1.318	1.33	1.314	1.244	1.373	1.388	1.357	1.401	1.403	1.425	1.384	1.413	1.347	1.414	1.391	1.4	1.418	1.436	1.428	1.408	1.428	1.353	1.412	1.428	1.433	1.4	1.394	1.453
22:15:00	1.401	1.428	1.422	0.459	0.421	0.406	0.897	0.622	0.653	0.885	0.877	0.927	1.268	1.28	1.326	1.337	1.32	1.246	1.379	1.397	1.36	1.406	1.407	1.429	1.377	1.418	1.349	1.414	1.379	1.399	1.419	1.436	1.428	1.407	1.428	1.353	1.412	1.427	1.433	1.4	1.393	1.453
22:30:00	1.4	1.427	1.421	0.468	0.425	0.41	0.904	0.634	0.662	0.895	0.887	0.938	1.277	1.29	1.334	1.343	1.325	1.237	1.385	1.406	1.363	1.411	1.409	1.432	1.369	1.423	1.349	1.413	1.372	1.398	1.418	1.436	1.428	1.406	1.427	1.353	1.411	1.427	1.433	1.399	1.393	1.452
22:45:00	1.399	1.427	1.421	0.477	0.43	0.415	0.911	0.644	0.672	0.907	0.898	0.948	1.286	1.298	1.341	1.349	1.33	1.259	1.392	1.414	1.366	1.416	1.412	1.436	1.365	1.428	1.35	1.411	1.366	1.396	1.419	1.435	1.427	1.406	1.428	1.352	1.411	1.427	1.433	1.399	1.392	1.452
23:00:00	1.399	1.426	1.421	0.487	0.434	0.419	0.923	0.656	0.683	0.918	0.909	0.959	1.294	1.306	1.345	1.356	1.335	1.232	1.398	1.423	1.369	1.42	1.414	1.439	1.359	1.431	1.351	1.41	1.362	1.395	1.419	1.435	1.43	1.405	1.426	1.352	1.411	1.427	1.433	1.397	1.392	1.451
23:15:00	1.398	1.426	1.42	0.497	0.438	0.424	0.923	0.668	0.693	0.929	0.918	0.969	1.302	1.313	1.35	1.361	1.34	1.238	1.404	1.432	1.37	1.423	1.414	1.442	1.352	1.433	1.351	1.405	1.357	1.393	1.417	1.436	1.427	1.405	1.425	1.352	1.411	1.427	1.432	1.397	1.391	1.451
23:30:00	1.398	1.426	1.42	0.508	0.443	0.427	0.935	0.682	0.702	0.939	0.93	0.978	1.311	1.321	1.356	1.368	1.345	1.245	1.41	1.44	1.374	1.426	1.414	1.452	1.346	1.435	1.351	1.402	1.353	1.386	1.418	1.435	1.427	1.404	1.426	1.351	1.41	1.427	1.432	1.397	1.392	1.45
23:45:00	1.397	1.425	1.418	0.519	0.449	0.431	0.954	0.691	0.713	0.949	0.94	0.988	1.318	1.329	1.362	1.373	1.349	1.249	1.415	1.446	1.376	1.428	1.416	1.465	1.341	1.436	1.35	1.4	1.35	1.378	1.417	1.434	1.426	1.404	1.425	1.351	1.41	1.427	1.431	1.396	1.392	1.45
24:00:00	1.397	1.424	1.418	0.53	0.455	0.435	0.952	0.705	0.725	0.96	0.95	0.999	1.326	1.336	1.364	1.378	1.353	1.254	1.42	1.452	1.378	1.429	1.42	1.472	1.337	1.438	1.349	1.397	1.348	1.37	1.417	1.435	1.426	1.403	1.425	1.351	1.41	1.426	1.431	1.396	1.39	1.449
24:15:00	1.396	1.424	1.418	0.544	0.462	0.44	0.972	0.718	0.736	0.97	0.96	1.008	1.333	1.344	1.365	1.383	1.357	1.258	1.425	1.458	1.379	1.431	1.419	1.476	1.334	1.438	1.348	1.394	1.347	1.363	1.416	1.434	1.425	1.402	1.424	1.35	1.409	1.425	1.431	1.395	1.39	1.449
24:30:00	1.396	1.423	1.418	0.553	0.47	0.445	0.981	0.735	0.75	0.98	0.969	1.017	1.34	1.35	1.363	1.386	1.361	1.25	1.428	1.46	1.379	1.432	1.417	1.479	1.331	1.441	1.347	1.391	1.345	1.356	1.417	1.433	1.425	1.401	1.423	1.35	1.408	1.424	1.43	1.395	1.39	1.448
24:45:00	1.396	1.423	1.417	0.565	0.477	0.451	0.984	0.748	0.764	0.991	0.978	1.026	1.348	1.357	1.361	1.39	1.363	1.256	1.431	1.464	1.378	1.433	1.415	1.48	1.331	1.442	1.347	1.388	1.346	1.351	1.416	1.433	1.425	1.401	1.423	1.349	1.409	1.424	1.429	1.394	1.388	1.448
25:00:00	1.395	1.423	1.417	0.575	0.482	0.458	1.012	0.757	0.776	1	0.987	1.034	1.354	1.363	1.359	1.391	1.365	1.294	1.432	1.466	1.377	1.433	1.41	1.479	1.328	1.444	1.345	1.385	1.345	1.346	1.415	1.433	1.425	1.4	1.422	1.348	1.408	1.424	1.429	1.394	1.388	1.447
25:15:00	1.395	1.422	1.416	0.587	0.487	0.466	1.009	0.775	0.788	1.01	0.996	1.044	1.361	1.369	1.357	1.393	1.365	1.291	1.435	1.466	1.375	1.434	1.408	1.479	1.328	1.445	1.345	1.382	1.345	1.339	1.415	1.433	1.424	1.4	1.422	1.348	1.407	1.424	1.429	1.394	1.387	1.447
25:30:00	1.394	1.422	1.416	0.601	0.494	0.475	1.034	0.788	0.806	1.02	1.004	1.052	1.367	1.367	1.357	1.394	1.366	1.281	1.437	1.466	1.374	1.435	1.406	1.479	1.327	1.447	1.343	1.379	1.344	1.334	1.417	1.432	1.423	1.399	1.421	1.348	1.407	1.423	1.429	1.394	1.388	1.447
25:45:00	1.394	1.421	1.415	0.615	0.499	0.484	1.051	0.803	0.813	1.029	1.014	1.06	1.375	1.359	1.357	1.394	1.367	1.261	1.437	1.467	1.373	1.437	1.404	1.479	1.326	1.448	1.342	1.377	1.344	1.33	1.414	1.432	1.423	1.399	1.421	1.348	1.407	1.423	1.428	1.394	1.387	1.447
26:00:00	1.393	1.421	1.415	0.63	0.505	0.491	1.046	0.815	0.822	1.039	1.022	1.068	1.382	1.367	1.36	1.393	1.366	1.247	1.438	1.466	1.371	1.436	1.4	1.478	1.324	1.448	1.341	1.374	1.343	1.325	1.413	1.432	1.422	1.399	1.42	1.348	1.406	1.423	1.428	1.392	1.386	1.446
26:15:00	1.393	1.421	1.414	0.642	0.508	0.499	1.037	0.82	0.832	1.048	1.03	1.077	1.388	1.382	1.365	1.392	1.366	1.225	1.439	1.466	1.37	1.437	1.397	1.478	1.323	1.449	1.341	1.371	1.342	1.322	1.413	1.431	1.422	1.398	1.421	1.347	1.405	1.422	1.427	1.392	1.387	1.446
26:30:00	1.392	1.42	1.414	0.651	0.512	0.503	1.044	0.831	0.841	1.056	1.038	1.084	1.38	1.395	1.369	1.392	1.365	1.23	1.439	1.467	1.368	1.437	1.394	1.476	1.322	1.45	1.339	1.368	1.341	1.318	1.412	1.431	1.421	1.397	1.419	1.346	1.405	1.422	1.427	1.392	1.385	1.445
26:45:00	1.393	1.42	1.414	0.662	0.517	0.509	1.035	0.847	0.85	1.065	1.047	1.093	1.371	1.407	1.375	1.389	1.365	1.243	1.44	1.466	1.369	1.438	1.39	1.475	1.321	1.452	1.339	1.365	1.341	1.316	1.412	1.43	1.422	1.397	1.419	1.346	1.404	1.421	1.426	1.391	1.385	1.445
27:00:00	1.393	1.42	1.414	0.673	0.524	0.515	1.054	0.859	0.86	1.073	1.055	1.1	1.372	1.417	1.377	1.387	1.365	1.252	1.442	1.468	1.366	1.44	1.388	1.474	1.321	1.452	1.338	1.365	1.34	1.314	1.412	1.43	1.421	1.397	1.418	1.346	1.403	1.421	1.425	1.391	1.385	1.444
27:15:00	1.392	1.419	1.413	0.691	0.529	0.52	1.053	0.873	0.87	1.082	1.063	1.108	1.376	1.425	1.377	1.385	1.364	1.262	1.444	1.468	1.367	1.44	1.386	1.473	1.321	1.452	1.337	1.363	1.339	1.313	1.412	1.43	1.421	1.397	1.418	1.345	1.403	1.421	1.425	1.391	1.384	1.444
27:30:00	1.392	1.419	1.413	0.704	0.535	0.525	1.081	0.892	0.887	1.09	1.071	1.116	1.38	1.431	1.378	1.384	1.364	1.26	1.446	1.473	1.367	1.44	1.385	1.472	1.319	1.454	1.336	1.361	1.339	1.311	1.411	1.429	1.421	1.396	1.419	1.345	1.403	1.422	1.425	1.39	1.384	1.444
27:45:00	1.392	1.418	1.412	0.717	0.541	0.53	1.088	0.908	0.899	1.1	1.079	1.123	1.383	1.436	1.377	1.381	1.364	1.263	1.447	1.473	1.366	1.44	1.384	1.471	1.319	1.454	1.335	1.36	1.339	1.309	1.412	1.429	1.42	1.395	1.418	1.344	1.403	1.42	1.424	1.39	1.384	1.443
28:00:00	1.391	1.418	1.412	0.725	0.547	0.535	1.092	0.914	0.905	1.107	1.085	1.131	1.387	1.44	1.377	1.38	1.363	1.274	1.448	1.47	1.365	1.44	1.38	1.468	1.318	1.453	1.334	1.358	1.339	1.309	1.411	1.429	1.419	1.396	1.417	1.344	1.402	1.419	1.424	1.39	1.384	1.442
28:15:00	1.391	1.417	1.411	0.737	0.553	0.54	1.097	0.923	0.912	1.115	1.093	1.138	1.39	1.445	1.376	1.379	1.363	1.274	1.447	1.475	1.365	1.44	1.379	1.464	1.317	1.453	1.335	1.356	1.338	1.307	1.41	1.429	1.419	1.395	1.417	1.343	1.401	1.419	1.424	1.389	1.383	1.442
28:30:00	1.39	1.418	1.411	0.752	0.56	0.547	1.102	0.933	0.924	1.123	1.1	1.145	1.394	1.45	1.376	1.378	1.363	1.277	1.446	1.472	1.366	1.44	1.377	1.461	1.317	1.454	1.334	1.355	1.338	1.308	1.411	1.428	1.42	1.395	1.417	1.343	1.402	1.419	1.423	1.39	1.383	1.443
28:45:00	1.39	1.417	1.411	0.762	0.566	0.552	1.13	0.937	0.932	1.131	1.107	1.152	1.396	1.455	1.374	1.376	1.363	1.28	1.444	1.472	1.37	1.44	1.376	1.456	1.316	1.454	1.335	1.352	1.337	1.303	1.409	1.428	1.419	1.394	1.416	1.343	1.401	1.418	1.423	1.389	1.382	1.442
29:00:00	1.39	1.417	1.411	0.77	0.573	0.558	1.141	0.946	0.943	1.138	1.115	1.159	1.398	1.46	1.373	1.375	1.363	1.283	1.443	1.475	1.374	1.44	1.376	1.447	1.317	1.456	1.339	1.351	1.337	1.302	1.41	1.428	1.419	1.394	1.415	1.343	1.401	1.418	1.423	1.389	1.382	1.442
29:15:00	1.389	1.416	1.41	0.782	0.577	0.564	1.157	0.955	0.958	1.145	1.121	1.165	1.401	1.462	1.371	1.374	1.362	1.283	1.443	1.476	1.37	1.44	1.376	1.436	1.316	1.455	1.34	1.35	1.337	1.302	1.409	1.427	1.418	1.393	1.415	1.341	1.4	1.418	1.422	1.388	1.381	1.441
29:30:00	1.389	1.416	1.41	0.788	0.583	0.571	1.167	0.971	0.969	1.152	1.128	1.172	1.404	1.464	1.371	1.372	1.363	1.283	1.441	1.471	1.367	1.441	1.374	1.424	1.315	1.455	1.344	1.347	1.337	1.302	1.409	1.427	1.418	1.393	1.415	1.341	1.4	1.417	1.423	1.388	1.381	1.441
29:45:00	1.389	1.415	1.41	0.804	0.59	0.577	1.171	0.988	0.98	1.159	1.135	1.179	1.405	1.466	1.369	1.372	1.362	1.283	1.44	1.468	1.364	1.441	1.373	1.412	1.315	1.455	1.349	1.347	1.337	1.305	1.408	1.427	1.418	1.393	1.415	1.341	1.4	1.417	1.422	1.387	1.381	1.441
30:00:00	1.389	1.416	1.41	0.818	0.596	0.583	1.149	0.996	0.99	1.167	1.143	1.185	1.408	1.468	1.369	1.371	1.363	1.285	1.438	1.47	1.361	1.441	1.371	1.403	1.314	1.455	1.352	1.345	1.336	1.307	1.408	1.427	1.417	1.392	1.414	1.341	1.399	1.418	1.422	1.388	1.38	1.441
30:15:00	1.387	1.415	1.409	0.823	0.602	0.588	1.154	1.003	0.995	1.173	1.149	1.191	1.409	1.469	1.367	1.369	1.362	1.285	1.437	1.469	1.358	1.44	1.368	1.399	1.314	1.455	1.352	1.342	1.335	1.307	1.408	1.425	1.415	1.392	1.413	1.34	1.399	1.416	1.421	1.386	1.379	1.44
30:30:00	1.388	1.415	1.409	0.838	0.608	0.594	1.181	1.001	1.004	1.18	1.155	1.197	1.412	1.472	1.366	1.368	1.362	1.287	1.436	1.472	1.359	1.44	1.366	1.403	1.313	1.456	1.352	1.341	1.336	1.309	1.408	1.426	1.416	1.392	1.412	1.339	1.399	1.416	1.421	1.386	1.38	1.44
30:45:00	1.387	1.415	1.409	0.853	0.614	0.6	1.163	1.017	1.013	1.187	1.161	1.204	1.414	1.474	1.364	1.367	1.361	1.287	1.435	1.47	1.359	1.443	1.364	1.408	1.313	1.456	1.356	1.34	1.335	1.31	1.407	1.425	1.416	1.391	1.413	1.339	1.398	1.416	1.421	1.386	1.379	1.44
31:00:00	1.387	1.413	1.408	0.849	0.621	0.606	1.16	1.03	1.029	1.193	1.168	1.21	1.416	1.475	1.364	1.365	1.362	1.287	1.433	1.462	1.361	1.446	1.361	1.408	1.313	1.456	1.36	1.338	1.335	1.313	1.407	1.425	1.415	1.391	1.413	1.339	1.398	1.415	1.421	1.386	1.379	1.439
31:15:00	1.387	1.414	1.408	0.864	0.627	0.613	1.146	1.04	1.039	1.2	1.174	1.217	1.418	1.478	1.361	1.365	1.362	1.29	1.433	1.463	1.361	1.45	1.359	1.408	1.313	1.456	1.365	1.337	1.333	1.317	1.406	1.425	1.415	1.391	1.412	1.338	1.398	1.415	1.42	1.385	1.379	1.439
31:30:00	1.386	1.413	1.408	0.867	0.633	0.619	1.179	1.049	1.052	1.206	1.18	1.221	1.419	1.48	1.36	1.363	1.361	1.288	1.431	1.471	1.363	1.451	1.356	1.403	1.311	1.455	1.369	1.335	1.333	1.319	1.406	1.424	1.414	1.39	1.412	1.338	1.397	1.414	1.419	1.385	1.378	1.438
31:45:00	1.386	1.414	1.408	0.882	0.639	0.626	1.234	1.049	1.062	1.213	1.186	1.228	1.422	1.481	1.36	1.363	1.362	1.289	1.43	1.469	1.365	1.452	1.355	1.401	1.311	1.456	1.369	1.334	1.333	1.323	1.406	1.424	1.415	1.39	1.411	1.337	1.398	1.415	1.42	1.385	1.378	1.438
32:00:00	1.386	1.413	1.407	0.891	0.646	0.632	1.266	1.056	1.061	1.219	1.193	1.234	1.422	1.484	1.358	1.361	1.362	1.29	1.429	1.459	1.367	1.452	1.352	1.399	1.312	1.456	1.366	1.333	1.332	1.322	1.405	1.424	1.415	1.39	1.411	1.337	1.397	1.414	1.419	1.385	1.377	1.438
32:15:00	1.385	1.413	1.407	0.9	0.652	0.638	1.238	1.065	1.064	1.226	1.198	1.24	1.423	1.486	1.357	1.361	1.362	1.293	1.428	1.462	1.368	1.452	1.35	1.394	1.311	1.457	1.363	1.331	1.332	1.325	1.405	1.424	1.413	1.389	1.411	1.337	1.396	1.414	1.419	1.385	1.377	1.438
32:30:00	1.385	1.413	1.406	0.906	0.658	0.645	1.309	1.065	1.073	1.232	1.205	1.246	1.425	1.488	1.356	1.36	1.362	1.293	1.425	1.471	1.37	1.452	1.348	1.397	1.311	1.457	1.357	1.331	1.332	1.328	1.406	1.423	1.413	1.389	1.41	1.337	1.397	1.414	1.419	1.384	1.377	1.437
32:45:00	1.385	1.413	1.406	0.918	0.666	0.65	1.278	1.072	1.076	1.238	1.212	1.252	1.427	1.491	1.355	1.359	1.362	1.294	1.426	1.462	1.372	1.453	1.346	1.394	1.312	1.457	1.345	1.329	1.33	1.33	1.405	1.423	1.413	1.389	1.41	1.336	1.397	1.414	1.419	1.384	1.376	1.438
33:00:00	1.384	1.412	1.407	0.93	0.671	0.657	1.137	1.075	1.092	1.244	1.217	1.257	1.428	1.491	1.354	1.359	1.362	1.296	1.425	1.464	1.373	1.452	1.344	1.39	1.311	1.457	1.334	1.328	1.33	1.332	1.405	1.423	1.413	1.388	1.409	1.336	1.396	1.414	1.419	1.383	1.376	1.437
33:15:00	1.384	1.411	1.406	0.939	0.677	0.664	1.223	1.084	1.094	1.249	1.223	1.262	1.427	1.492	1.352	1.358	1.362	1.298	1.422	1.462	1.373	1.452	1.343	1.383	1.311	1.457	1.327	1.327	1.33	1.343	1.404	1.422	1.413	1.388	1.409	1.336	1.396	1.413	1.418	1.383	1.376	1.437
33:30:00	1.384	1.411	1.406	0.954	0.684	0.67	1.226	1.088	1.095	1.255	1.228	1.267	1.431	1.495	1.352	1.357	1.362	1.298	1.421	1.473	1.376	1.451	1.341	1.382	1.31	1.457	1.32	1.326	1.328	1.342	1.404	1.422	1.412	1.387	1.409	1.335	1.396	1.412	1.418	1.383	1.375	1.436
33:45:00	1.384	1.411	1.405	0.965	0.69	0.677	1.223	1.095	1.085	1.261	1.234	1.273	1.432	1.495	1.351	1.356	1.362	1.3	1.419	1.465	1.377	1.45	1.341	1.382	1.311	1.458	1.315	1.325	1.328	1.323	1.404	1.422	1.411	1.387	1.409	1.335	1.395	1.412	1.417	1.383	1.375	1.436
34:00:00	1.383	1.411	1.406	0.974	0.697	0.685	1.192	1.096	1.081	1.266	1.24	1.279	1.432	1.495	1.35	1.356	1.362	1.3	1.419	1.463	1.379	1.446	1.341	1.385	1.31	1.458	1.313	1.325	1.327	1.32	1.404	1.423	1.411	1.387	1.409	1.335	1.395	1.412	1.417	1.383	1.375	1.436
34:15:00	1.383	1.41	1.405	0.996	0.703	0.692	1.22	1.103	1.087	1.273	1.245	1.284	1.431	1.502	1.349	1.354	1.361	1.301	1.416	1.477	1.381	1.443	1.341	1.39	1.31	1.458	1.311	1.323	1.326	1.321	1.403	1.422	1.411	1.387	1.408	1.335	1.395	1.412	1.417	1.382	1.375	1.436
34:30:00	1.383	1.411	1.405	1.012	0.709	0.699	1.135	1.106	1.087	1.279	1.251	1.289	1.432	1.504	1.349	1.353	1.362	1.302	1.414	1.461	1.383	1.44	1.341	1.396	1.31	1.457	1.311	1.323	1.326	1.329	1.403	1.421	1.411	1.386	1.408	1.334	1.395	1.411	1.417	1.382	1.374	1.436
34:45:00	1.382	1.41	1.404	1.021	0.716	0.706	1.165	1.117	1.086	1.284	1.257	1.294	1.434	1.504	1.349	1.352	1.361	1.306	1.412	1.459	1.385	1.436	1.342	1.401	1.309	1.457	1.311	1.321	1.324	1.333	1.404	1.42	1.411	1.386	1.407	1.334	1.394	1.411	1.416	1.382	1.374	1.435
35:00:00	1.382	1.41	1.404	1.015	0.722	0.713	1.157	1.122	1.09	1.289	1.263	1.299	1.435	1.506	1.348	1.352	1.361	1.308	1.41	1.467	1.389	1.436	1.342	1.405	1.31	1.457	1.311	1.321	1.324	1.337	1.403	1.421	1.411	1.386	1.407	1.334	1.395	1.412	1.416	1.382	1.374	1.436
35:15:00	1.382	1.41	1.404	1.017	0.728	0.72	1.117	1.135	1.093	1.295	1.268	1.305	1.435	1.507	1.347	1.351	1.361	1.311	1.408	1.468	1.393	1.431	1.343	1.412	1.309	1.458	1.314	1.32	1.322	1.339	1.402	1.42	1.411	1.386	1.407	1.333	1.394	1.411	1.416	1.381	1.373	1.436
35:30:00	1.382	1.41	1.404	1.035	0.735	0.727	1.172	1.128	1.1	1.301	1.273	1.309	1.435	1.507	1.347	1.351	1.362	1.313	1.407	1.464	1.395	1.426	1.343	1.418	1.309	1.459	1.314	1.319	1.321	1.344	1.403	1.421	1.41	1.385	1.406	1.333	1.394	1.411	1.415	1.381	1.373	1.435
35:45:00	1.381	1.409	1.404	1.033	0.742	0.734	1.168	1.123	1.113	1.306	1.279	1.315	1.435	1.508	1.346	1.35	1.362	1.316	1.406	1.463	1.398	1.421	1.343	1.426	1.309	1.458	1.315	1.318	1.32	1.345	1.402	1.42	1.41	1.385	1.406	1.333	1.394	1.41	1.416	1.381	1.373	1.435
36:00:00	1.38	1.409	1.403	1.053	0.748	0.741	1.175	1.114	1.116	1.311	1.284	1.319	1.437	1.509	1.345	1.349	1.361	1.322	1.406	1.471	1.401	1.417	1.343	1.435	1.311	1.458	1.317	1.317	1.319	1.352	1.402	1.42	1.41	1.385	1.406	1.332	1.394	1.41	1.415	1.381	1.373	1.435
36:15:00	1.381	1.409	1.403	1.039	0.754	0.748	1.107	1.119	1.125	1.316	1.289	1.324	1.438	1.513	1.345	1.348	1.361	1.315	1.403	1.468	1.402	1.406	1.343	1.442	1.309	1.458	1.319	1.316	1.318	1.354	1.401	1.419	1.409	1.385	1.406	1.332	1.393	1.41	1.415	1.381	1.373	1.434
36:30:00	1.38	1.41	1.403	1.065	0.762	0.755	1.153	1.122	1.134	1.321	1.294	1.329	1.439	1.513	1.345	1.347	1.362	1.323	1.401	1.463	1.403	1.396	1.342	1.453	1.309	1.458	1.321	1.315	1.318	1.36	1.402	1.42	1.41	1.384	1.407	1.331	1.393	1.41	1.415	1.381	1.372	1.434
36:45:00	1.38	1.409	1.403	1.108	0.769	0.761	1.17	1.141	1.139	1.327	1.299	1.333	1.439	1.514	1.344	1.347	1.361	1.32	1.398	1.472	1.403	1.39	1.342	1.478	1.308	1.458	1.323	1.315	1.317	1.364	1.401	1.419	1.409	1.384	1.405	1.331	1.393	1.409	1.415	1.381	1.372	1.434
37:00:00	1.38	1.409	1.403	1.091	0.775	0.769	1.1	1.137	1.144	1.331	1.305	1.339	1.439	1.516	1.344	1.346	1.362	1.325	1.399	1.469	1.404	1.385	1.342	1.478	1.309	1.459	1.328	1.314	1.315	1.367	1.402	1.419	1.409	1.383	1.405	1.331	1.393	1.41	1.415	1.38	1.372	1.434
37:15:00	1.38	1.408	1.403	1.068	0.782	0.776	1.141	1.091	1.158	1.335	1.309	1.341	1.443	1.517	1.344	1.345	1.361	1.325	1.398	1.465	1.405	1.384	1.342	1.488	1.309	1.459	1.333	1.314	1.314	1.371	1.401	1.419	1.409	1.384	1.406	1.331	1.393	1.409	1.415	1.38	1.371	1.434
37:30:00	1.379	1.407	1.402	1.052	0.788	0.783	1.151	1.129	1.167	1.34	1.311	1.343	1.439	1.521	1.343	1.345	1.361	1.321	1.398	1.472	1.408	1.381	1.342	1.495	1.308	1.459	1.338	1.313	1.313	1.379	1.401	1.418	1.408	1.383	1.405	1.331	1.392	1.408	1.414	1.379	1.371	1.433
37:45:00	1.379	1.408	1.402	1.125	0.795	0.789	1.016	1.156	1.187	1.344	1.313	1.341	1.442	1.521	1.343	1.344	1.361	1.327	1.398	1.47	1.411	1.39	1.343	1.511	1.308	1.459	1.346	1.312	1.312	1.382	1.4	1.418	1.408	1.383	1.404	1.33	1.392	1.409	1.415	1.379	1.371	1.433
38:00:00	1.379	1.408	1.402	1.092	0.802	0.797	1.013	1.128	1.218	1.348	1.315	1.334	1.44	1.518	1.344	1.343	1.361	1.33	1.399	1.472	1.41	1.386	1.343	1.512	1.309	1.459	1.358	1.311	1.311	1.382	1.4	1.418	1.408	1.382	1.404	1.329	1.392	1.409	1.414	1.379	1.371	1.433
38:15:00	1.378	1.407	1.4	1.085	0.809	0.804	1.209	1.126	1.208	1.347	1.309	1.33	1.438	1.523	1.343	1.341	1.361	1.33	1.4	1.468	1.412	1.387	1.342	1.53	1.309	1.458	1.367	1.311	1.31	1.383	1.4	1.417	1.407	1.382	1.404	1.329	1.391	1.408	1.413	1.379	1.371	1.433
38:30:00	1.378	1.407	1.401	1.074	0.816	0.811	1.032	1.137	1.25	1.337	1.306	1.327	1.441	1.526	1.344	1.341	1.361	1.332	1.4	1.474	1.415	1.393	1.341	1.541	1.308	1.459	1.379	1.311	1.31	1.395	1.4	1.417	1.407	1.382	1.403	1.33	1.391	1.409	1.414	1.379	1.37	1.433
38:45:00	1.379	1.407	1.401	1.078	0.824	0.818	0.98	1.12	1.254	1.33	1.306	1.328	1.443	1.532	1.344	1.34	1.361	1.334	1.402	1.475	1.418	1.399	1.341	1.549	1.308	1.459	1.389	1.31	1.309	1.392	1.4	1.417	1.407	1.382	1.403	1.33	1.391	1.408	1.413	1.378	1.37	1.432
39:00:00	1.379	1.407	1.402	1.021	0.83	0.825	1.066	1.116	1.267	1.329	1.304	1.33	1.443	1.533	1.345	1.34	1.361	1.335	1.405	1.478	1.42	1.405	1.341	1.557	1.308	1.46	1.397	1.31	1.308	1.394	1.4	1.418	1.408	1.382	1.403	1.329	1.391	1.409	1.413	1.379	1.37	1.433
39:15:00	1.377	1.406	1.401	1.045	0.836	0.833	0.942	1.138	1.252	1.329	1.303	1.333	1.441	1.533	1.344	1.339	1.361	1.336	1.408	1.47	1.423	1.409	1.341	1.562	1.308	1.46	1.4	1.309	1.308	1.396	1.399	1.417	1.407	1.382	1.403	1.329	1.391	1.408	1.413	1.379	1.369	1.432
39:30:00	1.378	1.406	1.401	1.061	0.843	0.838	0.92	1.172	1.207	1.33	1.305	1.335	1.441	1.537	1.345	1.338	1.361	1.336	1.409	1.469	1.43	1.415	1.341	1.566	1.308	1.459	1.4	1.309	1.307	1.404	1.399	1.417	1.407	1.381	1.404	1.328	1.39	1.408	1.412	1.378	1.37	1.431
39:45:00	1.378	1.406	1.401	1.053	0.849	0.847	0.918	1.141	1.224	1.333	1.307	1.337	1.442	1.54	1.345	1.338	1.361	1.337	1.413	1.471	1.434	1.418	1.342	1.569	1.309	1.46	1.395	1.309	1.307	1.405	1.399	1.416	1.407	1.381	1.402	1.328	1.39	1.408	1.413	1.378	1.369	1.432
40:00:00	1.377	1.406	1.4	1.112	0.856	0.854	1.024	1.133	1.255	1.332	1.308	1.341	1.442	1.541	1.344	1.337	1.361	1.337	1.413	1.473	1.435	1.42	1.341	1.566	1.308	1.459	1.388	1.308	1.306	1.408	1.398	1.417	1.407	1.381	1.402	1.328	1.391	1.408	1.412	1.378	1.369	1.431
40:15:00	1.376	1.405	1.399	1.079	0.863	0.861	0.93	1.159	1.284	1.337	1.311	1.341	1.442	1.543	1.344	1.336	1.361	1.337	1.415	1.476	1.441	1.422	1.341	1.557	1.31	1.46	1.383	1.307	1.305	1.409	1.399	1.416	1.406	1.381	1.401	1.328	1.39	1.407	1.412	1.377	1.369	1.431
40:30:00	1.377	1.406	1.4	1.095	0.87	0.869	1.013	1.268	1.299	1.34	1.317	1.344	1.441	1.545	1.345	1.336	1.361	1.339	1.418	1.472	1.447	1.422	1.34	1.544	1.309	1.461	1.379	1.308	1.305	1.411	1.398	1.416	1.406	1.38	1.401	1.328	1.39	1.407	1.412	1.378	1.369	1.432
40:45:00	1.376	1.405	1.4	1.116	0.877	0.874	0.989	1.195	1.307	1.343	1.319	1.347	1.441	1.548	1.344	1.335	1.361	1.339	1.419	1.477	1.457	1.423	1.34	1.526	1.309	1.461	1.376	1.307	1.304	1.415	1.398	1.416	1.406	1.381	1.401	1.328	1.39	1.408	1.413	1.377	1.368	1.431
41:00:00	1.376	1.405	1.4	1.113	0.885	0.881	1.059	1.184	1.312	1.339	1.321	1.349	1.439	1.545	1.345	1.335	1.361	1.341	1.42	1.476	1.465	1.424	1.34	1.504	1.309	1.46	1.378	1.307	1.304	1.415	1.398	1.416	1.405	1.38	1.401	1.328	1.39	1.407	1.411	1.377	1.369	1.431
C2860_20230227
Time (h)	C915 WT			C2860 0			C2860 P4			C2860 P13			C2860 P18			C2860 P19			C2860 P20			C2860 P24			C2860 P25			C2860 P26			C2860 P27			C2860 P28			C2860 P29			C2860 P30
0:00:00	0.137	0.14	0.136	0.136	0.137	0.136	0.136	0.134	0.136	0.143	0.143	0.141	0.137	0.139	0.139	0.143	0.144	0.145	0.126	0.132	0.132	0.132	0.133	0.765	0.133	0.137	0.136	0.14	0.142	0.139	0.134	0.144	0.141	0.137	0.141	0.14	0.136	0.164	0.137	0.139	0.162	0.144
0:15:00	0.141	0.152	0.15	0.147	0.149	0.152	0.148	0.154	0.152	0.156	0.157	0.157	0.152	0.157	0.151	0.152	0.154	0.155	0.141	0.144	0.145	0.145	0.144	0.144	0.146	0.152	0.151	0.156	0.161	0.155	0.152	0.16	0.157	0.151	0.16	0.156	0.148	0.157	0.14	0.136	0.143	0.143
0:30:00	0.139	0.152	0.149	0.148	0.149	0.153	0.149	0.149	0.146	0.15	0.149	0.148	0.139	0.142	0.145	0.156	0.155	0.168	0.144	0.149	0.146	0.152	0.149	0.146	0.148	0.159	0.157	0.158	0.154	0.153	0.146	0.161	0.159	0.151	0.154	0.16	0.144	0.149	0.147	0.142	0.141	0.146
0:45:00	0.141	0.149	0.142	0.15	0.149	0.149	0.15	0.145	0.141	0.146	0.145	0.142	0.137	0.142	0.14	0.152	0.148	0.17	0.145	0.148	0.143	0.147	0.15	0.145	0.149	0.157	0.15	0.154	0.151	0.154	0.14	0.148	0.155	0.14	0.146	0.152	0.137	0.15	0.147	0.138	0.145	0.141
1:00:00	0.141	0.149	0.145	0.148	0.147	0.15	0.148	0.145	0.142	0.145	0.146	0.141	0.139	0.142	0.138	0.153	0.148	0.171	0.141	0.147	0.142	0.148	0.148	0.145	0.149	0.156	0.152	0.156	0.152	0.151	0.14	0.149	0.155	0.141	0.148	0.151	0.137	0.15	0.148	0.139	0.145	0.144
1:15:00	0.146	0.15	0.145	0.147	0.148	0.152	0.148	0.146	0.142	0.146	0.146	0.142	0.137	0.143	0.139	0.149	0.147	0.174	0.145	0.147	0.143	0.146	0.148	0.143	0.149	0.157	0.152	0.151	0.15	0.153	0.141	0.15	0.156	0.141	0.149	0.152	0.138	0.15	0.149	0.141	0.148	0.148
1:30:00	0.146	0.154	0.149	0.148	0.147	0.152	0.149	0.146	0.144	0.146	0.146	0.142	0.137	0.142	0.138	0.149	0.146	0.175	0.143	0.149	0.144	0.146	0.148	0.144	0.148	0.157	0.154	0.151	0.15	0.152	0.141	0.148	0.155	0.141	0.149	0.153	0.139	0.151	0.148	0.142	0.149	0.148
1:45:00	0.152	0.158	0.154	0.148	0.147	0.154	0.15	0.147	0.144	0.146	0.147	0.143	0.137	0.142	0.138	0.153	0.148	0.175	0.146	0.148	0.143	0.146	0.149	0.146	0.148	0.158	0.155	0.153	0.15	0.152	0.141	0.15	0.154	0.142	0.148	0.153	0.14	0.153	0.15	0.143	0.149	0.149
2:00:00	0.158	0.164	0.159	0.148	0.148	0.155	0.15	0.147	0.144	0.147	0.148	0.144	0.138	0.141	0.139	0.152	0.148	0.174	0.146	0.149	0.145	0.145	0.149	0.146	0.148	0.159	0.154	0.152	0.151	0.153	0.142	0.151	0.155	0.144	0.15	0.153	0.14	0.153	0.152	0.144	0.149	0.149
2:15:00	0.165	0.172	0.166	0.148	0.148	0.156	0.15	0.147	0.145	0.148	0.148	0.144	0.138	0.142	0.139	0.152	0.148	0.175	0.146	0.149	0.145	0.146	0.15	0.148	0.149	0.159	0.155	0.154	0.151	0.153	0.142	0.151	0.155	0.144	0.151	0.154	0.141	0.153	0.153	0.145	0.15	0.149
2:30:00	0.173	0.18	0.176	0.148	0.147	0.156	0.151	0.147	0.146	0.149	0.148	0.143	0.139	0.143	0.14	0.151	0.149	0.175	0.146	0.15	0.145	0.145	0.151	0.15	0.15	0.16	0.155	0.154	0.152	0.153	0.142	0.151	0.155	0.145	0.152	0.154	0.141	0.154	0.154	0.147	0.151	0.15
2:45:00	0.182	0.19	0.185	0.148	0.148	0.157	0.151	0.147	0.145	0.149	0.149	0.144	0.139	0.143	0.14	0.152	0.15	0.175	0.147	0.15	0.146	0.145	0.152	0.15	0.15	0.16	0.156	0.154	0.152	0.154	0.142	0.152	0.156	0.145	0.154	0.155	0.141	0.156	0.154	0.146	0.152	0.151
3:00:00	0.193	0.201	0.197	0.148	0.149	0.157	0.152	0.147	0.146	0.15	0.149	0.144	0.14	0.143	0.141	0.154	0.15	0.178	0.148	0.151	0.147	0.146	0.153	0.152	0.15	0.162	0.157	0.155	0.152	0.156	0.143	0.153	0.157	0.146	0.155	0.156	0.142	0.158	0.155	0.146	0.153	0.152
3:15:00	0.205	0.214	0.211	0.148	0.149	0.157	0.151	0.148	0.147	0.15	0.149	0.144	0.14	0.144	0.142	0.154	0.152	0.178	0.148	0.153	0.148	0.146	0.154	0.154	0.152	0.163	0.158	0.155	0.153	0.157	0.143	0.154	0.158	0.147	0.156	0.158	0.143	0.158	0.155	0.148	0.155	0.152
3:30:00	0.22	0.229	0.225	0.149	0.15	0.157	0.153	0.148	0.147	0.151	0.15	0.145	0.141	0.144	0.142	0.156	0.153	0.181	0.15	0.154	0.149	0.147	0.156	0.156	0.153	0.165	0.16	0.156	0.154	0.158	0.145	0.155	0.159	0.149	0.158	0.16	0.144	0.16	0.158	0.15	0.156	0.154
3:45:00	0.235	0.244	0.241	0.149	0.15	0.157	0.153	0.149	0.148	0.152	0.152	0.146	0.142	0.146	0.143	0.157	0.154	0.182	0.151	0.155	0.15	0.149	0.157	0.159	0.154	0.166	0.162	0.158	0.155	0.16	0.146	0.156	0.16	0.15	0.16	0.162	0.145	0.162	0.159	0.152	0.157	0.155
4:00:00	0.253	0.262	0.259	0.15	0.151	0.158	0.153	0.149	0.148	0.153	0.153	0.147	0.144	0.147	0.145	0.158	0.156	0.185	0.154	0.157	0.153	0.15	0.159	0.161	0.157	0.169	0.164	0.159	0.157	0.162	0.147	0.158	0.162	0.152	0.161	0.164	0.147	0.166	0.158	0.155	0.159	0.156
4:15:00	0.271	0.28	0.277	0.151	0.152	0.159	0.154	0.15	0.149	0.154	0.154	0.148	0.145	0.148	0.146	0.161	0.158	0.187	0.155	0.159	0.154	0.153	0.161	0.163	0.159	0.172	0.166	0.161	0.159	0.164	0.149	0.16	0.164	0.155	0.164	0.167	0.148	0.169	0.158	0.155	0.162	0.158
4:30:00	0.291	0.299	0.297	0.151	0.152	0.16	0.155	0.151	0.15	0.156	0.156	0.15	0.147	0.15	0.148	0.163	0.161	0.19	0.158	0.162	0.157	0.155	0.164	0.168	0.161	0.175	0.169	0.164	0.162	0.167	0.151	0.162	0.167	0.158	0.167	0.171	0.151	0.168	0.16	0.157	0.165	0.162
4:45:00	0.313	0.32	0.318	0.152	0.152	0.16	0.156	0.152	0.15	0.158	0.158	0.152	0.149	0.152	0.15	0.166	0.163	0.194	0.161	0.165	0.159	0.158	0.166	0.166	0.165	0.179	0.173	0.168	0.165	0.17	0.154	0.165	0.17	0.161	0.172	0.175	0.154	0.169	0.165	0.158	0.167	0.166
5:00:00	0.336	0.343	0.34	0.152	0.154	0.162	0.157	0.153	0.152	0.16	0.16	0.154	0.151	0.155	0.153	0.169	0.166	0.198	0.164	0.168	0.163	0.161	0.17	0.169	0.169	0.184	0.177	0.172	0.169	0.174	0.157	0.168	0.174	0.165	0.176	0.182	0.157	0.173	0.171	0.16	0.17	0.169
5:15:00	0.361	0.368	0.364	0.153	0.155	0.162	0.158	0.154	0.153	0.162	0.162	0.156	0.154	0.157	0.156	0.172	0.17	0.202	0.168	0.172	0.166	0.165	0.174	0.174	0.173	0.188	0.181	0.176	0.172	0.179	0.16	0.172	0.178	0.169	0.181	0.187	0.161	0.176	0.178	0.164	0.174	0.172
5:30:00	0.388	0.393	0.389	0.154	0.156	0.163	0.159	0.154	0.154	0.165	0.165	0.159	0.158	0.16	0.159	0.176	0.174	0.208	0.173	0.177	0.17	0.169	0.179	0.178	0.178	0.194	0.187	0.181	0.177	0.184	0.164	0.176	0.183	0.174	0.185	0.19	0.165	0.181	0.193	0.169	0.179	0.176
5:45:00	0.416	0.421	0.415	0.155	0.157	0.164	0.161	0.156	0.155	0.168	0.169	0.162	0.162	0.164	0.163	0.181	0.179	0.214	0.178	0.181	0.175	0.174	0.184	0.181	0.183	0.2	0.192	0.186	0.181	0.19	0.169	0.181	0.189	0.179	0.191	0.196	0.172	0.187	0.195	0.172	0.183	0.185
6:00:00	0.447	0.45	0.446	0.156	0.158	0.166	0.163	0.157	0.156	0.172	0.173	0.166	0.166	0.169	0.168	0.187	0.184	0.221	0.184	0.187	0.181	0.18	0.191	0.183	0.189	0.206	0.199	0.192	0.187	0.196	0.174	0.187	0.195	0.186	0.197	0.202	0.18	0.202	0.204	0.184	0.188	0.197
6:15:00	0.478	0.481	0.476	0.158	0.159	0.167	0.164	0.158	0.158	0.176	0.176	0.17	0.171	0.173	0.173	0.194	0.189	0.227	0.189	0.193	0.186	0.186	0.197	0.2	0.196	0.213	0.206	0.198	0.194	0.203	0.179	0.193	0.202	0.192	0.204	0.204	0.187	0.216	0.21	0.192	0.193	0.204
6:30:00	0.512	0.512	0.506	0.159	0.161	0.169	0.166	0.16	0.159	0.18	0.181	0.174	0.176	0.179	0.178	0.201	0.195	0.234	0.195	0.199	0.193	0.191	0.203	0.206	0.202	0.22	0.213	0.205	0.199	0.211	0.185	0.199	0.209	0.199	0.211	0.211	0.199	0.224	0.205	0.19	0.199	0.204
6:45:00	0.549	0.546	0.54	0.16	0.162	0.171	0.168	0.161	0.16	0.185	0.186	0.178	0.182	0.184	0.184	0.207	0.202	0.242	0.203	0.206	0.2	0.197	0.21	0.221	0.209	0.227	0.221	0.212	0.207	0.22	0.191	0.206	0.217	0.207	0.218	0.219	0.208	0.23	0.217	0.196	0.206	0.204
7:00:00	0.585	0.581	0.574	0.161	0.164	0.172	0.169	0.162	0.162	0.189	0.19	0.183	0.187	0.19	0.19	0.215	0.209	0.25	0.21	0.213	0.207	0.204	0.218	0.208	0.217	0.236	0.229	0.22	0.214	0.228	0.197	0.214	0.225	0.214	0.225	0.229	0.217	0.236	0.229	0.202	0.213	0.22
7:15:00	0.622	0.617	0.609	0.163	0.166	0.174	0.172	0.164	0.164	0.195	0.196	0.188	0.193	0.197	0.196	0.223	0.218	0.258	0.218	0.221	0.215	0.212	0.226	0.216	0.225	0.245	0.238	0.228	0.221	0.238	0.205	0.221	0.234	0.223	0.234	0.234	0.222	0.244	0.24	0.21	0.222	0.229
7:30:00	0.66	0.654	0.644	0.164	0.168	0.176	0.173	0.166	0.166	0.2	0.202	0.194	0.201	0.203	0.203	0.232	0.226	0.267	0.226	0.228	0.224	0.219	0.234	0.229	0.233	0.256	0.247	0.237	0.229	0.247	0.212	0.23	0.241	0.232	0.243	0.242	0.229	0.253	0.245	0.218	0.231	0.244
7:45:00	0.696	0.689	0.68	0.167	0.17	0.178	0.176	0.168	0.168	0.206	0.208	0.2	0.207	0.21	0.211	0.241	0.235	0.277	0.235	0.236	0.233	0.227	0.244	0.241	0.241	0.265	0.256	0.246	0.238	0.256	0.221	0.239	0.25	0.241	0.253	0.25	0.239	0.261	0.253	0.227	0.241	0.258
8:00:00	0.733	0.725	0.715	0.168	0.172	0.18	0.178	0.17	0.17	0.212	0.215	0.205	0.214	0.217	0.218	0.25	0.243	0.286	0.243	0.245	0.242	0.235	0.254	0.252	0.251	0.276	0.267	0.255	0.247	0.266	0.229	0.247	0.259	0.251	0.263	0.26	0.25	0.271	0.274	0.238	0.25	0.265
8:15:00	0.77	0.761	0.75	0.17	0.174	0.182	0.18	0.172	0.172	0.219	0.222	0.212	0.223	0.225	0.226	0.26	0.254	0.297	0.253	0.254	0.252	0.244	0.264	0.266	0.26	0.286	0.277	0.265	0.257	0.278	0.238	0.258	0.27	0.262	0.275	0.271	0.265	0.281	0.281	0.248	0.261	0.277
8:30:00	0.804	0.795	0.784	0.173	0.176	0.185	0.183	0.175	0.175	0.225	0.229	0.219	0.231	0.234	0.235	0.27	0.264	0.307	0.263	0.264	0.263	0.252	0.273	0.294	0.27	0.297	0.288	0.275	0.268	0.29	0.25	0.266	0.282	0.272	0.285	0.282	0.279	0.293	0.296	0.262	0.272	0.286
8:45:00	0.837	0.828	0.816	0.174	0.178	0.187	0.185	0.176	0.177	0.232	0.236	0.225	0.239	0.242	0.243	0.28	0.274	0.317	0.272	0.273	0.275	0.262	0.283	0.312	0.278	0.308	0.298	0.285	0.278	0.3	0.259	0.276	0.294	0.283	0.296	0.294	0.283	0.304	0.298	0.272	0.284	0.299
9:00:00	0.869	0.861	0.849	0.177	0.181	0.189	0.188	0.179	0.179	0.239	0.244	0.233	0.247	0.25	0.252	0.29	0.283	0.329	0.283	0.284	0.287	0.272	0.295	0.284	0.29	0.32	0.31	0.297	0.289	0.312	0.27	0.288	0.307	0.294	0.308	0.307	0.291	0.316	0.31	0.28	0.295	0.311
9:15:00	0.898	0.891	0.878	0.179	0.183	0.192	0.191	0.181	0.181	0.247	0.252	0.24	0.256	0.259	0.261	0.301	0.294	0.34	0.293	0.294	0.299	0.282	0.305	0.301	0.301	0.331	0.322	0.307	0.297	0.329	0.28	0.298	0.318	0.306	0.32	0.319	0.301	0.329	0.33	0.292	0.308	0.325
9:30:00	0.927	0.921	0.907	0.182	0.186	0.195	0.193	0.184	0.184	0.255	0.261	0.248	0.266	0.269	0.271	0.313	0.305	0.352	0.305	0.305	0.313	0.292	0.316	0.286	0.312	0.341	0.335	0.32	0.308	0.347	0.29	0.309	0.329	0.318	0.333	0.333	0.312	0.344	0.333	0.313	0.321	0.34
9:45:00	0.954	0.949	0.935	0.184	0.188	0.197	0.197	0.187	0.187	0.263	0.269	0.257	0.275	0.278	0.281	0.325	0.316	0.364	0.316	0.316	0.325	0.303	0.33	0.295	0.322	0.351	0.347	0.332	0.32	0.367	0.301	0.327	0.342	0.332	0.346	0.347	0.325	0.358	0.346	0.319	0.335	0.354
10:00:00	0.979	0.975	0.96	0.186	0.19	0.2	0.199	0.189	0.19	0.27	0.277	0.265	0.285	0.288	0.291	0.338	0.328	0.378	0.327	0.327	0.336	0.313	0.342	0.304	0.336	0.364	0.36	0.344	0.331	0.373	0.313	0.338	0.356	0.345	0.36	0.361	0.339	0.372	0.36	0.341	0.349	0.367
10:15:00	1.004	1	0.986	0.189	0.193	0.203	0.202	0.192	0.193	0.279	0.286	0.274	0.295	0.299	0.302	0.35	0.34	0.389	0.339	0.34	0.346	0.326	0.357	0.315	0.353	0.378	0.373	0.356	0.344	0.374	0.328	0.353	0.369	0.359	0.375	0.375	0.353	0.387	0.376	0.353	0.363	0.382
10:30:00	1.026	1.024	1.008	0.192	0.196	0.205	0.205	0.194	0.196	0.287	0.296	0.283	0.306	0.308	0.313	0.364	0.351	0.404	0.352	0.352	0.356	0.337	0.371	0.326	0.364	0.391	0.386	0.37	0.356	0.386	0.337	0.367	0.383	0.374	0.389	0.39	0.366	0.403	0.391	0.374	0.377	0.398
10:45:00	1.049	1.046	1.031	0.194	0.199	0.208	0.208	0.198	0.199	0.297	0.306	0.292	0.317	0.319	0.324	0.377	0.366	0.414	0.363	0.364	0.367	0.349	0.384	0.338	0.379	0.406	0.4	0.383	0.37	0.399	0.348	0.382	0.398	0.39	0.404	0.406	0.38	0.418	0.406	0.384	0.393	0.414
11:00:00	1.069	1.068	1.053	0.198	0.202	0.212	0.211	0.2	0.203	0.307	0.316	0.302	0.328	0.33	0.335	0.39	0.379	0.427	0.377	0.378	0.38	0.362	0.396	0.35	0.393	0.422	0.414	0.399	0.384	0.413	0.362	0.396	0.412	0.407	0.42	0.421	0.394	0.434	0.422	0.391	0.408	0.431
11:15:00	1.089	1.088	1.074	0.2	0.205	0.215	0.214	0.203	0.206	0.316	0.325	0.311	0.339	0.341	0.346	0.405	0.393	0.441	0.39	0.391	0.391	0.374	0.409	0.363	0.406	0.438	0.428	0.413	0.396	0.451	0.374	0.41	0.427	0.42	0.435	0.436	0.41	0.45	0.439	0.401	0.424	0.448
11:30:00	1.108	1.108	1.093	0.203	0.208	0.218	0.218	0.207	0.209	0.326	0.335	0.322	0.352	0.353	0.359	0.419	0.405	0.456	0.402	0.404	0.398	0.387	0.424	0.373	0.422	0.456	0.444	0.427	0.41	0.444	0.388	0.417	0.443	0.439	0.451	0.453	0.425	0.466	0.456	0.417	0.44	0.466
11:45:00	1.126	1.127	1.113	0.206	0.211	0.22	0.222	0.21	0.212	0.336	0.347	0.332	0.364	0.365	0.372	0.429	0.416	0.47	0.415	0.416	0.411	0.4	0.441	0.385	0.434	0.471	0.459	0.442	0.431	0.459	0.403	0.431	0.459	0.453	0.466	0.469	0.441	0.483	0.473	0.431	0.457	0.484
12:00:00	1.143	1.145	1.13	0.208	0.214	0.223	0.225	0.213	0.216	0.346	0.357	0.343	0.376	0.377	0.387	0.443	0.429	0.484	0.43	0.431	0.422	0.414	0.452	0.398	0.448	0.484	0.475	0.465	0.441	0.475	0.418	0.442	0.475	0.467	0.483	0.485	0.458	0.501	0.49	0.447	0.474	0.503
12:15:00	1.16	1.163	1.147	0.211	0.216	0.227	0.228	0.217	0.22	0.356	0.368	0.353	0.389	0.389	0.398	0.457	0.444	0.498	0.445	0.444	0.436	0.428	0.46	0.412	0.463	0.499	0.49	0.48	0.454	0.5	0.434	0.458	0.491	0.481	0.5	0.503	0.474	0.517	0.508	0.463	0.491	0.52
12:30:00	1.176	1.179	1.164	0.214	0.219	0.23	0.232	0.22	0.223	0.367	0.379	0.363	0.402	0.401	0.409	0.47	0.458	0.513	0.459	0.458	0.447	0.442	0.474	0.424	0.478	0.513	0.505	0.495	0.47	0.54	0.449	0.473	0.508	0.496	0.517	0.52	0.49	0.536	0.525	0.48	0.514	0.539
12:45:00	1.191	1.195	1.18	0.217	0.222	0.233	0.235	0.224	0.227	0.378	0.391	0.374	0.413	0.414	0.423	0.486	0.472	0.528	0.474	0.473	0.46	0.456	0.489	0.438	0.493	0.529	0.521	0.509	0.485	0.524	0.465	0.489	0.525	0.512	0.533	0.537	0.507	0.553	0.547	0.496	0.525	0.558
13:00:00	1.205	1.209	1.194	0.22	0.225	0.236	0.238	0.227	0.231	0.389	0.403	0.385	0.423	0.428	0.436	0.5	0.485	0.543	0.488	0.488	0.474	0.47	0.505	0.452	0.509	0.545	0.538	0.525	0.501	0.54	0.482	0.505	0.542	0.529	0.551	0.554	0.525	0.572	0.572	0.517	0.543	0.577
13:15:00	1.219	1.224	1.209	0.223	0.229	0.24	0.241	0.231	0.234	0.402	0.415	0.397	0.437	0.441	0.45	0.516	0.499	0.558	0.503	0.502	0.486	0.484	0.521	0.466	0.524	0.561	0.555	0.54	0.517	0.558	0.498	0.521	0.56	0.545	0.57	0.571	0.543	0.594	0.587	0.54	0.562	0.597
13:30:00	1.233	1.237	1.223	0.226	0.232	0.243	0.245	0.234	0.238	0.415	0.427	0.408	0.45	0.456	0.463	0.53	0.515	0.573	0.517	0.518	0.5	0.498	0.536	0.48	0.54	0.578	0.572	0.556	0.532	0.574	0.515	0.537	0.578	0.561	0.587	0.589	0.56	0.609	0.6	0.552	0.59	0.615
13:45:00	1.245	1.251	1.236	0.229	0.235	0.247	0.249	0.238	0.242	0.43	0.44	0.421	0.463	0.469	0.477	0.546	0.53	0.589	0.533	0.532	0.513	0.514	0.553	0.495	0.556	0.595	0.589	0.572	0.548	0.592	0.531	0.554	0.595	0.579	0.605	0.606	0.578	0.628	0.621	0.576	0.597	0.634
14:00:00	1.258	1.264	1.249	0.233	0.238	0.25	0.253	0.242	0.246	0.445	0.452	0.433	0.477	0.483	0.491	0.561	0.546	0.605	0.548	0.548	0.546	0.528	0.568	0.509	0.572	0.611	0.605	0.588	0.565	0.608	0.547	0.57	0.613	0.596	0.623	0.623	0.597	0.645	0.636	0.592	0.615	0.652
14:15:00	1.269	1.276	1.261	0.236	0.242	0.253	0.257	0.246	0.25	0.458	0.464	0.446	0.491	0.496	0.505	0.576	0.563	0.621	0.565	0.563	0.542	0.544	0.584	0.524	0.587	0.628	0.623	0.604	0.582	0.625	0.564	0.587	0.63	0.613	0.641	0.641	0.615	0.665	0.657	0.601	0.665	0.672
14:30:00	1.28	1.287	1.273	0.239	0.245	0.257	0.261	0.249	0.254	0.468	0.476	0.458	0.505	0.51	0.519	0.591	0.575	0.637	0.579	0.577	0.556	0.56	0.6	0.54	0.603	0.644	0.64	0.62	0.598	0.642	0.581	0.604	0.649	0.63	0.659	0.658	0.633	0.684	0.674	0.617	0.651	0.69
14:45:00	1.291	1.299	1.285	0.242	0.249	0.261	0.266	0.253	0.258	0.477	0.491	0.47	0.52	0.526	0.534	0.607	0.592	0.653	0.595	0.594	0.571	0.575	0.616	0.554	0.618	0.661	0.656	0.637	0.614	0.658	0.598	0.621	0.667	0.647	0.676	0.677	0.651	0.702	0.698	0.634	0.691	0.709
15:00:00	1.302	1.31	1.296	0.246	0.252	0.264	0.27	0.257	0.262	0.491	0.505	0.482	0.533	0.54	0.549	0.622	0.612	0.668	0.61	0.609	0.587	0.59	0.632	0.572	0.634	0.678	0.673	0.653	0.63	0.676	0.616	0.636	0.686	0.665	0.695	0.695	0.671	0.721	0.713	0.652	0.687	0.759
15:15:00	1.312	1.32	1.306	0.249	0.257	0.268	0.274	0.261	0.266	0.5	0.517	0.495	0.548	0.555	0.564	0.638	0.625	0.684	0.626	0.624	0.604	0.606	0.649	0.604	0.65	0.695	0.691	0.67	0.647	0.693	0.632	0.654	0.704	0.682	0.713	0.713	0.689	0.74	0.734	0.669	0.706	0.747
15:30:00	1.32	1.33	1.316	0.253	0.26	0.271	0.279	0.265	0.27	0.51	0.53	0.506	0.562	0.569	0.579	0.652	0.633	0.7	0.641	0.64	0.618	0.621	0.664	0.601	0.665	0.712	0.707	0.686	0.663	0.709	0.648	0.671	0.721	0.698	0.729	0.729	0.706	0.758	0.75	0.687	0.728	0.765
15:45:00	1.328	1.339	1.325	0.256	0.263	0.275	0.283	0.269	0.274	0.521	0.543	0.519	0.576	0.584	0.594	0.667	0.646	0.715	0.656	0.655	0.651	0.636	0.68	0.741	0.68	0.728	0.723	0.702	0.68	0.726	0.666	0.687	0.738	0.715	0.747	0.746	0.725	0.776	0.777	0.706	0.74	0.848
16:00:00	1.337	1.348	1.335	0.26	0.267	0.279	0.287	0.273	0.279	0.534	0.557	0.533	0.592	0.601	0.609	0.683	0.661	0.731	0.672	0.67	0.67	0.653	0.697	0.632	0.696	0.745	0.741	0.719	0.696	0.743	0.684	0.705	0.756	0.732	0.764	0.763	0.742	0.794	0.788	0.749	0.758	0.802
16:15:00	1.345	1.357	1.343	0.263	0.271	0.283	0.291	0.278	0.283	0.546	0.569	0.546	0.606	0.614	0.625	0.698	0.677	0.746	0.688	0.687	0.663	0.668	0.713	0.647	0.712	0.761	0.757	0.735	0.712	0.76	0.701	0.721	0.774	0.748	0.781	0.779	0.76	0.812	0.809	0.748	0.798	0.88
16:30:00	1.353	1.365	1.353	0.267	0.275	0.287	0.296	0.282	0.287	0.558	0.583	0.56	0.621	0.628	0.64	0.713	0.692	0.762	0.704	0.702	0.677	0.684	0.728	0.662	0.727	0.777	0.773	0.75	0.728	0.776	0.717	0.738	0.79	0.765	0.798	0.796	0.777	0.83	0.823	0.783	0.792	0.841
16:45:00	1.361	1.373	1.361	0.271	0.279	0.291	0.299	0.286	0.292	0.571	0.596	0.572	0.636	0.642	0.655	0.728	0.708	0.777	0.72	0.718	0.691	0.7	0.745	0.78	0.741	0.792	0.79	0.766	0.744	0.795	0.733	0.754	0.807	0.781	0.815	0.812	0.795	0.848	0.844	0.77	0.82	0.901
17:00:00	1.367	1.381	1.368	0.275	0.282	0.295	0.304	0.29	0.297	0.584	0.611	0.585	0.649	0.659	0.671	0.743	0.723	0.792	0.735	0.733	0.705	0.714	0.76	0.69	0.756	0.808	0.804	0.782	0.759	0.808	0.75	0.77	0.823	0.797	0.831	0.828	0.813	0.864	0.855	0.787	0.829	0.875
17:15:00	1.375	1.388	1.376	0.278	0.286	0.299	0.309	0.294	0.301	0.598	0.624	0.599	0.665	0.674	0.686	0.759	0.739	0.807	0.75	0.747	0.721	0.731	0.775	0.705	0.771	0.824	0.821	0.798	0.774	0.825	0.765	0.786	0.841	0.814	0.847	0.844	0.83	0.882	0.874	0.868	0.859	0.895
17:30:00	1.381	1.395	1.383	0.283	0.291	0.304	0.314	0.299	0.306	0.611	0.638	0.612	0.68	0.689	0.702	0.773	0.753	0.822	0.765	0.763	0.735	0.746	0.791	0.724	0.786	0.84	0.837	0.814	0.79	0.84	0.781	0.803	0.856	0.83	0.863	0.86	0.847	0.899	0.889	0.822	0.862	0.918
17:45:00	1.387	1.401	1.39	0.287	0.295	0.308	0.317	0.303	0.311	0.624	0.651	0.625	0.695	0.703	0.717	0.789	0.767	0.836	0.779	0.778	0.749	0.761	0.806	0.735	0.8	0.855	0.851	0.829	0.804	0.856	0.797	0.819	0.872	0.845	0.878	0.874	0.864	0.915	0.907	0.891	0.873	0.928
18:00:00	1.393	1.408	1.397	0.292	0.299	0.312	0.322	0.308	0.316	0.638	0.665	0.639	0.71	0.718	0.732	0.803	0.782	0.851	0.795	0.793	0.763	0.776	0.82	0.75	0.814	0.87	0.866	0.843	0.82	0.871	0.813	0.833	0.888	0.86	0.894	0.889	0.881	0.931	0.937	0.862	0.907	1.017
18:15:00	1.398	1.414	1.403	0.296	0.303	0.317	0.325	0.313	0.321	0.65	0.679	0.653	0.724	0.733	0.747	0.816	0.797	0.865	0.811	0.808	0.777	0.792	0.836	0.766	0.829	0.885	0.881	0.858	0.835	0.888	0.828	0.85	0.904	0.875	0.91	0.904	0.897	0.948	0.936	0.884	0.915	0.95
18:30:00	1.402	1.419	1.409	0.3	0.307	0.321	0.331	0.318	0.327	0.663	0.692	0.666	0.737	0.747	0.761	0.831	0.815	0.879	0.824	0.823	0.791	0.806	0.85	0.796	0.843	0.899	0.896	0.872	0.849	0.901	0.843	0.864	0.918	0.889	0.925	0.918	0.913	0.963	0.952	0.881	0.919	0.98
18:45:00	1.404	1.423	1.414	0.304	0.312	0.325	0.334	0.322	0.333	0.676	0.706	0.679	0.752	0.761	0.776	0.845	0.842	0.892	0.839	0.837	0.805	0.821	0.865	0.913	0.857	0.913	0.91	0.887	0.864	0.916	0.859	0.879	0.934	0.904	0.939	0.934	0.928	0.979	0.968	0.895	0.954	1.044
19:00:00	1.405	1.427	1.418	0.309	0.317	0.33	0.34	0.327	0.337	0.688	0.719	0.693	0.766	0.775	0.79	0.857	0.84	0.906	0.853	0.852	0.818	0.835	0.879	0.809	0.869	0.927	0.924	0.9	0.876	0.929	0.873	0.894	0.947	0.918	0.953	0.947	0.944	0.992	0.99	0.911	0.948	1.008
19:15:00	1.406	1.429	1.422	0.312	0.32	0.335	0.344	0.333	0.343	0.702	0.733	0.707	0.779	0.789	0.805	0.871	0.868	0.92	0.866	0.867	0.831	0.85	0.893	0.83	0.883	0.941	0.938	0.914	0.891	0.944	0.888	0.907	0.961	0.933	0.967	0.959	0.959	1.007	0.996	0.925	0.967	1.006
19:30:00	1.407	1.431	1.423	0.316	0.326	0.339	0.348	0.338	0.349	0.715	0.747	0.719	0.793	0.804	0.818	0.885	0.888	0.933	0.879	0.88	0.845	0.864	0.907	0.833	0.896	0.955	0.951	0.928	0.904	0.957	0.902	0.921	0.975	0.946	0.981	0.974	0.973	1.022	1.011	0.938	0.991	1.019
19:45:00	1.406	1.431	1.425	0.32	0.331	0.344	0.356	0.344	0.354	0.728	0.76	0.733	0.807	0.819	0.833	0.897	0.903	0.947	0.894	0.894	0.865	0.878	0.921	0.905	0.909	0.968	0.964	0.942	0.918	0.971	0.916	0.937	0.99	0.961	0.995	0.989	0.988	1.036	1.032	0.957	0.991	1.035
20:00:00	1.406	1.432	1.426	0.325	0.336	0.349	0.36	0.348	0.359	0.742	0.773	0.747	0.82	0.831	0.847	0.909	0.907	0.959	0.907	0.907	0.876	0.892	0.936	0.929	0.922	0.981	0.978	0.955	0.931	0.984	0.93	0.95	1.002	0.975	1.008	0.999	1.002	1.05	1.045	0.968	1.012	1.045
20:15:00	1.406	1.432	1.425	0.33	0.343	0.354	0.365	0.354	0.364	0.755	0.787	0.759	0.834	0.842	0.86	0.921	0.937	0.971	0.92	0.92	0.893	0.905	0.948	0.891	0.933	0.993	0.99	0.968	0.944	1.018	0.943	0.963	1.015	0.987	1.021	1.012	1.017	1.063	1.063	0.981	1.017	1.057
20:30:00	1.405	1.431	1.426	0.336	0.35	0.359	0.37	0.359	0.37	0.768	0.802	0.772	0.847	0.855	0.874	0.934	0.934	0.982	0.933	0.933	0.895	0.918	0.961	0.907	0.946	1.006	1.003	0.981	0.957	1.01	0.956	0.976	1.028	1	1.034	1.024	1.03	1.076	1.064	1.024	1.036	1.069
20:45:00	1.404	1.431	1.425	0.342	0.355	0.364	0.373	0.365	0.374	0.781	0.816	0.786	0.859	0.867	0.886	0.946	0.95	0.994	0.945	0.946	0.919	0.931	0.975	0.901	0.958	1.018	1.014	0.994	0.969	1.021	0.969	0.989	1.04	1.012	1.046	1.061	1.044	1.089	1.117	1.03	1.042	1.083
21:00:00	1.403	1.43	1.425	0.348	0.361	0.369	0.376	0.371	0.379	0.794	0.829	0.799	0.872	0.881	0.9	0.957	0.961	1.006	0.957	0.958	0.917	0.945	0.988	0.967	0.97	1.03	1.026	1.007	0.982	1.032	0.981	1.003	1.052	1.025	1.059	1.048	1.057	1.102	1.089	1.061	1.065	1.093
21:15:00	1.403	1.43	1.425	0.354	0.366	0.374	0.38	0.375	0.384	0.806	0.842	0.812	0.884	0.893	0.912	0.97	0.962	1.018	0.969	0.97	0.996	0.957	1	0.965	0.982	1.042	1.038	1.019	0.994	1.047	0.994	1.014	1.064	1.037	1.071	1.084	1.07	1.114	1.143	1.028	1.07	1.132
21:30:00	1.403	1.429	1.424	0.36	0.371	0.379	0.386	0.38	0.389	0.82	0.855	0.825	0.896	0.904	0.925	0.981	0.993	1.029	0.981	0.982	0.983	0.969	1.011	0.944	0.994	1.054	1.049	1.031	1.006	1.065	1.007	1.026	1.075	1.049	1.083	1.081	1.083	1.127	1.119	1.087	1.079	1.116
21:45:00	1.401	1.429	1.424	0.365	0.377	0.386	0.392	0.386	0.395	0.833	0.869	0.838	0.909	0.917	0.937	0.991	0.98	1.04	0.992	0.992	0.963	0.981	1.023	0.959	1.005	1.065	1.06	1.042	1.017	1.068	1.019	1.038	1.092	1.061	1.094	1.082	1.095	1.138	1.175	1.052	1.089	1.126
22:00:00	1.401	1.428	1.423	0.371	0.381	0.391	0.396	0.394	0.401	0.845	0.88	0.851	0.92	0.928	0.95	1.001	0.987	1.051	1.002	1.005	1.031	0.993	1.035	0.954	1.016	1.075	1.071	1.053	1.027	1.078	1.031	1.049	1.097	1.072	1.105	1.094	1.107	1.15	1.164	1.106	1.162	1.141
22:15:00	1.401	1.428	1.422	0.376	0.385	0.396	0.401	0.398	0.406	0.859	0.894	0.864	0.932	0.941	0.961	1.012	1.002	1.061	1.015	1.016	0.991	1.004	1.047	0.988	1.026	1.085	1.082	1.065	1.037	1.089	1.043	1.06	1.108	1.083	1.116	1.109	1.119	1.16	1.166	1.074	1.112	1.147
22:30:00	1.4	1.427	1.421	0.381	0.392	0.398	0.407	0.404	0.409	0.871	0.906	0.876	0.943	0.952	0.972	1.023	1.014	1.071	1.024	1.027	1.008	1.015	1.057	0.984	1.037	1.097	1.092	1.076	1.048	1.111	1.053	1.071	1.118	1.093	1.127	1.115	1.129	1.171	1.198	1.108	1.132	1.157
22:45:00	1.399	1.427	1.421	0.388	0.396	0.404	0.412	0.41	0.413	0.883	0.92	0.889	0.955	0.964	0.984	1.034	1.022	1.082	1.036	1.037	1.021	1.027	1.069	0.986	1.048	1.106	1.102	1.087	1.059	1.11	1.065	1.082	1.133	1.104	1.138	1.135	1.141	1.182	1.222	1.098	1.135	1.167
23:00:00	1.399	1.426	1.421	0.392	0.401	0.409	0.416	0.417	0.416	0.896	0.932	0.901	0.966	0.977	0.995	1.044	1.03	1.092	1.046	1.047	1.067	1.038	1.079	1.015	1.058	1.116	1.113	1.097	1.069	1.139	1.075	1.093	1.138	1.114	1.147	1.136	1.152	1.192	1.185	1.106	1.143	1.176
23:15:00	1.398	1.426	1.42	0.397	0.408	0.413	0.425	0.419	0.423	0.907	0.944	0.913	0.977	0.988	1.006	1.053	1.047	1.101	1.055	1.057	1.087	1.049	1.09	1.031	1.067	1.126	1.122	1.108	1.078	1.131	1.085	1.102	1.148	1.124	1.158	1.146	1.162	1.202	1.229	1.116	1.16	1.185
23:30:00	1.398	1.426	1.42	0.401	0.413	0.419	0.432	0.421	0.426	0.92	0.956	0.926	0.988	0.998	1.017	1.063	1.049	1.111	1.065	1.068	1.047	1.06	1.1	1.079	1.077	1.136	1.131	1.118	1.088	1.142	1.097	1.113	1.157	1.133	1.167	1.156	1.173	1.212	1.198	1.127	1.162	1.217
23:45:00	1.397	1.425	1.418	0.403	0.417	0.421	0.433	0.427	0.432	0.933	0.969	0.938	0.999	1.012	1.028	1.071	1.058	1.12	1.075	1.078	1.03	1.069	1.11	1.029	1.087	1.145	1.14	1.129	1.097	1.151	1.108	1.122	1.167	1.143	1.177	1.166	1.183	1.222	1.259	1.136	1.172	1.204
24:00:00	1.397	1.424	1.418	0.408	0.424	0.428	0.437	0.431	0.437	0.945	0.98	0.95	1.008	1.021	1.037	1.081	1.069	1.129	1.085	1.087	1.101	1.079	1.119	1.063	1.096	1.154	1.15	1.138	1.107	1.159	1.118	1.132	1.176	1.152	1.187	1.186	1.193	1.232	1.218	1.148	1.186	1.212
24:15:00	1.396	1.424	1.418	0.414	0.429	0.432	0.441	0.436	0.442	0.957	0.992	0.961	1.018	1.023	1.048	1.09	1.078	1.139	1.094	1.097	1.066	1.089	1.129	1.059	1.106	1.163	1.159	1.148	1.117	1.168	1.127	1.141	1.199	1.162	1.196	1.183	1.203	1.242	1.282	1.162	1.2	1.221
24:30:00	1.396	1.423	1.418	0.418	0.434	0.437	0.447	0.44	0.448	0.968	1.004	0.973	1.028	1.033	1.058	1.099	1.087	1.147	1.103	1.106	1.092	1.099	1.138	1.052	1.114	1.171	1.168	1.158	1.126	1.178	1.136	1.151	1.193	1.171	1.205	1.193	1.213	1.25	1.243	1.165	1.2	1.267
24:45:00	1.396	1.423	1.417	0.422	0.437	0.442	0.455	0.447	0.454	0.981	1.016	0.985	1.038	1.043	1.069	1.108	1.094	1.156	1.112	1.116	1.076	1.108	1.148	1.065	1.123	1.181	1.177	1.166	1.136	1.185	1.147	1.159	1.203	1.18	1.215	1.203	1.222	1.259	1.288	1.173	1.218	1.239
25:00:00	1.395	1.423	1.417	0.428	0.439	0.446	0.463	0.45	0.459	0.993	1.027	0.997	1.048	1.052	1.077	1.116	1.103	1.164	1.121	1.125	1.081	1.117	1.157	1.096	1.132	1.188	1.184	1.175	1.144	1.194	1.156	1.168	1.21	1.189	1.223	1.211	1.231	1.268	1.26	1.182	1.216	1.256
25:15:00	1.395	1.422	1.416	0.434	0.443	0.452	0.47	0.457	0.465	1.003	1.039	1.009	1.057	1.061	1.087	1.125	1.112	1.172	1.128	1.133	1.084	1.127	1.165	1.109	1.14	1.197	1.193	1.184	1.153	1.202	1.164	1.177	1.227	1.197	1.232	1.219	1.24	1.277	1.291	1.191	1.226	1.254
25:30:00	1.394	1.422	1.416	0.439	0.446	0.458	0.477	0.461	0.471	1.015	1.049	1.02	1.066	1.07	1.096	1.134	1.119	1.181	1.138	1.141	1.101	1.136	1.173	1.085	1.149	1.205	1.201	1.192	1.162	1.213	1.174	1.186	1.238	1.206	1.24	1.234	1.249	1.286	1.267	1.199	1.232	1.268
25:45:00	1.394	1.421	1.415	0.447	0.451	0.463	0.485	0.466	0.476	1.027	1.06	1.031	1.076	1.08	1.105	1.143	1.128	1.188	1.146	1.15	1.174	1.144	1.182	1.095	1.158	1.213	1.209	1.201	1.17	1.219	1.183	1.194	1.234	1.214	1.248	1.24	1.258	1.294	1.274	1.208	1.243	1.273
26:00:00	1.393	1.421	1.415	0.452	0.454	0.469	0.486	0.471	0.481	1.038	1.071	1.042	1.084	1.087	1.114	1.149	1.137	1.196	1.153	1.157	1.16	1.154	1.189	1.162	1.166	1.22	1.216	1.21	1.179	1.226	1.191	1.202	1.244	1.221	1.256	1.246	1.266	1.311	1.307	1.216	1.249	1.389
26:15:00	1.393	1.421	1.414	0.454	0.459	0.473	0.492	0.477	0.487	1.048	1.082	1.053	1.093	1.096	1.122	1.158	1.144	1.204	1.161	1.165	1.123	1.162	1.198	1.133	1.173	1.228	1.223	1.217	1.186	1.234	1.198	1.21	1.251	1.228	1.262	1.276	1.274	1.308	1.319	1.224	1.256	1.348
26:30:00	1.392	1.42	1.414	0.461	0.463	0.479	0.493	0.482	0.493	1.059	1.092	1.063	1.102	1.105	1.13	1.166	1.152	1.211	1.168	1.172	1.144	1.17	1.205	1.145	1.181	1.236	1.23	1.225	1.194	1.242	1.206	1.218	1.264	1.236	1.266	1.256	1.282	1.315	1.308	1.232	1.264	1.32
26:45:00	1.393	1.42	1.414	0.464	0.468	0.484	0.497	0.488	0.498	1.069	1.103	1.073	1.11	1.114	1.138	1.173	1.16	1.219	1.176	1.18	1.127	1.179	1.213	1.129	1.189	1.244	1.238	1.234	1.202	1.251	1.215	1.225	1.308	1.241	1.272	1.286	1.29	1.322	1.304	1.24	1.271	1.299
27:00:00	1.393	1.42	1.414	0.465	0.474	0.49	0.501	0.494	0.504	1.081	1.113	1.084	1.119	1.121	1.146	1.18	1.168	1.226	1.183	1.189	1.143	1.188	1.221	1.131	1.197	1.251	1.245	1.241	1.211	1.257	1.222	1.233	1.281	1.244	1.279	1.265	1.297	1.325	1.31	1.248	1.278	1.306
27:15:00	1.392	1.419	1.413	0.472	0.48	0.496	0.505	0.499	0.51	1.091	1.122	1.094	1.127	1.131	1.155	1.188	1.176	1.234	1.19	1.196	1.137	1.196	1.228	1.147	1.204	1.258	1.253	1.249	1.218	1.264	1.23	1.24	1.287	1.247	1.283	1.325	1.304	1.333	1.32	1.256	1.285	1.324
27:30:00	1.392	1.419	1.413	0.478	0.485	0.502	0.511	0.505	0.516	1.102	1.132	1.105	1.135	1.143	1.163	1.196	1.183	1.24	1.198	1.203	1.15	1.203	1.236	1.148	1.212	1.265	1.259	1.256	1.226	1.271	1.238	1.248	1.285	1.245	1.285	1.25	1.31	1.337	1.323	1.263	1.292	1.333
27:45:00	1.392	1.418	1.412	0.483	0.49	0.508	0.516	0.511	0.521	1.111	1.142	1.114	1.143	1.147	1.17	1.203	1.19	1.248	1.205	1.209	1.154	1.211	1.243	1.153	1.218	1.272	1.266	1.264	1.233	1.277	1.246	1.255	1.306	1.247	1.288	1.321	1.316	1.343	1.329	1.27	1.298	1.365
28:00:00	1.391	1.418	1.412	0.487	0.495	0.514	0.522	0.516	0.527	1.122	1.151	1.123	1.151	1.161	1.178	1.209	1.196	1.254	1.212	1.219	1.244	1.219	1.25	1.16	1.226	1.279	1.273	1.27	1.24	1.284	1.252	1.262	1.298	1.256	1.29	1.377	1.324	1.322	1.337	1.277	1.305	1.33
28:15:00	1.391	1.417	1.411	0.492	0.501	0.519	0.528	0.523	0.533	1.131	1.161	1.133	1.157	1.17	1.185	1.216	1.203	1.261	1.219	1.224	1.198	1.226	1.257	1.187	1.232	1.286	1.28	1.277	1.248	1.292	1.259	1.269	1.317	1.262	1.287	1.384	1.33	1.321	1.338	1.322	1.324	1.339
28:30:00	1.39	1.418	1.411	0.498	0.506	0.525	0.534	0.529	0.539	1.14	1.17	1.142	1.165	1.169	1.193	1.223	1.21	1.268	1.226	1.231	1.19	1.233	1.264	1.202	1.24	1.292	1.285	1.283	1.256	1.297	1.265	1.276	1.322	1.27	1.285	1.382	1.331	1.323	1.339	1.291	1.319	1.35
28:45:00	1.39	1.417	1.411	0.504	0.512	0.531	0.539	0.533	0.545	1.15	1.178	1.151	1.173	1.176	1.199	1.23	1.218	1.274	1.232	1.236	1.233	1.24	1.271	1.182	1.246	1.299	1.292	1.289	1.262	1.309	1.272	1.283	1.316	1.282	1.298	1.4	1.326	1.322	1.344	1.366	1.388	1.354
29:00:00	1.39	1.417	1.411	0.51	0.519	0.536	0.545	0.538	0.552	1.159	1.188	1.161	1.18	1.186	1.206	1.236	1.224	1.281	1.239	1.243	1.201	1.248	1.278	1.355	1.253	1.305	1.298	1.294	1.269	1.31	1.279	1.29	1.325	1.294	1.316	1.412	1.324	1.318	1.356	1.341	1.324	1.365
29:15:00	1.389	1.416	1.41	0.515	0.524	0.542	0.551	0.544	0.557	1.168	1.196	1.17	1.187	1.191	1.213	1.243	1.23	1.287	1.245	1.25	1.218	1.254	1.283	1.225	1.259	1.311	1.304	1.301	1.276	1.315	1.285	1.296	1.328	1.306	1.333	1.423	1.325	1.319	1.357	1.341	1.327	1.36
29:30:00	1.389	1.416	1.41	0.519	0.529	0.547	0.557	0.55	0.564	1.177	1.205	1.18	1.194	1.198	1.22	1.249	1.237	1.293	1.252	1.256	1.197	1.262	1.29	1.199	1.267	1.317	1.31	1.306	1.283	1.355	1.292	1.303	1.335	1.318	1.339	1.429	1.329	1.327	1.363	1.396	1.324	1.367
29:45:00	1.389	1.415	1.41	0.524	0.535	0.553	0.563	0.556	0.57	1.187	1.214	1.188	1.202	1.204	1.228	1.256	1.244	1.3	1.257	1.263	1.269	1.268	1.296	1.221	1.273	1.323	1.316	1.31	1.289	1.337	1.299	1.309	1.357	1.326	1.349	1.437	1.336	1.339	1.366	1.38	1.32	1.406
30:00:00	1.389	1.416	1.41	0.529	0.541	0.56	0.57	0.562	0.576	1.195	1.223	1.196	1.209	1.212	1.234	1.263	1.251	1.306	1.265	1.269	1.227	1.275	1.304	1.212	1.28	1.328	1.322	1.316	1.296	1.331	1.306	1.315	1.347	1.33	1.357	1.446	1.356	1.349	1.371	1.337	1.323	1.376
30:15:00	1.387	1.415	1.409	0.533	0.546	0.565	0.576	0.567	0.581	1.203	1.23	1.204	1.214	1.218	1.24	1.267	1.256	1.311	1.27	1.275	1.305	1.282	1.309	1.388	1.285	1.333	1.327	1.319	1.302	1.423	1.311	1.32	1.355	1.329	1.362	1.45	1.372	1.357	1.389	1.343	1.327	1.38
30:30:00	1.388	1.415	1.409	0.538	0.552	0.571	0.582	0.573	0.587	1.213	1.238	1.212	1.221	1.224	1.247	1.273	1.262	1.317	1.276	1.281	1.246	1.289	1.315	1.224	1.291	1.339	1.332	1.322	1.307	1.333	1.317	1.327	1.356	1.332	1.371	1.451	1.384	1.364	1.402	1.291	1.348	1.384
30:45:00	1.387	1.415	1.409	0.544	0.558	0.577	0.588	0.578	0.594	1.22	1.246	1.22	1.228	1.231	1.254	1.28	1.269	1.323	1.281	1.287	1.225	1.295	1.321	1.244	1.297	1.343	1.338	1.322	1.313	1.34	1.322	1.332	1.364	1.337	1.381	1.452	1.393	1.372	1.412	1.29	1.392	1.389
31:00:00	1.387	1.413	1.408	0.55	0.564	0.584	0.594	0.584	0.601	1.229	1.255	1.228	1.235	1.237	1.26	1.286	1.275	1.329	1.287	1.292	1.237	1.301	1.326	1.236	1.302	1.347	1.342	1.327	1.317	1.362	1.327	1.337	1.368	1.343	1.382	1.458	1.403	1.382	1.427	1.289	1.439	1.388
31:15:00	1.387	1.414	1.408	0.555	0.57	0.59	0.6	0.591	0.605	1.238	1.263	1.237	1.243	1.244	1.266	1.291	1.281	1.335	1.293	1.299	1.249	1.308	1.333	1.242	1.308	1.351	1.349	1.332	1.321	1.394	1.332	1.342	1.372	1.343	1.39	1.464	1.397	1.387	1.437	1.309	1.459	1.416
31:30:00	1.386	1.413	1.408	0.561	0.575	0.596	0.605	0.595	0.612	1.246	1.27	1.243	1.248	1.25	1.272	1.297	1.287	1.339	1.298	1.304	1.252	1.312	1.337	1.267	1.313	1.353	1.353	1.335	1.324	1.414	1.338	1.347	1.377	1.349	1.394	1.464	1.402	1.397	1.445	1.343	1.463	1.436
31:45:00	1.386	1.414	1.408	0.568	0.581	0.602	0.612	0.602	0.619	1.254	1.278	1.251	1.255	1.256	1.279	1.304	1.293	1.345	1.304	1.31	1.263	1.318	1.343	1.253	1.32	1.357	1.358	1.339	1.327	1.441	1.343	1.353	1.399	1.361	1.4	1.463	1.408	1.408	1.45	1.374	1.458	1.472
32:00:00	1.386	1.413	1.407	0.573	0.587	0.608	0.618	0.608	0.625	1.262	1.285	1.26	1.261	1.262	1.284	1.309	1.298	1.35	1.31	1.314	1.253	1.321	1.349	1.426	1.323	1.358	1.363	1.341	1.329	1.462	1.346	1.357	1.389	1.367	1.405	1.468	1.41	1.406	1.474	1.39	1.458	1.5
32:15:00	1.385	1.413	1.407	0.579	0.593	0.615	0.624	0.614	0.631	1.269	1.293	1.267	1.268	1.269	1.29	1.315	1.304	1.354	1.315	1.321	1.262	1.324	1.355	1.267	1.327	1.36	1.383	1.346	1.33	1.458	1.349	1.361	1.391	1.373	1.41	1.469	1.415	1.416	1.482	1.401	1.465	1.539
32:30:00	1.385	1.413	1.406	0.585	0.599	0.622	0.631	0.62	0.637	1.276	1.299	1.274	1.274	1.275	1.297	1.32	1.311	1.358	1.321	1.326	1.262	1.325	1.359	1.271	1.329	1.361	1.383	1.353	1.331	1.483	1.349	1.365	1.394	1.383	1.413	1.468	1.421	1.429	1.511	1.406	1.465	1.56
32:45:00	1.385	1.413	1.406	0.592	0.605	0.628	0.636	0.626	0.643	1.284	1.307	1.281	1.28	1.281	1.303	1.326	1.316	1.362	1.326	1.331	1.276	1.325	1.364	1.33	1.329	1.364	1.378	1.359	1.331	1.558	1.35	1.366	1.404	1.399	1.415	1.456	1.42	1.437	1.499	1.414	1.486	1.569
33:00:00	1.384	1.412	1.407	0.598	0.61	0.634	0.643	0.632	0.649	1.292	1.314	1.288	1.285	1.287	1.308	1.332	1.322	1.362	1.331	1.337	1.302	1.325	1.369	1.338	1.331	1.366	1.392	1.367	1.331	1.525	1.349	1.366	1.445	1.413	1.42	1.474	1.418	1.443	1.507	1.417	1.49	1.568
33:15:00	1.384	1.411	1.406	0.604	0.616	0.64	0.649	0.638	0.655	1.298	1.321	1.295	1.291	1.292	1.314	1.336	1.327	1.359	1.336	1.343	1.279	1.325	1.373	1.463	1.334	1.372	1.398	1.371	1.332	1.543	1.349	1.37	1.41	1.416	1.424	1.487	1.423	1.457	1.525	1.42	1.484	1.544
33:30:00	1.384	1.411	1.406	0.61	0.622	0.646	0.655	0.644	0.661	1.306	1.328	1.301	1.297	1.299	1.319	1.342	1.332	1.356	1.341	1.347	1.301	1.327	1.377	1.335	1.34	1.382	1.385	1.377	1.332	1.559	1.347	1.374	1.396	1.419	1.43	1.497	1.419	1.462	1.512	1.423	1.473	1.514
33:45:00	1.384	1.411	1.405	0.616	0.628	0.653	0.662	0.651	0.666	1.313	1.334	1.308	1.303	1.304	1.326	1.348	1.336	1.353	1.346	1.352	1.313	1.33	1.383	1.298	1.346	1.39	1.395	1.383	1.334	1.564	1.346	1.378	1.393	1.4	1.425	1.503	1.422	1.471	1.506	1.426	1.491	1.493
34:00:00	1.383	1.411	1.406	0.622	0.634	0.659	0.668	0.657	0.672	1.32	1.34	1.315	1.309	1.31	1.33	1.353	1.341	1.351	1.352	1.358	1.293	1.334	1.387	1.469	1.352	1.4	1.418	1.392	1.337	1.618	1.345	1.382	1.425	1.395	1.434	1.51	1.423	1.479	1.521	1.425	1.488	1.478
34:15:00	1.383	1.41	1.405	0.628	0.64	0.665	0.674	0.662	0.678	1.326	1.346	1.322	1.314	1.316	1.336	1.359	1.345	1.353	1.356	1.362	1.299	1.338	1.386	1.307	1.353	1.406	1.45	1.401	1.339	1.581	1.343	1.387	1.461	1.394	1.423	1.513	1.424	1.495	1.52	1.424	1.493	1.463
34:30:00	1.383	1.411	1.405	0.635	0.646	0.67	0.68	0.667	0.683	1.333	1.353	1.328	1.32	1.321	1.342	1.365	1.359	1.363	1.361	1.367	1.302	1.343	1.382	1.311	1.361	1.414	1.475	1.41	1.341	1.586	1.341	1.393	1.488	1.394	1.429	1.515	1.429	1.486	1.537	1.427	1.5	1.457
34:45:00	1.382	1.41	1.404	0.641	0.652	0.676	0.687	0.673	0.691	1.34	1.359	1.334	1.325	1.326	1.346	1.367	1.348	1.377	1.366	1.371	1.351	1.346	1.383	1.378	1.371	1.427	1.478	1.417	1.34	1.589	1.341	1.398	1.506	1.392	1.423	1.516	1.426	1.489	1.536	1.425	1.508	1.446
35:00:00	1.382	1.41	1.404	0.646	0.659	0.68	0.693	0.68	0.696	1.346	1.365	1.34	1.33	1.332	1.352	1.37	1.368	1.393	1.371	1.374	1.312	1.347	1.391	1.319	1.383	1.442	1.486	1.424	1.337	1.65	1.34	1.408	1.512	1.39	1.428	1.514	1.426	1.51	1.536	1.425	1.506	1.444
35:15:00	1.382	1.41	1.404	0.652	0.665	0.683	0.7	0.685	0.703	1.352	1.371	1.345	1.335	1.336	1.356	1.37	1.339	1.405	1.375	1.379	1.318	1.35	1.401	1.412	1.396	1.455	1.53	1.431	1.333	1.601	1.341	1.416	1.512	1.39	1.417	1.512	1.427	1.494	1.527	1.424	1.507	1.44
35:30:00	1.382	1.41	1.404	0.658	0.671	0.689	0.706	0.692	0.709	1.358	1.378	1.352	1.341	1.342	1.361	1.367	1.338	1.421	1.378	1.382	1.322	1.352	1.412	1.324	1.412	1.471	1.568	1.439	1.331	1.598	1.344	1.422	1.516	1.39	1.417	1.512	1.43	1.499	1.52	1.423	1.5	1.44
35:45:00	1.381	1.409	1.404	0.665	0.678	0.695	0.713	0.698	0.715	1.365	1.383	1.357	1.345	1.347	1.365	1.366	1.316	1.44	1.38	1.38	1.326	1.355	1.422	1.319	1.425	1.486	1.583	1.451	1.329	1.614	1.347	1.425	1.519	1.39	1.412	1.511	1.427	1.501	1.512	1.423	1.491	1.44
36:00:00	1.38	1.409	1.403	0.671	0.684	0.7	0.72	0.704	0.722	1.37	1.388	1.363	1.349	1.351	1.368	1.364	1.314	1.442	1.375	1.375	1.331	1.359	1.432	1.303	1.439	1.499	1.595	1.461	1.327	1.578	1.35	1.43	1.523	1.396	1.429	1.51	1.429	1.495	1.504	1.423	1.488	1.44
36:15:00	1.381	1.409	1.403	0.676	0.69	0.706	0.725	0.709	0.728	1.376	1.393	1.368	1.352	1.356	1.372	1.361	1.31	1.439	1.371	1.364	1.335	1.365	1.437	1.281	1.451	1.509	1.603	1.471	1.326	1.567	1.352	1.434	1.527	1.413	1.413	1.509	1.425	1.492	1.498	1.417	1.48	1.441
36:30:00	1.38	1.41	1.403	0.683	0.696	0.711	0.732	0.714	0.734	1.382	1.397	1.373	1.356	1.36	1.374	1.359	1.302	1.445	1.371	1.357	1.337	1.37	1.442	1.323	1.464	1.515	1.608	1.477	1.328	1.586	1.353	1.436	1.536	1.395	1.402	1.508	1.432	1.502	1.484	1.423	1.476	1.441
36:45:00	1.38	1.409	1.403	0.69	0.702	0.717	0.738	0.72	0.74	1.386	1.4	1.377	1.358	1.363	1.371	1.35	1.3	1.459	1.369	1.354	1.343	1.377	1.442	1.386	1.47	1.519	1.622	1.468	1.329	1.57	1.353	1.437	1.542	1.386	1.398	1.507	1.424	1.491	1.476	1.42	1.471	1.439
37:00:00	1.38	1.409	1.403	0.696	0.709	0.724	0.745	0.727	0.748	1.39	1.404	1.381	1.36	1.365	1.367	1.337	1.306	1.466	1.371	1.35	1.346	1.383	1.442	1.393	1.477	1.523	1.62	1.453	1.331	1.55	1.352	1.44	1.551	1.39	1.395	1.506	1.422	1.496	1.467	1.422	1.463	1.441
37:15:00	1.38	1.408	1.403	0.703	0.716	0.73	0.752	0.734	0.753	1.394	1.406	1.384	1.359	1.368	1.366	1.329	1.314	1.478	1.373	1.347	1.356	1.39	1.441	1.4	1.482	1.528	1.624	1.456	1.331	1.533	1.349	1.443	1.566	1.386	1.395	1.506	1.422	1.498	1.455	1.427	1.459	1.44
37:30:00	1.379	1.407	1.402	0.708	0.721	0.735	0.758	0.74	0.76	1.397	1.407	1.385	1.355	1.369	1.366	1.326	1.315	1.492	1.37	1.345	1.359	1.397	1.438	1.396	1.489	1.533	1.63	1.46	1.331	1.511	1.349	1.444	1.575	1.388	1.398	1.505	1.417	1.492	1.445	1.426	1.452	1.439
37:45:00	1.379	1.408	1.402	0.715	0.728	0.74	0.765	0.746	0.767	1.399	1.408	1.386	1.351	1.37	1.361	1.322	1.317	1.494	1.369	1.345	1.335	1.4	1.438	1.403	1.49	1.533	1.639	1.463	1.334	1.493	1.352	1.447	1.568	1.387	1.404	1.504	1.423	1.49	1.437	1.424	1.447	1.437
38:00:00	1.379	1.408	1.402	0.72	0.735	0.747	0.772	0.752	0.773	1.4	1.409	1.388	1.346	1.371	1.353	1.323	1.315	1.503	1.368	1.346	1.327	1.405	1.438	1.425	1.496	1.532	1.642	1.47	1.339	1.469	1.355	1.449	1.54	1.39	1.404	1.504	1.418	1.49	1.433	1.428	1.442	1.437
38:15:00	1.378	1.407	1.4	0.727	0.741	0.752	0.778	0.759	0.779	1.4	1.41	1.389	1.341	1.369	1.344	1.326	1.315	1.505	1.367	1.347	1.314	1.405	1.436	1.433	1.502	1.53	1.639	1.477	1.347	1.447	1.355	1.45	1.55	1.392	1.418	1.502	1.415	1.493	1.442	1.428	1.436	1.439
38:30:00	1.378	1.407	1.401	0.733	0.748	0.76	0.785	0.765	0.786	1.401	1.41	1.389	1.337	1.366	1.339	1.327	1.32	1.509	1.366	1.347	1.306	1.405	1.439	1.43	1.501	1.527	1.634	1.482	1.35	1.432	1.356	1.452	1.544	1.386	1.406	1.502	1.413	1.489	1.437	1.429	1.429	1.437
38:45:00	1.379	1.407	1.401	0.74	0.754	0.766	0.792	0.772	0.792	1.402	1.41	1.389	1.334	1.362	1.336	1.331	1.324	1.508	1.364	1.346	1.301	1.42	1.442	1.421	1.507	1.529	1.608	1.483	1.356	1.418	1.357	1.453	1.536	1.386	1.41	1.501	1.422	1.486	1.438	1.431	1.426	1.44
39:00:00	1.379	1.407	1.402	0.747	0.761	0.774	0.799	0.778	0.799	1.402	1.41	1.39	1.331	1.357	1.332	1.334	1.339	1.517	1.363	1.346	1.297	1.426	1.446	1.439	1.509	1.532	1.586	1.489	1.365	1.402	1.358	1.455	1.536	1.388	1.417	1.501	1.412	1.49	1.437	1.43	1.424	1.442
39:15:00	1.377	1.406	1.401	0.753	0.767	0.779	0.805	0.784	0.805	1.402	1.411	1.39	1.328	1.352	1.331	1.34	1.354	1.498	1.365	1.347	1.312	1.44	1.446	1.442	1.511	1.531	1.565	1.492	1.373	1.391	1.362	1.454	1.538	1.386	1.412	1.498	1.41	1.489	1.433	1.433	1.42	1.442
39:30:00	1.378	1.406	1.401	0.76	0.773	0.784	0.812	0.791	0.811	1.401	1.411	1.391	1.326	1.347	1.33	1.343	1.335	1.486	1.37	1.356	1.307	1.432	1.45	1.453	1.513	1.532	1.558	1.497	1.377	1.383	1.362	1.455	1.541	1.391	1.415	1.498	1.413	1.489	1.434	1.432	1.418	1.441
39:45:00	1.378	1.406	1.401	0.766	0.78	0.791	0.818	0.798	0.818	1.402	1.411	1.391	1.323	1.343	1.329	1.349	1.343	1.457	1.38	1.415	1.311	1.435	1.449	1.464	1.515	1.534	1.529	1.506	1.384	1.374	1.361	1.456	1.533	1.387	1.423	1.496	1.408	1.487	1.433	1.434	1.415	1.436
40:00:00	1.377	1.406	1.4	0.773	0.786	0.798	0.826	0.804	0.824	1.401	1.411	1.391	1.322	1.339	1.331	1.354	1.346	1.473	1.406	1.431	1.308	1.455	1.454	1.468	1.517	1.535	1.514	1.512	1.392	1.369	1.36	1.456	1.516	1.391	1.42	1.496	1.406	1.485	1.433	1.433	1.413	1.442
40:15:00	1.376	1.405	1.399	0.779	0.794	0.805	0.832	0.809	0.83	1.4	1.411	1.391	1.319	1.335	1.331	1.358	1.349	1.478	1.41	1.415	1.311	1.454	1.458	1.47	1.519	1.537	1.51	1.51	1.398	1.361	1.359	1.457	1.498	1.387	1.421	1.494	1.405	1.483	1.422	1.432	1.41	1.442
40:30:00	1.377	1.406	1.4	0.786	0.801	0.812	0.839	0.816	0.837	1.401	1.41	1.391	1.318	1.333	1.332	1.362	1.354	1.458	1.43	1.472	1.304	1.466	1.457	1.463	1.522	1.54	1.5	1.509	1.402	1.353	1.361	1.456	1.48	1.391	1.432	1.494	1.407	1.483	1.398	1.43	1.408	1.437
40:45:00	1.376	1.405	1.4	0.793	0.808	0.818	0.846	0.823	0.844	1.401	1.41	1.39	1.317	1.331	1.334	1.369	1.365	1.446	1.431	1.499	1.309	1.471	1.46	1.451	1.526	1.541	1.496	1.496	1.402	1.352	1.358	1.456	1.461	1.388	1.43	1.493	1.402	1.481	1.389	1.432	1.407	1.442
41:00:00	1.376	1.405	1.4	0.8	0.815	0.825	0.852	0.829	0.851	1.4	1.41	1.39	1.317	1.328	1.333	1.371	1.374	1.452	1.432	1.49	1.316	1.454	1.461	1.437	1.526	1.543	1.482	1.49	1.414	1.353	1.357	1.456	1.452	1.388	1.426	1.493	1.403	1.48	1.379	1.43	1.403	1.44

## Sheet: Fig.7B AUC to WT_3bio replicate
JKC2830
WT	P0	P4	P8	P10	P13	P18	P19	P20	P24	P25	P26	P27	P28	P29	P30
1	0.399483	0.571675	0.640618	0.688064	0.679509	0.870857	0.880327	0.933706	0.947482	0.919285	0.914981	0.95975	0.935428	0.952002	0.956091
1	0.255067	0.390745	0.454066	0.473407	0.524707	0.731575	0.880653	0.890704	0.899497	0.880235	0.869765	0.897822	0.923786	0.919179	0.936767
1	0.23222	0.323956			0.485714	0.787692	0.892747	0.916923	0.940659	0.939341	0.948571	0.937582	0.936264	0.931868	0.92967
JKC2860
WT	P0	P4	P8	P10	P13	P18	P19	P20	P24	P25	P26	P27	P28	P29	P30
1	0.344382	0.357081	0.594891	0.625161	0.676926	0.693069	0.742144	0.725355	0.737193	0.778734	0.768403	0.765605	0.785837	0.802195	0.792079
1	0.259757	0.264698	0.356703	0.42989	0.487856	0.564489	0.56072	0.60134	0.592546	0.577471	0.597152	0.598827	0.645729	0.58124	0.635678
1	0.232571	0.239033			0.467692	0.522198	0.530989	0.578901	0.587692	0.567473	0.577582	0.573626	0.578901	0.556923	0.581538
