# Supplementary material for: Candida albicans’ inorganic phosphate transport and evolutionary adaptation to phosphate scarcity
Source: PLoS Genet. 2024 Aug 13;20(8):e1011156. doi: 10.1371/journal.pgen.1011156 (PMC11343460; doi:10.1371/journal.pgen.1011156)
Supplement: S12 Table — (XLSX) [file pgen.1011156.s013.xlsx]

## Sheet: AmpB 3 bio replicates raw data
2024-05-01 replicate #1
Time (h)	C915 (WT) - Veh			C915 (WT) - 0.3µg/ml Amphotericin B			C915 (WT) - 0.35µg/ml Amphotericin B				Time (h)	C1450 (∆pho84) - Veh			C1450 (∆pho84) - 0.3µg/ml Amphotericin B			C1450 (∆pho84) - 0.35µg/ml Amphotericin B				Time (h)	C2830 (P0) - Veh			C2830 (P0) - 0.3µg/ml Amphotericin B			C2830 (P0) - 0.35µg/ml Amphotericin B				Time (h)	C2830 (P30) - Veh			C2830 (P30) - 0.3µg/ml Amphotericin B			C2830 (P30) - 0.35µg/ml Amphotericin B				Time (h)	C2860 (P0) - Veh			C2860 (P0) - 0.3µg/ml Amphotericin B
0:00:00	0.133	0.123	0.124	0.129	0.126	0.123	0.125	0.125	0.125		0:00:00	0.126	0.123	0.128	0.127	0.128	0.121	0.122	0.131	0.127		0:00:00	0.126	0.124	0.116	0.118	0.133	0.125	0.124	0.121	0.127		0:00:00	0.133	0.13	0.123	0.134	0.131	0.131	0.147	0.13	0.138		0:00:00.000	0.13	0.129	0.13	0.129	0.127
0:15:00	0.148	0.131	0.136	0.139	0.138	0.135	0.136	0.134	0.133		0:15:00	0.14	0.138	0.135	0.136	0.14	0.134	0.136	0.145	0.142		0:15:00	0.141	0.14	0.132	0.131	0.145	0.143	0.137	0.138	0.145		0:15:00	0.151	0.147	0.14	0.151	0.146	0.15	0.171	0.15	0.155		0:15:00.000	0.144	0.145	0.145	0.146	0.144
0:30:00	0.139	0.128	0.129	0.139	0.137	0.133	0.135	0.131	0.129		0:30:00	0.14	0.141	0.14	0.139	0.144	0.138	0.141	0.15	0.147		0:30:00	0.143	0.145	0.138	0.136	0.152	0.149	0.144	0.145	0.151		0:30:00	0.154	0.15	0.145	0.154	0.151	0.153	0.177	0.156	0.161		0:30:00.000	0.148	0.151	0.152	0.154	0.151
0:45:00	0.138	0.124	0.127	0.137	0.138	0.13	0.132	0.129	0.13		0:45:00	0.133	0.14	0.14	0.139	0.145	0.139	0.141	0.151	0.148		0:45:00	0.142	0.146	0.138	0.137	0.152	0.15	0.144	0.146	0.152		0:45:00	0.15	0.15	0.144	0.154	0.15	0.152	0.177	0.154	0.159		0:45:00.000	0.144	0.153	0.152	0.155	0.151
1:00:00	0.142	0.128	0.131	0.137	0.137	0.133	0.136	0.132	0.131		1:00:00	0.135	0.14	0.139	0.139	0.145	0.139	0.141	0.151	0.148		1:00:00	0.141	0.146	0.139	0.137	0.153	0.151	0.143	0.147	0.152		1:00:00	0.147	0.151	0.144	0.154	0.15	0.153	0.177	0.155	0.159		1:00:00.000	0.142	0.154	0.15	0.155	0.15
1:15:00	0.143	0.13	0.132	0.135	0.139	0.135	0.137	0.134	0.133		1:15:00	0.137	0.142	0.139	0.14	0.146	0.139	0.143	0.153	0.149		1:15:00	0.144	0.149	0.14	0.137	0.153	0.152	0.144	0.148	0.152		1:15:00	0.149	0.153	0.143	0.154	0.151	0.153	0.178	0.157	0.161		1:15:00.000	0.145	0.156	0.149	0.155	0.151
1:30:00	0.145	0.133	0.134	0.137	0.141	0.138	0.141	0.137	0.135		1:30:00	0.14	0.144	0.142	0.142	0.149	0.142	0.147	0.156	0.153		1:30:00	0.144	0.152	0.145	0.14	0.156	0.154	0.147	0.152	0.155		1:30:00	0.153	0.156	0.146	0.157	0.153	0.156	0.183	0.16	0.165		1:30:00.000	0.149	0.16	0.152	0.157	0.153
1:45:00	0.149	0.134	0.139	0.141	0.145	0.142	0.145	0.139	0.139		1:45:00	0.143	0.147	0.143	0.144	0.152	0.144	0.149	0.159	0.155		1:45:00	0.147	0.154	0.146	0.141	0.158	0.157	0.15	0.154	0.158		1:45:00	0.156	0.16	0.149	0.16	0.157	0.16	0.187	0.164	0.169		1:45:00.000	0.151	0.163	0.154	0.16	0.155
2:00:00	0.153	0.139	0.142	0.144	0.15	0.146	0.15	0.144	0.143		2:00:00	0.145	0.15	0.147	0.147	0.155	0.146	0.154	0.163	0.159		2:00:00	0.15	0.156	0.151	0.143	0.16	0.16	0.153	0.157	0.161		2:00:00	0.161	0.166	0.153	0.164	0.16	0.164	0.192	0.168	0.173		2:00:00.000	0.154	0.166	0.156	0.164	0.159
2:15:00	0.158	0.142	0.147	0.147	0.154	0.151	0.156	0.149	0.148		2:15:00	0.15	0.155	0.151	0.149	0.158	0.15	0.159	0.167	0.162		2:15:00	0.15	0.159	0.155	0.146	0.162	0.163	0.155	0.16	0.163		2:15:00	0.166	0.171	0.157	0.167	0.164	0.167	0.196	0.171	0.177		2:15:00.000	0.155	0.169	0.158	0.167	0.161
2:30:00	0.167	0.148	0.154	0.152	0.16	0.157	0.161	0.154	0.153		2:30:00	0.155	0.161	0.157	0.151	0.162	0.153	0.163	0.17	0.166		2:30:00	0.153	0.162	0.159	0.147	0.164	0.164	0.157	0.162	0.164		2:30:00	0.173	0.178	0.163	0.172	0.167	0.171	0.199	0.174	0.18		2:30:00.000	0.157	0.172	0.161	0.171	0.163
2:45:00	0.176	0.155	0.163	0.158	0.166	0.165	0.167	0.16	0.159		2:45:00	0.161	0.168	0.166	0.153	0.167	0.157	0.166	0.173	0.17		2:45:00	0.156	0.166	0.164	0.148	0.166	0.166	0.159	0.164	0.167		2:45:00	0.181	0.186	0.171	0.175	0.171	0.175	0.201	0.177	0.184		2:45:00.000	0.159	0.177	0.165	0.172	0.167
3:00:00	0.184	0.163	0.17	0.165	0.174	0.173	0.175	0.167	0.166		3:00:00	0.17	0.177	0.176	0.154	0.173	0.162	0.169	0.176	0.174		3:00:00	0.16	0.17	0.169	0.148	0.167	0.168	0.161	0.166	0.168		3:00:00	0.19	0.196	0.18	0.181	0.175	0.179	0.203	0.179	0.187		3:00:00.000	0.162	0.182	0.169	0.175	0.169
3:15:00	0.193	0.171	0.181	0.172	0.182	0.181	0.181	0.173	0.173		3:15:00	0.177	0.188	0.189	0.156	0.179	0.168	0.173	0.179	0.177		3:15:00	0.164	0.175	0.173	0.148	0.168	0.169	0.162	0.167	0.169		3:15:00	0.2	0.206	0.191	0.185	0.178	0.184	0.205	0.182	0.19		3:15:00.000	0.164	0.185	0.172	0.179	0.172
3:30:00	0.205	0.181	0.192	0.182	0.193	0.192	0.191	0.182	0.182		3:30:00	0.187	0.2	0.202	0.158	0.186	0.174	0.177	0.183	0.18		3:30:00	0.168	0.18	0.179	0.149	0.17	0.17	0.163	0.168	0.171		3:30:00	0.211	0.218	0.203	0.19	0.183	0.19	0.208	0.186	0.194		3:30:00.000	0.167	0.191	0.177	0.183	0.175
3:45:00	0.217	0.192	0.205	0.192	0.204	0.204	0.2	0.191	0.192		3:45:00	0.2	0.213	0.218	0.161	0.193	0.181	0.181	0.187	0.183		3:45:00	0.173	0.185	0.186	0.149	0.171	0.172	0.165	0.17	0.172		3:45:00	0.223	0.232	0.216	0.195	0.188	0.197	0.21	0.189	0.197		3:45:00.000	0.17	0.195	0.182	0.186	0.178
4:00:00	0.232	0.208	0.222	0.204	0.216	0.216	0.211	0.203	0.204		4:00:00	0.212	0.228	0.235	0.163	0.202	0.19	0.185	0.19	0.186		4:00:00	0.178	0.189	0.192	0.15	0.173	0.174	0.167	0.172	0.174		4:00:00	0.237	0.245	0.231	0.202	0.195	0.203	0.213	0.193	0.2		4:00:00.000	0.175	0.201	0.187	0.19	0.181
4:15:00	0.247	0.221	0.239	0.218	0.231	0.232	0.224	0.214	0.216		4:15:00	0.227	0.244	0.252	0.165	0.212	0.2	0.189	0.194	0.189		4:15:00	0.181	0.194	0.196	0.151	0.174	0.177	0.167	0.173	0.176		4:15:00	0.25	0.26	0.247	0.209	0.201	0.211	0.216	0.195	0.205		4:15:00.000	0.178	0.206	0.192	0.193	0.185
4:30:00	0.265	0.239	0.255	0.232	0.247	0.246	0.237	0.227	0.229		4:30:00	0.238	0.261	0.269	0.169	0.223	0.211	0.193	0.198	0.192		4:30:00	0.184	0.199	0.201	0.151	0.175	0.178	0.169	0.175	0.177		4:30:00	0.268	0.274	0.264	0.217	0.208	0.22	0.22	0.2	0.209		4:30:00.000	0.184	0.21	0.198	0.196	0.188
4:45:00	0.281	0.259	0.276	0.248	0.262	0.262	0.254	0.241	0.244		4:45:00	0.252	0.279	0.288	0.174	0.235	0.223	0.198	0.203	0.198		4:45:00	0.189	0.204	0.207	0.152	0.177	0.18	0.171	0.177	0.18		4:45:00	0.287	0.291	0.282	0.225	0.217	0.231	0.224	0.206	0.215		4:45:00.000	0.189	0.214	0.204	0.201	0.193
5:00:00	0.295	0.286	0.299	0.266	0.28	0.278	0.27	0.258	0.26		5:00:00	0.271	0.298	0.306	0.179	0.249	0.238	0.204	0.208	0.204		5:00:00	0.193	0.208	0.214	0.153	0.179	0.183	0.173	0.18	0.182		5:00:00	0.305	0.311	0.301	0.235	0.225	0.243	0.228	0.211	0.221		5:00:00.000	0.195	0.22	0.21	0.203	0.197
5:15:00	0.312	0.308	0.327	0.284	0.302	0.295	0.29	0.273	0.28		5:15:00	0.292	0.319	0.323	0.186	0.261	0.251	0.21	0.214	0.21		5:15:00	0.199	0.213	0.219	0.153	0.181	0.186	0.175	0.181	0.183		5:15:00	0.324	0.333	0.323	0.246	0.234	0.255	0.234	0.216	0.227		5:15:00.000	0.201	0.225	0.216	0.208	0.202
5:30:00	0.325	0.336	0.346	0.303	0.325	0.316	0.311	0.286	0.299		5:30:00	0.311	0.34	0.343	0.192	0.279	0.267	0.217	0.22	0.216		5:30:00	0.203	0.218	0.225	0.153	0.182	0.189	0.176	0.182	0.184		5:30:00	0.347	0.36	0.345	0.258	0.244	0.267	0.237	0.222	0.234		5:30:00.000	0.207	0.23	0.222	0.212	0.205
5:45:00	0.349	0.367	0.379	0.326	0.347	0.336	0.335	0.306	0.322		5:45:00	0.34	0.365	0.365	0.201	0.294	0.286	0.225	0.228	0.224		5:45:00	0.209	0.224	0.232	0.154	0.186	0.191	0.178	0.185	0.185		5:45:00	0.372	0.377	0.369	0.274	0.256	0.281	0.241	0.226	0.241		5:45:00.000	0.217	0.235	0.229	0.216	0.21
6:00:00	0.386	0.395	0.407	0.349	0.37	0.362	0.356	0.333	0.346		6:00:00	0.359	0.393	0.393	0.211	0.314	0.303	0.234	0.237	0.233		6:00:00	0.214	0.229	0.239	0.156	0.189	0.195	0.18	0.185	0.187		6:00:00	0.395	0.405	0.395	0.28	0.269	0.293	0.244	0.233	0.25		6:00:00.000	0.227	0.243	0.236	0.221	0.214
6:15:00	0.412	0.422	0.436	0.374	0.399	0.391	0.375	0.354	0.372		6:15:00	0.388	0.423	0.423	0.222	0.334	0.323	0.244	0.246	0.243		6:15:00	0.219	0.236	0.245	0.156	0.192	0.198	0.181	0.188	0.188		6:15:00	0.431	0.427	0.423	0.292	0.282	0.307	0.249	0.24	0.259		6:15:00.000	0.234	0.247	0.242	0.225	0.219
6:30:00	0.437	0.457	0.473	0.401	0.422	0.417	0.398	0.375	0.397		6:30:00	0.425	0.456	0.451	0.234	0.354	0.343	0.256	0.257	0.254		6:30:00	0.226	0.242	0.252	0.157	0.195	0.201	0.182	0.19	0.19		6:30:00	0.475	0.452	0.454	0.307	0.298	0.323	0.258	0.248	0.27		6:30:00.000	0.242	0.254	0.249	0.23	0.224
6:45:00	0.502	0.494	0.511	0.43	0.444	0.447	0.424	0.403	0.42		6:45:00	0.458	0.486	0.489	0.246	0.374	0.365	0.267	0.269	0.266		6:45:00	0.232	0.248	0.26	0.159	0.199	0.204	0.182	0.191	0.191		6:45:00	0.506	0.47	0.487	0.323	0.315	0.341	0.268	0.258	0.281		6:45:00.000	0.246	0.263	0.257	0.235	0.228
7:00:00	0.533	0.519	0.531	0.46	0.469	0.478	0.449	0.426	0.45		7:00:00	0.484	0.514	0.527	0.261	0.396	0.386	0.281	0.282	0.28		7:00:00	0.24	0.256	0.269	0.159	0.202	0.208	0.183	0.192	0.192		7:00:00	0.531	0.509	0.519	0.342	0.333	0.36	0.277	0.269	0.294		7:00:00.000	0.251	0.267	0.264	0.239	0.233
7:15:00	0.548	0.544	0.563	0.491	0.498	0.512	0.461	0.463	0.478		7:15:00	0.5	0.54	0.546	0.276	0.408	0.405	0.293	0.294	0.295		7:15:00	0.247	0.263	0.276	0.161	0.205	0.211	0.183	0.193	0.192		7:15:00	0.556	0.556	0.551	0.36	0.352	0.382	0.288	0.281	0.308		7:15:00.000	0.258	0.276	0.271	0.244	0.237
7:30:00	0.574	0.58	0.605	0.522	0.532	0.538	0.491	0.495	0.506		7:30:00	0.532	0.568	0.572	0.291	0.431	0.43	0.308	0.309	0.309		7:30:00	0.256	0.27	0.284	0.162	0.21	0.216	0.184	0.194	0.194		7:30:00	0.591	0.586	0.586	0.381	0.372	0.404	0.299	0.293	0.323		7:30:00.000	0.263	0.284	0.279	0.249	0.242
7:45:00	0.612	0.621	0.647	0.557	0.572	0.566	0.525	0.534	0.543		7:45:00	0.572	0.602	0.606	0.308	0.447	0.445	0.315	0.317	0.318		7:45:00	0.264	0.277	0.291	0.163	0.213	0.22	0.185	0.195	0.192		7:45:00	0.634	0.621	0.621	0.403	0.394	0.427	0.312	0.307	0.338		7:45:00.000	0.27	0.291	0.287	0.253	0.246
8:00:00	0.626	0.661	0.686	0.592	0.613	0.608	0.556	0.559	0.58		8:00:00	0.605	0.638	0.642	0.325	0.473	0.474	0.335	0.336	0.337		8:00:00	0.277	0.284	0.299	0.164	0.217	0.224	0.186	0.198	0.193		8:00:00	0.67	0.656	0.658	0.427	0.417	0.454	0.325	0.321	0.355		8:00:00.000	0.278	0.297	0.295	0.258	0.251
8:15:00	0.673	0.7	0.729	0.629	0.645	0.642	0.596	0.602	0.614		8:15:00	0.635	0.675	0.678	0.342	0.507	0.499	0.349	0.354	0.355		8:15:00	0.288	0.292	0.307	0.166	0.22	0.226	0.189	0.201	0.196		8:15:00	0.716	0.677	0.695	0.451	0.441	0.48	0.34	0.336	0.373		8:15:00.000	0.284	0.303	0.303	0.263	0.256
8:30:00	0.703	0.742	0.77	0.665	0.683	0.683	0.629	0.635	0.645		8:30:00	0.671	0.711	0.715	0.36	0.547	0.527	0.363	0.373	0.374		8:30:00	0.302	0.301	0.316	0.166	0.223	0.23	0.19	0.202	0.196		8:30:00	0.752	0.704	0.733	0.488	0.467	0.509	0.355	0.352	0.392		8:30:00.000	0.294	0.309	0.311	0.269	0.262
8:45:00	0.737	0.785	0.81	0.701	0.724	0.723	0.667	0.658	0.702		8:45:00	0.7	0.749	0.75	0.385	0.57	0.541	0.388	0.386	0.391		8:45:00	0.315	0.311	0.325	0.168	0.229	0.235	0.191	0.203	0.197		8:45:00	0.796	0.74	0.769	0.515	0.493	0.538	0.37	0.369	0.411		8:45:00.000	0.306	0.315	0.319	0.274	0.267
9:00:00	0.782	0.823	0.848	0.738	0.759	0.762	0.702	0.705	0.74		9:00:00	0.722	0.785	0.786	0.398	0.593	0.571	0.398	0.404	0.412		9:00:00	0.331	0.32	0.335	0.169	0.23	0.237	0.191	0.204	0.199		9:00:00	0.83	0.771	0.804	0.532	0.525	0.569	0.386	0.386	0.432		9:00:00.000	0.318	0.323	0.327	0.277	0.273
9:15:00	0.804	0.864	0.887	0.777	0.802	0.8	0.74	0.755	0.787		9:15:00	0.748	0.821	0.821	0.421	0.621	0.605	0.42	0.42	0.43		9:15:00	0.345	0.33	0.344	0.172	0.236	0.244	0.193	0.205	0.2		9:15:00	0.87	0.805	0.84	0.558	0.551	0.6	0.403	0.405	0.453		9:15:00.000	0.327	0.331	0.337	0.285	0.278
9:30:00	0.825	0.902	0.922	0.813	0.852	0.823	0.777	0.775	0.83		9:30:00	0.779	0.856	0.855	0.449	0.656	0.641	0.443	0.441	0.452		9:30:00	0.357	0.34	0.353	0.173	0.239	0.248	0.194	0.206	0.2		9:30:00	0.903	0.853	0.876	0.588	0.58	0.634	0.42	0.424	0.474		9:30:00.000	0.341	0.34	0.346	0.292	0.284
9:45:00	0.845	0.936	0.959	0.852	0.892	0.854	0.815	0.792	0.872		9:45:00	0.814	0.889	0.888	0.476	0.692	0.676	0.461	0.462	0.478		9:45:00	0.37	0.351	0.362	0.175	0.243	0.252	0.196	0.207	0.201		9:45:00	0.918	0.909	0.91	0.618	0.61	0.666	0.437	0.443	0.498		9:45:00.000	0.35	0.349	0.355	0.296	0.29
10:00:00	0.879	0.974	0.993	0.89	0.933	0.892	0.853	0.85	0.909		10:00:00	0.848	0.921	0.92	0.499	0.728	0.713	0.486	0.487	0.498		10:00:00	0.383	0.361	0.37	0.178	0.245	0.256	0.197	0.21	0.205		10:00:00	0.972	0.96	0.943	0.649	0.64	0.7	0.453	0.462	0.519		10:00:00.000	0.362	0.357	0.364	0.293	0.296
10:15:00	0.925	1.007	1.027	0.936	0.962	0.923	0.891	0.912	0.945		10:15:00	0.881	0.953	0.95	0.521	0.765	0.75	0.509	0.514	0.516		10:15:00	0.395	0.373	0.379	0.18	0.249	0.262	0.2	0.21	0.205		10:15:00	1.002	0.995	0.975	0.68	0.672	0.734	0.469	0.482	0.543		10:15:00.000	0.375	0.37	0.375	0.297	0.296
10:30:00	0.957	1.036	1.059	0.974	0.996	0.967	0.928	0.942	0.983		10:30:00	0.924	0.984	0.981	0.543	0.802	0.786	0.546	0.549	0.543		10:30:00	0.407	0.383	0.389	0.182	0.251	0.265	0.201	0.213	0.205		10:30:00	1.029	1.011	1.006	0.712	0.704	0.769	0.484	0.501	0.565		10:30:00.000	0.388	0.382	0.385	0.294	0.293
10:45:00	0.988	1.067	1.088	1.004	1.02	0.994	0.963	0.996	1.011		10:45:00	0.954	1.012	1.008	0.573	0.838	0.823	0.57	0.578	0.569		10:45:00	0.418	0.394	0.398	0.19	0.253	0.27	0.203	0.212	0.207		10:45:00	1.056	1.043	1.035	0.744	0.736	0.803	0.5	0.519	0.587		10:45:00.000	0.397	0.393	0.395	0.301	0.306
11:00:00	1.025	1.099	1.117	1.041	1.048	1.043	0.998	1.029	1.033		11:00:00	0.983	1.04	1.035	0.602	0.874	0.858	0.6	0.603	0.595		11:00:00	0.429	0.405	0.408	0.194	0.261	0.271	0.206	0.209	0.209		11:00:00	1.054	1.068	1.064	0.777	0.768	0.836	0.515	0.536	0.61		11:00:00.000	0.405	0.403	0.406	0.302	0.302
11:15:00	1.048	1.125	1.144	1.075	1.082	1.062	1.031	1.063	1.06		11:15:00	1.031	1.066	1.06	0.633	0.909	0.893	0.631	0.634	0.628		11:15:00	0.437	0.418	0.419	0.201	0.263	0.275	0.207	0.212	0.21		11:15:00	1.069	1.08	1.092	0.81	0.801	0.87	0.527	0.553	0.631		11:15:00.000	0.41	0.42	0.419	0.306	0.302
11:30:00	1.068	1.148	1.169	1.101	1.118	1.082	1.064	1.102	1.052		11:30:00	1.056	1.091	1.084	0.665	0.944	0.927	0.663	0.667	0.661		11:30:00	0.437	0.429	0.431	0.205	0.267	0.277	0.21	0.212	0.212		11:30:00	1.092	1.102	1.118	0.842	0.832	0.903	0.538	0.568	0.651		11:30:00.000	0.421	0.43	0.435	0.313	0.311
11:45:00	1.097	1.172	1.194	1.131	1.139	1.102	1.094	1.129	1.076		11:45:00	1.083	1.116	1.107	0.696	0.976	0.958	0.697	0.7	0.694		11:45:00	0.446	0.437	0.442	0.204	0.269	0.277	0.212	0.211	0.214		11:45:00	1.116	1.12	1.143	0.874	0.864	0.937	0.546	0.582	0.67		11:45:00.000	0.433	0.436	0.451	0.322	0.306
12:00:00	1.117	1.196	1.221	1.155	1.169	1.138	1.125	1.155	1.103		12:00:00	1.098	1.137	1.129	0.728	1.007	0.99	0.73	0.734	0.727		12:00:00	0.455	0.446	0.452	0.208	0.272	0.288	0.213	0.214	0.216		12:00:00	1.142	1.14	1.168	0.905	0.897	0.969	0.553	0.594	0.688		12:00:00.000	0.445	0.441	0.459	0.32	0.314
12:15:00	1.146	1.221	1.243	1.185	1.186	1.155	1.153	1.185	1.131		12:15:00	1.114	1.157	1.149	0.761	1.036	1.02	0.763	0.768	0.762		12:15:00	0.469	0.452	0.46	0.213	0.275	0.292	0.217	0.217	0.217		12:15:00	1.165	1.162	1.19	0.933	0.928	1	0.558	0.605	0.703		12:15:00.000	0.461	0.452	0.465	0.326	0.317
12:30:00	1.181	1.241	1.257	1.206	1.213	1.178	1.179	1.213	1.156		12:30:00	1.149	1.178	1.168	0.793	1.065	1.047	0.797	0.8	0.795		12:30:00	0.483	0.457	0.472	0.215	0.28	0.297	0.219	0.218	0.217		12:30:00	1.188	1.186	1.212	0.967	0.958	1.031	0.56	0.614	0.717		12:30:00.000	0.475	0.464	0.47	0.336	0.322
12:45:00	1.225	1.26	1.278	1.234	1.234	1.204	1.205	1.24	1.184		12:45:00	1.15	1.197	1.187	0.826	1.092	1.074	0.829	0.834	0.829		12:45:00	0.498	0.468	0.479	0.217	0.284	0.294	0.219	0.22	0.22		12:45:00	1.208	1.206	1.233	0.997	0.988	1.061	0.563	0.622	0.732		12:45:00.000	0.491	0.475	0.481	0.336	0.327
13:00:00	1.241	1.281	1.3	1.254	1.257	1.227	1.229	1.259	1.206		13:00:00	1.162	1.215	1.204	0.857	1.119	1.099	0.861	0.866	0.862		13:00:00	0.515	0.48	0.491	0.219	0.284	0.305	0.221	0.223	0.22		13:00:00	1.232	1.222	1.252	1.027	1.018	1.089	0.565	0.629	0.744		13:00:00.000	0.505	0.486	0.493	0.346	0.332
13:15:00	1.25	1.298	1.317	1.28	1.27	1.245	1.251	1.288	1.232		13:15:00	1.181	1.233	1.221	0.889	1.143	1.124	0.894	0.898	0.894		13:15:00	0.526	0.492	0.502	0.22	0.289	0.306	0.222	0.224	0.22		13:15:00	1.25	1.242	1.271	1.049	1.046	1.117	0.566	0.636	0.756		13:15:00.000	0.519	0.498	0.505	0.349	0.337
13:30:00	1.247	1.317	1.335	1.297	1.295	1.267	1.274	1.263	1.254		13:30:00	1.213	1.25	1.236	0.919	1.167	1.147	0.925	0.929	0.926		13:30:00	0.544	0.503	0.513	0.219	0.29	0.308	0.224	0.224	0.221		13:30:00	1.266	1.253	1.289	1.078	1.075	1.143	0.568	0.643	0.769		13:30:00.000	0.534	0.505	0.517	0.356	0.342
13:45:00	1.263	1.334	1.348	1.308	1.313	1.287	1.294	1.271	1.277		13:45:00	1.212	1.265	1.252	0.948	1.189	1.168	0.954	0.958	0.955		13:45:00	0.553	0.513	0.523	0.22	0.294	0.304	0.225	0.224	0.223		13:45:00	1.286	1.276	1.306	1.105	1.102	1.169	0.57	0.65	0.782		13:45:00.000	0.545	0.514	0.531	0.36	0.346
14:00:00	1.297	1.345	1.367	1.327	1.325	1.306	1.312	1.283	1.294		14:00:00	1.229	1.281	1.266	0.977	1.21	1.19	0.983	0.987	0.985		14:00:00	0.562	0.524	0.533	0.22	0.298	0.31	0.226	0.225	0.223		14:00:00	1.301	1.291	1.322	1.13	1.128	1.193	0.573	0.658	0.795		14:00:00.000	0.566	0.526	0.541	0.366	0.351
14:15:00	1.305	1.361	1.38	1.341	1.344	1.323	1.33	1.308	1.314		14:15:00	1.243	1.295	1.28	1.004	1.229	1.208	1.012	1.014	1.013		14:15:00	0.582	0.533	0.545	0.217	0.302	0.312	0.228	0.226	0.224		14:15:00	1.319	1.308	1.338	1.154	1.153	1.217	0.576	0.667	0.81		14:15:00.000	0.604	0.543	0.553	0.37	0.357
14:30:00	1.293	1.375	1.393	1.365	1.361	1.34	1.348	1.355	1.331		14:30:00	1.259	1.311	1.293	1.03	1.247	1.227	1.038	1.041	1.039		14:30:00	0.594	0.546	0.556	0.22	0.305	0.313	0.227	0.226	0.225		14:30:00	1.334	1.325	1.353	1.179	1.178	1.24	0.58	0.676	0.824		14:30:00.000	0.614	0.562	0.565	0.375	0.363
14:45:00	1.308	1.388	1.407	1.375	1.37	1.355	1.364	1.38	1.348		14:45:00	1.274	1.32	1.306	1.056	1.263	1.243	1.064	1.065	1.065		14:45:00	0.611	0.559	0.568	0.221	0.309	0.319	0.228	0.225	0.227		14:45:00	1.348	1.339	1.367	1.2	1.201	1.261	0.584	0.686	0.839		14:45:00.000	0.618	0.581	0.576	0.379	0.367
15:00:00	1.339	1.4	1.42	1.391	1.385	1.37	1.381	1.394	1.364		15:00:00	1.289	1.331	1.317	1.081	1.28	1.26	1.089	1.09	1.09		15:00:00	0.631	0.572	0.579	0.223	0.313	0.323	0.228	0.228	0.228		15:00:00	1.365	1.352	1.38	1.223	1.224	1.282	0.59	0.698	0.856		15:00:00.000	0.637	0.591	0.591	0.384	0.374
15:15:00	1.341	1.411	1.43	1.403	1.399	1.384	1.395	1.414	1.381		15:15:00	1.303	1.347	1.33	1.104	1.295	1.275	1.113	1.113	1.115		15:15:00	0.638	0.586	0.591	0.224	0.316	0.327	0.227	0.229	0.229		15:15:00	1.38	1.367	1.393	1.244	1.245	1.302	0.596	0.71	0.872		15:15:00.000	0.678	0.6	0.603	0.389	0.379
15:30:00	1.356	1.421	1.44	1.42	1.408	1.395	1.408	1.369	1.394		15:30:00	1.315	1.359	1.339	1.125	1.31	1.291	1.136	1.135	1.138		15:30:00	0.658	0.597	0.602	0.224	0.319	0.331	0.228	0.229	0.23		15:30:00	1.389	1.383	1.406	1.264	1.265	1.319	0.602	0.722	0.888		15:30:00.000	0.692	0.616	0.615	0.394	0.385
15:45:00	1.355	1.433	1.452	1.429	1.429	1.409	1.42	1.382	1.407		15:45:00	1.328	1.365	1.349	1.145	1.324	1.304	1.158	1.156	1.159		15:45:00	0.67	0.609	0.613	0.224	0.323	0.335	0.228	0.23	0.229		15:45:00	1.401	1.395	1.417	1.282	1.285	1.337	0.61	0.737	0.906		15:45:00.000	0.694	0.627	0.627	0.4	0.39
16:00:00	1.366	1.442	1.458	1.439	1.435	1.417	1.433	1.395	1.423		16:00:00	1.339	1.375	1.36	1.166	1.337	1.318	1.178	1.176	1.18		16:00:00	0.679	0.627	0.625	0.224	0.326	0.339	0.228	0.229	0.229		16:00:00	1.413	1.405	1.428	1.299	1.303	1.355	0.618	0.752	0.923		16:00:00.000	0.683	0.643	0.64	0.405	0.397
16:15:00	1.402	1.45	1.47	1.446	1.448	1.431	1.444	1.407	1.434		16:15:00	1.351	1.385	1.372	1.185	1.351	1.332	1.198	1.196	1.2		16:15:00	0.685	0.642	0.636	0.224	0.33	0.343	0.229	0.228	0.227		16:15:00	1.423	1.417	1.439	1.317	1.322	1.371	0.627	0.767	0.942		16:15:00.000	0.682	0.65	0.651	0.41	0.403
16:30:00	1.395	1.454	1.477	1.455	1.45	1.441	1.456	1.419	1.445		16:30:00	1.36	1.391	1.379	1.203	1.364	1.343	1.217	1.213	1.218		16:30:00	0.694	0.656	0.649	0.225	0.334	0.347	0.229	0.226	0.225		16:30:00	1.436	1.429	1.45	1.336	1.339	1.386	0.638	0.786	0.962		16:30:00.000	0.694	0.664	0.666	0.417	0.408
16:45:00	1.406	1.46	1.486	1.456	1.461	1.451	1.466	1.43	1.455		16:45:00	1.372	1.402	1.386	1.221	1.376	1.355	1.235	1.231	1.237		16:45:00	0.709	0.677	0.659	0.225	0.337	0.351	0.229	0.229	0.224		16:45:00	1.453	1.438	1.459	1.351	1.354	1.402	0.648	0.802	0.98		16:45:00.000	0.707	0.672	0.679	0.42	0.415
17:00:00	1.418	1.468	1.483	1.472	1.467	1.456	1.474	1.44	1.465		17:00:00	1.381	1.411	1.394	1.236	1.387	1.367	1.252	1.247	1.254		17:00:00	0.737	0.687	0.671	0.225	0.34	0.355	0.227	0.228	0.223		17:00:00	1.455	1.447	1.468	1.367	1.37	1.415	0.661	0.821	1		17:00:00.000	0.721	0.686	0.694	0.426	0.42
17:15:00	1.423	1.472	1.488	1.479	1.488	1.459	1.481	1.449	1.474		17:15:00	1.388	1.421	1.402	1.252	1.4	1.379	1.268	1.263	1.27		17:15:00	0.747	0.706	0.68	0.226	0.343	0.359	0.228	0.225	0.221		17:15:00	1.462	1.457	1.476	1.382	1.385	1.428	0.675	0.84	1.021		17:15:00.000	0.735	0.703	0.709	0.431	0.426
17:30:00	1.422	1.479	1.493	1.489	1.474	1.465	1.486	1.455	1.481		17:30:00	1.398	1.427	1.409	1.268	1.417	1.389	1.283	1.278	1.285		17:30:00	0.766	0.717	0.692	0.227	0.347	0.363	0.227	0.221	0.221		17:30:00	1.47	1.465	1.484	1.395	1.399	1.441	0.688	0.86	1.04		17:30:00.000	0.749	0.723	0.722	0.439	0.435
17:45:00	1.419	1.481	1.496	1.488	1.471	1.466	1.489	1.459	1.485		17:45:00	1.407	1.428	1.419	1.281	1.431	1.399	1.297	1.292	1.3		17:45:00	0.774	0.732	0.701	0.227	0.349	0.365	0.228	0.219	0.218		17:45:00	1.476	1.47	1.49	1.409	1.413	1.453	0.704	0.88	1.061		17:45:00.000	0.763	0.733	0.735	0.446	0.441
18:00:00	1.426	1.481	1.493	1.488	1.47	1.467	1.49	1.461	1.491		18:00:00	1.414	1.436	1.425	1.295	1.443	1.409	1.311	1.306	1.313		18:00:00	0.778	0.745	0.712	0.227	0.353	0.369	0.227	0.215	0.217		18:00:00	1.479	1.476	1.496	1.425	1.426	1.464	0.721	0.903	1.083		18:00:00.000	0.778	0.743	0.745	0.451	0.449
18:15:00	1.428	1.481	1.491	1.483	1.473	1.47	1.492	1.463	1.489		18:15:00	1.42	1.438	1.43	1.308	1.452	1.42	1.324	1.319	1.327		18:15:00	0.796	0.751	0.723	0.227	0.356	0.372	0.226	0.216	0.215		18:15:00	1.479	1.479	1.499	1.435	1.439	1.476	0.739	0.925	1.105		18:15:00.000	0.795	0.754	0.758	0.457	0.456
18:30:00	1.431	1.479	1.495	1.484	1.479	1.47	1.493	1.464	1.49		18:30:00	1.425	1.433	1.434	1.321	1.461	1.431	1.337	1.332	1.339		18:30:00	0.835	0.765	0.735	0.226	0.359	0.375	0.225	0.22	0.215		18:30:00	1.48	1.482	1.502	1.447	1.451	1.487	0.758	0.948	1.127		18:30:00.000	0.811	0.771	0.771	0.463	0.463
18:45:00	1.426	1.477	1.492	1.485	1.471	1.47	1.493	1.464	1.489		18:45:00	1.427	1.429	1.436	1.333	1.471	1.44	1.35	1.344	1.352		18:45:00	0.83	0.76	0.748	0.226	0.361	0.377	0.225	0.227	0.213		18:45:00	1.48	1.483	1.503	1.463	1.462	1.496	0.776	0.971	1.15		18:45:00.000	0.826	0.789	0.785	0.474	0.47
19:00:00	1.422	1.478	1.492	1.471	1.485	1.469	1.492	1.464	1.49		19:00:00	1.431	1.426	1.436	1.345	1.477	1.446	1.361	1.356	1.363		19:00:00	0.834	0.761	0.758	0.226	0.364	0.381	0.225	0.23	0.212		19:00:00	1.481	1.485	1.504	1.469	1.474	1.506	0.797	0.993	1.171		19:00:00.000	0.843	0.791	0.796	0.477	0.475
19:15:00	1.425	1.48	1.49	1.478	1.484	1.466	1.492	1.464	1.494		19:15:00	1.432	1.427	1.435	1.357	1.484	1.454	1.373	1.367	1.374		19:15:00	0.843	0.773	0.769	0.226	0.367	0.384	0.227	0.231	0.214		19:15:00	1.48	1.484	1.504	1.478	1.484	1.515	0.817	1.014	1.19		19:15:00.000	0.859	0.794	0.807	0.482	0.481
19:30:00	1.422	1.475	1.488	1.48	1.479	1.465	1.492	1.463	1.493		19:30:00	1.433	1.427	1.434	1.367	1.49	1.461	1.384	1.378	1.385		19:30:00	0.862	0.783	0.781	0.226	0.369	0.386	0.227	0.235	0.215		19:30:00	1.496	1.488	1.506	1.488	1.494	1.522	0.839	1.039	1.213		19:30:00.000	0.876	0.799	0.818	0.487	0.485
19:45:00	1.419	1.473	1.486	1.48	1.481	1.466	1.492	1.464	1.49		19:45:00	1.434	1.429	1.435	1.378	1.496	1.467	1.394	1.389	1.396		19:45:00	0.884	0.791	0.794	0.226	0.372	0.389	0.228	0.237	0.217		19:45:00	1.536	1.488	1.505	1.502	1.504	1.53	0.861	1.063	1.233		19:45:00.000	0.893	0.805	0.83	0.493	0.493
20:00:00	1.419	1.478	1.484	1.477	1.47	1.465	1.492	1.463	1.489		20:00:00	1.434	1.429	1.435	1.388	1.501	1.472	1.405	1.4	1.405		20:00:00	0.872	0.8	0.806	0.226	0.374	0.39	0.228	0.237	0.215		20:00:00	1.488	1.486	1.506	1.506	1.513	1.535	0.882	1.086	1.254		20:00:00.000	0.911	0.823	0.844	0.499	0.5
20:15:00	1.416	1.476	1.488	1.478	1.479	1.468	1.491	1.463	1.49		20:15:00	1.434	1.429	1.434	1.398	1.504	1.475	1.414	1.409	1.415		20:15:00	0.875	0.806	0.81	0.225	0.376	0.393	0.227	0.239	0.213		20:15:00	1.503	1.486	1.506	1.51	1.521	1.537	0.906	1.108	1.274		20:15:00.000	0.929	0.834	0.852	0.502	0.507
20:30:00	1.427	1.475	1.484	1.468	1.473	1.464	1.491	1.463	1.489		20:30:00	1.433	1.428	1.433	1.407	1.508	1.478	1.424	1.418	1.425		20:30:00	0.885	0.82	0.826	0.225	0.378	0.395	0.228	0.236	0.215		20:30:00	1.511	1.49	1.506	1.514	1.527	1.54	0.928	1.129	1.293		20:30:00.000	0.948	0.845	0.867	0.509	0.514
20:45:00	1.417	1.473	1.481	1.472	1.469	1.466	1.491	1.463	1.489		20:45:00	1.433	1.428	1.432	1.416	1.502	1.479	1.433	1.428	1.434		20:45:00	0.89	0.832	0.836	0.225	0.379	0.399	0.229	0.238	0.215		20:45:00	1.523	1.49	1.506	1.524	1.533	1.542	0.951	1.151	1.312		20:45:00.000	0.967	0.864	0.877	0.517	0.52
21:00:00	1.42	1.469	1.486	1.475	1.467	1.46	1.492	1.463	1.489		21:00:00	1.432	1.426	1.429	1.423	1.495	1.479	1.441	1.436	1.442		21:00:00	0.905	0.844	0.847	0.225	0.381	0.401	0.227	0.241	0.215		21:00:00	1.505	1.485	1.507	1.525	1.536	1.542	0.974	1.172	1.329		21:00:00.000	0.985	0.884	0.888	0.523	0.526
21:15:00	1.405	1.468	1.486	1.477	1.468	1.459	1.491	1.462	1.489		21:15:00	1.431	1.425	1.428	1.431	1.5	1.48	1.449	1.445	1.45		21:15:00	0.921	0.856	0.856	0.226	0.382	0.402	0.225	0.239	0.212		21:15:00	1.48	1.489	1.506	1.526	1.539	1.542	0.998	1.194	1.348		21:15:00.000	1.003	0.898	0.89	0.527	0.532
21:30:00	1.398	1.466	1.485	1.475	1.47	1.458	1.491	1.462	1.488		21:30:00	1.43	1.424	1.426	1.436	1.5	1.478	1.455	1.452	1.456		21:30:00	0.935	0.873	0.87	0.227	0.383	0.403	0.225	0.237	0.214		21:30:00	1.479	1.489	1.506	1.527	1.54	1.543	1.022	1.214	1.365		21:30:00.000	1.02	0.91	0.901	0.535	0.539
21:45:00	1.396	1.471	1.483	1.479	1.471	1.458	1.49	1.462	1.488		21:45:00	1.43	1.423	1.424	1.44	1.496	1.476	1.461	1.458	1.462		21:45:00	0.951	0.884	0.88	0.228	0.384	0.406	0.223	0.236	0.213		21:45:00	1.479	1.486	1.506	1.527	1.542	1.543	1.046	1.234	1.382		21:45:00.000	1.038	0.92	0.916	0.539	0.545
22:00:00	1.396	1.469	1.484	1.471	1.479	1.459	1.489	1.461	1.488		22:00:00	1.43	1.422	1.423	1.443	1.492	1.472	1.464	1.461	1.466		22:00:00	0.968	0.897	0.887	0.227	0.385	0.407	0.223	0.235	0.212		22:00:00	1.479	1.487	1.505	1.526	1.541	1.543	1.068	1.254	1.399		22:00:00.000	1.052	0.941	0.923	0.547	0.55
22:15:00	1.395	1.464	1.482	1.474	1.478	1.458	1.49	1.462	1.488		22:15:00	1.429	1.421	1.422	1.444	1.493	1.467	1.467	1.464	1.469		22:15:00	0.984	0.911	0.899	0.227	0.385	0.408	0.225	0.234	0.21		22:15:00	1.478	1.487	1.505	1.527	1.541	1.544	1.091	1.273	1.415		22:15:00.000	1.069	0.969	0.928	0.553	0.555
22:30:00	1.395	1.459	1.484	1.474	1.465	1.457	1.49	1.46	1.488		22:30:00	1.428	1.421	1.421	1.444	1.496	1.462	1.468	1.466	1.47		22:30:00	0.999	0.927	0.91	0.227	0.386	0.409	0.223	0.23	0.211		22:30:00	1.478	1.488	1.505	1.526	1.542	1.543	1.114	1.292	1.43		22:30:00.000	1.086	0.969	0.933	0.56	0.561
22:45:00	1.395	1.46	1.484	1.464	1.48	1.457	1.49	1.46	1.487		22:45:00	1.428	1.42	1.42	1.444	1.49	1.457	1.468	1.465	1.471		22:45:00	1.016	0.939	0.923	0.226	0.387	0.411	0.223	0.231	0.212		22:45:00	1.478	1.489	1.504	1.527	1.542	1.544	1.136	1.308	1.442		22:45:00.000	1.102	0.971	0.948	0.567	0.564
23:00:00	1.395	1.459	1.479	1.464	1.477	1.457	1.489	1.46	1.487		23:00:00	1.427	1.42	1.419	1.444	1.489	1.444	1.468	1.466	1.47		23:00:00	1.034	0.953	0.937	0.226	0.387	0.412	0.223	0.235	0.213		23:00:00	1.478	1.481	1.505	1.526	1.542	1.544	1.159	1.326	1.458		23:00:00.000	1.119	0.985	0.96	0.571	0.569
23:15:00	1.394	1.458	1.477	1.464	1.471	1.456	1.489	1.46	1.486		23:15:00	1.427	1.42	1.418	1.443	1.491	1.436	1.468	1.465	1.47		23:15:00	1.053	0.966	0.95	0.226	0.387	0.412	0.223	0.233	0.212		23:15:00	1.478	1.478	1.505	1.528	1.542	1.544	1.181	1.344	1.471		23:15:00.000	1.133	0.994	0.968	0.578	0.58
23:30:00	1.395	1.458	1.475	1.474	1.478	1.456	1.489	1.46	1.486		23:30:00	1.427	1.42	1.419	1.444	1.481	1.423	1.467	1.464	1.47		23:30:00	1.071	0.986	0.962	0.226	0.387	0.413	0.223	0.236	0.213		23:30:00	1.478	1.486	1.504	1.527	1.543	1.543	1.202	1.358	1.484		23:30:00.000	1.148	1.007	0.979	0.581	0.588
23:45:00	1.395	1.458	1.475	1.469	1.468	1.456	1.489	1.46	1.486		23:45:00	1.427	1.419	1.418	1.443	1.477	1.417	1.466	1.464	1.469		23:45:00	1.091	0.996	0.973	0.225	0.387	0.413	0.222	0.234	0.213		23:45:00	1.478	1.482	1.503	1.528	1.541	1.543	1.221	1.374	1.496		23:45:00.000	1.16	1.017	0.988	0.59	0.593
24:00:00	1.394	1.458	1.475	1.491	1.472	1.455	1.489	1.459	1.485		24:00:00	1.427	1.419	1.418	1.443	1.469	1.414	1.466	1.464	1.47		24:00:00	1.103	1.011	0.99	0.226	0.387	0.415	0.221	0.232	0.216		24:00:00	1.477	1.48	1.503	1.524	1.542	1.544	1.242	1.388	1.507		24:00:00.000	1.171	1.026	1	0.598	0.603
2024-05-03 replicate #2 (shown)
Time (h)	C915 (WT) - Veh			C915 (WT) - 0.3µg/ml Amphotericin B			C915 (WT) - 0.35µg/ml Amphotericin B				Time (h)	C1450 (∆pho84) - Veh			C1450 (∆pho84) - 0.3µg/ml Amphotericin B			C1450 (∆pho84) - 0.35µg/ml Amphotericin B				Time (h)	C2830 (P0) - Veh			C2830 (P0) - 0.3µg/ml Amphotericin B			C2830 (P0) - 0.35µg/ml Amphotericin B				Time (h)	C2830 (P30) - Veh			C2830 (P30) - 0.3µg/ml Amphotericin B			C2830 (P30) - 0.35µg/ml Amphotericin B				Time (h)	C2860 (P0) - Veh			C2860 (P0) - 0.3µg/ml Amphotericin B
0:00:00	0.12	0.119	0.116	0.12	0.117	0.124	0.119	0.116	0.117		0:00:00	0.118	0.12	0.116	0.123	0.115	0.116	0.119	0.115	0.116		0:00:00	0.12	0.116	0.12	0.118	0.118	0.12	0.117	0.116	0.118		0:00:00	0.124	0.123	0.121	0.118	0.119	0.117	0.119	0.116	0.115		0:00:00.000	0.124	0.123	0.122	0.12	0.118
0:15:00	0.125	0.13	0.126	0.129	0.124	0.131	0.127	0.125	0.126		0:15:00	0.128	0.128	0.124	0.128	0.124	0.125	0.126	0.123	0.124		0:15:00	0.129	0.126	0.128	0.127	0.127	0.129	0.125	0.124	0.127		0:15:00	0.133	0.134	0.132	0.13	0.129	0.128	0.13	0.129	0.127		0:15:00.000	0.133	0.132	0.132	0.129	0.126
0:30:00	0.121	0.123	0.12	0.123	0.12	0.127	0.124	0.125	0.125		0:30:00	0.128	0.129	0.126	0.129	0.125	0.126	0.129	0.127	0.127		0:30:00	0.129	0.129	0.131	0.129	0.13	0.13	0.129	0.128	0.13		0:30:00	0.131	0.136	0.133	0.131	0.131	0.13	0.132	0.131	0.129		0:30:00.000	0.133	0.135	0.136	0.132	0.13
0:45:00	0.12	0.12	0.117	0.122	0.12	0.125	0.121	0.118	0.119		0:45:00	0.121	0.129	0.126	0.128	0.126	0.126	0.128	0.126	0.127		0:45:00	0.126	0.129	0.133	0.129	0.131	0.13	0.128	0.128	0.131		0:45:00	0.126	0.134	0.132	0.129	0.13	0.128	0.13	0.13	0.128		0:45:00.000	0.131	0.134	0.134	0.132	0.129
1:00:00	0.122	0.124	0.118	0.121	0.118	0.125	0.121	0.119	0.122		1:00:00	0.124	0.13	0.125	0.128	0.126	0.126	0.128	0.126	0.127		1:00:00	0.125	0.128	0.133	0.129	0.131	0.131	0.128	0.129	0.131		1:00:00	0.128	0.135	0.131	0.129	0.13	0.128	0.13	0.13	0.128		1:00:00.000	0.133	0.136	0.132	0.13	0.127
1:15:00	0.123	0.126	0.12	0.122	0.119	0.125	0.122	0.12	0.122		1:15:00	0.124	0.131	0.128	0.129	0.127	0.127	0.13	0.128	0.128		1:15:00	0.128	0.131	0.133	0.13	0.132	0.131	0.13	0.129	0.131		1:15:00	0.129	0.136	0.132	0.129	0.13	0.129	0.131	0.131	0.128		1:15:00.000	0.136	0.137	0.135	0.131	0.128
1:30:00	0.123	0.126	0.122	0.123	0.12	0.127	0.122	0.122	0.124		1:30:00	0.125	0.132	0.128	0.131	0.129	0.128	0.131	0.128	0.13		1:30:00	0.129	0.132	0.134	0.132	0.132	0.132	0.132	0.131	0.133		1:30:00	0.131	0.136	0.133	0.131	0.131	0.13	0.133	0.132	0.129		1:30:00.000	0.137	0.138	0.135	0.131	0.129
1:45:00	0.125	0.128	0.124	0.125	0.121	0.128	0.124	0.124	0.125		1:45:00	0.128	0.134	0.129	0.131	0.13	0.129	0.133	0.131	0.132		1:45:00	0.131	0.132	0.136	0.133	0.134	0.134	0.134	0.132	0.134		1:45:00	0.133	0.138	0.135	0.133	0.133	0.132	0.136	0.134	0.132		1:45:00.000	0.139	0.139	0.136	0.133	0.129
2:00:00	0.127	0.131	0.127	0.127	0.124	0.131	0.127	0.126	0.128		2:00:00	0.13	0.137	0.132	0.133	0.133	0.131	0.135	0.132	0.134		2:00:00	0.132	0.133	0.138	0.134	0.136	0.135	0.135	0.134	0.136		2:00:00	0.135	0.141	0.138	0.135	0.136	0.135	0.139	0.137	0.135		2:00:00.000	0.14	0.141	0.137	0.134	0.131
2:15:00	0.131	0.135	0.13	0.13	0.127	0.134	0.13	0.129	0.13		2:15:00	0.133	0.141	0.135	0.135	0.135	0.133	0.137	0.135	0.137		2:15:00	0.134	0.135	0.139	0.135	0.137	0.136	0.136	0.135	0.137		2:15:00	0.139	0.144	0.141	0.137	0.139	0.137	0.14	0.14	0.136		2:15:00.000	0.142	0.142	0.139	0.135	0.132
2:30:00	0.135	0.139	0.134	0.134	0.13	0.137	0.133	0.132	0.133		2:30:00	0.137	0.144	0.138	0.137	0.137	0.135	0.139	0.138	0.139		2:30:00	0.136	0.137	0.141	0.136	0.137	0.137	0.138	0.136	0.138		2:30:00	0.143	0.149	0.145	0.139	0.14	0.139	0.141	0.141	0.138		2:30:00.000	0.144	0.145	0.141	0.136	0.133
2:45:00	0.14	0.146	0.139	0.139	0.134	0.142	0.137	0.136	0.137		2:45:00	0.141	0.15	0.142	0.139	0.14	0.137	0.142	0.14	0.141		2:45:00	0.138	0.139	0.143	0.137	0.138	0.137	0.139	0.137	0.139		2:45:00	0.149	0.155	0.151	0.14	0.143	0.14	0.143	0.142	0.14		2:45:00.000	0.146	0.148	0.143	0.137	0.134
3:00:00	0.146	0.152	0.144	0.144	0.138	0.146	0.14	0.14	0.141		3:00:00	0.147	0.155	0.148	0.141	0.143	0.138	0.143	0.142	0.143		3:00:00	0.14	0.142	0.146	0.137	0.137	0.137	0.139	0.137	0.14		3:00:00	0.154	0.161	0.157	0.141	0.145	0.141	0.143	0.143	0.141		3:00:00.000	0.147	0.15	0.146	0.138	0.135
3:15:00	0.153	0.16	0.151	0.15	0.142	0.152	0.145	0.145	0.147		3:15:00	0.154	0.162	0.155	0.143	0.146	0.14	0.145	0.144	0.145		3:15:00	0.142	0.145	0.149	0.137	0.138	0.137	0.14	0.137	0.14		3:15:00	0.162	0.17	0.164	0.141	0.146	0.142	0.143	0.143	0.142		3:15:00.000	0.149	0.153	0.149	0.138	0.135
3:30:00	0.162	0.169	0.159	0.157	0.148	0.159	0.149	0.151	0.153		3:30:00	0.162	0.171	0.164	0.146	0.15	0.143	0.147	0.146	0.149		3:30:00	0.145	0.149	0.153	0.137	0.138	0.137	0.141	0.138	0.141		3:30:00	0.17	0.179	0.173	0.142	0.149	0.142	0.144	0.145	0.143		3:30:00.000	0.152	0.158	0.152	0.139	0.135
3:45:00	0.172	0.179	0.169	0.166	0.155	0.167	0.155	0.157	0.159		3:45:00	0.172	0.181	0.174	0.148	0.153	0.145	0.15	0.15	0.151		3:45:00	0.148	0.153	0.157	0.137	0.138	0.137	0.142	0.138	0.142		3:45:00	0.18	0.19	0.184	0.142	0.151	0.144	0.144	0.146	0.144		3:45:00.000	0.154	0.161	0.155	0.139	0.136
4:00:00	0.184	0.192	0.179	0.175	0.163	0.176	0.161	0.164	0.168		4:00:00	0.184	0.192	0.185	0.151	0.157	0.147	0.151	0.153	0.154		4:00:00	0.152	0.156	0.16	0.136	0.138	0.137	0.143	0.138	0.142		4:00:00	0.192	0.203	0.195	0.143	0.154	0.144	0.145	0.147	0.146		4:00:00.000	0.157	0.165	0.159	0.139	0.136
4:15:00	0.198	0.207	0.192	0.186	0.172	0.187	0.168	0.173	0.176		4:15:00	0.197	0.204	0.198	0.154	0.163	0.149	0.152	0.155	0.156		4:15:00	0.155	0.16	0.164	0.137	0.139	0.137	0.143	0.139	0.143		4:15:00	0.204	0.217	0.209	0.144	0.156	0.146	0.146	0.148	0.147		4:15:00.000	0.16	0.169	0.163	0.139	0.136
4:30:00	0.212	0.222	0.206	0.198	0.183	0.199	0.176	0.183	0.187		4:30:00	0.21	0.218	0.211	0.156	0.169	0.151	0.155	0.156	0.159		4:30:00	0.159	0.164	0.168	0.137	0.139	0.137	0.145	0.139	0.144		4:30:00	0.219	0.233	0.224	0.146	0.16	0.147	0.146	0.15	0.149		4:30:00.000	0.164	0.173	0.167	0.14	0.136
4:45:00	0.229	0.239	0.223	0.212	0.195	0.211	0.186	0.194	0.198		4:45:00	0.227	0.232	0.226	0.16	0.175	0.155	0.157	0.161	0.162		4:45:00	0.163	0.168	0.172	0.137	0.139	0.137	0.145	0.14	0.144		4:45:00	0.233	0.249	0.24	0.146	0.163	0.148	0.147	0.151	0.151		4:45:00.000	0.166	0.177	0.171	0.14	0.136
5:00:00	0.249	0.258	0.24	0.227	0.209	0.226	0.197	0.206	0.211		5:00:00	0.242	0.248	0.241	0.165	0.181	0.158	0.159	0.163	0.167		5:00:00	0.168	0.173	0.177	0.137	0.139	0.137	0.147	0.14	0.145		5:00:00	0.249	0.266	0.257	0.148	0.167	0.15	0.148	0.152	0.153		5:00:00.000	0.17	0.182	0.175	0.14	0.137
5:15:00	0.269	0.278	0.259	0.244	0.224	0.243	0.21	0.219	0.225		5:15:00	0.26	0.265	0.258	0.169	0.189	0.162	0.161	0.165	0.17		5:15:00	0.172	0.178	0.182	0.136	0.14	0.137	0.147	0.14	0.145		5:15:00	0.267	0.285	0.275	0.149	0.172	0.152	0.149	0.154	0.154		5:15:00.000	0.174	0.187	0.179	0.14	0.137
5:30:00	0.292	0.299	0.279	0.262	0.242	0.26	0.224	0.235	0.241		5:30:00	0.28	0.283	0.275	0.176	0.2	0.167	0.164	0.169	0.175		5:30:00	0.178	0.183	0.187	0.136	0.14	0.137	0.148	0.14	0.145		5:30:00	0.287	0.306	0.295	0.151	0.177	0.154	0.149	0.156	0.157		5:30:00.000	0.179	0.192	0.184	0.141	0.137
5:45:00	0.316	0.324	0.303	0.281	0.259	0.28	0.24	0.253	0.259		5:45:00	0.303	0.301	0.293	0.186	0.21	0.173	0.166	0.173	0.18		5:45:00	0.183	0.188	0.192	0.136	0.14	0.137	0.149	0.14	0.146		5:45:00	0.308	0.328	0.316	0.154	0.183	0.157	0.15	0.157	0.159		5:45:00.000	0.183	0.198	0.19	0.14	0.137
6:00:00	0.339	0.348	0.326	0.302	0.279	0.299	0.256	0.271	0.276		6:00:00	0.327	0.322	0.315	0.194	0.223	0.18	0.169	0.179	0.186		6:00:00	0.188	0.194	0.198	0.137	0.141	0.137	0.149	0.14	0.146		6:00:00	0.331	0.351	0.339	0.157	0.19	0.161	0.149	0.159	0.161		6:00:00.000	0.189	0.203	0.195	0.141	0.138
6:15:00	0.369	0.375	0.352	0.325	0.301	0.322	0.276	0.292	0.3		6:15:00	0.349	0.345	0.334	0.207	0.236	0.189	0.172	0.184	0.193		6:15:00	0.194	0.199	0.203	0.137	0.141	0.137	0.151	0.14	0.145		6:15:00	0.354	0.377	0.363	0.161	0.197	0.167	0.15	0.161	0.164		6:15:00.000	0.195	0.209	0.2	0.141	0.138
6:30:00	0.399	0.403	0.383	0.349	0.327	0.346	0.297	0.314	0.323		6:30:00	0.38	0.371	0.361	0.22	0.25	0.2	0.175	0.192	0.202		6:30:00	0.201	0.205	0.209	0.138	0.142	0.138	0.152	0.141	0.146		6:30:00	0.381	0.405	0.389	0.164	0.205	0.172	0.15	0.164	0.167		6:30:00.000	0.201	0.216	0.206	0.142	0.138
6:45:00	0.428	0.436	0.416	0.376	0.35	0.375	0.321	0.339	0.347		6:45:00	0.406	0.405	0.384	0.233	0.264	0.213	0.18	0.199	0.21		6:45:00	0.207	0.212	0.216	0.139	0.142	0.138	0.152	0.139	0.144		6:45:00	0.407	0.433	0.421	0.168	0.214	0.178	0.151	0.166	0.171		6:45:00.000	0.208	0.222	0.213	0.143	0.139
7:00:00	0.471	0.471	0.45	0.404	0.378	0.401	0.345	0.363	0.373		7:00:00	0.438	0.437	0.412	0.25	0.282	0.226	0.186	0.207	0.221		7:00:00	0.214	0.219	0.222	0.139	0.142	0.139	0.151	0.138	0.146		7:00:00	0.437	0.469	0.45	0.171	0.224	0.183	0.152	0.17	0.174		7:00:00.000	0.215	0.229	0.219	0.144	0.14
7:15:00	0.505	0.511	0.487	0.436	0.408	0.431	0.371	0.394	0.403		7:15:00	0.469	0.464	0.45	0.266	0.299	0.243	0.192	0.217	0.232		7:15:00	0.22	0.226	0.228	0.14	0.143	0.139	0.148	0.138	0.146		7:15:00	0.467	0.496	0.487	0.173	0.228	0.185	0.153	0.172	0.176		7:15:00.000	0.221	0.235	0.225	0.145	0.14
7:30:00	0.54	0.546	0.52	0.466	0.438	0.463	0.396	0.423	0.431		7:30:00	0.504	0.496	0.487	0.285	0.317	0.26	0.2	0.228	0.247		7:30:00	0.228	0.232	0.235	0.141	0.143	0.14	0.149	0.138	0.145		7:30:00	0.5	0.539	0.524	0.178	0.237	0.191	0.158	0.17	0.176		7:30:00.000	0.229	0.243	0.231	0.146	0.141
7:45:00	0.563	0.575	0.534	0.5	0.47	0.498	0.427	0.45	0.463		7:45:00	0.538	0.531	0.521	0.302	0.334	0.277	0.209	0.241	0.261		7:45:00	0.235	0.24	0.242	0.141	0.144	0.141	0.145	0.137	0.145		7:45:00	0.535	0.572	0.56	0.184	0.25	0.196	0.163	0.18	0.18		7:45:00.000	0.237	0.25	0.238	0.148	0.142
8:00:00	0.598	0.608	0.566	0.535	0.496	0.534	0.455	0.479	0.493		8:00:00	0.563	0.564	0.556	0.32	0.357	0.295	0.219	0.254	0.275		8:00:00	0.243	0.247	0.25	0.142	0.146	0.141	0.146	0.137	0.145		8:00:00	0.566	0.604	0.59	0.189	0.263	0.207	0.167	0.183	0.194		8:00:00.000	0.244	0.258	0.245	0.149	0.144
8:15:00	0.635	0.647	0.604	0.569	0.529	0.566	0.489	0.507	0.521		8:15:00	0.584	0.59	0.582	0.341	0.373	0.315	0.231	0.267	0.29		8:15:00	0.252	0.255	0.258	0.143	0.146	0.142	0.151	0.138	0.145		8:15:00	0.601	0.633	0.621	0.2	0.278	0.217	0.168	0.19	0.198		8:15:00.000	0.252	0.266	0.253	0.152	0.146
8:30:00	0.674	0.686	0.642	0.605	0.549	0.593	0.519	0.537	0.552		8:30:00	0.613	0.623	0.605	0.359	0.399	0.334	0.243	0.284	0.308		8:30:00	0.261	0.263	0.266	0.143	0.146	0.142	0.142	0.137	0.145		8:30:00	0.637	0.67	0.656	0.206	0.293	0.22	0.163	0.187	0.2		8:30:00.000	0.26	0.273	0.259	0.153	0.147
8:45:00	0.711	0.726	0.682	0.648	0.587	0.629	0.547	0.575	0.587		8:45:00	0.645	0.657	0.638	0.385	0.419	0.354	0.256	0.298	0.323		8:45:00	0.269	0.271	0.274	0.144	0.147	0.143	0.153	0.138	0.146		8:45:00	0.674	0.708	0.692	0.217	0.309	0.228	0.173	0.193	0.218		8:45:00.000	0.267	0.281	0.268	0.155	0.149
9:00:00	0.75	0.766	0.722	0.684	0.623	0.666	0.583	0.609	0.624		9:00:00	0.68	0.694	0.674	0.406	0.444	0.375	0.27	0.312	0.34		9:00:00	0.278	0.279	0.282	0.145	0.148	0.144	0.157	0.138	0.146		9:00:00	0.71	0.745	0.729	0.223	0.327	0.239	0.168	0.2	0.217		9:00:00.000	0.276	0.289	0.276	0.156	0.15
9:15:00	0.792	0.805	0.762	0.721	0.661	0.705	0.621	0.648	0.664		9:15:00	0.714	0.732	0.711	0.427	0.48	0.396	0.284	0.325	0.358		9:15:00	0.288	0.289	0.291	0.145	0.147	0.143	0.159	0.138	0.146		9:15:00	0.746	0.782	0.766	0.232	0.345	0.251	0.174	0.212	0.226		9:15:00.000	0.285	0.298	0.283	0.157	0.15
9:30:00	0.832	0.842	0.801	0.76	0.701	0.744	0.66	0.689	0.704		9:30:00	0.75	0.768	0.747	0.455	0.512	0.42	0.299	0.343	0.377		9:30:00	0.3	0.3	0.3	0.145	0.147	0.145	0.157	0.138	0.147		9:30:00	0.783	0.819	0.803	0.24	0.365	0.264	0.181	0.216	0.236		9:30:00.000	0.292	0.306	0.292	0.158	0.151
9:45:00	0.872	0.881	0.839	0.8	0.741	0.784	0.702	0.73	0.744		9:45:00	0.786	0.804	0.782	0.48	0.541	0.444	0.314	0.36	0.394		9:45:00	0.311	0.311	0.309	0.146	0.15	0.145	0.155	0.138	0.147		9:45:00	0.819	0.855	0.84	0.25	0.385	0.277	0.188	0.226	0.247		9:45:00.000	0.302	0.315	0.301	0.157	0.152
10:00:00	0.907	0.92	0.879	0.84	0.78	0.824	0.739	0.767	0.785		10:00:00	0.823	0.839	0.818	0.509	0.565	0.471	0.331	0.378	0.415		10:00:00	0.322	0.32	0.32	0.147	0.149	0.146	0.143	0.139	0.148		10:00:00	0.855	0.891	0.875	0.262	0.406	0.291	0.184	0.235	0.258		10:00:00.000	0.314	0.324	0.31	0.159	0.153
10:15:00	0.944	0.954	0.916	0.879	0.818	0.862	0.776	0.804	0.827		10:15:00	0.857	0.875	0.852	0.534	0.593	0.499	0.348	0.403	0.437		10:15:00	0.338	0.33	0.329	0.147	0.153	0.147	0.16	0.139	0.148		10:15:00	0.893	0.926	0.911	0.277	0.429	0.308	0.198	0.245	0.269		10:15:00.000	0.326	0.333	0.319	0.16	0.154
10:30:00	0.974	0.989	0.951	0.917	0.857	0.901	0.82	0.847	0.867		10:30:00	0.891	0.908	0.885	0.561	0.621	0.526	0.366	0.417	0.456		10:30:00	0.349	0.341	0.339	0.148	0.152	0.148	0.143	0.14	0.149		10:30:00	0.925	0.96	0.945	0.287	0.457	0.321	0.194	0.255	0.281		10:30:00.000	0.339	0.343	0.329	0.161	0.155
10:45:00	1.007	1.023	0.984	0.954	0.894	0.937	0.86	0.888	0.907		10:45:00	0.925	0.94	0.917	0.587	0.652	0.551	0.385	0.436	0.473		10:45:00	0.361	0.349	0.349	0.15	0.153	0.15	0.143	0.14	0.149		10:45:00	0.961	0.993	0.978	0.306	0.478	0.342	0.201	0.265	0.293		10:45:00.000	0.35	0.353	0.339	0.163	0.156
11:00:00	1.039	1.054	1.017	0.989	0.931	0.973	0.896	0.929	0.945		11:00:00	0.958	0.971	0.949	0.611	0.68	0.578	0.402	0.461	0.504		11:00:00	0.373	0.36	0.36	0.15	0.157	0.151	0.143	0.14	0.149		11:00:00	0.993	1.024	1.009	0.319	0.503	0.355	0.2	0.276	0.305		11:00:00.000	0.362	0.362	0.349	0.164	0.158
11:15:00	1.067	1.085	1.049	1.024	0.966	1.005	0.935	0.966	0.981		11:15:00	0.986	1.002	0.979	0.638	0.71	0.604	0.422	0.48	0.524		11:15:00	0.384	0.369	0.37	0.15	0.159	0.15	0.144	0.141	0.15		11:15:00	1.024	1.055	1.039	0.329	0.529	0.371	0.204	0.284	0.317		11:15:00.000	0.376	0.373	0.36	0.164	0.159
11:30:00	1.096	1.116	1.08	1.056	0.999	1.04	0.964	1.002	1.017		11:30:00	1.015	1.029	1.007	0.667	0.739	0.635	0.439	0.512	0.559		11:30:00	0.395	0.38	0.381	0.151	0.16	0.151	0.144	0.14	0.15		11:30:00	1.054	1.084	1.069	0.345	0.556	0.388	0.207	0.296	0.329		11:30:00.000	0.391	0.382	0.375	0.165	0.161
11:45:00	1.123	1.143	1.108	1.087	1.031	1.068	0.999	1.037	1.051		11:45:00	1.042	1.057	1.034	0.698	0.775	0.66	0.463	0.528	0.581		11:45:00	0.404	0.391	0.394	0.15	0.165	0.149	0.145	0.141	0.151		11:45:00	1.08	1.113	1.096	0.36	0.585	0.406	0.21	0.302	0.341		11:45:00.000	0.406	0.394	0.391	0.167	0.163
12:00:00	1.148	1.168	1.135	1.117	1.062	1.1	1.031	1.067	1.083		12:00:00	1.067	1.081	1.06	0.73	0.811	0.686	0.484	0.57	0.604		12:00:00	0.413	0.402	0.404	0.152	0.168	0.151	0.144	0.141	0.152		12:00:00	1.106	1.138	1.123	0.371	0.613	0.423	0.212	0.309	0.351		12:00:00.000	0.419	0.404	0.401	0.169	0.164
12:15:00	1.176	1.193	1.161	1.145	1.092	1.131	1.064	1.098	1.112		12:15:00	1.092	1.106	1.085	0.763	0.847	0.716	0.511	0.585	0.639		12:15:00	0.424	0.414	0.416	0.152	0.168	0.15	0.144	0.141	0.152		12:15:00	1.132	1.164	1.15	0.384	0.641	0.441	0.214	0.316	0.361		12:15:00.000	0.43	0.415	0.411	0.174	0.166
12:30:00	1.198	1.216	1.184	1.171	1.12	1.157	1.096	1.127	1.143		12:30:00	1.115	1.129	1.108	0.797	0.882	0.75	0.536	0.613	0.673		12:30:00	0.437	0.424	0.428	0.153	0.171	0.151	0.145	0.142	0.152		12:30:00	1.157	1.189	1.175	0.398	0.669	0.46	0.215	0.322	0.37		12:30:00.000	0.438	0.429	0.423	0.176	0.168
12:45:00	1.22	1.237	1.207	1.196	1.147	1.181	1.124	1.153	1.175		12:45:00	1.137	1.15	1.13	0.83	0.916	0.784	0.571	0.648	0.709		12:45:00	0.448	0.437	0.439	0.152	0.172	0.151	0.146	0.142	0.153		12:45:00	1.182	1.211	1.198	0.411	0.699	0.478	0.216	0.326	0.379		12:45:00.000	0.448	0.442	0.434	0.178	0.17
13:00:00	1.242	1.258	1.228	1.221	1.172	1.207	1.151	1.175	1.196		13:00:00	1.157	1.171	1.151	0.863	0.949	0.818	0.604	0.682	0.744		13:00:00	0.459	0.448	0.451	0.155	0.175	0.153	0.146	0.142	0.153		13:00:00	1.2	1.233	1.221	0.425	0.729	0.498	0.217	0.329	0.385		13:00:00.000	0.457	0.455	0.445	0.18	0.172
13:15:00	1.26	1.276	1.248	1.244	1.198	1.231	1.176	1.195	1.226		13:15:00	1.176	1.19	1.17	0.896	0.98	0.851	0.63	0.717	0.78		13:15:00	0.472	0.454	0.463	0.155	0.176	0.155	0.147	0.143	0.154		13:15:00	1.222	1.255	1.243	0.437	0.759	0.517	0.217	0.331	0.389		13:15:00.000	0.469	0.467	0.457	0.184	0.174
13:30:00	1.279	1.295	1.269	1.265	1.221	1.252	1.2	1.221	1.248		13:30:00	1.194	1.208	1.188	0.928	1.011	0.884	0.66	0.752	0.815		13:30:00	0.486	0.458	0.473	0.154	0.18	0.152	0.148	0.143	0.154		13:30:00	1.244	1.275	1.262	0.449	0.789	0.538	0.217	0.332	0.391		13:30:00.000	0.479	0.475	0.468	0.18	0.177
13:45:00	1.296	1.313	1.289	1.286	1.243	1.274	1.227	1.243	1.271		13:45:00	1.209	1.225	1.208	0.958	1.038	0.916	0.694	0.787	0.85		13:45:00	0.5	0.468	0.483	0.154	0.179	0.154	0.147	0.144	0.155		13:45:00	1.264	1.293	1.28	0.461	0.819	0.559	0.218	0.332	0.392		13:45:00.000	0.497	0.479	0.474	0.187	0.179
14:00:00	1.312	1.331	1.306	1.304	1.264	1.294	1.247	1.267	1.292		14:00:00	1.217	1.232	1.183	0.988	1.066	0.947	0.728	0.822	0.883		14:00:00	0.515	0.479	0.486	0.154	0.182	0.152	0.146	0.143	0.155		14:00:00	1.284	1.311	1.3	0.473	0.85	0.581	0.218	0.333	0.392		14:00:00.000	0.506	0.488	0.479	0.185	0.181
14:15:00	1.326	1.346	1.32	1.322	1.284	1.312	1.277	1.288	1.313		14:15:00	1.225	1.236	1.19	1.017	1.091	0.979	0.763	0.855	0.916		14:15:00	0.53	0.49	0.487	0.156	0.182	0.155	0.146	0.143	0.156		14:15:00	1.298	1.328	1.318	0.485	0.879	0.604	0.219	0.333	0.392		14:15:00.000	0.522	0.499	0.484	0.192	0.183
14:30:00	1.342	1.36	1.336	1.339	1.302	1.326	1.296	1.307	1.33		14:30:00	1.232	1.241	1.199	1.044	1.116	1.008	0.797	0.889	0.948		14:30:00	0.54	0.502	0.498	0.158	0.183	0.157	0.146	0.144	0.155		14:30:00	1.318	1.344	1.333	0.499	0.909	0.628	0.219	0.333	0.392		14:30:00.000	0.531	0.512	0.493	0.197	0.185
14:45:00	1.354	1.374	1.353	1.356	1.32	1.344	1.315	1.329	1.346		14:45:00	1.225	1.252	1.209	1.07	1.138	1.036	0.832	0.922	0.979		14:45:00	0.557	0.513	0.511	0.162	0.184	0.161	0.147	0.144	0.156		14:45:00	1.332	1.359	1.351	0.515	0.938	0.652	0.219	0.334	0.393		14:45:00.000	0.546	0.524	0.506	0.206	0.188
15:00:00	1.367	1.388	1.364	1.37	1.337	1.362	1.326	1.344	1.361		15:00:00	1.227	1.262	1.217	1.095	1.16	1.063	0.864	0.953	1.008		15:00:00	0.569	0.523	0.522	0.16	0.187	0.159	0.148	0.144	0.156		15:00:00	1.347	1.374	1.367	0.53	0.967	0.677	0.22	0.335	0.393		15:00:00.000	0.559	0.536	0.518	0.201	0.19
15:15:00	1.38	1.398	1.373	1.384	1.353	1.377	1.349	1.361	1.376		15:15:00	1.231	1.272	1.226	1.118	1.18	1.088	0.898	0.984	1.036		15:15:00	0.586	0.535	0.534	0.161	0.189	0.16	0.147	0.144	0.157		15:15:00	1.362	1.388	1.38	0.546	0.995	0.703	0.22	0.335	0.394		15:15:00.000	0.572	0.546	0.529	0.207	0.193
15:30:00	1.392	1.406	1.386	1.395	1.367	1.393	1.367	1.383	1.392		15:30:00	1.235	1.282	1.236	1.14	1.199	1.111	0.93	1.012	1.064		15:30:00	0.601	0.547	0.546	0.161	0.189	0.164	0.147	0.143	0.157		15:30:00	1.372	1.401	1.392	0.563	1.022	0.729	0.221	0.336	0.395		15:30:00.000	0.587	0.559	0.54	0.21	0.195
15:45:00	1.401	1.415	1.394	1.407	1.381	1.406	1.384	1.401	1.406		15:45:00	1.245	1.293	1.246	1.162	1.217	1.134	0.961	1.04	1.09		15:45:00	0.617	0.556	0.557	0.156	0.191	0.166	0.146	0.143	0.157		15:45:00	1.388	1.413	1.405	0.581	1.049	0.756	0.221	0.337	0.397		15:45:00.000	0.607	0.572	0.553	0.21	0.197
16:00:00	1.412	1.423	1.4	1.414	1.394	1.421	1.393	1.414	1.418		16:00:00	1.255	1.301	1.254	1.181	1.234	1.155	0.99	1.066	1.114		16:00:00	0.631	0.567	0.569	0.158	0.191	0.162	0.146	0.143	0.156		16:00:00	1.4	1.425	1.416	0.601	1.076	0.784	0.221	0.338	0.398		16:00:00.000	0.621	0.583	0.565	0.206	0.199
16:15:00	1.421	1.429	1.407	1.42	1.406	1.435	1.406	1.422	1.433		16:15:00	1.266	1.311	1.264	1.2	1.252	1.176	1.019	1.091	1.138		16:15:00	0.646	0.576	0.581	0.155	0.192	0.162	0.145	0.142	0.157		16:15:00	1.413	1.436	1.428	0.62	1.101	0.812	0.222	0.339	0.4		16:15:00.000	0.633	0.598	0.577	0.212	0.202
16:30:00	1.423	1.43	1.409	1.426	1.415	1.435	1.414	1.427	1.439		16:30:00	1.273	1.32	1.273	1.219	1.238	1.195	1.047	1.116	1.16		16:30:00	0.66	0.589	0.592	0.15	0.188	0.162	0.144	0.142	0.157		16:30:00	1.424	1.447	1.438	0.641	1.125	0.84	0.223	0.341	0.402		16:30:00.000	0.648	0.611	0.59	0.213	0.209
16:45:00	1.424	1.432	1.406	1.43	1.421	1.436	1.424	1.433	1.449		16:45:00	1.285	1.328	1.281	1.234	1.228	1.213	1.073	1.139	1.181		16:45:00	0.676	0.601	0.604	0.151	0.191	0.158	0.144	0.142	0.157		16:45:00	1.434	1.456	1.452	0.662	1.149	0.867	0.223	0.342	0.403		16:45:00.000	0.664	0.622	0.601	0.212	0.211
17:00:00	1.433	1.436	1.398	1.427	1.426	1.439	1.436	1.439	1.458		17:00:00	1.293	1.336	1.289	1.252	1.226	1.23	1.098	1.16	1.201		17:00:00	0.696	0.613	0.616	0.149	0.182	0.159	0.145	0.142	0.157		17:00:00	1.448	1.465	1.464	0.685	1.172	0.895	0.223	0.344	0.406		17:00:00.000	0.678	0.632	0.615	0.212	0.212
17:15:00	1.442	1.434	1.398	1.426	1.426	1.444	1.45	1.448	1.463		17:15:00	1.298	1.345	1.298	1.264	1.229	1.246	1.121	1.181	1.22		17:15:00	0.711	0.625	0.628	0.149	0.188	0.153	0.146	0.142	0.157		17:15:00	1.453	1.472	1.475	0.707	1.194	0.923	0.224	0.345	0.408		17:15:00.000	0.694	0.644	0.626	0.208	0.211
17:30:00	1.449	1.418	1.401	1.429	1.425	1.448	1.432	1.446	1.464		17:30:00	1.304	1.352	1.307	1.273	1.236	1.257	1.144	1.201	1.238		17:30:00	0.723	0.636	0.639	0.149	0.174	0.157	0.146	0.142	0.157		17:30:00	1.46	1.48	1.481	0.731	1.215	0.951	0.224	0.348	0.411		17:30:00.000	0.71	0.659	0.638	0.21	0.212
17:45:00	1.451	1.417	1.399	1.429	1.405	1.455	1.43	1.434	1.458		17:45:00	1.31	1.361	1.314	1.273	1.243	1.273	1.164	1.218	1.254		17:45:00	0.738	0.65	0.652	0.149	0.176	0.153	0.146	0.142	0.158		17:45:00	1.467	1.489	1.494	0.754	1.235	0.978	0.225	0.349	0.414		17:45:00.000	0.724	0.67	0.651	0.214	0.214
18:00:00	1.458	1.416	1.401	1.426	1.391	1.467	1.442	1.451	1.458		18:00:00	1.315	1.368	1.321	1.28	1.25	1.286	1.185	1.236	1.269		18:00:00	0.748	0.662	0.664	0.149	0.175	0.153	0.145	0.142	0.158		18:00:00	1.473	1.5	1.507	0.779	1.253	1.006	0.225	0.352	0.418		18:00:00.000	0.742	0.687	0.662	0.214	0.216
18:15:00	1.451	1.416	1.396	1.424	1.387	1.474	1.451	1.446	1.439		18:15:00	1.321	1.376	1.328	1.288	1.258	1.285	1.204	1.253	1.286		18:15:00	0.769	0.675	0.677	0.15	0.176	0.153	0.146	0.142	0.157		18:15:00	1.477	1.505	1.515	0.805	1.271	1.033	0.226	0.355	0.422		18:15:00.000	0.762	0.703	0.674	0.215	0.218
18:30:00	1.451	1.414	1.394	1.422	1.386	1.481	1.447	1.46	1.431		18:30:00	1.326	1.384	1.336	1.297	1.264	1.275	1.221	1.268	1.301		18:30:00	0.768	0.687	0.692	0.149	0.175	0.153	0.146	0.143	0.158		18:30:00	1.478	1.51	1.518	0.83	1.287	1.059	0.226	0.358	0.427		18:30:00.000	0.788	0.716	0.685	0.216	0.22
18:45:00	1.45	1.413	1.393	1.421	1.384	1.489	1.449	1.469	1.432		18:45:00	1.331	1.392	1.343	1.306	1.272	1.271	1.239	1.283	1.315		18:45:00	0.778	0.698	0.698	0.148	0.175	0.153	0.146	0.143	0.157		18:45:00	1.478	1.515	1.52	0.856	1.303	1.086	0.227	0.361	0.433		18:45:00.000	0.8	0.727	0.697	0.217	0.221
19:00:00	1.45	1.413	1.391	1.418	1.382	1.499	1.452	1.474	1.433		19:00:00	1.336	1.399	1.35	1.317	1.279	1.275	1.255	1.298	1.33		19:00:00	0.784	0.71	0.711	0.148	0.175	0.153	0.145	0.143	0.157		19:00:00	1.478	1.52	1.52	0.882	1.321	1.113	0.227	0.365	0.439		19:00:00.000	0.806	0.738	0.707	0.22	0.224
19:15:00	1.448	1.414	1.388	1.415	1.379	1.508	1.458	1.476	1.433		19:15:00	1.341	1.406	1.357	1.325	1.286	1.28	1.27	1.31	1.344		19:15:00	0.798	0.72	0.719	0.148	0.175	0.153	0.145	0.142	0.157		19:15:00	1.475	1.522	1.52	0.908	1.333	1.136	0.228	0.37	0.447		19:15:00.000	0.82	0.752	0.719	0.221	0.225
19:30:00	1.448	1.415	1.386	1.413	1.378	1.515	1.464	1.478	1.429		19:30:00	1.345	1.413	1.365	1.332	1.293	1.287	1.285	1.321	1.357		19:30:00	0.815	0.733	0.729	0.148	0.174	0.153	0.147	0.142	0.157		19:30:00	1.471	1.523	1.521	0.935	1.325	1.16	0.229	0.375	0.454		19:30:00.000	0.83	0.761	0.732	0.222	0.227
19:45:00	1.447	1.416	1.384	1.41	1.377	1.52	1.476	1.482	1.423		19:45:00	1.349	1.419	1.372	1.34	1.299	1.293	1.3	1.333	1.37		19:45:00	0.827	0.746	0.74	0.148	0.174	0.153	0.147	0.142	0.157		19:45:00	1.468	1.523	1.519	0.96	1.322	1.183	0.23	0.38	0.463		19:45:00.000	0.853	0.772	0.745	0.223	0.228
20:00:00	1.447	1.418	1.382	1.407	1.377	1.524	1.474	1.484	1.418		20:00:00	1.353	1.424	1.376	1.346	1.306	1.3	1.312	1.343	1.354		20:00:00	0.834	0.755	0.75	0.148	0.174	0.153	0.147	0.143	0.157		20:00:00	1.464	1.523	1.519	0.987	1.327	1.205	0.231	0.387	0.473		20:00:00.000	0.874	0.774	0.756	0.223	0.23
20:15:00	1.448	1.42	1.38	1.406	1.377	1.526	1.476	1.488	1.416		20:15:00	1.357	1.429	1.381	1.352	1.312	1.306	1.325	1.338	1.346		20:15:00	0.849	0.769	0.76	0.148	0.174	0.153	0.147	0.142	0.157		20:15:00	1.46	1.523	1.517	1.013	1.334	1.227	0.233	0.393	0.484		20:15:00.000	0.879	0.779	0.768	0.224	0.231
20:30:00	1.448	1.421	1.377	1.403	1.378	1.526	1.477	1.493	1.415		20:30:00	1.361	1.432	1.386	1.358	1.318	1.313	1.337	1.339	1.35		20:30:00	0.864	0.781	0.772	0.148	0.174	0.154	0.147	0.143	0.156		20:30:00	1.457	1.522	1.516	1.039	1.342	1.248	0.233	0.402	0.496		20:30:00.000	0.89	0.781	0.78	0.226	0.232
20:45:00	1.445	1.424	1.376	1.401	1.379	1.527	1.485	1.497	1.414		20:45:00	1.363	1.435	1.387	1.364	1.323	1.319	1.348	1.339	1.358		20:45:00	0.88	0.793	0.783	0.147	0.174	0.154	0.146	0.142	0.156		20:45:00	1.453	1.521	1.515	1.064	1.348	1.268	0.234	0.41	0.509		20:45:00.000	0.91	0.789	0.792	0.226	0.232
21:00:00	1.441	1.424	1.373	1.4	1.38	1.528	1.488	1.514	1.415		21:00:00	1.365	1.438	1.389	1.369	1.328	1.326	1.36	1.343	1.369		21:00:00	0.892	0.801	0.795	0.148	0.175	0.153	0.146	0.142	0.158		21:00:00	1.451	1.52	1.515	1.09	1.357	1.287	0.236	0.419	0.523		21:00:00.000	0.937	0.797	0.801	0.226	0.233
21:15:00	1.434	1.424	1.371	1.397	1.382	1.527	1.492	1.504	1.414		21:15:00	1.366	1.438	1.39	1.374	1.333	1.332	1.371	1.347	1.379		21:15:00	0.908	0.814	0.808	0.148	0.174	0.153	0.146	0.142	0.158		21:15:00	1.447	1.519	1.512	1.114	1.367	1.305	0.237	0.429	0.538		21:15:00.000	0.957	0.802	0.813	0.224	0.233
21:30:00	1.429	1.425	1.369	1.397	1.384	1.527	1.487	1.508	1.414		21:30:00	1.368	1.441	1.39	1.379	1.339	1.339	1.383	1.352	1.389		21:30:00	0.925	0.827	0.82	0.148	0.175	0.153	0.145	0.142	0.158		21:30:00	1.445	1.518	1.512	1.138	1.377	1.322	0.239	0.441	0.554		21:30:00.000	0.974	0.816	0.825	0.225	0.234
21:45:00	1.419	1.425	1.368	1.396	1.386	1.525	1.492	1.512	1.414		21:45:00	1.37	1.442	1.391	1.383	1.342	1.345	1.398	1.357	1.399		21:45:00	0.941	0.838	0.832	0.148	0.175	0.153	0.145	0.142	0.158		21:45:00	1.44	1.517	1.511	1.161	1.387	1.338	0.241	0.453	0.571		21:45:00.000	0.984	0.82	0.837	0.224	0.234
22:00:00	1.409	1.425	1.367	1.396	1.388	1.523	1.5	1.514	1.414		22:00:00	1.371	1.442	1.391	1.388	1.346	1.351	1.41	1.363	1.408		22:00:00	0.955	0.849	0.844	0.148	0.174	0.153	0.144	0.143	0.158		22:00:00	1.438	1.516	1.508	1.184	1.398	1.354	0.242	0.467	0.588		22:00:00.000	1.005	0.83	0.85	0.225	0.235
22:15:00	1.399	1.426	1.365	1.394	1.39	1.52	1.496	1.518	1.415		22:15:00	1.371	1.443	1.393	1.392	1.347	1.357	1.409	1.37	1.418		22:15:00	0.97	0.861	0.856	0.148	0.175	0.153	0.146	0.143	0.158		22:15:00	1.434	1.516	1.508	1.206	1.408	1.368	0.245	0.481	0.608		22:15:00.000	1.023	0.841	0.862	0.225	0.235
22:30:00	1.388	1.425	1.364	1.394	1.392	1.518	1.507	1.537	1.415		22:30:00	1.372	1.443	1.393	1.396	1.348	1.361	1.389	1.376	1.425		22:30:00	0.983	0.871	0.868	0.148	0.174	0.153	0.146	0.143	0.158		22:30:00	1.431	1.514	1.506	1.228	1.417	1.382	0.246	0.496	0.627		22:30:00.000	1.024	0.847	0.868	0.224	0.234
22:45:00	1.383	1.425	1.362	1.393	1.395	1.514	1.502	1.533	1.415		22:45:00	1.373	1.443	1.394	1.398	1.349	1.366	1.388	1.383	1.433		22:45:00	1.003	0.883	0.881	0.148	0.174	0.153	0.146	0.143	0.158		22:45:00	1.427	1.515	1.505	1.248	1.426	1.395	0.249	0.512	0.648		22:45:00.000	1.015	0.857	0.882	0.224	0.234
23:00:00	1.377	1.426	1.361	1.393	1.397	1.511	1.507	1.532	1.414		23:00:00	1.375	1.444	1.394	1.401	1.348	1.369	1.392	1.388	1.44		23:00:00	1.015	0.892	0.892	0.148	0.174	0.153	0.145	0.142	0.158		23:00:00	1.424	1.514	1.502	1.267	1.434	1.406	0.251	0.53	0.669		23:00:00.000	1.028	0.865	0.892	0.223	0.234
23:15:00	1.374	1.426	1.36	1.393	1.398	1.507	1.503	1.525	1.414		23:15:00	1.374	1.444	1.395	1.4	1.346	1.371	1.401	1.394	1.445		23:15:00	1.028	0.905	0.902	0.148	0.174	0.153	0.145	0.142	0.158		23:15:00	1.42	1.514	1.502	1.286	1.439	1.419	0.254	0.548	0.692		23:15:00.000	1.045	0.871	0.905	0.223	0.234
23:30:00	1.367	1.425	1.359	1.392	1.401	1.504	1.504	1.526	1.414		23:30:00	1.375	1.446	1.396	1.4	1.345	1.373	1.41	1.399	1.449		23:30:00	1.042	0.912	0.914	0.148	0.175	0.153	0.144	0.143	0.157		23:30:00	1.419	1.512	1.5	1.303	1.443	1.43	0.257	0.567	0.715		23:30:00.000	1.058	0.879	0.916	0.224	0.234
23:45:00	1.362	1.425	1.359	1.393	1.403	1.5	1.512	1.545	1.415		23:45:00	1.375	1.446	1.398	1.399	1.345	1.372	1.419	1.402	1.452		23:45:00	1.054	0.922	0.922	0.148	0.175	0.154	0.145	0.143	0.158		23:45:00	1.417	1.513	1.499	1.319	1.445	1.442	0.261	0.587	0.739		23:45:00.000	1.071	0.888	0.927	0.224	0.234
24:00:00	1.359	1.426	1.359	1.392	1.404	1.496	1.508	1.538	1.415		24:00:00	1.375	1.448	1.399	1.398	1.344	1.372	1.428	1.404	1.453		24:00:00	1.067	0.928	0.932	0.148	0.175	0.154	0.145	0.143	0.158		24:00:00	1.416	1.513	1.497	1.335	1.448	1.449	0.264	0.607	0.763		24:00:00.000	1.087	0.898	0.936	0.224	0.234
2024-05-08 replicate #3
Time (h)	C915 (WT) - Veh			C915 (WT) - 0.3µg/ml Amphotericin B			C915 (WT) - 0.35µg/ml Amphotericin B				Time (h)	C1450 (∆pho84) - Veh			C1450 (∆pho84) - 0.3µg/ml Amphotericin B			C1450 (∆pho84) - 0.35µg/ml Amphotericin B				Time (h)	C2830 (P0) - Veh			C2830 (P0) - 0.3µg/ml Amphotericin B			C2830 (P0) - 0.35µg/ml Amphotericin B				Time (h)	C2830 (P30) - Veh			C2830 (P30) - 0.3µg/ml Amphotericin B			C2830 (P30) - 0.35µg/ml Amphotericin B				Time (h)	C2860 (P0) - Veh			C2860 (P0) - 0.3µg/ml Amphotericin B
0:00:00	0.136	0.139	0.139	0.111	0.109	0.114	0.112	0.114	0.113		0:00:00	0.144	0.137	0.137	0.109	0.111	0.111	0.109	0.11	0.108		0:00:00	0.135	0.143	0.138	0.114	0.112	0.111	0.112	0.109	0.11		0:00:00	0.134	0.14	0.13	0.111	0.114	0.115	0.115	0.117	0.114		0:00:00.000	0.151	0.144	0.136	0.113	0.113
0:15:00	0.149	0.152	0.149	0.121	0.122	0.123	0.118	0.123	0.124		0:15:00	0.161	0.153	0.153	0.119	0.12	0.121	0.117	0.121	0.12		0:15:00	0.15	0.157	0.149	0.125	0.125	0.127	0.122	0.121	0.121		0:15:00	0.152	0.159	0.15	0.125	0.128	0.129	0.125	0.132	0.127		0:15:00.000	0.167	0.161	0.15	0.128	0.126
0:30:00	0.141	0.154	0.152	0.121	0.121	0.121	0.117	0.124	0.123		0:30:00	0.163	0.159	0.158	0.122	0.123	0.124	0.12	0.123	0.123		0:30:00	0.151	0.164	0.156	0.128	0.129	0.132	0.126	0.127	0.127		0:30:00	0.152	0.164	0.153	0.126	0.129	0.131	0.125	0.134	0.13		0:30:00.000	0.17	0.17	0.156	0.134	0.132
0:45:00	0.144	0.15	0.147	0.115	0.117	0.115	0.113	0.117	0.118		0:45:00	0.161	0.159	0.159	0.123	0.123	0.123	0.12	0.124	0.122		0:45:00	0.152	0.168	0.158	0.13	0.131	0.133	0.127	0.128	0.128		0:45:00	0.153	0.166	0.155	0.125	0.128	0.13	0.125	0.133	0.129		0:45:00.000	0.171	0.173	0.158	0.135	0.133
1:00:00	0.146	0.155	0.152	0.118	0.117	0.117	0.113	0.119	0.118		1:00:00	0.161	0.161	0.16	0.123	0.123	0.124	0.121	0.125	0.122		1:00:00	0.147	0.169	0.159	0.131	0.131	0.134	0.127	0.129	0.129		1:00:00	0.15	0.168	0.156	0.125	0.128	0.13	0.125	0.133	0.129		1:00:00.000	0.164	0.177	0.159	0.135	0.134
1:15:00	0.149	0.158	0.152	0.118	0.118	0.119	0.114	0.12	0.12		1:15:00	0.164	0.162	0.161	0.124	0.124	0.125	0.122	0.125	0.123		1:15:00	0.151	0.171	0.161	0.133	0.132	0.136	0.129	0.131	0.13		1:15:00	0.153	0.169	0.157	0.126	0.129	0.131	0.126	0.134	0.13		1:15:00.000	0.169	0.179	0.16	0.135	0.134
1:30:00	0.152	0.163	0.157	0.12	0.121	0.121	0.117	0.122	0.121		1:30:00	0.169	0.167	0.166	0.126	0.127	0.127	0.125	0.128	0.126		1:30:00	0.153	0.175	0.163	0.135	0.134	0.138	0.131	0.133	0.132		1:30:00	0.156	0.173	0.158	0.129	0.132	0.133	0.129	0.138	0.133		1:30:00.000	0.171	0.184	0.161	0.138	0.137
1:45:00	0.156	0.169	0.162	0.122	0.123	0.124	0.119	0.123	0.124		1:45:00	0.172	0.171	0.169	0.128	0.128	0.128	0.129	0.129	0.127		1:45:00	0.154	0.177	0.165	0.137	0.136	0.141	0.133	0.135	0.134		1:45:00	0.159	0.176	0.162	0.132	0.136	0.137	0.133	0.142	0.137		1:45:00.000	0.173	0.187	0.162	0.139	0.138
2:00:00	0.162	0.175	0.168	0.126	0.127	0.127	0.121	0.127	0.127		2:00:00	0.177	0.176	0.173	0.13	0.13	0.13	0.131	0.132	0.129		2:00:00	0.156	0.18	0.167	0.139	0.138	0.142	0.134	0.136	0.135		2:00:00	0.162	0.18	0.165	0.135	0.139	0.14	0.135	0.146	0.14		2:00:00.000	0.177	0.191	0.164	0.141	0.14
2:15:00	0.168	0.181	0.175	0.129	0.129	0.131	0.124	0.13	0.13		2:15:00	0.185	0.18	0.179	0.133	0.133	0.133	0.133	0.134	0.133		2:15:00	0.159	0.184	0.171	0.14	0.139	0.143	0.135	0.137	0.136		2:15:00	0.166	0.185	0.171	0.137	0.142	0.143	0.136	0.148	0.142		2:15:00.000	0.18	0.197	0.167	0.143	0.141
2:30:00	0.176	0.19	0.182	0.133	0.133	0.135	0.126	0.133	0.134		2:30:00	0.192	0.186	0.184	0.135	0.135	0.135	0.135	0.137	0.134		2:30:00	0.162	0.188	0.175	0.141	0.14	0.145	0.135	0.138	0.137		2:30:00	0.172	0.191	0.176	0.138	0.143	0.144	0.137	0.15	0.144		2:30:00.000	0.187	0.201	0.17	0.144	0.142
2:45:00	0.186	0.199	0.192	0.137	0.138	0.14	0.129	0.137	0.138		2:45:00	0.2	0.195	0.19	0.137	0.137	0.138	0.137	0.138	0.136		2:45:00	0.166	0.193	0.179	0.141	0.14	0.144	0.135	0.138	0.137		2:45:00	0.177	0.198	0.182	0.139	0.144	0.146	0.138	0.15	0.145		2:45:00.000	0.189	0.207	0.173	0.144	0.143
3:00:00	0.194	0.209	0.203	0.142	0.144	0.145	0.132	0.141	0.144		3:00:00	0.21	0.203	0.197	0.138	0.139	0.141	0.138	0.14	0.138		3:00:00	0.169	0.199	0.183	0.141	0.14	0.145	0.135	0.138	0.138		3:00:00	0.184	0.206	0.19	0.14	0.145	0.147	0.138	0.151	0.145		3:00:00.000	0.192	0.213	0.175	0.145	0.143
3:15:00	0.203	0.219	0.213	0.148	0.15	0.153	0.136	0.147	0.15		3:15:00	0.22	0.212	0.206	0.141	0.142	0.144	0.14	0.142	0.14		3:15:00	0.174	0.205	0.187	0.142	0.14	0.145	0.135	0.138	0.137		3:15:00	0.193	0.216	0.199	0.14	0.145	0.148	0.138	0.152	0.146		3:15:00.000	0.199	0.217	0.179	0.146	0.144
3:30:00	0.212	0.229	0.224	0.155	0.158	0.162	0.14	0.152	0.158		3:30:00	0.229	0.222	0.215	0.145	0.144	0.146	0.141	0.145	0.143		3:30:00	0.178	0.21	0.191	0.142	0.141	0.145	0.135	0.138	0.137		3:30:00	0.202	0.226	0.209	0.14	0.146	0.15	0.138	0.152	0.147		3:30:00.000	0.204	0.221	0.183	0.146	0.144
3:45:00	0.222	0.242	0.237	0.163	0.167	0.172	0.146	0.159	0.166		3:45:00	0.24	0.23	0.226	0.149	0.147	0.15	0.143	0.149	0.147		3:45:00	0.182	0.217	0.196	0.142	0.141	0.145	0.135	0.139	0.137		3:45:00	0.212	0.237	0.221	0.141	0.147	0.151	0.139	0.153	0.148		3:45:00.000	0.21	0.227	0.186	0.147	0.144
4:00:00	0.232	0.255	0.252	0.172	0.176	0.182	0.151	0.167	0.176		4:00:00	0.25	0.24	0.235	0.152	0.15	0.153	0.145	0.152	0.149		4:00:00	0.186	0.222	0.2	0.142	0.141	0.145	0.134	0.138	0.137		4:00:00	0.223	0.249	0.234	0.142	0.147	0.153	0.138	0.154	0.149		4:00:00.000	0.216	0.232	0.19	0.147	0.144
4:15:00	0.239	0.268	0.269	0.183	0.188	0.194	0.157	0.176	0.187		4:15:00	0.262	0.248	0.247	0.158	0.155	0.157	0.146	0.154	0.153		4:15:00	0.19	0.229	0.205	0.142	0.141	0.145	0.135	0.138	0.137		4:15:00	0.237	0.262	0.247	0.143	0.148	0.155	0.139	0.155	0.15		4:15:00.000	0.223	0.24	0.194	0.147	0.144
4:30:00	0.252	0.27	0.286	0.195	0.201	0.209	0.165	0.188	0.201		4:30:00	0.278	0.257	0.263	0.163	0.16	0.162	0.148	0.158	0.157		4:30:00	0.194	0.234	0.21	0.142	0.141	0.145	0.135	0.138	0.137		4:30:00	0.251	0.278	0.262	0.144	0.15	0.157	0.139	0.156	0.153		4:30:00.000	0.228	0.245	0.197	0.148	0.145
4:45:00	0.267	0.288	0.302	0.209	0.216	0.225	0.173	0.2	0.216		4:45:00	0.285	0.267	0.281	0.169	0.165	0.167	0.15	0.161	0.161		4:45:00	0.199	0.239	0.216	0.142	0.142	0.146	0.135	0.138	0.137		4:45:00	0.266	0.294	0.279	0.145	0.151	0.161	0.141	0.158	0.154		4:45:00.000	0.234	0.25	0.201	0.148	0.146
5:00:00	0.28	0.306	0.322	0.224	0.231	0.241	0.183	0.214	0.232		5:00:00	0.296	0.277	0.294	0.176	0.171	0.173	0.152	0.165	0.165		5:00:00	0.205	0.245	0.221	0.142	0.142	0.146	0.134	0.138	0.137		5:00:00	0.283	0.312	0.295	0.147	0.153	0.164	0.141	0.159	0.156		5:00:00.000	0.238	0.256	0.205	0.148	0.146
5:15:00	0.289	0.327	0.341	0.241	0.249	0.26	0.195	0.231	0.25		5:15:00	0.307	0.288	0.309	0.183	0.176	0.178	0.155	0.169	0.171		5:15:00	0.209	0.251	0.226	0.143	0.142	0.146	0.135	0.138	0.137		5:15:00	0.302	0.329	0.315	0.148	0.155	0.169	0.142	0.161	0.16		5:15:00.000	0.247	0.26	0.21	0.149	0.146
5:30:00	0.305	0.342	0.367	0.259	0.268	0.281	0.208	0.248	0.27		5:30:00	0.32	0.3	0.324	0.192	0.186	0.189	0.158	0.176	0.179		5:30:00	0.213	0.256	0.233	0.143	0.143	0.147	0.134	0.139	0.138		5:30:00	0.322	0.349	0.336	0.15	0.156	0.173	0.143	0.163	0.162		5:30:00.000	0.255	0.266	0.215	0.15	0.147
5:45:00	0.322	0.344	0.398	0.279	0.289	0.304	0.223	0.267	0.291		5:45:00	0.346	0.319	0.346	0.203	0.196	0.198	0.161	0.182	0.187		5:45:00	0.219	0.262	0.238	0.144	0.144	0.148	0.135	0.138	0.138		5:45:00	0.344	0.371	0.358	0.152	0.157	0.178	0.144	0.164	0.165		5:45:00.000	0.262	0.269	0.22	0.151	0.148
6:00:00	0.35	0.368	0.422	0.3	0.311	0.33	0.239	0.287	0.314		6:00:00	0.364	0.342	0.364	0.213	0.205	0.208	0.165	0.19	0.196		6:00:00	0.224	0.269	0.243	0.145	0.145	0.148	0.135	0.138	0.137		6:00:00	0.366	0.396	0.381	0.152	0.158	0.185	0.145	0.166	0.169		6:00:00.000	0.268	0.274	0.224	0.152	0.149
6:15:00	0.39	0.394	0.445	0.325	0.337	0.355	0.257	0.31	0.338		6:15:00	0.391	0.378	0.395	0.228	0.218	0.221	0.169	0.2	0.208		6:15:00	0.23	0.275	0.248	0.145	0.145	0.148	0.134	0.138	0.137		6:15:00	0.389	0.423	0.407	0.154	0.161	0.19	0.145	0.168	0.17		6:15:00.000	0.273	0.28	0.229	0.153	0.149
6:30:00	0.421	0.431	0.482	0.349	0.365	0.381	0.278	0.334	0.366		6:30:00	0.426	0.415	0.428	0.242	0.231	0.234	0.175	0.209	0.221		6:30:00	0.236	0.281	0.255	0.147	0.146	0.149	0.135	0.137	0.137		6:30:00	0.417	0.45	0.435	0.158	0.164	0.199	0.147	0.172	0.173		6:30:00.000	0.281	0.286	0.234	0.154	0.15
6:45:00	0.452	0.48	0.512	0.378	0.393	0.411	0.298	0.361	0.396		6:45:00	0.461	0.439	0.456	0.26	0.244	0.249	0.181	0.223	0.236		6:45:00	0.242	0.288	0.261	0.147	0.146	0.149	0.134	0.137	0.137		6:45:00	0.445	0.479	0.464	0.161	0.168	0.206	0.146	0.176	0.181		6:45:00.000	0.292	0.293	0.239	0.156	0.151
7:00:00	0.502	0.544	0.54	0.406	0.424	0.442	0.323	0.39	0.426		7:00:00	0.489	0.48	0.484	0.28	0.262	0.267	0.189	0.237	0.251		7:00:00	0.247	0.294	0.268	0.148	0.147	0.149	0.135	0.137	0.137		7:00:00	0.474	0.508	0.494	0.165	0.172	0.21	0.146	0.18	0.186		7:00:00.000	0.301	0.299	0.245	0.157	0.152
7:15:00	0.537	0.595	0.576	0.434	0.455	0.472	0.347	0.416	0.46		7:15:00	0.51	0.504	0.518	0.298	0.281	0.283	0.197	0.253	0.267		7:15:00	0.254	0.302	0.274	0.148	0.148	0.15	0.135	0.137	0.137		7:15:00	0.505	0.541	0.528	0.17	0.177	0.225	0.145	0.186	0.191		7:15:00.000	0.308	0.305	0.25	0.159	0.154
7:30:00	0.572	0.63	0.616	0.467	0.487	0.506	0.374	0.446	0.487		7:30:00	0.533	0.53	0.547	0.316	0.3	0.302	0.206	0.269	0.284		7:30:00	0.26	0.309	0.28	0.149	0.148	0.15	0.136	0.137	0.137		7:30:00	0.535	0.578	0.564	0.175	0.184	0.229	0.146	0.191	0.196		7:30:00.000	0.316	0.31	0.256	0.16	0.155
7:45:00	0.604	0.669	0.658	0.5	0.517	0.544	0.399	0.478	0.523		7:45:00	0.556	0.569	0.576	0.334	0.317	0.322	0.218	0.287	0.301		7:45:00	0.266	0.317	0.287	0.149	0.149	0.15	0.136	0.138	0.138		7:45:00	0.57	0.615	0.598	0.182	0.191	0.241	0.148	0.199	0.204		7:45:00.000	0.324	0.314	0.261	0.163	0.156
8:00:00	0.641	0.721	0.7	0.535	0.552	0.575	0.431	0.512	0.559		8:00:00	0.593	0.621	0.605	0.355	0.335	0.343	0.228	0.305	0.321		8:00:00	0.274	0.324	0.293	0.15	0.148	0.151	0.136	0.137	0.138		8:00:00	0.603	0.649	0.631	0.188	0.198	0.26	0.149	0.207	0.213		8:00:00.000	0.334	0.318	0.267	0.164	0.158
8:15:00	0.681	0.761	0.724	0.57	0.59	0.612	0.462	0.549	0.595		8:15:00	0.625	0.627	0.636	0.37	0.354	0.363	0.24	0.324	0.341		8:15:00	0.283	0.331	0.299	0.151	0.149	0.151	0.136	0.138	0.138		8:15:00	0.639	0.689	0.665	0.196	0.207	0.268	0.152	0.216	0.222		8:15:00.000	0.341	0.326	0.274	0.163	0.157
8:30:00	0.717	0.786	0.769	0.608	0.63	0.651	0.493	0.585	0.635		8:30:00	0.65	0.647	0.673	0.393	0.37	0.384	0.252	0.342	0.361		8:30:00	0.291	0.339	0.305	0.151	0.149	0.151	0.135	0.138	0.139		8:30:00	0.674	0.726	0.702	0.205	0.216	0.281	0.155	0.225	0.232		8:30:00.000	0.35	0.331	0.279	0.164	0.157
8:45:00	0.754	0.783	0.803	0.646	0.67	0.692	0.527	0.623	0.673		8:45:00	0.698	0.685	0.714	0.407	0.387	0.404	0.266	0.363	0.382		8:45:00	0.299	0.345	0.312	0.152	0.149	0.152	0.136	0.139	0.139		8:45:00	0.71	0.763	0.74	0.213	0.226	0.296	0.157	0.234	0.243		8:45:00.000	0.357	0.34	0.285	0.166	0.159
9:00:00	0.797	0.815	0.8	0.686	0.711	0.733	0.563	0.661	0.715		9:00:00	0.731	0.719	0.751	0.416	0.416	0.424	0.277	0.375	0.4		9:00:00	0.307	0.354	0.319	0.152	0.15	0.153	0.135	0.139	0.139		9:00:00	0.746	0.798	0.778	0.222	0.237	0.311	0.159	0.244	0.255		9:00:00.000	0.363	0.342	0.292	0.168	0.159
9:15:00	0.833	0.844	0.872	0.727	0.753	0.774	0.6	0.701	0.756		9:15:00	0.761	0.742	0.788	0.433	0.445	0.434	0.293	0.398	0.421		9:15:00	0.315	0.362	0.327	0.154	0.151	0.155	0.135	0.139	0.14		9:15:00	0.78	0.835	0.814	0.232	0.247	0.328	0.163	0.254	0.266		9:15:00.000	0.373	0.348	0.298	0.17	0.161
9:30:00	0.882	0.872	0.919	0.767	0.795	0.818	0.637	0.74	0.798		9:30:00	0.799	0.78	0.827	0.45	0.458	0.465	0.309	0.416	0.443		9:30:00	0.323	0.37	0.335	0.155	0.152	0.156	0.135	0.14	0.141		9:30:00	0.816	0.869	0.851	0.242	0.258	0.346	0.165	0.264	0.278		9:30:00.000	0.38	0.355	0.304	0.172	0.163
9:45:00	0.918	0.904	0.971	0.808	0.836	0.859	0.677	0.783	0.839		9:45:00	0.835	0.844	0.86	0.501	0.486	0.476	0.322	0.435	0.471		9:45:00	0.331	0.378	0.342	0.156	0.153	0.157	0.134	0.14	0.141		9:45:00	0.852	0.906	0.887	0.252	0.269	0.363	0.168	0.274	0.29		9:45:00.000	0.389	0.361	0.311	0.174	0.165
10:00:00	0.932	0.939	1	0.849	0.876	0.897	0.715	0.824	0.879		10:00:00	0.873	0.831	0.896	0.529	0.507	0.507	0.34	0.455	0.487		10:00:00	0.34	0.384	0.35	0.157	0.155	0.159	0.134	0.14	0.142		10:00:00	0.887	0.947	0.923	0.261	0.28	0.382	0.171	0.293	0.302		10:00:00.000	0.401	0.37	0.318	0.176	0.167
10:15:00	0.938	0.975	1.022	0.888	0.917	0.936	0.755	0.864	0.92		10:15:00	0.903	0.861	0.927	0.544	0.523	0.543	0.356	0.47	0.519		10:15:00	0.348	0.393	0.358	0.159	0.156	0.16	0.134	0.141	0.142		10:15:00	0.921	0.981	0.958	0.27	0.291	0.4	0.173	0.292	0.314		10:15:00.000	0.412	0.379	0.325	0.179	0.168
10:30:00	0.972	1.008	1.069	0.926	0.956	0.973	0.795	0.902	0.959		10:30:00	0.953	0.895	0.962	0.574	0.553	0.565	0.375	0.499	0.544		10:30:00	0.358	0.402	0.365	0.161	0.158	0.163	0.134	0.141	0.143		10:30:00	0.954	1.012	0.992	0.279	0.301	0.418	0.175	0.3	0.326		10:30:00.000	0.424	0.386	0.333	0.18	0.171
10:45:00	0.984	1.041	1.101	0.965	0.993	1.008	0.835	0.941	0.997		10:45:00	0.982	0.928	0.991	0.607	0.584	0.6	0.382	0.53	0.568		10:45:00	0.369	0.411	0.373	0.162	0.158	0.163	0.134	0.141	0.144		10:45:00	0.987	1.04	1.025	0.286	0.31	0.436	0.177	0.307	0.336		10:45:00.000	0.435	0.392	0.341	0.183	0.172
11:00:00	1.014	1.075	1.123	1	1.028	1.043	0.873	0.977	1.033		11:00:00	1.012	0.96	1.022	0.642	0.616	0.634	0.416	0.56	0.591		11:00:00	0.379	0.419	0.381	0.164	0.159	0.165	0.134	0.141	0.144		11:00:00	1.018	1.07	1.055	0.293	0.319	0.453	0.178	0.313	0.346		11:00:00.000	0.446	0.397	0.35	0.185	0.174
11:15:00	1.042	1.109	1.159	1.034	1.063	1.075	0.911	1.013	1.067		11:15:00	1.039	0.991	1.057	0.679	0.651	0.671	0.431	0.587	0.617		11:15:00	0.39	0.428	0.389	0.166	0.161	0.167	0.133	0.142	0.145		11:15:00	1.048	1.105	1.085	0.298	0.327	0.469	0.179	0.317	0.357		11:15:00.000	0.459	0.404	0.36	0.188	0.177
11:30:00	1.071	1.138	1.185	1.068	1.096	1.106	0.948	1.046	1.099		11:30:00	1.071	1.02	1.088	0.715	0.686	0.708	0.448	0.621	0.653		11:30:00	0.403	0.438	0.398	0.168	0.163	0.168	0.133	0.143	0.146		11:30:00	1.078	1.125	1.114	0.301	0.334	0.484	0.18	0.32	0.365		11:30:00.000	0.472	0.413	0.369	0.191	0.179
11:45:00	1.099	1.166	1.211	1.099	1.126	1.135	0.985	1.079	1.131		11:45:00	1.091	1.048	1.112	0.753	0.722	0.744	0.474	0.656	0.688		11:45:00	0.414	0.449	0.406	0.17	0.165	0.17	0.133	0.143	0.146		11:45:00	1.106	1.158	1.141	0.303	0.337	0.498	0.181	0.321	0.371		11:45:00.000	0.487	0.424	0.377	0.194	0.182
12:00:00	1.125	1.192	1.225	1.129	1.156	1.164	1.02	1.109	1.161		12:00:00	1.096	1.074	1.134	0.79	0.759	0.782	0.496	0.692	0.724		12:00:00	0.429	0.46	0.415	0.172	0.166	0.172	0.133	0.144	0.147		12:00:00	1.133	1.185	1.168	0.303	0.34	0.51	0.181	0.322	0.375		12:00:00.000	0.502	0.434	0.386	0.196	0.184
12:15:00	1.152	1.216	1.241	1.157	1.183	1.19	1.052	1.138	1.188		12:15:00	1.115	1.1	1.153	0.827	0.795	0.819	0.525	0.729	0.761		12:15:00	0.443	0.47	0.424	0.173	0.168	0.173	0.133	0.144	0.148		12:15:00	1.159	1.202	1.194	0.303	0.341	0.523	0.182	0.322	0.377		12:15:00.000	0.512	0.446	0.392	0.199	0.187
12:30:00	1.176	1.237	1.283	1.184	1.21	1.215	1.082	1.165	1.215		12:30:00	1.129	1.124	1.169	0.862	0.83	0.855	0.549	0.766	0.797		12:30:00	0.453	0.482	0.432	0.176	0.17	0.176	0.134	0.144	0.148		12:30:00	1.183	1.231	1.216	0.303	0.341	0.535	0.182	0.323	0.377		12:30:00.000	0.524	0.452	0.398	0.202	0.189
12:45:00	1.2	1.261	1.29	1.21	1.235	1.238	1.113	1.192	1.24		12:45:00	1.148	1.148	1.19	0.897	0.865	0.889	0.577	0.803	0.833		12:45:00	0.467	0.495	0.442	0.177	0.172	0.178	0.134	0.145	0.149		12:45:00	1.207	1.252	1.239	0.304	0.341	0.547	0.182	0.324	0.377		12:45:00.000	0.536	0.462	0.407	0.204	0.192
13:00:00	1.222	1.28	1.277	1.234	1.257	1.261	1.141	1.217	1.263		13:00:00	1.168	1.17	1.207	0.93	0.898	0.924	0.606	0.839	0.868		13:00:00	0.472	0.507	0.452	0.179	0.174	0.179	0.133	0.145	0.149		13:00:00	1.23	1.274	1.262	0.304	0.341	0.558	0.183	0.325	0.377		13:00:00.000	0.546	0.474	0.415	0.207	0.195
13:15:00	1.243	1.297	1.275	1.257	1.279	1.282	1.168	1.239	1.285		13:15:00	1.187	1.19	1.225	0.962	0.93	0.957	0.637	0.874	0.902		13:15:00	0.474	0.518	0.462	0.181	0.176	0.182	0.134	0.145	0.15		13:15:00	1.251	1.287	1.282	0.305	0.342	0.57	0.184	0.326	0.377		13:15:00.000	0.555	0.487	0.426	0.21	0.197
13:30:00	1.263	1.316	1.277	1.277	1.301	1.303	1.193	1.262	1.306		13:30:00	1.205	1.21	1.241	0.993	0.962	0.99	0.67	0.909	0.936		13:30:00	0.49	0.529	0.475	0.183	0.178	0.183	0.134	0.145	0.15		13:30:00	1.271	1.31	1.301	0.306	0.343	0.583	0.184	0.327	0.378		13:30:00.000	0.563	0.496	0.436	0.213	0.2
13:45:00	1.329	1.333	1.293	1.298	1.32	1.321	1.218	1.283	1.326		13:45:00	1.224	1.229	1.26	1.023	0.992	1.02	0.703	0.943	0.967		13:45:00	0.505	0.539	0.49	0.186	0.18	0.185	0.133	0.145	0.15		13:45:00	1.291	1.327	1.319	0.307	0.344	0.596	0.184	0.328	0.378		13:45:00.000	0.572	0.501	0.446	0.216	0.202
14:00:00	1.408	1.348	1.326	1.316	1.337	1.339	1.24	1.302	1.344		14:00:00	1.247	1.246	1.281	1.052	1.022	1.048	0.736	0.975	0.998		14:00:00	0.514	0.545	0.505	0.187	0.181	0.186	0.134	0.145	0.15		14:00:00	1.309	1.35	1.337	0.308	0.345	0.611	0.184	0.329	0.379		14:00:00.000	0.587	0.505	0.455	0.219	0.205
14:15:00	1.409	1.364	1.351	1.335	1.354	1.357	1.262	1.321	1.362		14:15:00	1.266	1.263	1.29	1.079	1.049	1.076	0.771	1.006	1.027		14:15:00	0.529	0.546	0.517	0.189	0.183	0.187	0.133	0.145	0.151		14:15:00	1.327	1.367	1.354	0.31	0.346	0.63	0.185	0.33	0.381		14:15:00.000	0.599	0.507	0.461	0.221	0.208
14:30:00	1.435	1.38	1.369	1.352	1.371	1.372	1.282	1.339	1.377		14:30:00	1.283	1.279	1.306	1.105	1.076	1.102	0.805	1.036	1.055		14:30:00	0.54	0.554	0.528	0.191	0.184	0.188	0.133	0.145	0.151		14:30:00	1.344	1.384	1.37	0.311	0.347	0.647	0.185	0.331	0.382		14:30:00.000	0.611	0.514	0.473	0.223	0.21
14:45:00	1.445	1.395	1.382	1.368	1.387	1.388	1.302	1.356	1.393		14:45:00	1.297	1.294	1.319	1.129	1.101	1.127	0.839	1.063	1.082		14:45:00	0.556	0.565	0.539	0.192	0.185	0.189	0.133	0.145	0.151		14:45:00	1.36	1.4	1.385	0.314	0.349	0.666	0.185	0.332	0.383		14:45:00.000	0.622	0.523	0.475	0.226	0.212
15:00:00	1.414	1.404	1.4	1.383	1.4	1.402	1.32	1.372	1.409		15:00:00	1.311	1.31	1.332	1.153	1.126	1.15	0.872	1.09	1.107		15:00:00	0.569	0.576	0.544	0.192	0.186	0.189	0.133	0.145	0.151		15:00:00	1.376	1.417	1.399	0.316	0.351	0.686	0.185	0.334	0.385		15:00:00.000	0.637	0.533	0.479	0.229	0.215
15:15:00	1.405	1.416	1.399	1.397	1.415	1.417	1.337	1.387	1.421		15:15:00	1.326	1.323	1.362	1.175	1.149	1.173	0.906	1.116	1.132		15:15:00	0.579	0.586	0.546	0.193	0.186	0.189	0.133	0.145	0.151		15:15:00	1.39	1.43	1.412	0.319	0.353	0.707	0.186	0.335	0.387		15:15:00.000	0.648	0.547	0.487	0.231	0.218
15:30:00	1.39	1.43	1.415	1.411	1.426	1.428	1.353	1.401	1.435		15:30:00	1.339	1.336	1.366	1.196	1.17	1.194	0.936	1.139	1.155		15:30:00	0.585	0.596	0.554	0.193	0.186	0.189	0.132	0.144	0.15		15:30:00	1.403	1.443	1.425	0.322	0.356	0.729	0.185	0.337	0.39		15:30:00.000	0.662	0.566	0.496	0.233	0.219
15:45:00	1.463	1.438	1.399	1.424	1.439	1.441	1.369	1.415	1.447		15:45:00	1.353	1.349	1.37	1.216	1.191	1.214	0.968	1.163	1.176		15:45:00	0.599	0.608	0.564	0.193	0.187	0.189	0.132	0.144	0.151		15:45:00	1.417	1.454	1.437	0.326	0.359	0.753	0.186	0.339	0.394		15:45:00.000	0.67	0.585	0.507	0.235	0.222
16:00:00	1.498	1.449	1.408	1.437	1.449	1.453	1.383	1.427	1.459		16:00:00	1.365	1.362	1.421	1.235	1.21	1.233	0.998	1.185	1.197		16:00:00	0.609	0.619	0.576	0.193	0.187	0.189	0.132	0.145	0.151		16:00:00	1.428	1.462	1.448	0.33	0.363	0.778	0.187	0.342	0.397		16:00:00.000	0.685	0.592	0.518	0.238	0.223
16:15:00	1.409	1.456	1.416	1.448	1.46	1.464	1.397	1.44	1.47		16:15:00	1.379	1.374	1.427	1.253	1.228	1.252	1.028	1.206	1.217		16:15:00	0.623	0.629	0.586	0.193	0.187	0.189	0.132	0.145	0.151		16:15:00	1.44	1.48	1.459	0.335	0.368	0.803	0.187	0.345	0.401		16:15:00.000	0.694	0.602	0.527	0.24	0.224
16:30:00	1.414	1.462	1.424	1.458	1.468	1.474	1.41	1.451	1.481		16:30:00	1.387	1.382	1.434	1.27	1.246	1.269	1.056	1.226	1.235		16:30:00	0.638	0.641	0.598	0.193	0.186	0.189	0.132	0.145	0.151		16:30:00	1.451	1.482	1.47	0.341	0.374	0.829	0.187	0.348	0.406		16:30:00.000	0.71	0.63	0.537	0.243	0.225
16:45:00	1.478	1.464	1.428	1.468	1.476	1.483	1.423	1.461	1.49		16:45:00	1.4	1.389	1.441	1.286	1.261	1.284	1.082	1.244	1.252		16:45:00	0.655	0.651	0.608	0.192	0.186	0.189	0.132	0.144	0.151		16:45:00	1.459	1.493	1.477	0.347	0.379	0.855	0.187	0.351	0.411		16:45:00.000	0.723	0.646	0.547	0.244	0.226
17:00:00	1.528	1.464	1.432	1.478	1.482	1.489	1.434	1.471	1.5		17:00:00	1.411	1.399	1.45	1.302	1.277	1.3	1.107	1.262	1.27		17:00:00	0.665	0.665	0.621	0.193	0.187	0.188	0.131	0.144	0.15		17:00:00	1.467	1.496	1.484	0.354	0.386	0.883	0.188	0.355	0.417		17:00:00.000	0.731	0.642	0.558	0.247	0.227
17:15:00	1.512	1.465	1.433	1.484	1.483	1.494	1.445	1.48	1.507		17:15:00	1.418	1.403	1.461	1.315	1.291	1.313	1.132	1.279	1.285		17:15:00	0.676	0.677	0.631	0.192	0.186	0.188	0.131	0.144	0.15		17:15:00	1.471	1.498	1.49	0.362	0.393	0.91	0.189	0.359	0.425		17:15:00.000	0.753	0.672	0.569	0.248	0.227
17:30:00	1.495	1.466	1.434	1.489	1.486	1.498	1.456	1.485	1.513		17:30:00	1.433	1.406	1.473	1.327	1.305	1.327	1.155	1.295	1.3		17:30:00	0.687	0.689	0.643	0.193	0.186	0.188	0.132	0.144	0.15		17:30:00	1.475	1.51	1.493	0.372	0.402	0.937	0.19	0.364	0.433		17:30:00.000	0.764	0.697	0.579	0.249	0.227
17:45:00	1.511	1.467	1.436	1.492	1.49	1.499	1.466	1.489	1.517		17:45:00	1.433	1.409	1.477	1.344	1.319	1.336	1.177	1.31	1.314		17:45:00	0.702	0.7	0.654	0.192	0.186	0.188	0.131	0.144	0.15		17:45:00	1.477	1.506	1.496	0.382	0.411	0.965	0.19	0.37	0.441		17:45:00.000	0.781	0.721	0.591	0.25	0.227
18:00:00	1.499	1.467	1.439	1.494	1.49	1.501	1.474	1.492	1.52		18:00:00	1.437	1.412	1.487	1.349	1.336	1.347	1.197	1.325	1.328		18:00:00	0.712	0.715	0.668	0.192	0.186	0.188	0.131	0.144	0.15		18:00:00	1.479	1.507	1.497	0.393	0.422	0.993	0.191	0.376	0.452		18:00:00.000	0.797	0.744	0.601	0.25	0.227
18:15:00	1.477	1.468	1.436	1.495	1.49	1.502	1.481	1.494	1.521		18:15:00	1.444	1.413	1.479	1.344	1.33	1.359	1.217	1.339	1.342		18:15:00	0.726	0.727	0.679	0.192	0.186	0.188	0.131	0.144	0.15		18:15:00	1.48	1.509	1.498	0.406	0.434	1.02	0.192	0.383	0.463		18:15:00.000	0.811	0.753	0.613	0.251	0.226
18:30:00	1.417	1.474	1.435	1.495	1.49	1.504	1.487	1.494	1.522		18:30:00	1.44	1.416	1.431	1.333	1.32	1.365	1.236	1.352	1.355		18:30:00	0.734	0.738	0.689	0.191	0.186	0.187	0.131	0.144	0.15		18:30:00	1.48	1.504	1.498	0.418	0.447	1.048	0.193	0.389	0.474		18:30:00.000	0.83	0.75	0.623	0.251	0.226
18:45:00	1.461	1.47	1.435	1.494	1.489	1.503	1.491	1.494	1.522		18:45:00	1.439	1.418	1.415	1.334	1.315	1.371	1.253	1.365	1.367		18:45:00	0.746	0.751	0.701	0.191	0.186	0.188	0.131	0.144	0.15		18:45:00	1.481	1.506	1.499	0.432	0.461	1.074	0.194	0.398	0.488		18:45:00.000	0.842	0.752	0.633	0.252	0.226
19:00:00	1.429	1.471	1.435	1.495	1.488	1.503	1.493	1.494	1.522		19:00:00	1.435	1.419	1.415	1.339	1.314	1.379	1.271	1.376	1.383		19:00:00	0.76	0.765	0.714	0.19	0.185	0.188	0.131	0.144	0.15		19:00:00	1.482	1.505	1.499	0.447	0.477	1.101	0.194	0.407	0.502		19:00:00.000	0.859	0.767	0.644	0.251	0.226
19:15:00	1.49	1.47	1.435	1.494	1.489	1.503	1.495	1.494	1.522		19:15:00	1.41	1.42	1.417	1.343	1.317	1.388	1.287	1.39	1.394		19:15:00	0.778	0.776	0.726	0.191	0.185	0.188	0.131	0.144	0.15		19:15:00	1.482	1.506	1.5	0.463	0.493	1.128	0.196	0.417	0.519		19:15:00.000	0.874	0.781	0.654	0.251	0.226
19:30:00	1.5	1.47	1.435	1.494	1.488	1.503	1.495	1.494	1.522		19:30:00	1.422	1.42	1.418	1.348	1.319	1.395	1.302	1.402	1.381		19:30:00	0.818	0.788	0.738	0.191	0.185	0.187	0.131	0.144	0.15		19:30:00	1.482	1.506	1.5	0.48	0.51	1.153	0.197	0.428	0.535		19:30:00.000	0.886	0.801	0.667	0.251	0.226
19:45:00	1.48	1.466	1.434	1.494	1.489	1.503	1.496	1.494	1.521		19:45:00	1.416	1.419	1.42	1.355	1.322	1.404	1.316	1.41	1.377		19:45:00	0.826	0.798	0.751	0.19	0.185	0.187	0.131	0.143	0.15		19:45:00	1.482	1.507	1.5	0.498	0.528	1.178	0.198	0.44	0.553		19:45:00.000	0.902	0.815	0.678	0.25	0.226
20:00:00	1.48	1.466	1.435	1.494	1.489	1.503	1.495	1.493	1.521		20:00:00	1.408	1.417	1.421	1.361	1.325	1.411	1.33	1.386	1.371		20:00:00	0.817	0.812	0.765	0.19	0.185	0.187	0.131	0.143	0.15		20:00:00	1.482	1.507	1.5	0.517	0.547	1.202	0.199	0.454	0.572		20:00:00.000	0.916	0.812	0.691	0.25	0.226
20:15:00	1.452	1.466	1.434	1.494	1.491	1.502	1.496	1.493	1.521		20:15:00	1.415	1.417	1.422	1.368	1.33	1.419	1.344	1.384	1.377		20:15:00	0.814	0.825	0.777	0.191	0.185	0.188	0.131	0.144	0.15		20:15:00	1.482	1.507	1.501	0.538	0.568	1.226	0.201	0.468	0.592		20:15:00.000	0.933	0.825	0.704	0.251	0.226
20:30:00	1.462	1.466	1.434	1.494	1.489	1.502	1.496	1.493	1.521		20:30:00	1.421	1.416	1.422	1.375	1.335	1.424	1.356	1.387	1.382		20:30:00	0.831	0.832	0.791	0.191	0.185	0.187	0.131	0.144	0.15		20:30:00	1.483	1.506	1.502	0.559	0.589	1.248	0.203	0.483	0.613		20:30:00.000	0.942	0.847	0.714	0.25	0.225
20:45:00	1.48	1.466	1.434	1.493	1.49	1.502	1.495	1.493	1.521		20:45:00	1.425	1.415	1.423	1.382	1.34	1.429	1.369	1.389	1.384		20:45:00	0.847	0.845	0.804	0.191	0.186	0.187	0.131	0.144	0.15		20:45:00	1.483	1.507	1.501	0.581	0.611	1.27	0.204	0.499	0.634		20:45:00.000	0.955	0.871	0.728	0.25	0.225
21:00:00	1.482	1.466	1.435	1.493	1.489	1.503	1.495	1.492	1.52		21:00:00	1.424	1.415	1.424	1.387	1.344	1.434	1.381	1.393	1.386		21:00:00	0.861	0.858	0.816	0.19	0.185	0.187	0.131	0.144	0.15		21:00:00	1.483	1.508	1.501	0.603	0.634	1.291	0.206	0.516	0.656		21:00:00.000	0.967	0.871	0.742	0.25	0.225
21:15:00	1.453	1.466	1.434	1.493	1.489	1.502	1.495	1.492	1.52		21:15:00	1.426	1.415	1.425	1.392	1.349	1.439	1.392	1.398	1.39		21:15:00	0.88	0.867	0.829	0.19	0.185	0.187	0.131	0.144	0.15		21:15:00	1.483	1.508	1.501	0.627	0.658	1.312	0.208	0.534	0.68		21:15:00.000	0.982	0.867	0.754	0.25	0.225
21:30:00	1.452	1.466	1.434	1.493	1.488	1.5	1.494	1.491	1.519		21:30:00	1.431	1.414	1.426	1.395	1.353	1.441	1.404	1.402	1.393		21:30:00	0.9	0.879	0.84	0.19	0.186	0.187	0.131	0.143	0.15		21:30:00	1.483	1.508	1.502	0.651	0.682	1.33	0.211	0.553	0.705		21:30:00.000	0.994	0.865	0.764	0.249	0.225
21:45:00	1.432	1.464	1.434	1.492	1.484	1.502	1.494	1.492	1.52		21:45:00	1.431	1.414	1.427	1.396	1.356	1.442	1.416	1.407	1.395		21:45:00	0.911	0.891	0.852	0.19	0.185	0.187	0.13	0.143	0.15		21:45:00	1.483	1.507	1.501	0.677	0.707	1.348	0.213	0.573	0.73		21:45:00.000	1.008	0.849	0.777	0.249	0.225
22:00:00	1.438	1.465	1.433	1.491	1.484	1.501	1.493	1.49	1.519		22:00:00	1.434	1.413	1.426	1.397	1.359	1.442	1.429	1.411	1.397		22:00:00	0.92	0.906	0.864	0.191	0.185	0.187	0.13	0.143	0.15		22:00:00	1.483	1.507	1.501	0.702	0.733	1.365	0.216	0.594	0.754		22:00:00.000	1.024	0.868	0.789	0.249	0.225
22:15:00	1.433	1.465	1.433	1.492	1.485	1.502	1.493	1.491	1.519		22:15:00	1.435	1.413	1.428	1.397	1.359	1.442	1.446	1.414	1.399		22:15:00	0.938	0.921	0.879	0.191	0.185	0.187	0.131	0.143	0.15		22:15:00	1.483	1.508	1.501	0.728	0.759	1.383	0.22	0.617	0.781		22:15:00.000	1.037	0.868	0.803	0.249	0.225
22:30:00	1.436	1.464	1.433	1.491	1.484	1.5	1.494	1.49	1.519		22:30:00	1.436	1.413	1.429	1.396	1.36	1.44	1.451	1.417	1.399		22:30:00	0.952	0.932	0.891	0.191	0.185	0.188	0.13	0.143	0.15		22:30:00	1.484	1.507	1.501	0.755	0.785	1.398	0.223	0.639	0.809		22:30:00.000	1.047	0.868	0.814	0.249	0.225
22:45:00	1.428	1.465	1.434	1.49	1.484	1.5	1.492	1.49	1.518		22:45:00	1.438	1.413	1.429	1.396	1.36	1.438	1.445	1.417	1.399		22:45:00	0.979	0.946	0.903	0.191	0.185	0.187	0.13	0.144	0.15		22:45:00	1.483	1.508	1.501	0.781	0.813	1.413	0.227	0.662	0.835		22:45:00.000	1.057	0.863	0.824	0.249	0.225
23:00:00	1.437	1.465	1.433	1.49	1.484	1.498	1.492	1.49	1.517		23:00:00	1.439	1.413	1.429	1.395	1.359	1.437	1.438	1.418	1.397		23:00:00	1.004	0.959	0.915	0.191	0.185	0.187	0.13	0.143	0.15		23:00:00	1.484	1.507	1.501	0.809	0.84	1.428	0.231	0.685	0.862		23:00:00.000	1.066	0.868	0.835	0.249	0.225
23:15:00	1.419	1.465	1.433	1.49	1.484	1.498	1.493	1.49	1.518		23:15:00	1.439	1.413	1.43	1.394	1.358	1.436	1.438	1.417	1.397		23:15:00	1.027	0.971	0.928	0.191	0.186	0.188	0.131	0.144	0.15		23:15:00	1.484	1.507	1.501	0.837	0.867	1.441	0.236	0.71	0.89		23:15:00.000	1.081	0.876	0.846	0.249	0.226
23:30:00	1.414	1.465	1.433	1.49	1.483	1.498	1.492	1.49	1.517		23:30:00	1.439	1.413	1.43	1.394	1.358	1.435	1.442	1.418	1.395		23:30:00	1.044	0.979	0.939	0.191	0.186	0.188	0.131	0.144	0.15		23:30:00	1.484	1.507	1.501	0.865	0.895	1.456	0.241	0.736	0.917		23:30:00.000	1.092	0.887	0.857	0.249	0.226
23:45:00	1.413	1.464	1.433	1.49	1.483	1.494	1.492	1.489	1.516		23:45:00	1.44	1.412	1.43	1.395	1.357	1.434	1.444	1.417	1.394		23:45:00	1.073	0.996	0.952	0.191	0.186	0.188	0.13	0.144	0.15		23:45:00	1.484	1.507	1.501	0.893	0.922	1.468	0.247	0.761	0.945		23:45:00.000	1.103	0.909	0.87	0.249	0.225
24:00:00	1.412	1.464	1.432	1.49	1.483	1.493	1.492	1.489	1.516		24:00:00	1.439	1.412	1.431	1.395	1.357	1.433	1.446	1.418	1.393		24:00:00	1.094	0.998	0.965	0.191	0.186	0.188	0.13	0.144	0.15		24:00:00	1.483	1.507	1.5	0.921	0.949	1.48	0.254	0.787	0.972		24:00:00.000	1.112	0.905	0.882	0.248	0.226
[truncated: 14 more columns]

## Sheet: SDS 3 bio replicates raw data
2023-09-21 replicate #1 (shown)
Time (h)	C915 (WT) - Veh			C915 (WT) - 0.005% SDS				Time (h)	C1450 (∆pho84) - Veh			C1450 (∆pho84) - 0.005% SDS				Time (h)	C2830 (P0) - Veh			C2830 (P0) - 0.005% SDS				Time (h)	C2830 (P30) - Veh			C2830 (P30) - 0.005% SDS				Time (h)	C2860 (P0) - Veh			C2860 (P0) - 0.005% SDS				Time (h)	C2860 (P30) - Veh			C2860 (P30) - 0.005% SDS
0:00:00	0.112	0.17	0.164	0.166	0.167	0.116		0:00:00	0.22	0.227	0.222	0.206	0.199	0.136		0:00:00	0.218	0.223	0.218	0.199	0.194	0.152		0:00:00	0.212	0.223	0.218	0.203	0.191	0.151		0:00:00.000	0.211	0.218	0.217	0.197	0.198	0.15		0:00:00	0.167	0.203	0.209	0.18	0.167	0.117
0:15:00	0.11	0.119	0.118	0.117	0.116	0.111		0:15:00	0.121	0.118	0.123	0.121	0.12	0.113		0:15:00	0.121	0.123	0.122	0.118	0.119	0.112		0:15:00	0.121	0.12	0.122	0.121	0.12	0.114		0:15:00.000	0.12	0.12	0.121	0.115	0.117	0.113		0:15:00	0.118	0.124	0.127	0.119	0.122	0.117
0:30:00	0.112	0.124	0.118	0.119	0.117	0.114		0:30:00	0.117	0.12	0.125	0.122	0.121	0.115		0:30:00	0.121	0.126	0.123	0.119	0.12	0.113		0:30:00	0.117	0.122	0.124	0.123	0.12	0.115		0:30:00.000	0.116	0.122	0.123	0.117	0.117	0.113		0:30:00	0.118	0.121	0.128	0.121	0.124	0.118
0:45:00	0.109	0.118	0.113	0.115	0.113	0.113		0:45:00	0.116	0.118	0.123	0.123	0.121	0.115		0:45:00	0.114	0.125	0.122	0.119	0.12	0.113		0:45:00	0.114	0.119	0.122	0.123	0.121	0.116		0:45:00.000	0.116	0.121	0.122	0.117	0.118	0.114		0:45:00	0.117	0.119	0.125	0.122	0.125	0.118
1:00:00	0.109	0.116	0.113	0.117	0.115	0.114		1:00:00	0.117	0.12	0.124	0.123	0.121	0.114		1:00:00	0.118	0.125	0.123	0.119	0.121	0.114		1:00:00	0.114	0.118	0.122	0.124	0.122	0.117		1:00:00.000	0.117	0.122	0.122	0.118	0.12	0.114		1:00:00	0.119	0.12	0.125	0.122	0.126	0.118
1:15:00	0.111	0.118	0.116	0.121	0.115	0.114		1:15:00	0.12	0.119	0.124	0.123	0.121	0.115		1:15:00	0.119	0.126	0.124	0.12	0.121	0.114		1:15:00	0.115	0.119	0.122	0.124	0.122	0.117		1:15:00.000	0.117	0.122	0.122	0.118	0.12	0.114		1:15:00	0.119	0.12	0.125	0.123	0.126	0.119
1:30:00	0.111	0.12	0.116	0.126	0.117	0.114		1:30:00	0.119	0.12	0.125	0.124	0.122	0.116		1:30:00	0.119	0.127	0.124	0.12	0.121	0.114		1:30:00	0.116	0.12	0.123	0.125	0.123	0.118		1:30:00.000	0.118	0.123	0.122	0.119	0.121	0.115		1:30:00	0.12	0.121	0.126	0.124	0.127	0.12
1:45:00	0.112	0.122	0.118	0.128	0.118	0.115		1:45:00	0.121	0.121	0.126	0.125	0.122	0.117		1:45:00	0.12	0.127	0.123	0.121	0.122	0.115		1:45:00	0.117	0.121	0.124	0.126	0.124	0.118		1:45:00.000	0.118	0.122	0.122	0.119	0.122	0.115		1:45:00	0.121	0.121	0.127	0.125	0.128	0.121
2:00:00	0.114	0.124	0.12	0.132	0.119	0.116		2:00:00	0.123	0.123	0.129	0.126	0.123	0.118		2:00:00	0.121	0.129	0.125	0.121	0.122	0.115		2:00:00	0.118	0.122	0.126	0.127	0.125	0.119		2:00:00.000	0.119	0.123	0.123	0.12	0.123	0.115		2:00:00	0.122	0.123	0.129	0.126	0.129	0.121
2:15:00	0.116	0.127	0.122	0.134	0.121	0.117		2:15:00	0.125	0.125	0.131	0.126	0.124	0.119		2:15:00	0.122	0.13	0.126	0.122	0.122	0.116		2:15:00	0.12	0.124	0.128	0.128	0.126	0.12		2:15:00.000	0.12	0.123	0.123	0.12	0.124	0.116		2:15:00	0.123	0.124	0.13	0.127	0.13	0.122
2:30:00	0.119	0.131	0.126	0.136	0.122	0.118		2:30:00	0.129	0.128	0.134	0.128	0.125	0.12		2:30:00	0.123	0.131	0.127	0.122	0.123	0.116		2:30:00	0.123	0.127	0.131	0.129	0.128	0.122		2:30:00.000	0.121	0.124	0.124	0.121	0.124	0.116		2:30:00	0.125	0.126	0.133	0.127	0.131	0.123
2:45:00	0.122	0.136	0.13	0.138	0.123	0.12		2:45:00	0.132	0.132	0.138	0.129	0.127	0.121		2:45:00	0.124	0.133	0.128	0.123	0.124	0.117		2:45:00	0.126	0.131	0.135	0.13	0.129	0.123		2:45:00.000	0.122	0.125	0.125	0.121	0.125	0.117		2:45:00	0.127	0.128	0.135	0.128	0.132	0.123
3:00:00	0.127	0.142	0.136	0.14	0.126	0.121		3:00:00	0.137	0.136	0.143	0.131	0.129	0.123		3:00:00	0.126	0.135	0.13	0.124	0.125	0.118		3:00:00	0.13	0.136	0.141	0.132	0.131	0.124		3:00:00.000	0.123	0.127	0.126	0.122	0.125	0.117		3:00:00	0.13	0.131	0.138	0.13	0.133	0.124
3:15:00	0.133	0.149	0.142	0.142	0.127	0.123		3:15:00	0.142	0.141	0.149	0.132	0.13	0.124		3:15:00	0.127	0.137	0.131	0.124	0.125	0.118		3:15:00	0.135	0.141	0.147	0.134	0.133	0.126		3:15:00.000	0.124	0.128	0.127	0.122	0.126	0.118		3:15:00	0.132	0.133	0.141	0.13	0.133	0.124
3:30:00	0.139	0.157	0.15	0.143	0.13	0.125		3:30:00	0.149	0.148	0.157	0.134	0.132	0.125		3:30:00	0.13	0.139	0.134	0.125	0.126	0.118		3:30:00	0.141	0.149	0.155	0.136	0.135	0.128		3:30:00.000	0.125	0.13	0.129	0.123	0.126	0.118		3:30:00	0.135	0.137	0.145	0.131	0.134	0.125
3:45:00	0.146	0.168	0.159	0.147	0.133	0.127		3:45:00	0.157	0.156	0.166	0.136	0.133	0.126		3:45:00	0.132	0.14	0.135	0.126	0.126	0.119		3:45:00	0.148	0.158	0.165	0.139	0.138	0.131		3:45:00.000	0.127	0.131	0.131	0.124	0.127	0.119		3:45:00	0.139	0.141	0.15	0.132	0.135	0.126
4:00:00	0.156	0.18	0.171	0.15	0.135	0.129		4:00:00	0.167	0.166	0.177	0.138	0.136	0.128		4:00:00	0.133	0.144	0.138	0.127	0.128	0.12		4:00:00	0.157	0.168	0.176	0.141	0.141	0.133		4:00:00.000	0.129	0.134	0.133	0.125	0.128	0.12		4:00:00	0.143	0.146	0.156	0.133	0.137	0.127
4:15:00	0.167	0.195	0.183	0.153	0.138	0.132		4:15:00	0.178	0.177	0.189	0.14	0.138	0.13		4:15:00	0.137	0.147	0.141	0.128	0.128	0.121		4:15:00	0.167	0.18	0.188	0.144	0.144	0.135		4:15:00.000	0.131	0.136	0.135	0.126	0.129	0.121		4:15:00	0.148	0.151	0.163	0.133	0.137	0.127
4:30:00	0.179	0.211	0.198	0.158	0.142	0.135		4:30:00	0.192	0.189	0.203	0.144	0.141	0.132		4:30:00	0.139	0.151	0.142	0.129	0.13	0.122		4:30:00	0.179	0.194	0.203	0.148	0.147	0.138		4:30:00.000	0.134	0.138	0.138	0.128	0.131	0.122		4:30:00	0.154	0.158	0.17	0.134	0.138	0.128
4:45:00	0.194	0.23	0.215	0.162	0.146	0.139		4:45:00	0.207	0.203	0.218	0.147	0.144	0.135		4:45:00	0.142	0.153	0.147	0.131	0.131	0.123		4:45:00	0.192	0.208	0.218	0.151	0.15	0.141		4:45:00.000	0.137	0.141	0.14	0.129	0.132	0.123		4:45:00	0.16	0.166	0.179	0.136	0.139	0.128
5:00:00	0.209	0.249	0.233	0.167	0.151	0.143		5:00:00	0.223	0.218	0.234	0.151	0.148	0.138		5:00:00	0.147	0.16	0.149	0.133	0.133	0.124		5:00:00	0.207	0.224	0.235	0.156	0.155	0.144		5:00:00.000	0.14	0.144	0.143	0.131	0.134	0.124		5:00:00	0.168	0.174	0.19	0.137	0.14	0.13
5:15:00	0.228	0.272	0.254	0.172	0.156	0.147		5:15:00	0.24	0.234	0.25	0.155	0.152	0.141		5:15:00	0.149	0.164	0.153	0.134	0.135	0.126		5:15:00	0.223	0.241	0.252	0.16	0.159	0.148		5:15:00.000	0.144	0.148	0.147	0.133	0.136	0.126		5:15:00	0.177	0.185	0.201	0.138	0.141	0.131
5:30:00	0.248	0.294	0.277	0.177	0.161	0.151		5:30:00	0.259	0.252	0.269	0.16	0.156	0.145		5:30:00	0.154	0.167	0.157	0.136	0.137	0.127		5:30:00	0.24	0.26	0.271	0.165	0.164	0.152		5:30:00.000	0.148	0.153	0.151	0.135	0.138	0.128		5:30:00	0.188	0.196	0.214	0.139	0.142	0.132
5:45:00	0.269	0.315	0.295	0.183	0.167	0.156		5:45:00	0.278	0.271	0.288	0.164	0.161	0.148		5:45:00	0.159	0.171	0.162	0.139	0.139	0.129		5:45:00	0.259	0.28	0.291	0.17	0.169	0.157		5:45:00.000	0.152	0.158	0.156	0.137	0.139	0.129		5:45:00	0.199	0.208	0.227	0.14	0.143	0.133
6:00:00	0.292	0.341	0.32	0.189	0.172	0.161		6:00:00	0.299	0.29	0.307	0.169	0.165	0.153		6:00:00	0.163	0.179	0.168	0.141	0.141	0.13		6:00:00	0.279	0.3	0.312	0.174	0.174	0.161		6:00:00.000	0.157	0.162	0.16	0.14	0.142	0.131		6:00:00	0.212	0.221	0.241	0.141	0.145	0.133
6:15:00	0.317	0.371	0.352	0.196	0.179	0.167		6:15:00	0.322	0.311	0.33	0.174	0.17	0.157		6:15:00	0.167	0.181	0.171	0.143	0.143	0.132		6:15:00	0.3	0.322	0.334	0.179	0.179	0.166		6:15:00.000	0.162	0.166	0.165	0.142	0.144	0.133		6:15:00	0.225	0.234	0.256	0.143	0.146	0.134
6:30:00	0.346	0.395	0.38	0.203	0.187	0.173		6:30:00	0.347	0.333	0.354	0.179	0.174	0.161		6:30:00	0.173	0.19	0.177	0.146	0.146	0.135		6:30:00	0.323	0.347	0.358	0.185	0.186	0.171		6:30:00.000	0.168	0.172	0.17	0.145	0.147	0.135		6:30:00	0.239	0.249	0.272	0.145	0.148	0.136
6:45:00	0.378	0.426	0.407	0.209	0.194	0.179		6:45:00	0.374	0.357	0.38	0.185	0.18	0.166		6:45:00	0.179	0.194	0.184	0.149	0.149	0.137		6:45:00	0.348	0.373	0.385	0.191	0.192	0.177		6:45:00.000	0.174	0.178	0.176	0.148	0.149	0.137		6:45:00	0.256	0.265	0.289	0.147	0.149	0.137
7:00:00	0.408	0.461	0.44	0.218	0.201	0.186		7:00:00	0.402	0.385	0.408	0.192	0.186	0.171		7:00:00	0.186	0.202	0.191	0.152	0.152	0.139		7:00:00	0.375	0.401	0.413	0.197	0.197	0.184		7:00:00.000	0.181	0.185	0.182	0.151	0.152	0.14		7:00:00	0.272	0.281	0.307	0.148	0.151	0.138
7:15:00	0.433	0.503	0.478	0.227	0.21	0.193		7:15:00	0.433	0.418	0.44	0.198	0.192	0.177		7:15:00	0.195	0.21	0.197	0.155	0.155	0.142		7:15:00	0.405	0.43	0.445	0.202	0.204	0.19		7:15:00.000	0.189	0.191	0.189	0.155	0.156	0.142		7:15:00	0.29	0.299	0.326	0.15	0.152	0.139
7:30:00	0.466	0.541	0.513	0.235	0.218	0.201		7:30:00	0.467	0.449	0.474	0.205	0.197	0.184		7:30:00	0.201	0.218	0.204	0.158	0.158	0.144		7:30:00	0.431	0.461	0.474	0.208	0.21	0.196		7:30:00.000	0.196	0.198	0.195	0.158	0.159	0.144		7:30:00	0.309	0.317	0.346	0.152	0.154	0.141
7:45:00	0.501	0.583	0.549	0.244	0.229	0.208		7:45:00	0.502	0.486	0.51	0.213	0.205	0.19		7:45:00	0.21	0.227	0.21	0.161	0.161	0.147		7:45:00	0.461	0.497	0.511	0.215	0.217	0.203		7:45:00.000	0.204	0.205	0.202	0.162	0.163	0.147		7:45:00	0.328	0.337	0.365	0.153	0.156	0.142
8:00:00	0.539	0.616	0.587	0.255	0.238	0.217		8:00:00	0.534	0.518	0.547	0.221	0.212	0.197		8:00:00	0.22	0.235	0.219	0.165	0.165	0.15		8:00:00	0.495	0.532	0.549	0.221	0.224	0.211		8:00:00.000	0.212	0.213	0.21	0.165	0.167	0.15		8:00:00	0.347	0.356	0.389	0.155	0.158	0.144
8:15:00	0.576	0.647	0.617	0.267	0.25	0.226		8:15:00	0.571	0.552	0.578	0.23	0.22	0.205		8:15:00	0.233	0.246	0.227	0.17	0.169	0.153		8:15:00	0.537	0.566	0.575	0.228	0.231	0.22		8:15:00.000	0.222	0.221	0.218	0.169	0.17	0.154		8:15:00	0.37	0.377	0.409	0.158	0.16	0.145
8:30:00	0.613	0.68	0.646	0.277	0.26	0.237		8:30:00	0.602	0.582	0.61	0.238	0.228	0.215		8:30:00	0.245	0.257	0.237	0.173	0.173	0.156		8:30:00	0.563	0.599	0.618	0.235	0.238	0.229		8:30:00.000	0.23	0.229	0.225	0.173	0.173	0.156		8:30:00	0.394	0.398	0.431	0.159	0.162	0.147
8:45:00	0.652	0.716	0.681	0.29	0.273	0.248		8:45:00	0.636	0.61	0.642	0.248	0.237	0.225		8:45:00	0.262	0.268	0.244	0.177	0.177	0.16		8:45:00	0.595	0.631	0.653	0.244	0.247	0.239		8:45:00.000	0.241	0.238	0.234	0.177	0.177	0.16		8:45:00	0.417	0.426	0.461	0.161	0.164	0.149
9:00:00	0.688	0.753	0.717	0.303	0.286	0.26		9:00:00	0.669	0.638	0.668	0.258	0.244	0.235		9:00:00	0.277	0.281	0.255	0.181	0.18	0.163		9:00:00	0.629	0.664	0.683	0.252	0.256	0.249		9:00:00.000	0.251	0.247	0.243	0.181	0.181	0.163		9:00:00	0.44	0.447	0.485	0.163	0.166	0.15
9:15:00	0.725	0.79	0.752	0.317	0.301	0.274		9:15:00	0.703	0.67	0.7	0.27	0.255	0.247		9:15:00	0.292	0.296	0.265	0.186	0.185	0.167		9:15:00	0.664	0.7	0.718	0.261	0.265	0.26		9:15:00.000	0.262	0.257	0.253	0.186	0.184	0.167		9:15:00	0.463	0.471	0.508	0.164	0.168	0.153
9:30:00	0.761	0.826	0.788	0.332	0.316	0.288		9:30:00	0.737	0.704	0.734	0.282	0.265	0.259		9:30:00	0.307	0.308	0.277	0.19	0.189	0.17		9:30:00	0.7	0.736	0.752	0.27	0.274	0.271		9:30:00.000	0.272	0.266	0.262	0.189	0.189	0.17		9:30:00	0.488	0.494	0.53	0.166	0.17	0.155
9:45:00	0.797	0.861	0.823	0.346	0.332	0.302		9:45:00	0.77	0.738	0.768	0.294	0.277	0.273		9:45:00	0.321	0.32	0.289	0.194	0.194	0.174		9:45:00	0.734	0.771	0.788	0.279	0.284	0.284		9:45:00.000	0.285	0.277	0.272	0.194	0.193	0.174		9:45:00	0.512	0.518	0.554	0.169	0.172	0.157
10:00:00	0.832	0.896	0.857	0.363	0.35	0.319		10:00:00	0.804	0.772	0.803	0.308	0.29	0.287		10:00:00	0.333	0.331	0.303	0.199	0.199	0.178		10:00:00	0.769	0.806	0.823	0.289	0.295	0.298		10:00:00.000	0.297	0.287	0.282	0.199	0.197	0.178		10:00:00	0.535	0.543	0.579	0.171	0.174	0.159
10:15:00	0.867	0.929	0.89	0.381	0.368	0.335		10:15:00	0.837	0.805	0.836	0.321	0.304	0.301		10:15:00	0.345	0.341	0.316	0.204	0.203	0.182		10:15:00	0.804	0.841	0.86	0.3	0.307	0.313		10:15:00.000	0.31	0.298	0.292	0.203	0.2	0.182		10:15:00	0.56	0.567	0.604	0.173	0.176	0.162
10:30:00	0.899	0.963	0.923	0.399	0.385	0.351		10:30:00	0.87	0.838	0.868	0.336	0.317	0.315		10:30:00	0.357	0.351	0.332	0.209	0.208	0.187		10:30:00	0.838	0.875	0.893	0.312	0.319	0.329		10:30:00.000	0.323	0.309	0.303	0.208	0.204	0.186		10:30:00	0.585	0.591	0.63	0.175	0.178	0.163
10:45:00	0.931	0.995	0.955	0.418	0.407	0.37		10:45:00	0.901	0.87	0.9	0.352	0.331	0.331		10:45:00	0.369	0.361	0.349	0.214	0.213	0.191		10:45:00	0.872	0.909	0.926	0.325	0.333	0.345		10:45:00.000	0.339	0.322	0.315	0.213	0.208	0.191		10:45:00	0.611	0.615	0.656	0.177	0.18	0.166
11:00:00	0.962	1.025	0.987	0.437	0.425	0.383		11:00:00	0.932	0.9	0.93	0.368	0.347	0.346		11:00:00	0.38	0.371	0.363	0.219	0.218	0.195		11:00:00	0.904	0.941	0.958	0.339	0.348	0.363		11:00:00.000	0.355	0.333	0.326	0.218	0.212	0.196		11:00:00	0.635	0.64	0.681	0.179	0.183	0.167
11:15:00	0.993	1.054	1.017	0.457	0.445	0.397		11:15:00	0.961	0.93	0.959	0.383	0.363	0.36		11:15:00	0.392	0.382	0.382	0.225	0.223	0.2		11:15:00	0.934	0.972	0.989	0.353	0.364	0.38		11:15:00.000	0.376	0.346	0.338	0.222	0.217	0.2		11:15:00	0.66	0.665	0.706	0.18	0.186	0.17
11:30:00	1.022	1.085	1.048	0.473	0.466	0.409		11:30:00	0.991	0.96	0.988	0.401	0.379	0.376		11:30:00	0.406	0.393	0.397	0.23	0.23	0.205		11:30:00	0.965	1.001	1.019	0.368	0.381	0.401		11:30:00.000	0.397	0.361	0.351	0.228	0.221	0.206		11:30:00	0.684	0.689	0.732	0.183	0.188	0.172
11:45:00	1.05	1.111	1.075	0.489	0.488	0.424		11:45:00	1.018	0.988	1.016	0.417	0.395	0.39		11:45:00	0.403	0.404	0.411	0.236	0.235	0.211		11:45:00	0.993	1.03	1.048	0.384	0.398	0.421		11:45:00.000	0.418	0.385	0.364	0.233	0.225	0.21		11:45:00	0.709	0.712	0.757	0.185	0.19	0.174
12:00:00	1.077	1.138	1.102	0.505	0.508	0.435		12:00:00	1.045	1.015	1.042	0.435	0.412	0.405		12:00:00	0.398	0.415	0.424	0.241	0.241	0.215		12:00:00	1.02	1.058	1.076	0.401	0.415	0.443		12:00:00.000	0.432	0.403	0.379	0.238	0.229	0.216		12:00:00	0.733	0.737	0.781	0.186	0.192	0.177
12:15:00	1.104	1.163	1.128	0.513	0.525	0.445		12:15:00	1.071	1.042	1.067	0.451	0.43	0.419		12:15:00	0.411	0.427	0.438	0.247	0.246	0.221		12:15:00	1.048	1.085	1.103	0.42	0.435	0.465		12:15:00.000	0.448	0.42	0.4	0.244	0.234	0.222		12:15:00	0.756	0.761	0.805	0.189	0.194	0.178
12:30:00	1.129	1.188	1.153	0.517	0.539	0.46		12:30:00	1.095	1.067	1.091	0.467	0.447	0.433		12:30:00	0.425	0.439	0.451	0.254	0.253	0.227		12:30:00	1.074	1.11	1.128	0.439	0.455	0.485		12:30:00.000	0.463	0.432	0.42	0.25	0.238	0.228		12:30:00	0.781	0.785	0.829	0.19	0.196	0.18
12:45:00	1.151	1.211	1.177	0.531	0.555	0.477		12:45:00	1.118	1.091	1.114	0.483	0.464	0.446		12:45:00	0.441	0.449	0.464	0.26	0.259	0.233		12:45:00	1.1	1.135	1.152	0.46	0.476	0.508		12:45:00.000	0.47	0.446	0.438	0.256	0.243	0.233		12:45:00	0.804	0.808	0.852	0.193	0.198	0.182
13:00:00	1.174	1.233	1.2	0.557	0.571	0.486		13:00:00	1.14	1.114	1.135	0.498	0.481	0.46		13:00:00	0.456	0.459	0.478	0.266	0.265	0.24		13:00:00	1.123	1.159	1.175	0.481	0.499	0.531		13:00:00.000	0.481	0.458	0.452	0.262	0.248	0.24		13:00:00	0.828	0.832	0.875	0.195	0.2	0.185
13:15:00	1.195	1.254	1.221	0.573	0.584	0.494		13:15:00	1.161	1.136	1.156	0.511	0.499	0.471		13:15:00	0.471	0.471	0.489	0.273	0.27	0.246		13:15:00	1.147	1.182	1.198	0.503	0.522	0.553		13:15:00.000	0.497	0.464	0.464	0.269	0.253	0.246		13:15:00	0.851	0.854	0.898	0.196	0.203	0.186
13:30:00	1.217	1.274	1.242	0.588	0.599	0.499		13:30:00	1.181	1.157	1.177	0.527	0.517	0.484		13:30:00	0.487	0.485	0.491	0.28	0.278	0.253		13:30:00	1.169	1.204	1.219	0.526	0.545	0.575		13:30:00.000	0.515	0.469	0.471	0.275	0.259	0.252		13:30:00	0.874	0.877	0.92	0.198	0.205	0.189
13:45:00	1.237	1.293	1.261	0.602	0.619	0.504		13:45:00	1.2	1.177	1.195	0.543	0.533	0.495		13:45:00	0.503	0.499	0.495	0.287	0.284	0.26		13:45:00	1.19	1.225	1.24	0.548	0.57	0.596		13:45:00.000	0.533	0.48	0.477	0.282	0.265	0.259		13:45:00	0.896	0.898	0.941	0.2	0.207	0.191
14:00:00	1.256	1.311	1.28	0.617	0.635	0.515		14:00:00	1.218	1.196	1.213	0.556	0.551	0.507		14:00:00	0.519	0.514	0.507	0.295	0.291	0.267		14:00:00	1.212	1.246	1.26	0.572	0.595	0.617		14:00:00.000	0.55	0.492	0.485	0.289	0.27	0.266		14:00:00	0.917	0.921	0.963	0.202	0.209	0.193
14:15:00	1.274	1.329	1.297	0.626	0.649	0.524		14:15:00	1.236	1.214	1.231	0.568	0.568	0.517		14:15:00	0.536	0.528	0.521	0.302	0.299	0.274		14:15:00	1.232	1.265	1.279	0.596	0.622	0.638		14:15:00.000	0.564	0.507	0.498	0.296	0.276	0.273		14:15:00	0.938	0.942	0.983	0.204	0.211	0.195
14:30:00	1.291	1.344	1.314	0.633	0.661	0.53		14:30:00	1.252	1.231	1.246	0.581	0.585	0.526		14:30:00	0.552	0.543	0.536	0.311	0.306	0.281		14:30:00	1.252	1.284	1.297	0.62	0.649	0.658		14:30:00.000	0.579	0.524	0.512	0.303	0.283	0.281		14:30:00	0.959	0.962	1.003	0.206	0.214	0.196
14:45:00	1.307	1.359	1.329	0.639	0.675	0.53		14:45:00	1.268	1.247	1.262	0.593	0.6	0.534		14:45:00	0.568	0.558	0.55	0.318	0.313	0.287		14:45:00	1.27	1.302	1.313	0.644	0.674	0.677		14:45:00.000	0.598	0.538	0.527	0.309	0.289	0.288		14:45:00	0.98	0.983	1.022	0.208	0.216	0.198
15:00:00	1.323	1.374	1.344	0.656	0.679	0.536		15:00:00	1.281	1.262	1.275	0.601	0.616	0.542		15:00:00	0.585	0.572	0.566	0.325	0.32	0.294		15:00:00	1.286	1.318	1.329	0.671	0.702	0.695		15:00:00.000	0.611	0.552	0.541	0.316	0.295	0.293		15:00:00	0.999	1.002	1.041	0.21	0.217	0.2
15:15:00	1.337	1.386	1.358	0.671	0.687	0.542		15:15:00	1.295	1.277	1.289	0.614	0.632	0.549		15:15:00	0.601	0.588	0.581	0.333	0.327	0.301		15:15:00	1.303	1.334	1.344	0.697	0.728	0.711		15:15:00.000	0.627	0.567	0.557	0.325	0.302	0.3		15:15:00	1.018	1.022	1.06	0.211	0.219	0.201
15:30:00	1.35	1.4	1.372	0.692	0.706	0.546		15:30:00	1.308	1.291	1.302	0.625	0.649	0.554		15:30:00	0.618	0.603	0.596	0.34	0.334	0.308		15:30:00	1.319	1.349	1.36	0.724	0.756	0.727		15:30:00.000	0.644	0.581	0.573	0.333	0.308	0.307		15:30:00	1.038	1.041	1.078	0.213	0.222	0.203
15:45:00	1.364	1.412	1.384	0.705	0.717	0.557		15:45:00	1.32	1.304	1.314	0.638	0.663	0.561		15:45:00	0.636	0.617	0.612	0.348	0.342	0.315		15:45:00	1.335	1.364	1.374	0.75	0.782	0.741		15:45:00.000	0.659	0.596	0.586	0.34	0.315	0.313		15:45:00	1.056	1.059	1.095	0.215	0.222	0.205
16:00:00	1.376	1.424	1.395	0.721	0.731	0.561		16:00:00	1.333	1.317	1.325	0.649	0.677	0.568		16:00:00	0.651	0.632	0.626	0.356	0.35	0.321		16:00:00	1.349	1.378	1.387	0.777	0.811	0.753		16:00:00.000	0.676	0.61	0.6	0.348	0.322	0.321		16:00:00	1.074	1.077	1.112	0.217	0.224	0.207
16:15:00	1.388	1.434	1.407	0.734	0.754	0.578		16:15:00	1.344	1.329	1.335	0.66	0.691	0.573		16:15:00	0.668	0.647	0.641	0.364	0.358	0.328		16:15:00	1.363	1.391	1.399	0.802	0.838	0.764		16:15:00.000	0.692	0.625	0.614	0.356	0.329	0.328		16:15:00	1.091	1.094	1.128	0.218	0.225	0.208
16:30:00	1.4	1.445	1.418	0.752	0.768	0.587		16:30:00	1.355	1.34	1.346	0.67	0.704	0.578		16:30:00	0.683	0.661	0.655	0.372	0.366	0.334		16:30:00	1.376	1.403	1.411	0.829	0.864	0.773		16:30:00.000	0.709	0.639	0.629	0.364	0.336	0.333		16:30:00	1.107	1.11	1.144	0.22	0.227	0.209
16:45:00	1.41	1.453	1.428	0.776	0.778	0.6		16:45:00	1.366	1.352	1.358	0.682	0.719	0.584		16:45:00	0.7	0.676	0.67	0.381	0.375	0.341		16:45:00	1.389	1.415	1.421	0.855	0.891	0.783		16:45:00.000	0.724	0.652	0.644	0.373	0.344	0.34		16:45:00	1.124	1.127	1.16	0.222	0.229	0.211
17:00:00	1.419	1.461	1.435	0.806	0.804	0.608		17:00:00	1.375	1.363	1.371	0.695	0.735	0.589		17:00:00	0.717	0.69	0.685	0.388	0.382	0.347		17:00:00	1.399	1.425	1.431	0.88	0.917	0.793		17:00:00.000	0.737	0.667	0.659	0.38	0.352	0.343		17:00:00	1.139	1.142	1.174	0.223	0.231	0.212
17:15:00	1.425	1.468	1.442	0.831	0.829	0.624		17:15:00	1.384	1.374	1.379	0.704	0.749	0.591		17:15:00	0.735	0.705	0.701	0.395	0.389	0.354		17:15:00	1.409	1.435	1.441	0.905	0.941	0.801		17:15:00.000	0.755	0.682	0.673	0.388	0.36	0.347		17:15:00	1.154	1.158	1.189	0.225	0.232	0.214
17:30:00	1.429	1.473	1.446	0.863	0.856	0.643		17:30:00	1.393	1.383	1.381	0.717	0.764	0.593		17:30:00	0.75	0.718	0.714	0.402	0.397	0.359		17:30:00	1.416	1.442	1.448	0.932	0.966	0.807		17:30:00.000	0.768	0.694	0.687	0.394	0.368	0.353		17:30:00	1.169	1.172	1.202	0.226	0.234	0.215
17:45:00	1.432	1.475	1.449	0.892	0.892	0.666		17:45:00	1.401	1.392	1.389	0.728	0.779	0.596		17:45:00	0.765	0.732	0.729	0.408	0.405	0.364		17:45:00	1.421	1.447	1.452	0.954	0.99	0.813		17:45:00.000	0.782	0.709	0.7	0.401	0.376	0.358		17:45:00	1.184	1.187	1.216	0.227	0.234	0.216
18:00:00	1.434	1.478	1.451	0.923	0.932	0.68		18:00:00	1.409	1.401	1.396	0.739	0.793	0.595		18:00:00	0.78	0.746	0.742	0.416	0.414	0.37		18:00:00	1.424	1.451	1.457	0.98	1.011	0.819		18:00:00.000	0.798	0.723	0.714	0.408	0.384	0.363		18:00:00	1.197	1.202	1.23	0.229	0.236	0.217
18:15:00	1.435	1.478	1.452	0.951	0.961	0.728		18:15:00	1.415	1.409	1.4	0.749	0.808	0.594		18:15:00	0.796	0.76	0.757	0.422	0.421	0.374		18:15:00	1.426	1.453	1.459	1.003	1.034	0.827		18:15:00.000	0.811	0.737	0.727	0.414	0.391	0.367		18:15:00	1.211	1.214	1.243	0.23	0.237	0.218
18:30:00	1.436	1.479	1.454	0.994	1	0.751		18:30:00	1.422	1.415	1.402	0.762	0.823	0.593		18:30:00	0.811	0.773	0.769	0.429	0.429	0.38		18:30:00	1.428	1.456	1.461	1.024	1.054	0.83		18:30:00.000	0.825	0.749	0.74	0.421	0.399	0.373		18:30:00	1.224	1.227	1.256	0.231	0.239	0.22
18:45:00	1.436	1.479	1.453	1.039	1.039	0.787		18:45:00	1.427	1.423	1.403	0.771	0.832	0.594		18:45:00	0.825	0.787	0.782	0.435	0.436	0.384		18:45:00	1.429	1.458	1.463	1.045	1.073	0.833		18:45:00.000	0.839	0.761	0.753	0.427	0.407	0.378		18:45:00	1.236	1.24	1.267	0.233	0.24	0.221
19:00:00	1.437	1.48	1.452	1.081	1.08	0.831		19:00:00	1.431	1.43	1.409	0.779	0.845	0.594		19:00:00	0.84	0.801	0.798	0.442	0.443	0.389		19:00:00	1.43	1.459	1.463	1.066	1.095	0.837		19:00:00.000	0.853	0.774	0.766	0.433	0.413	0.382		19:00:00	1.249	1.253	1.278	0.234	0.242	0.223
19:15:00	1.436	1.48	1.452	1.118	1.117	0.876		19:15:00	1.434	1.42	1.415	0.784	0.856	0.596		19:15:00	0.854	0.813	0.81	0.449	0.449	0.393		19:15:00	1.43	1.46	1.464	1.082	1.111	0.838		19:15:00.000	0.868	0.786	0.779	0.439	0.42	0.386		19:15:00	1.261	1.266	1.291	0.235	0.243	0.225
19:30:00	1.437	1.48	1.452	1.154	1.152	0.974		19:30:00	1.436	1.416	1.421	0.796	0.872	0.597		19:30:00	0.868	0.827	0.825	0.455	0.455	0.397		19:30:00	1.431	1.46	1.464	1.103	1.131	0.84		19:30:00.000	0.882	0.799	0.79	0.445	0.427	0.39		19:30:00	1.273	1.277	1.301	0.237	0.245	0.226
19:45:00	1.436	1.479	1.451	1.186	1.179	1.047		19:45:00	1.438	1.417	1.424	0.801	0.883	0.596		19:45:00	0.881	0.839	0.837	0.46	0.46	0.4		19:45:00	1.431	1.46	1.464	1.119	1.146	0.84		19:45:00.000	0.895	0.813	0.802	0.451	0.432	0.392		19:45:00	1.284	1.288	1.312	0.238	0.247	0.227
20:00:00	1.436	1.479	1.45	1.213	1.199	1.103		20:00:00	1.439	1.421	1.426	0.807	0.894	0.601		20:00:00	0.893	0.851	0.85	0.468	0.465	0.403		20:00:00	1.431	1.461	1.463	1.138	1.162	0.847		20:00:00.000	0.908	0.827	0.814	0.459	0.439	0.397		20:00:00	1.294	1.299	1.322	0.239	0.248	0.228
20:15:00	1.435	1.478	1.45	1.232	1.22	1.158		20:15:00	1.438	1.425	1.428	0.816	0.909	0.605		20:15:00	0.906	0.864	0.863	0.475	0.471	0.408		20:15:00	1.43	1.461	1.464	1.152	1.177	0.849		20:15:00.000	0.92	0.84	0.827	0.465	0.446	0.4		20:15:00	1.305	1.31	1.333	0.24	0.25	0.23
20:30:00	1.436	1.477	1.45	1.251	1.24	1.199		20:30:00	1.438	1.429	1.429	0.82	0.916	0.603		20:30:00	0.92	0.877	0.876	0.481	0.479	0.412		20:30:00	1.43	1.462	1.464	1.169	1.19	0.85		20:30:00.000	0.936	0.851	0.841	0.471	0.452	0.405		20:30:00	1.315	1.321	1.343	0.241	0.252	0.232
20:45:00	1.435	1.478	1.449	1.264	1.257	1.228		20:45:00	1.437	1.432	1.429	0.829	0.926	0.6		20:45:00	0.933	0.889	0.888	0.487	0.484	0.416		20:45:00	1.431	1.461	1.464	1.183	1.203	0.85		20:45:00.000	0.95	0.86	0.854	0.476	0.458	0.41		20:45:00	1.325	1.331	1.352	0.243	0.253	0.232
21:00:00	1.434	1.477	1.449	1.275	1.272	1.244		21:00:00	1.437	1.434	1.43	0.839	0.936	0.596		21:00:00	0.946	0.9	0.9	0.495	0.49	0.42		21:00:00	1.431	1.461	1.463	1.197	1.218	0.854		21:00:00.000	0.961	0.871	0.865	0.483	0.464	0.414		21:00:00	1.334	1.341	1.361	0.244	0.254	0.234
21:15:00	1.434	1.476	1.449	1.286	1.282	1.258		21:15:00	1.436	1.435	1.429	0.846	0.946	0.596		21:15:00	0.961	0.913	0.911	0.502	0.497	0.423		21:15:00	1.43	1.462	1.464	1.208	1.233	0.859		21:15:00.000	0.97	0.882	0.876	0.487	0.471	0.419		21:15:00	1.344	1.349	1.371	0.245	0.255	0.235
21:30:00	1.434	1.477	1.449	1.294	1.289	1.269		21:30:00	1.435	1.435	1.429	0.854	0.951	0.593		21:30:00	0.974	0.923	0.922	0.509	0.502	0.428		21:30:00	1.431	1.461	1.464	1.22	1.244	0.864		21:30:00.000	0.985	0.894	0.887	0.494	0.48	0.423		21:30:00	1.353	1.359	1.379	0.247	0.256	0.238
21:45:00	1.433	1.476	1.448	1.297	1.296	1.288		21:45:00	1.435	1.435	1.428	0.857	0.958	0.589		21:45:00	0.985	0.934	0.935	0.515	0.509	0.434		21:45:00	1.43	1.461	1.463	1.234	1.254	0.864		21:45:00.000	0.995	0.905	0.898	0.499	0.488	0.428		21:45:00	1.361	1.368	1.387	0.248	0.257	0.237
22:00:00	1.433	1.475	1.448	1.297	1.301	1.295		22:00:00	1.434	1.436	1.427	0.865	0.968	0.585		22:00:00	0.997	0.945	0.946	0.522	0.516	0.44		22:00:00	1.43	1.46	1.463	1.246	1.266	0.865		22:00:00.000	1.007	0.914	0.911	0.506	0.495	0.434		22:00:00	1.37	1.377	1.395	0.249	0.259	0.239
22:15:00	1.433	1.474	1.447	1.294	1.302	1.301		22:15:00	1.434	1.436	1.427	0.869	0.978	0.582		22:15:00	1.008	0.955	0.957	0.53	0.523	0.444		22:15:00	1.43	1.46	1.463	1.258	1.277	0.869		22:15:00.000	1.019	0.924	0.923	0.513	0.502	0.437		22:15:00	1.378	1.385	1.402	0.25	0.261	0.239
22:30:00	1.432	1.475	1.447	1.284	1.296	1.306		22:30:00	1.433	1.436	1.426	0.875	0.985	0.578		22:30:00	1.02	0.965	0.968	0.536	0.528	0.449		22:30:00	1.43	1.46	1.462	1.271	1.289	0.869		22:30:00.000	1.029	0.933	0.933	0.521	0.508	0.441		22:30:00	1.386	1.394	1.41	0.252	0.261	0.241
22:45:00	1.432	1.474	1.447	1.271	1.287	1.325		22:45:00	1.432	1.435	1.426	0.886	0.993	0.575		22:45:00	1.029	0.976	0.978	0.542	0.534	0.454		22:45:00	1.43	1.46	1.462	1.28	1.3	0.871		22:45:00.000	1.036	0.944	0.944	0.528	0.515	0.446		22:45:00	1.394	1.401	1.416	0.254	0.262	0.241
23:00:00	1.431	1.474	1.447	1.255	1.274	1.351		23:00:00	1.433	1.436	1.426	0.893	1.001	0.57		23:00:00	1.041	0.986	0.989	0.548	0.539	0.459		23:00:00	1.43	1.46	1.462	1.289	1.313	0.873		23:00:00.000	1.048	0.954	0.953	0.535	0.522	0.453		23:00:00	1.401	1.408	1.424	0.255	0.264	0.242
23:15:00	1.431	1.474	1.447	1.233	1.258	1.38		23:15:00	1.432	1.435	1.425	0.9	1.007	0.563		23:15:00	1.051	0.996	0.999	0.556	0.547	0.464		23:15:00	1.429	1.46	1.461	1.298	1.32	0.874		23:15:00.000	1.058	0.965	0.965	0.541	0.529	0.456		23:15:00	1.408	1.416	1.433	0.256	0.265	0.243
23:30:00	1.431	1.473	1.446	1.211	1.242	1.403		23:30:00	1.432	1.434	1.424	0.907	1.015	0.559		23:30:00	1.061	1.006	1.009	0.562	0.554	0.47		23:30:00	1.429	1.459	1.461	1.309	1.33	0.877		23:30:00.000	1.071	0.976	0.974	0.547	0.537	0.461		23:30:00	1.415	1.423	1.439	0.257	0.267	0.245
23:45:00	1.43	1.473	1.446	1.184	1.22	1.431		23:45:00	1.432	1.434	1.424	0.916	1.022	0.556		23:45:00	1.069	1.016	1.02	0.568	0.563	0.475		23:45:00	1.429	1.458	1.46	1.321	1.342	0.881		23:45:00.000	1.079	0.984	0.985	0.555	0.544	0.465		23:45:00	1.42	1.429	1.446	0.258	0.268	0.244
24:00:00	1.431	1.472	1.445	1.157	1.2	1.452		24:00:00	1.431	1.434	1.424	0.926	1.029	0.552		24:00:00	1.079	1.025	1.028	0.577	0.571	0.481		24:00:00	1.428	1.458	1.461	1.33	1.351	0.882		24:00:00.000	1.09	0.994	0.995	0.562	0.55	0.469		24:00:00	1.425	1.434	1.45	0.259	0.27	0.246
2023-09-28 replicate #2
Time (h)	C915 (WT) - Veh			C915 (WT) - 0.005% SDS				Time (h)	C1450 (∆pho84) - Veh			C1450 (∆pho84) - 0.005% SDS				Time (h)	C2830 (P0) - Veh			C2830 (P0) - 0.005% SDS				Time (h)	C2830 (P30) - Veh			C2830 (P30) - 0.005% SDS				Time (h)	C2860 (P0) - Veh			C2860 (P0) - 0.005% SDS				Time (h)	C2860 (P30) - Veh			C2860 (P30) - 0.005% SDS
0:00:00	0.108	0.107	0.107	0.113	0.113	0.115		0:00:00	0.108	0.108	0.108	0.117	0.116	0.114		0:00:00	0.107	0.109	0.107	0.114	0.115	0.117		0:00:00	0.112	0.11	0.108	0.11	0.113	0.111		0:00:00.000	0.113	0.109	0.109	0.112	0.111	0.113		0:00:00	0.11	0.111	0.11	0.109	0.114	0.118
0:15:00	0.117	0.119	0.12	0.12	0.119	0.12		0:15:00	0.118	0.12	0.118	0.119	0.122	0.12		0:15:00	0.122	0.121	0.119	0.119	0.121	0.122		0:15:00	0.125	0.124	0.121	0.12	0.121	0.119		0:15:00.000	0.126	0.124	0.122	0.118	0.119	0.121		0:15:00	0.127	0.125	0.125	0.119	0.121	0.121
0:30:00	0.118	0.118	0.12	0.115	0.114	0.117		0:30:00	0.12	0.122	0.121	0.121	0.124	0.117		0:30:00	0.121	0.123	0.121	0.12	0.124	0.123		0:30:00	0.124	0.125	0.123	0.123	0.124	0.12		0:30:00.000	0.126	0.126	0.123	0.12	0.121	0.123		0:30:00	0.128	0.126	0.127	0.122	0.123	0.122
0:45:00	0.112	0.117	0.118	0.116	0.113	0.118		0:45:00	0.117	0.123	0.122	0.122	0.124	0.117		0:45:00	0.12	0.124	0.121	0.121	0.125	0.123		0:45:00	0.124	0.125	0.123	0.125	0.125	0.121		0:45:00.000	0.126	0.125	0.123	0.122	0.122	0.123		0:45:00	0.128	0.126	0.127	0.123	0.125	0.123
1:00:00	0.115	0.116	0.119	0.116	0.115	0.118		1:00:00	0.116	0.122	0.121	0.122	0.124	0.117		1:00:00	0.119	0.124	0.121	0.122	0.125	0.125		1:00:00	0.12	0.125	0.122	0.126	0.127	0.124		1:00:00.000	0.122	0.126	0.122	0.122	0.122	0.125		1:00:00	0.127	0.126	0.126	0.124	0.126	0.124
1:15:00	0.114	0.117	0.123	0.117	0.115	0.117		1:15:00	0.117	0.123	0.121	0.122	0.124	0.118		1:15:00	0.121	0.124	0.121	0.122	0.125	0.125		1:15:00	0.121	0.125	0.122	0.126	0.128	0.124		1:15:00.000	0.123	0.126	0.123	0.122	0.123	0.126		1:15:00	0.125	0.127	0.126	0.125	0.126	0.125
1:30:00	0.115	0.119	0.126	0.118	0.116	0.118		1:30:00	0.117	0.124	0.123	0.122	0.124	0.119		1:30:00	0.12	0.124	0.121	0.123	0.126	0.125		1:30:00	0.122	0.125	0.123	0.126	0.129	0.124		1:30:00.000	0.124	0.126	0.123	0.123	0.123	0.126		1:30:00	0.125	0.127	0.127	0.125	0.127	0.126
1:45:00	0.119	0.122	0.13	0.119	0.116	0.118		1:45:00	0.118	0.126	0.123	0.122	0.125	0.12		1:45:00	0.121	0.125	0.121	0.123	0.126	0.126		1:45:00	0.123	0.126	0.123	0.127	0.129	0.125		1:45:00.000	0.124	0.125	0.123	0.123	0.124	0.126		1:45:00	0.126	0.127	0.127	0.126	0.127	0.127
2:00:00	0.121	0.125	0.134	0.12	0.118	0.12		2:00:00	0.12	0.127	0.124	0.123	0.126	0.121		2:00:00	0.123	0.126	0.121	0.123	0.126	0.127		2:00:00	0.124	0.127	0.125	0.128	0.129	0.126		2:00:00.000	0.124	0.126	0.124	0.124	0.125	0.128		2:00:00	0.127	0.128	0.128	0.127	0.128	0.128
2:15:00	0.122	0.128	0.136	0.122	0.119	0.121		2:15:00	0.123	0.13	0.126	0.124	0.127	0.122		2:15:00	0.123	0.127	0.122	0.124	0.127	0.128		2:15:00	0.125	0.13	0.127	0.129	0.13	0.127		2:15:00.000	0.125	0.13	0.125	0.124	0.125	0.129		2:15:00	0.128	0.13	0.129	0.128	0.13	0.129
2:30:00	0.128	0.132	0.142	0.123	0.12	0.122		2:30:00	0.124	0.131	0.129	0.125	0.128	0.123		2:30:00	0.124	0.127	0.123	0.124	0.127	0.128		2:30:00	0.128	0.132	0.129	0.129	0.131	0.128		2:30:00.000	0.126	0.131	0.126	0.125	0.126	0.129		2:30:00	0.132	0.13	0.13	0.128	0.13	0.129
2:45:00	0.133	0.137	0.147	0.124	0.121	0.124		2:45:00	0.128	0.136	0.132	0.126	0.129	0.124		2:45:00	0.127	0.129	0.125	0.125	0.127	0.128		2:45:00	0.131	0.135	0.132	0.131	0.132	0.129		2:45:00.000	0.127	0.129	0.127	0.126	0.127	0.13		2:45:00	0.134	0.132	0.132	0.129	0.131	0.13
3:00:00	0.138	0.143	0.151	0.125	0.122	0.125		3:00:00	0.131	0.138	0.136	0.126	0.13	0.124		3:00:00	0.128	0.13	0.127	0.125	0.128	0.129		3:00:00	0.134	0.139	0.135	0.131	0.132	0.129		3:00:00.000	0.13	0.131	0.13	0.126	0.127	0.13		3:00:00	0.134	0.133	0.133	0.129	0.131	0.13
3:15:00	0.142	0.15	0.161	0.127	0.124	0.126		3:15:00	0.137	0.143	0.141	0.128	0.13	0.125		3:15:00	0.131	0.132	0.127	0.126	0.128	0.13		3:15:00	0.138	0.144	0.14	0.132	0.133	0.13		3:15:00.000	0.131	0.133	0.132	0.127	0.128	0.131		3:15:00	0.136	0.136	0.136	0.129	0.132	0.131
3:30:00	0.149	0.159	0.171	0.129	0.125	0.127		3:30:00	0.14	0.149	0.147	0.129	0.132	0.126		3:30:00	0.133	0.135	0.129	0.126	0.129	0.131		3:30:00	0.144	0.152	0.147	0.133	0.134	0.131		3:30:00.000	0.133	0.136	0.134	0.128	0.129	0.132		3:30:00	0.139	0.139	0.139	0.13	0.132	0.131
3:45:00	0.161	0.171	0.181	0.131	0.127	0.129		3:45:00	0.146	0.158	0.155	0.13	0.133	0.127		3:45:00	0.135	0.139	0.131	0.127	0.13	0.131		3:45:00	0.15	0.16	0.154	0.134	0.136	0.132		3:45:00.000	0.136	0.139	0.137	0.128	0.129	0.132		3:45:00	0.142	0.144	0.143	0.13	0.133	0.132
4:00:00	0.174	0.183	0.195	0.133	0.129	0.13		4:00:00	0.155	0.167	0.165	0.131	0.134	0.128		4:00:00	0.139	0.142	0.134	0.127	0.13	0.132		4:00:00	0.158	0.17	0.163	0.136	0.137	0.134		4:00:00.000	0.139	0.142	0.14	0.129	0.13	0.133		4:00:00	0.148	0.147	0.148	0.13	0.134	0.133
4:15:00	0.185	0.198	0.209	0.136	0.132	0.133		4:15:00	0.164	0.178	0.176	0.133	0.136	0.13		4:15:00	0.14	0.144	0.137	0.128	0.131	0.132		4:15:00	0.167	0.181	0.173	0.138	0.139	0.135		4:15:00.000	0.142	0.147	0.144	0.13	0.13	0.133		4:15:00	0.153	0.153	0.155	0.13	0.134	0.134
4:30:00	0.199	0.216	0.224	0.138	0.134	0.135		4:30:00	0.174	0.19	0.187	0.134	0.137	0.13		4:30:00	0.144	0.15	0.141	0.129	0.131	0.133		4:30:00	0.177	0.193	0.185	0.139	0.14	0.136		4:30:00.000	0.146	0.151	0.147	0.131	0.132	0.134		4:30:00	0.158	0.16	0.161	0.13	0.134	0.133
4:45:00	0.216	0.233	0.24	0.142	0.137	0.137		4:45:00	0.186	0.205	0.201	0.136	0.139	0.132		4:45:00	0.15	0.157	0.145	0.13	0.133	0.134		4:45:00	0.188	0.206	0.197	0.141	0.142	0.137		4:45:00.000	0.151	0.158	0.153	0.132	0.133	0.135		4:45:00	0.167	0.168	0.17	0.131	0.135	0.134
5:00:00	0.235	0.251	0.261	0.145	0.14	0.14		5:00:00	0.199	0.219	0.214	0.139	0.141	0.133		5:00:00	0.154	0.162	0.151	0.131	0.133	0.135		5:00:00	0.2	0.22	0.21	0.143	0.144	0.139		5:00:00.000	0.156	0.163	0.158	0.134	0.134	0.136		5:00:00	0.172	0.176	0.178	0.131	0.135	0.134
5:15:00	0.254	0.275	0.281	0.15	0.143	0.143		5:15:00	0.213	0.234	0.228	0.141	0.143	0.135		5:15:00	0.16	0.167	0.157	0.133	0.135	0.136		5:15:00	0.214	0.236	0.223	0.145	0.147	0.141		5:15:00.000	0.162	0.171	0.165	0.135	0.135	0.137		5:15:00	0.183	0.186	0.188	0.132	0.135	0.135
5:30:00	0.278	0.295	0.306	0.154	0.148	0.147		5:30:00	0.228	0.251	0.244	0.144	0.146	0.137		5:30:00	0.167	0.174	0.163	0.135	0.137	0.137		5:30:00	0.229	0.252	0.239	0.149	0.15	0.143		5:30:00.000	0.17	0.179	0.173	0.137	0.136	0.139		5:30:00	0.193	0.198	0.199	0.133	0.136	0.136
5:45:00	0.3	0.322	0.329	0.159	0.152	0.15		5:45:00	0.245	0.268	0.26	0.147	0.149	0.14		5:45:00	0.173	0.181	0.171	0.136	0.138	0.138		5:45:00	0.245	0.269	0.255	0.151	0.153	0.145		5:45:00.000	0.178	0.188	0.18	0.139	0.138	0.14		5:45:00	0.204	0.208	0.211	0.134	0.137	0.136
6:00:00	0.325	0.347	0.356	0.164	0.156	0.155		6:00:00	0.262	0.285	0.277	0.15	0.153	0.142		6:00:00	0.181	0.192	0.178	0.139	0.14	0.14		6:00:00	0.261	0.287	0.273	0.154	0.156	0.147		6:00:00.000	0.187	0.198	0.189	0.141	0.14	0.142		6:00:00	0.216	0.221	0.223	0.134	0.137	0.136
6:15:00	0.355	0.377	0.386	0.168	0.161	0.159		6:15:00	0.28	0.304	0.294	0.154	0.156	0.144		6:15:00	0.19	0.201	0.186	0.14	0.141	0.141		6:15:00	0.28	0.306	0.291	0.158	0.159	0.15		6:15:00.000	0.196	0.209	0.198	0.143	0.143	0.143		6:15:00	0.228	0.233	0.234	0.134	0.137	0.136
6:30:00	0.384	0.41	0.413	0.174	0.166	0.164		6:30:00	0.3	0.325	0.314	0.158	0.16	0.147		6:30:00	0.199	0.214	0.195	0.142	0.144	0.143		6:30:00	0.299	0.327	0.31	0.162	0.164	0.153		6:30:00.000	0.205	0.219	0.208	0.146	0.145	0.145		6:30:00	0.244	0.246	0.248	0.135	0.138	0.137
6:45:00	0.41	0.432	0.437	0.18	0.171	0.169		6:45:00	0.324	0.346	0.336	0.161	0.164	0.15		6:45:00	0.209	0.222	0.205	0.145	0.146	0.145		6:45:00	0.321	0.348	0.331	0.166	0.167	0.157		6:45:00.000	0.216	0.231	0.218	0.148	0.148	0.147		6:45:00	0.26	0.26	0.261	0.136	0.139	0.137
7:00:00	0.444	0.463	0.464	0.187	0.177	0.175		7:00:00	0.347	0.369	0.359	0.165	0.168	0.154		7:00:00	0.219	0.233	0.215	0.148	0.149	0.147		7:00:00	0.345	0.372	0.353	0.17	0.172	0.161		7:00:00.000	0.227	0.242	0.228	0.151	0.15	0.15		7:00:00	0.276	0.274	0.276	0.137	0.14	0.138
7:15:00	0.474	0.497	0.494	0.194	0.184	0.18		7:15:00	0.375	0.4	0.39	0.17	0.173	0.157		7:15:00	0.23	0.244	0.225	0.151	0.152	0.15		7:15:00	0.368	0.397	0.38	0.174	0.176	0.164		7:15:00.000	0.238	0.254	0.238	0.154	0.153	0.152		7:15:00	0.297	0.289	0.289	0.137	0.141	0.139
7:30:00	0.504	0.531	0.524	0.201	0.19	0.186		7:30:00	0.4	0.423	0.415	0.175	0.177	0.16		7:30:00	0.241	0.255	0.236	0.153	0.155	0.152		7:30:00	0.398	0.429	0.409	0.178	0.181	0.168		7:30:00.000	0.251	0.266	0.249	0.158	0.156	0.155		7:30:00	0.313	0.305	0.304	0.138	0.142	0.14
7:45:00	0.533	0.565	0.557	0.209	0.197	0.193		7:45:00	0.427	0.456	0.445	0.179	0.183	0.164		7:45:00	0.254	0.269	0.247	0.157	0.157	0.154		7:45:00	0.429	0.467	0.449	0.183	0.186	0.173		7:45:00.000	0.262	0.279	0.261	0.161	0.159	0.158		7:45:00	0.326	0.326	0.319	0.139	0.144	0.141
8:00:00	0.564	0.6	0.591	0.216	0.205	0.2		8:00:00	0.453	0.483	0.473	0.184	0.187	0.167		8:00:00	0.268	0.284	0.26	0.16	0.161	0.156		8:00:00	0.458	0.498	0.48	0.188	0.191	0.177		8:00:00.000	0.275	0.292	0.273	0.164	0.163	0.161		8:00:00	0.343	0.352	0.336	0.14	0.144	0.141
8:15:00	0.598	0.635	0.627	0.225	0.213	0.208		8:15:00	0.479	0.511	0.5	0.189	0.192	0.172		8:15:00	0.284	0.303	0.274	0.164	0.164	0.159		8:15:00	0.497	0.528	0.507	0.193	0.196	0.182		8:15:00.000	0.288	0.307	0.286	0.168	0.166	0.165		8:15:00	0.367	0.381	0.354	0.14	0.145	0.143
8:30:00	0.635	0.671	0.664	0.234	0.221	0.215		8:30:00	0.508	0.538	0.527	0.195	0.198	0.176		8:30:00	0.299	0.318	0.287	0.167	0.167	0.162		8:30:00	0.521	0.555	0.535	0.198	0.202	0.186		8:30:00.000	0.303	0.321	0.299	0.172	0.17	0.167		8:30:00	0.392	0.408	0.373	0.141	0.146	0.143
8:45:00	0.673	0.711	0.703	0.245	0.23	0.225		8:45:00	0.539	0.568	0.556	0.2	0.204	0.181		8:45:00	0.317	0.334	0.303	0.171	0.171	0.166		8:45:00	0.538	0.583	0.561	0.204	0.207	0.192		8:45:00.000	0.317	0.337	0.317	0.176	0.174	0.171		8:45:00	0.414	0.427	0.395	0.142	0.147	0.144
9:00:00	0.712	0.749	0.74	0.255	0.24	0.232		9:00:00	0.57	0.597	0.584	0.205	0.209	0.185		9:00:00	0.336	0.351	0.319	0.175	0.174	0.168		9:00:00	0.564	0.61	0.586	0.209	0.212	0.196		9:00:00.000	0.333	0.352	0.333	0.179	0.178	0.173		9:00:00	0.434	0.44	0.419	0.142	0.148	0.145
9:15:00	0.75	0.787	0.777	0.265	0.25	0.242		9:15:00	0.6	0.627	0.615	0.211	0.216	0.191		9:15:00	0.346	0.366	0.334	0.178	0.178	0.172		9:15:00	0.593	0.64	0.615	0.215	0.218	0.202		9:15:00.000	0.354	0.371	0.35	0.183	0.182	0.177		9:15:00	0.455	0.464	0.447	0.143	0.149	0.145
9:30:00	0.789	0.826	0.814	0.278	0.263	0.251		9:30:00	0.632	0.659	0.645	0.217	0.222	0.197		9:30:00	0.367	0.381	0.353	0.183	0.182	0.175		9:30:00	0.625	0.671	0.647	0.222	0.225	0.208		9:30:00.000	0.375	0.395	0.373	0.187	0.186	0.18		9:30:00	0.473	0.484	0.467	0.144	0.15	0.147
9:45:00	0.828	0.863	0.851	0.29	0.275	0.262		9:45:00	0.664	0.69	0.676	0.224	0.23	0.203		9:45:00	0.381	0.394	0.367	0.187	0.187	0.179		9:45:00	0.657	0.703	0.678	0.228	0.231	0.213		9:45:00.000	0.396	0.414	0.391	0.191	0.19	0.184		9:45:00	0.493	0.506	0.491	0.145	0.152	0.147
10:00:00	0.863	0.899	0.888	0.306	0.288	0.273		10:00:00	0.696	0.723	0.707	0.231	0.238	0.21		10:00:00	0.395	0.41	0.381	0.192	0.191	0.183		10:00:00	0.687	0.735	0.711	0.234	0.238	0.219		10:00:00.000	0.411	0.428	0.406	0.196	0.195	0.189		10:00:00	0.514	0.528	0.513	0.146	0.153	0.149
10:15:00	0.9	0.935	0.923	0.318	0.3	0.286		10:15:00	0.728	0.755	0.74	0.238	0.244	0.216		10:15:00	0.409	0.425	0.397	0.196	0.195	0.187		10:15:00	0.719	0.769	0.743	0.242	0.245	0.226		10:15:00.000	0.425	0.446	0.421	0.2	0.199	0.193		10:15:00	0.537	0.55	0.535	0.147	0.154	0.15
10:30:00	0.935	0.97	0.957	0.333	0.314	0.299		10:30:00	0.76	0.786	0.77	0.245	0.251	0.224		10:30:00	0.42	0.441	0.412	0.2	0.201	0.191		10:30:00	0.751	0.802	0.776	0.248	0.252	0.233		10:30:00.000	0.435	0.462	0.436	0.204	0.203	0.198		10:30:00	0.561	0.573	0.556	0.148	0.155	0.151
10:45:00	0.969	1.004	0.99	0.35	0.332	0.312		10:45:00	0.791	0.817	0.802	0.252	0.258	0.232		10:45:00	0.434	0.457	0.427	0.205	0.205	0.195		10:45:00	0.783	0.835	0.808	0.256	0.259	0.242		10:45:00.000	0.445	0.478	0.451	0.209	0.208	0.202		10:45:00	0.585	0.596	0.578	0.149	0.157	0.151
11:00:00	1	1.035	1.021	0.365	0.35	0.325		11:00:00	0.822	0.848	0.832	0.26	0.266	0.241		11:00:00	0.449	0.473	0.443	0.21	0.209	0.2		11:00:00	0.815	0.866	0.839	0.263	0.266	0.25		11:00:00.000	0.458	0.495	0.467	0.213	0.212	0.207		11:00:00	0.608	0.62	0.6	0.15	0.158	0.152
11:15:00	1.033	1.064	1.051	0.383	0.367	0.34		11:15:00	0.853	0.88	0.862	0.267	0.274	0.25		11:15:00	0.467	0.489	0.459	0.216	0.214	0.205		11:15:00	0.847	0.897	0.87	0.271	0.275	0.259		11:15:00.000	0.473	0.511	0.483	0.218	0.217	0.212		11:15:00	0.632	0.643	0.623	0.151	0.159	0.153
11:30:00	1.062	1.094	1.079	0.4	0.386	0.356		11:30:00	0.883	0.908	0.892	0.275	0.283	0.259		11:30:00	0.485	0.506	0.475	0.22	0.219	0.21		11:30:00	0.877	0.927	0.9	0.281	0.284	0.268		11:30:00.000	0.49	0.528	0.499	0.223	0.223	0.218		11:30:00	0.656	0.667	0.646	0.152	0.16	0.155
11:45:00	1.09	1.121	1.107	0.417	0.403	0.365		11:45:00	0.912	0.938	0.921	0.283	0.291	0.267		11:45:00	0.503	0.524	0.492	0.225	0.224	0.215		11:45:00	0.905	0.956	0.93	0.292	0.294	0.278		11:45:00.000	0.507	0.546	0.516	0.228	0.227	0.223		11:45:00	0.68	0.69	0.669	0.153	0.161	0.156
12:00:00	1.117	1.149	1.134	0.433	0.419	0.379		12:00:00	0.939	0.965	0.949	0.291	0.299	0.276		12:00:00	0.521	0.542	0.508	0.23	0.23	0.22		12:00:00	0.935	0.984	0.959	0.302	0.303	0.289		12:00:00.000	0.525	0.565	0.531	0.232	0.232	0.229		12:00:00	0.704	0.714	0.693	0.154	0.162	0.157
12:15:00	1.143	1.174	1.16	0.451	0.441	0.393		12:15:00	0.967	0.993	0.975	0.3	0.307	0.287		12:15:00	0.539	0.56	0.525	0.234	0.235	0.226		12:15:00	0.962	1.012	0.988	0.312	0.314	0.301		12:15:00.000	0.543	0.582	0.548	0.236	0.237	0.234		12:15:00	0.727	0.738	0.716	0.156	0.164	0.158
12:30:00	1.168	1.197	1.184	0.469	0.455	0.406		12:30:00	0.994	1.018	1.002	0.31	0.315	0.296		12:30:00	0.558	0.577	0.543	0.24	0.241	0.231		12:30:00	0.988	1.038	1.014	0.324	0.324	0.313		12:30:00.000	0.561	0.6	0.565	0.242	0.242	0.239		12:30:00	0.75	0.76	0.741	0.157	0.165	0.158
12:45:00	1.193	1.22	1.206	0.488	0.473	0.418		12:45:00	1.019	1.044	1.027	0.319	0.325	0.307		12:45:00	0.578	0.595	0.56	0.245	0.246	0.236		12:45:00	1.015	1.065	1.04	0.337	0.337	0.326		12:45:00.000	0.579	0.617	0.583	0.247	0.248	0.245		12:45:00	0.773	0.783	0.763	0.158	0.166	0.16
13:00:00	1.216	1.242	1.229	0.5	0.49	0.432		13:00:00	1.044	1.067	1.051	0.33	0.335	0.318		13:00:00	0.595	0.612	0.577	0.251	0.252	0.242		13:00:00	1.039	1.089	1.066	0.351	0.348	0.339		13:00:00.000	0.597	0.635	0.6	0.252	0.253	0.251		13:00:00	0.795	0.806	0.786	0.158	0.167	0.161
13:15:00	1.238	1.262	1.249	0.518	0.513	0.437		13:15:00	1.069	1.09	1.075	0.34	0.344	0.329		13:15:00	0.612	0.629	0.594	0.255	0.258	0.248		13:15:00	1.063	1.112	1.09	0.365	0.361	0.352		13:15:00.000	0.615	0.652	0.618	0.257	0.258	0.257		13:15:00	0.818	0.828	0.805	0.159	0.168	0.161
13:30:00	1.259	1.281	1.269	0.53	0.536	0.451		13:30:00	1.092	1.112	1.097	0.35	0.354	0.339		13:30:00	0.628	0.647	0.612	0.261	0.264	0.254		13:30:00	1.088	1.135	1.114	0.381	0.376	0.366		13:30:00.000	0.632	0.67	0.635	0.262	0.264	0.264		13:30:00	0.839	0.851	0.828	0.16	0.169	0.163
13:45:00	1.279	1.3	1.288	0.546	0.558	0.464		13:45:00	1.114	1.133	1.118	0.36	0.364	0.35		13:45:00	0.646	0.663	0.629	0.265	0.27	0.26		13:45:00	1.109	1.155	1.137	0.396	0.391	0.382		13:45:00.000	0.649	0.688	0.653	0.267	0.269	0.27		13:45:00	0.861	0.872	0.848	0.161	0.17	0.164
14:00:00	1.298	1.317	1.305	0.559	0.577	0.473		14:00:00	1.135	1.154	1.139	0.372	0.373	0.361		14:00:00	0.664	0.68	0.646	0.27	0.276	0.267		14:00:00	1.132	1.177	1.159	0.413	0.407	0.399		14:00:00.000	0.667	0.705	0.67	0.272	0.274	0.276		14:00:00	0.882	0.893	0.869	0.162	0.172	0.165
14:15:00	1.315	1.333	1.321	0.577	0.597	0.484		14:15:00	1.155	1.173	1.159	0.382	0.383	0.37		14:15:00	0.682	0.698	0.663	0.276	0.283	0.272		14:15:00	1.153	1.196	1.18	0.431	0.424	0.414		14:15:00.000	0.684	0.722	0.688	0.278	0.28	0.281		14:15:00	0.902	0.914	0.887	0.163	0.173	0.166
14:30:00	1.332	1.348	1.337	0.595	0.615	0.489		14:30:00	1.175	1.192	1.177	0.393	0.393	0.379		14:30:00	0.701	0.714	0.68	0.282	0.288	0.279		14:30:00	1.173	1.216	1.2	0.45	0.442	0.43		14:30:00.000	0.7	0.74	0.705	0.283	0.285	0.287		14:30:00	0.922	0.934	0.91	0.164	0.174	0.168
14:45:00	1.347	1.363	1.353	0.605	0.635	0.5		14:45:00	1.193	1.21	1.196	0.404	0.404	0.389		14:45:00	0.716	0.731	0.696	0.288	0.296	0.284		14:45:00	1.193	1.234	1.218	0.469	0.46	0.448		14:45:00.000	0.717	0.756	0.722	0.289	0.291	0.294		14:45:00	0.942	0.955	0.932	0.165	0.175	0.168
15:00:00	1.363	1.376	1.366	0.626	0.652	0.508		15:00:00	1.21	1.226	1.214	0.415	0.415	0.399		15:00:00	0.733	0.748	0.714	0.294	0.302	0.293		15:00:00	1.212	1.253	1.238	0.488	0.477	0.462		15:00:00.000	0.733	0.773	0.739	0.296	0.297	0.3		15:00:00	0.963	0.974	0.953	0.166	0.176	0.17
15:15:00	1.376	1.389	1.379	0.632	0.674	0.511		15:15:00	1.227	1.242	1.23	0.425	0.423	0.407		15:15:00	0.747	0.764	0.73	0.301	0.309	0.299		15:15:00	1.229	1.27	1.255	0.508	0.495	0.48		15:15:00.000	0.749	0.789	0.755	0.302	0.301	0.307		15:15:00	0.981	0.992	0.971	0.167	0.177	0.17
15:30:00	1.39	1.4	1.391	0.644	0.687	0.511		15:30:00	1.244	1.258	1.246	0.437	0.435	0.414		15:30:00	0.759	0.779	0.746	0.307	0.316	0.305		15:30:00	1.247	1.286	1.272	0.53	0.515	0.495		15:30:00.000	0.765	0.805	0.77	0.308	0.308	0.313		15:30:00	0.999	1.011	0.986	0.168	0.179	0.171
15:45:00	1.402	1.412	1.403	0.66	0.707	0.536		15:45:00	1.259	1.273	1.261	0.447	0.445	0.42		15:45:00	0.777	0.795	0.763	0.314	0.322	0.312		15:45:00	1.262	1.302	1.289	0.552	0.535	0.511		15:45:00.000	0.781	0.82	0.787	0.314	0.314	0.318		15:45:00	1.017	1.029	1.002	0.169	0.18	0.173
16:00:00	1.414	1.424	1.414	0.679	0.726	0.547		16:00:00	1.274	1.287	1.276	0.457	0.455	0.426		16:00:00	0.79	0.811	0.778	0.322	0.329	0.318		16:00:00	1.278	1.317	1.305	0.575	0.556	0.526		16:00:00.000	0.796	0.836	0.803	0.321	0.321	0.325		16:00:00	1.035	1.047	1.02	0.17	0.18	0.174
16:15:00	1.424	1.434	1.423	0.707	0.746	0.567		16:15:00	1.288	1.301	1.29	0.469	0.467	0.433		16:15:00	0.804	0.826	0.793	0.328	0.336	0.323		16:15:00	1.294	1.331	1.32	0.597	0.577	0.541		16:15:00.000	0.81	0.851	0.817	0.327	0.326	0.333		16:15:00	1.052	1.064	1.037	0.171	0.181	0.175
16:30:00	1.434	1.442	1.431	0.727	0.768	0.587		16:30:00	1.302	1.313	1.303	0.48	0.476	0.439		16:30:00	0.818	0.84	0.807	0.337	0.343	0.328		16:30:00	1.309	1.345	1.334	0.62	0.599	0.556		16:30:00.000	0.824	0.866	0.833	0.333	0.333	0.34		16:30:00	1.069	1.081	1.057	0.172	0.184	0.176
16:45:00	1.44	1.451	1.438	0.756	0.792	0.604		16:45:00	1.315	1.326	1.316	0.49	0.487	0.444		16:45:00	0.832	0.855	0.823	0.343	0.349	0.335		16:45:00	1.323	1.358	1.349	0.643	0.62	0.57		16:45:00.000	0.84	0.88	0.847	0.34	0.339	0.346		16:45:00	1.085	1.097	1.069	0.173	0.184	0.178
17:00:00	1.445	1.454	1.442	0.782	0.826	0.63		17:00:00	1.327	1.338	1.328	0.5	0.498	0.448		17:00:00	0.847	0.869	0.838	0.35	0.357	0.341		17:00:00	1.337	1.371	1.362	0.664	0.644	0.581		17:00:00.000	0.854	0.894	0.861	0.346	0.346	0.353		17:00:00	1.101	1.112	1.081	0.174	0.186	0.178
17:15:00	1.448	1.458	1.445	0.819	0.855	0.661		17:15:00	1.339	1.348	1.339	0.511	0.508	0.454		17:15:00	0.861	0.884	0.852	0.357	0.365	0.347		17:15:00	1.349	1.384	1.375	0.687	0.665	0.592		17:15:00.000	0.868	0.908	0.876	0.352	0.353	0.358		17:15:00	1.116	1.128	1.096	0.175	0.187	0.18
17:30:00	1.45	1.461	1.448	0.851	0.883	0.687		17:30:00	1.349	1.359	1.351	0.524	0.517	0.459		17:30:00	0.874	0.897	0.865	0.363	0.369	0.353		17:30:00	1.362	1.395	1.387	0.71	0.687	0.601		17:30:00.000	0.881	0.921	0.89	0.358	0.359	0.364		17:30:00	1.131	1.144	1.111	0.176	0.188	0.182
17:45:00	1.451	1.463	1.449	0.89	0.911	0.708		17:45:00	1.36	1.369	1.361	0.536	0.528	0.465		17:45:00	0.888	0.911	0.879	0.369	0.377	0.36		17:45:00	1.374	1.405	1.399	0.731	0.708	0.609		17:45:00.000	0.895	0.935	0.903	0.365	0.366	0.369		17:45:00	1.146	1.158	1.126	0.177	0.189	0.183
18:00:00	1.452	1.463	1.45	0.924	0.946	0.723		18:00:00	1.37	1.378	1.371	0.547	0.539	0.468		18:00:00	0.901	0.924	0.892	0.376	0.386	0.364		18:00:00	1.385	1.417	1.41	0.75	0.732	0.616		18:00:00.000	0.909	0.948	0.916	0.372	0.373	0.374		18:00:00	1.159	1.172	1.14	0.178	0.191	0.183
18:15:00	1.452	1.464	1.45	0.968	0.979	0.734		18:15:00	1.38	1.387	1.38	0.559	0.547	0.473		18:15:00	0.914	0.936	0.905	0.383	0.394	0.369		18:15:00	1.399	1.426	1.42	0.77	0.755	0.622		18:15:00.000	0.922	0.961	0.928	0.379	0.38	0.38		18:15:00	1.173	1.185	1.154	0.179	0.191	0.186
18:30:00	1.452	1.465	1.451	1.007	1.012	0.755		18:30:00	1.39	1.395	1.39	0.57	0.556	0.475		18:30:00	0.927	0.949	0.918	0.392	0.401	0.375		18:30:00	1.406	1.436	1.429	0.791	0.776	0.63		18:30:00.000	0.935	0.972	0.942	0.386	0.388	0.387		18:30:00	1.186	1.198	1.168	0.181	0.193	0.187
18:45:00	1.453	1.464	1.451	1.033	1.042	0.804		18:45:00	1.398	1.403	1.403	0.583	0.566	0.478		18:45:00	0.94	0.961	0.932	0.399	0.408	0.38		18:45:00	1.415	1.443	1.438	0.813	0.795	0.636		18:45:00.000	0.947	0.985	0.954	0.393	0.395	0.393		18:45:00	1.199	1.211	1.18	0.182	0.194	0.188
19:00:00	1.453	1.465	1.451	1.059	1.068	0.83		19:00:00	1.407	1.411	1.413	0.595	0.574	0.478		19:00:00	0.952	0.973	0.944	0.406	0.416	0.385		19:00:00	1.423	1.45	1.446	0.834	0.816	0.64		19:00:00.000	0.959	0.996	0.966	0.399	0.402	0.397		19:00:00	1.212	1.225	1.193	0.183	0.196	0.189
19:15:00	1.452	1.465	1.45	1.083	1.096	0.857		19:15:00	1.415	1.418	1.423	0.605	0.582	0.479		19:15:00	0.963	0.985	0.955	0.412	0.423	0.39		19:15:00	1.431	1.456	1.452	0.849	0.834	0.643		19:15:00.000	0.971	1.008	0.979	0.406	0.409	0.403		19:15:00	1.224	1.237	1.206	0.183	0.197	0.19
19:30:00	1.451	1.464	1.45	1.111	1.129	0.912		19:30:00	1.422	1.431	1.431	0.616	0.592	0.482		19:30:00	0.975	0.996	0.968	0.419	0.43	0.395		19:30:00	1.432	1.46	1.456	0.867	0.856	0.647		19:30:00.000	0.983	1.019	0.989	0.413	0.416	0.406		19:30:00	1.235	1.248	1.218	0.184	0.198	0.191
19:45:00	1.451	1.465	1.45	1.142	1.155	0.984		19:45:00	1.429	1.441	1.438	0.625	0.598	0.483		19:45:00	0.987	1.008	0.979	0.427	0.437	0.4		19:45:00	1.436	1.464	1.459	0.884	0.873	0.651		19:45:00.000	0.994	1.029	1.001	0.421	0.424	0.413		19:45:00	1.247	1.26	1.229	0.185	0.199	0.193
20:00:00	1.45	1.464	1.45	1.165	1.188	1.051		20:00:00	1.435	1.448	1.444	0.636	0.608	0.484		20:00:00	1	1.019	0.989	0.435	0.443	0.405		20:00:00	1.438	1.467	1.462	0.901	0.892	0.655		20:00:00.000	1.005	1.041	1.013	0.429	0.431	0.417		20:00:00	1.259	1.27	1.24	0.187	0.2	0.195
20:15:00	1.45	1.464	1.45	1.188	1.214	1.111		20:15:00	1.44	1.455	1.448	0.646	0.615	0.487		20:15:00	1.009	1.029	1	0.442	0.449	0.411		20:15:00	1.439	1.469	1.463	0.915	0.906	0.66		20:15:00.000	1.016	1.052	1.024	0.436	0.438	0.422		20:15:00	1.269	1.282	1.251	0.187	0.201	0.196
20:30:00	1.45	1.463	1.45	1.204	1.242	1.152		20:30:00	1.444	1.46	1.449	0.659	0.622	0.491		20:30:00	1.018	1.04	1.012	0.45	0.457	0.416		20:30:00	1.441	1.47	1.465	0.93	0.921	0.663		20:30:00.000	1.026	1.062	1.035	0.445	0.445	0.427		20:30:00	1.28	1.293	1.264	0.189	0.202	0.196
20:45:00	1.45	1.463	1.45	1.218	1.264	1.183		20:45:00	1.446	1.464	1.447	0.668	0.626	0.492		20:45:00	1.03	1.05	1.022	0.457	0.463	0.42		20:45:00	1.442	1.47	1.466	0.943	0.935	0.663		20:45:00.000	1.037	1.073	1.046	0.451	0.452	0.433		20:45:00	1.289	1.303	1.277	0.19	0.203	0.198
21:00:00	1.449	1.463	1.449	1.23	1.286	1.204		21:00:00	1.447	1.466	1.447	0.677	0.632	0.491		21:00:00	1.042	1.061	1.033	0.465	0.47	0.426		21:00:00	1.442	1.471	1.466	0.956	0.948	0.66		21:00:00.000	1.047	1.083	1.056	0.458	0.459	0.438		21:00:00	1.299	1.313	1.288	0.191	0.204	0.198
21:15:00	1.449	1.463	1.447	1.24	1.303	1.222		21:15:00	1.448	1.467	1.448	0.683	0.636	0.49		21:15:00	1.049	1.07	1.042	0.47	0.477	0.431		21:15:00	1.443	1.472	1.466	0.966	0.959	0.659		21:15:00.000	1.057	1.092	1.066	0.464	0.466	0.443		21:15:00	1.309	1.323	1.296	0.192	0.207	0.2
21:30:00	1.448	1.462	1.448	1.25	1.32	1.254		21:30:00	1.449	1.468	1.449	0.693	0.644	0.49		21:30:00	1.058	1.08	1.052	0.478	0.486	0.435		21:30:00	1.444	1.472	1.466	0.977	0.97	0.658		21:30:00.000	1.066	1.101	1.076	0.471	0.473	0.447		21:30:00	1.318	1.332	1.303	0.193	0.208	0.202
21:45:00	1.448	1.462	1.447	1.261	1.335	1.289		21:45:00	1.449	1.468	1.451	0.703	0.647	0.492		21:45:00	1.068	1.09	1.062	0.486	0.493	0.439		21:45:00	1.443	1.472	1.466	0.987	0.983	0.66		21:45:00.000	1.076	1.111	1.086	0.478	0.481	0.452		21:45:00	1.327	1.341	1.314	0.194	0.209	0.203
22:00:00	1.447	1.462	1.447	1.266	1.349	1.312		22:00:00	1.449	1.469	1.452	0.712	0.652	0.495		22:00:00	1.078	1.099	1.071	0.493	0.499	0.445		22:00:00	1.444	1.471	1.466	0.998	0.994	0.663		22:00:00.000	1.086	1.121	1.095	0.486	0.489	0.457		22:00:00	1.336	1.35	1.323	0.196	0.209	0.204
22:15:00	1.448	1.461	1.447	1.267	1.362	1.337		22:15:00	1.449	1.469	1.452	0.719	0.659	0.497		22:15:00	1.089	1.108	1.08	0.501	0.505	0.448		22:15:00	1.443	1.472	1.466	1.009	1.003	0.663		22:15:00.000	1.096	1.13	1.105	0.494	0.497	0.462		22:15:00	1.344	1.359	1.331	0.197	0.211	0.206
22:30:00	1.447	1.461	1.446	1.27	1.369	1.373		22:30:00	1.449	1.467	1.452	0.725	0.663	0.497		22:30:00	1.098	1.117	1.089	0.507	0.513	0.453		22:30:00	1.444	1.472	1.465	1.016	1.009	0.666		22:30:00.000	1.105	1.138	1.114	0.503	0.505	0.467		22:30:00	1.352	1.367	1.339	0.197	0.213	0.208
22:45:00	1.446	1.46	1.446	1.268	1.373	1.406		22:45:00	1.448	1.467	1.452	0.733	0.671	0.498		22:45:00	1.107	1.126	1.099	0.515	0.521	0.46		22:45:00	1.444	1.471	1.465	1.025	1.02	0.671		22:45:00.000	1.114	1.147	1.123	0.511	0.512	0.472		22:45:00	1.36	1.376	1.348	0.198	0.214	0.208
23:00:00	1.445	1.46	1.446	1.259	1.373	1.44		23:00:00	1.448	1.467	1.452	0.739	0.676	0.505		23:00:00	1.115	1.135	1.107	0.524	0.529	0.466		23:00:00	1.443	1.471	1.464	1.033	1.028	0.669		23:00:00.000	1.122	1.157	1.132	0.52	0.521	0.479		23:00:00	1.368	1.383	1.363	0.199	0.215	0.21
23:15:00	1.446	1.46	1.446	1.25	1.373	1.472		23:15:00	1.447	1.466	1.452	0.743	0.68	0.508		23:15:00	1.124	1.143	1.116	0.531	0.534	0.47		23:15:00	1.443	1.47	1.464	1.041	1.036	0.672		23:15:00.000	1.131	1.165	1.14	0.529	0.528	0.484		23:15:00	1.375	1.391	1.373	0.2	0.217	0.212
23:30:00	1.445	1.459	1.445	1.24	1.367	1.501		23:30:00	1.447	1.466	1.451	0.748	0.682	0.508		23:30:00	1.132	1.152	1.125	0.538	0.541	0.476		23:30:00	1.442	1.47	1.464	1.048	1.044	0.671		23:30:00.000	1.14	1.172	1.149	0.536	0.536	0.489		23:30:00	1.382	1.398	1.377	0.201	0.217	0.213
23:45:00	1.445	1.459	1.445	1.226	1.361	1.53		23:45:00	1.447	1.465	1.451	0.751	0.686	0.512		23:45:00	1.14	1.16	1.134	0.546	0.551	0.481		23:45:00	1.442	1.47	1.464	1.055	1.048	0.671		23:45:00.000	1.148	1.181	1.158	0.544	0.544	0.496		23:45:00	1.39	1.406	1.386	0.202	0.22	0.214
24:00:00	1.444	1.458	1.444	1.213	1.359	1.542		24:00:00	1.446	1.465	1.452	0.754	0.692	0.514		24:00:00	1.148	1.168	1.141	0.554	0.557	0.487		24:00:00	1.441	1.469	1.463	1.061	1.055	0.67		24:00:00.000	1.156	1.188	1.166	0.551	0.552	0.502		24:00:00	1.396	1.412	1.394	0.203	0.22	0.215
2024-04-10 replicate #3
Time (h)	C915 (WT) - Veh			C915 (WT) - 0.005% SDS				Time (h)	C1450 (∆pho84) - Veh			C1450 (∆pho84) - 0.005% SDS				Time (h)	C2830 (P0) - Veh			C2830 (P0) - 0.005% SDS				Time (h)	C2830 (P30) - Veh			C2830 (P30) - 0.005% SDS				Time (h)	C2860 (P0) - Veh			C2860 (P0) - 0.005% SDS				Time (h)	C2860 (P30) - Veh			C2860 (P30) - 0.005% SDS
0:00:00	0.104	0.103	0.104	0.099	0.1	0.102		0:00:00	0.106	0.108	0.103	0.101	0.102	0.104		0:00:00	0.102	0.103	0.104	0.101	0.102	0.101		0:00:00	0.103	0.106	0.102	0.102	0.102	0.103		0:00:00.000	0.102	0.102	0.1	0.104	0.102	0.103		0:00:00	0.103	0.106	0.104	0.107	0.107	0.105
0:15:00	0.11	0.114	0.116	0.116	0.117	0.115		0:15:00	0.112	0.124	0.115	0.113	0.113	0.113		0:15:00	0.112	0.114	0.119	0.113	0.115	0.113		0:15:00	0.113	0.116	0.114	0.112	0.111	0.114		0:15:00.000	0.115	0.117	0.114	0.115	0.115	0.114		0:15:00	0.118	0.119	0.119	0.117	0.117	0.117
0:30:00	0.116	0.115	0.117	0.114	0.113	0.114		0:30:00	0.116	0.124	0.117	0.118	0.117	0.117		0:30:00	0.117	0.118	0.122	0.118	0.118	0.117		0:30:00	0.114	0.116	0.114	0.115	0.116	0.119		0:30:00.000	0.122	0.123	0.12	0.118	0.117	0.118		0:30:00	0.122	0.12	0.123	0.119	0.119	0.12
0:45:00	0.111	0.111	0.108	0.112	0.113	0.114		0:45:00	0.112	0.124	0.117	0.119	0.119	0.118		0:45:00	0.12	0.119	0.124	0.119	0.12	0.119		0:45:00	0.114	0.116	0.113	0.117	0.118	0.121		0:45:00.000	0.121	0.123	0.12	0.121	0.12	0.119		0:45:00	0.119	0.12	0.122	0.121	0.122	0.121
1:00:00	0.113	0.111	0.11	0.113	0.114	0.114		1:00:00	0.11	0.124	0.117	0.12	0.119	0.119		1:00:00	0.121	0.12	0.124	0.121	0.122	0.12		1:00:00	0.114	0.116	0.113	0.119	0.119	0.122		1:00:00.000	0.12	0.122	0.12	0.122	0.122	0.121		1:00:00	0.117	0.119	0.121	0.121	0.122	0.121
1:15:00	0.112	0.111	0.112	0.114	0.114	0.116		1:15:00	0.11	0.124	0.117	0.119	0.12	0.119		1:15:00	0.119	0.12	0.125	0.122	0.122	0.121		1:15:00	0.113	0.115	0.113	0.12	0.12	0.124		1:15:00.000	0.119	0.123	0.12	0.123	0.122	0.122		1:15:00	0.117	0.119	0.12	0.122	0.123	0.121
1:30:00	0.114	0.113	0.114	0.116	0.116	0.116		1:30:00	0.112	0.124	0.118	0.121	0.122	0.12		1:30:00	0.119	0.121	0.126	0.123	0.123	0.121		1:30:00	0.114	0.117	0.113	0.122	0.121	0.126		1:30:00.000	0.119	0.124	0.121	0.124	0.123	0.123		1:30:00	0.119	0.121	0.121	0.123	0.124	0.123
1:45:00	0.116	0.115	0.115	0.116	0.116	0.117		1:45:00	0.113	0.125	0.119	0.121	0.123	0.121		1:45:00	0.12	0.122	0.127	0.125	0.123	0.122		1:45:00	0.115	0.117	0.114	0.123	0.123	0.127		1:45:00.000	0.121	0.124	0.121	0.126	0.124	0.124		1:45:00	0.12	0.122	0.123	0.124	0.125	0.123
2:00:00	0.12	0.119	0.118	0.119	0.118	0.118		2:00:00	0.115	0.128	0.121	0.122	0.124	0.122		2:00:00	0.122	0.124	0.128	0.125	0.124	0.123		2:00:00	0.117	0.119	0.116	0.124	0.124	0.128		2:00:00.000	0.122	0.125	0.122	0.127	0.125	0.125		2:00:00	0.122	0.124	0.125	0.125	0.126	0.124
2:15:00	0.123	0.123	0.122	0.12	0.12	0.12		2:15:00	0.117	0.132	0.124	0.123	0.125	0.123		2:15:00	0.123	0.125	0.129	0.126	0.125	0.124		2:15:00	0.119	0.121	0.118	0.126	0.125	0.13		2:15:00.000	0.123	0.127	0.123	0.127	0.126	0.126		2:15:00	0.124	0.126	0.127	0.126	0.126	0.125
2:30:00	0.129	0.128	0.127	0.123	0.123	0.123		2:30:00	0.121	0.136	0.128	0.124	0.126	0.125		2:30:00	0.125	0.126	0.131	0.127	0.126	0.125		2:30:00	0.122	0.124	0.121	0.127	0.126	0.131		2:30:00.000	0.124	0.128	0.125	0.128	0.126	0.126		2:30:00	0.127	0.129	0.129	0.127	0.128	0.126
2:45:00	0.134	0.134	0.133	0.125	0.125	0.124		2:45:00	0.124	0.142	0.132	0.125	0.127	0.126		2:45:00	0.127	0.128	0.133	0.128	0.127	0.126		2:45:00	0.126	0.128	0.125	0.128	0.127	0.133		2:45:00.000	0.126	0.13	0.127	0.129	0.128	0.127		2:45:00	0.13	0.132	0.133	0.128	0.129	0.127
3:00:00	0.141	0.14	0.139	0.127	0.127	0.126		3:00:00	0.129	0.149	0.138	0.126	0.128	0.127		3:00:00	0.128	0.13	0.135	0.129	0.128	0.126		3:00:00	0.131	0.133	0.129	0.129	0.129	0.135		3:00:00.000	0.128	0.132	0.128	0.129	0.128	0.128		3:00:00	0.133	0.135	0.136	0.129	0.129	0.127
3:15:00	0.149	0.148	0.147	0.129	0.128	0.128		3:15:00	0.134	0.159	0.146	0.127	0.129	0.128		3:15:00	0.131	0.133	0.138	0.129	0.128	0.127		3:15:00	0.137	0.139	0.135	0.13	0.13	0.138		3:15:00.000	0.13	0.135	0.13	0.131	0.129	0.129		3:15:00	0.137	0.139	0.14	0.13	0.13	0.128
3:30:00	0.158	0.158	0.156	0.131	0.13	0.129		3:30:00	0.141	0.17	0.155	0.128	0.13	0.129		3:30:00	0.133	0.136	0.14	0.13	0.129	0.128		3:30:00	0.143	0.146	0.141	0.131	0.131	0.139		3:30:00.000	0.133	0.138	0.132	0.131	0.13	0.129		3:30:00	0.141	0.143	0.145	0.131	0.131	0.128
3:45:00	0.169	0.169	0.167	0.131	0.131	0.13		3:45:00	0.149	0.181	0.165	0.129	0.131	0.13		3:45:00	0.137	0.139	0.142	0.131	0.129	0.128		3:45:00	0.151	0.154	0.149	0.132	0.131	0.14		3:45:00.000	0.134	0.14	0.135	0.132	0.13	0.13		3:45:00	0.146	0.148	0.15	0.131	0.132	0.129
4:00:00	0.182	0.182	0.18	0.132	0.131	0.131		4:00:00	0.159	0.195	0.177	0.129	0.131	0.13		4:00:00	0.139	0.142	0.145	0.131	0.13	0.129		4:00:00	0.161	0.163	0.159	0.132	0.132	0.14		4:00:00.000	0.138	0.144	0.137	0.132	0.13	0.13		4:00:00	0.151	0.154	0.156	0.132	0.132	0.129
4:15:00	0.197	0.197	0.194	0.134	0.133	0.132		4:15:00	0.17	0.209	0.19	0.13	0.132	0.131		4:15:00	0.142	0.144	0.148	0.131	0.131	0.129		4:15:00	0.172	0.174	0.169	0.133	0.133	0.141		4:15:00.000	0.14	0.147	0.14	0.133	0.131	0.13		4:15:00	0.157	0.161	0.163	0.133	0.132	0.13
4:30:00	0.214	0.212	0.21	0.136	0.134	0.133		4:30:00	0.182	0.225	0.203	0.13	0.133	0.132		4:30:00	0.145	0.148	0.152	0.132	0.131	0.13		4:30:00	0.184	0.186	0.182	0.134	0.133	0.142		4:30:00.000	0.144	0.151	0.142	0.134	0.131	0.131		4:30:00	0.165	0.169	0.172	0.133	0.132	0.13
4:45:00	0.232	0.23	0.228	0.138	0.136	0.135		4:45:00	0.195	0.24	0.218	0.132	0.134	0.133		4:45:00	0.149	0.152	0.155	0.133	0.133	0.13		4:45:00	0.198	0.199	0.196	0.136	0.135	0.143		4:45:00.000	0.147	0.155	0.145	0.134	0.132	0.132		4:45:00	0.173	0.178	0.181	0.134	0.133	0.131
5:00:00	0.252	0.249	0.247	0.14	0.138	0.137		5:00:00	0.21	0.258	0.234	0.133	0.135	0.134		5:00:00	0.153	0.156	0.158	0.133	0.132	0.131		5:00:00	0.212	0.213	0.21	0.137	0.135	0.145		5:00:00.000	0.15	0.159	0.149	0.135	0.132	0.132		5:00:00	0.183	0.188	0.191	0.135	0.134	0.132
5:15:00	0.274	0.27	0.268	0.143	0.14	0.139		5:15:00	0.226	0.276	0.251	0.135	0.137	0.136		5:15:00	0.157	0.161	0.163	0.134	0.134	0.131		5:15:00	0.229	0.228	0.226	0.139	0.137	0.146		5:15:00.000	0.154	0.164	0.153	0.136	0.133	0.133		5:15:00	0.194	0.2	0.203	0.136	0.135	0.133
5:30:00	0.296	0.292	0.29	0.145	0.142	0.141		5:30:00	0.241	0.295	0.268	0.137	0.139	0.137		5:30:00	0.161	0.165	0.168	0.135	0.134	0.132		5:30:00	0.245	0.245	0.243	0.14	0.138	0.148		5:30:00.000	0.158	0.169	0.157	0.136	0.134	0.133		5:30:00	0.206	0.211	0.215	0.136	0.136	0.133
5:45:00	0.322	0.316	0.314	0.148	0.145	0.143		5:45:00	0.26	0.317	0.287	0.139	0.14	0.138		5:45:00	0.165	0.17	0.172	0.136	0.135	0.132		5:45:00	0.264	0.261	0.261	0.142	0.139	0.149		5:45:00.000	0.162	0.174	0.161	0.136	0.134	0.134		5:45:00	0.218	0.223	0.228	0.137	0.136	0.134
6:00:00	0.348	0.341	0.339	0.151	0.147	0.146		6:00:00	0.279	0.338	0.307	0.14	0.142	0.14		6:00:00	0.171	0.175	0.178	0.136	0.135	0.133		6:00:00	0.283	0.28	0.28	0.144	0.141	0.15		6:00:00.000	0.167	0.179	0.165	0.137	0.135	0.134		6:00:00	0.229	0.236	0.242	0.138	0.137	0.135
6:15:00	0.376	0.368	0.366	0.155	0.15	0.148		6:15:00	0.298	0.363	0.328	0.142	0.144	0.142		6:15:00	0.175	0.179	0.183	0.137	0.136	0.134		6:15:00	0.305	0.301	0.301	0.146	0.142	0.152		6:15:00.000	0.171	0.186	0.17	0.138	0.135	0.135		6:15:00	0.243	0.25	0.256	0.139	0.138	0.135
6:30:00	0.406	0.398	0.395	0.159	0.154	0.151		6:30:00	0.321	0.39	0.353	0.144	0.146	0.144		6:30:00	0.18	0.185	0.189	0.138	0.137	0.134		6:30:00	0.328	0.322	0.323	0.148	0.144	0.154		6:30:00.000	0.177	0.191	0.175	0.139	0.137	0.136		6:30:00	0.258	0.265	0.27	0.14	0.139	0.136
6:45:00	0.438	0.429	0.427	0.163	0.156	0.154		6:45:00	0.344	0.418	0.378	0.147	0.148	0.146		6:45:00	0.184	0.19	0.195	0.139	0.137	0.135		6:45:00	0.352	0.345	0.346	0.151	0.146	0.156		6:45:00.000	0.181	0.197	0.18	0.14	0.137	0.136		6:45:00	0.273	0.281	0.284	0.141	0.139	0.137
7:00:00	0.471	0.462	0.46	0.167	0.16	0.157		7:00:00	0.37	0.448	0.406	0.149	0.15	0.148		7:00:00	0.189	0.196	0.201	0.14	0.138	0.136		7:00:00	0.378	0.371	0.371	0.153	0.148	0.159		7:00:00.000	0.187	0.204	0.186	0.141	0.138	0.137		7:00:00	0.288	0.296	0.301	0.142	0.14	0.138
7:15:00	0.507	0.497	0.495	0.172	0.164	0.16		7:15:00	0.397	0.48	0.435	0.152	0.152	0.15		7:15:00	0.194	0.202	0.207	0.141	0.139	0.137		7:15:00	0.405	0.397	0.398	0.156	0.15	0.162		7:15:00.000	0.191	0.209	0.192	0.142	0.139	0.138		7:15:00	0.305	0.314	0.318	0.143	0.141	0.139
7:30:00	0.544	0.534	0.532	0.177	0.168	0.164		7:30:00	0.426	0.514	0.466	0.155	0.155	0.152		7:30:00	0.2	0.209	0.214	0.142	0.139	0.138		7:30:00	0.433	0.427	0.427	0.159	0.153	0.165		7:30:00.000	0.198	0.214	0.196	0.143	0.14	0.139		7:30:00	0.322	0.331	0.337	0.144	0.142	0.14
7:45:00	0.583	0.571	0.57	0.182	0.173	0.168		7:45:00	0.457	0.548	0.498	0.158	0.157	0.154		7:45:00	0.205	0.215	0.22	0.144	0.141	0.139		7:45:00	0.464	0.454	0.456	0.162	0.155	0.169		7:45:00.000	0.203	0.223	0.204	0.144	0.141	0.14		7:45:00	0.34	0.35	0.358	0.145	0.143	0.141
8:00:00	0.622	0.609	0.609	0.188	0.177	0.172		8:00:00	0.49	0.584	0.532	0.16	0.16	0.157		8:00:00	0.211	0.221	0.227	0.145	0.143	0.14		8:00:00	0.496	0.485	0.488	0.166	0.158	0.172		8:00:00.000	0.21	0.228	0.208	0.145	0.141	0.141		8:00:00	0.358	0.369	0.377	0.146	0.144	0.141
8:15:00	0.664	0.65	0.65	0.194	0.182	0.176		8:15:00	0.524	0.621	0.567	0.163	0.162	0.16		8:15:00	0.217	0.228	0.234	0.146	0.144	0.14		8:15:00	0.528	0.517	0.519	0.169	0.161	0.175		8:15:00.000	0.217	0.233	0.214	0.147	0.142	0.142		8:15:00	0.377	0.39	0.393	0.147	0.145	0.142
8:30:00	0.707	0.69	0.693	0.201	0.187	0.181		8:30:00	0.559	0.66	0.603	0.167	0.165	0.162		8:30:00	0.223	0.235	0.241	0.147	0.144	0.141		8:30:00	0.563	0.55	0.553	0.172	0.163	0.179		8:30:00.000	0.223	0.241	0.219	0.148	0.143	0.143		8:30:00	0.397	0.411	0.413	0.148	0.145	0.143
8:45:00	0.749	0.733	0.735	0.208	0.192	0.186		8:45:00	0.596	0.699	0.64	0.17	0.168	0.165		8:45:00	0.23	0.241	0.249	0.149	0.145	0.143		8:45:00	0.597	0.582	0.587	0.176	0.166	0.182		8:45:00.000	0.23	0.248	0.224	0.149	0.144	0.144		8:45:00	0.418	0.431	0.435	0.149	0.147	0.144
9:00:00	0.792	0.775	0.778	0.215	0.198	0.191		9:00:00	0.634	0.739	0.679	0.174	0.171	0.168		9:00:00	0.238	0.248	0.256	0.15	0.147	0.144		9:00:00	0.632	0.618	0.622	0.18	0.17	0.186		9:00:00.000	0.236	0.256	0.23	0.151	0.145	0.145		9:00:00	0.439	0.454	0.458	0.151	0.148	0.145
9:15:00	0.834	0.817	0.821	0.223	0.204	0.196		9:15:00	0.672	0.777	0.717	0.177	0.174	0.17		9:15:00	0.244	0.255	0.262	0.151	0.148	0.145		9:15:00	0.668	0.652	0.658	0.184	0.172	0.189		9:15:00.000	0.241	0.259	0.236	0.152	0.146	0.146		9:15:00	0.462	0.476	0.48	0.151	0.148	0.146
9:30:00	0.877	0.859	0.863	0.231	0.211	0.201		9:30:00	0.711	0.817	0.756	0.181	0.177	0.173		9:30:00	0.251	0.263	0.27	0.153	0.149	0.146		9:30:00	0.705	0.688	0.693	0.189	0.176	0.194		9:30:00.000	0.249	0.266	0.245	0.154	0.148	0.147		9:30:00	0.484	0.501	0.504	0.153	0.149	0.147
9:45:00	0.918	0.901	0.905	0.241	0.218	0.208		9:45:00	0.75	0.856	0.795	0.185	0.181	0.177		9:45:00	0.258	0.271	0.278	0.155	0.152	0.148		9:45:00	0.741	0.725	0.729	0.193	0.18	0.197		9:45:00.000	0.257	0.274	0.251	0.156	0.149	0.149		9:45:00	0.508	0.524	0.528	0.154	0.15	0.148
10:00:00	0.958	0.939	0.946	0.25	0.225	0.214		10:00:00	0.787	0.894	0.832	0.19	0.185	0.18		10:00:00	0.265	0.278	0.288	0.157	0.153	0.149		10:00:00	0.778	0.761	0.766	0.198	0.184	0.202		10:00:00.000	0.264	0.28	0.266	0.158	0.151	0.15		10:00:00	0.532	0.55	0.554	0.156	0.152	0.149
10:15:00	0.996	0.978	0.985	0.26	0.232	0.22		10:15:00	0.827	0.931	0.869	0.195	0.188	0.183		10:15:00	0.271	0.286	0.295	0.158	0.153	0.15		10:15:00	0.814	0.797	0.803	0.202	0.188	0.206		10:15:00.000	0.272	0.286	0.276	0.159	0.152	0.152		10:15:00	0.557	0.575	0.579	0.157	0.152	0.149
10:30:00	1.032	1.015	1.023	0.271	0.24	0.227		10:30:00	0.864	0.967	0.906	0.199	0.193	0.187		10:30:00	0.279	0.295	0.303	0.161	0.155	0.152		10:30:00	0.852	0.834	0.839	0.207	0.192	0.211		10:30:00.000	0.28	0.301	0.292	0.161	0.153	0.153		10:30:00	0.582	0.601	0.605	0.158	0.153	0.15
10:45:00	1.068	1.049	1.059	0.282	0.249	0.234		10:45:00	0.899	1.001	0.941	0.204	0.197	0.191		10:45:00	0.287	0.3	0.311	0.162	0.157	0.153		10:45:00	0.886	0.869	0.875	0.212	0.196	0.215		10:45:00.000	0.288	0.315	0.303	0.163	0.155	0.155		10:45:00	0.607	0.627	0.631	0.159	0.153	0.151
11:00:00	1.101	1.084	1.093	0.294	0.258	0.242		11:00:00	0.935	1.034	0.975	0.209	0.201	0.194		11:00:00	0.297	0.305	0.319	0.165	0.158	0.155		11:00:00	0.921	0.905	0.91	0.217	0.201	0.22		11:00:00.000	0.301	0.314	0.304	0.166	0.157	0.157		11:00:00	0.633	0.652	0.657	0.16	0.155	0.152
11:15:00	1.132	1.116	1.125	0.306	0.267	0.25		11:15:00	0.968	1.065	1.006	0.215	0.205	0.198		11:15:00	0.307	0.315	0.326	0.167	0.16	0.156		11:15:00	0.954	0.938	0.944	0.222	0.204	0.225		11:15:00.000	0.308	0.322	0.308	0.168	0.158	0.158		11:15:00	0.658	0.679	0.684	0.161	0.156	0.153
11:30:00	1.163	1.147	1.158	0.32	0.277	0.258		11:30:00	1	1.094	1.039	0.221	0.211	0.203		11:30:00	0.315	0.322	0.331	0.169	0.162	0.159		11:30:00	0.988	0.973	0.977	0.228	0.209	0.23		11:30:00.000	0.318	0.323	0.305	0.171	0.161	0.161		11:30:00	0.686	0.705	0.71	0.163	0.157	0.154
11:45:00	1.19	1.176	1.186	0.332	0.287	0.267		11:45:00	1.032	1.122	1.067	0.227	0.216	0.207		11:45:00	0.323	0.331	0.33	0.172	0.164	0.16		11:45:00	1.021	1.005	1.008	0.234	0.214	0.235		11:45:00.000	0.327	0.328	0.312	0.173	0.162	0.163		11:45:00	0.711	0.732	0.737	0.164	0.158	0.155
12:00:00	1.217	1.204	1.213	0.344	0.299	0.275		12:00:00	1.062	1.149	1.096	0.233	0.221	0.211		12:00:00	0.331	0.336	0.334	0.174	0.165	0.162		12:00:00	1.051	1.035	1.039	0.24	0.219	0.24		12:00:00.000	0.336	0.333	0.319	0.175	0.164	0.164		12:00:00	0.737	0.758	0.763	0.165	0.159	0.156
12:15:00	1.243	1.23	1.24	0.357	0.31	0.285		12:15:00	1.089	1.173	1.122	0.24	0.226	0.216		12:15:00	0.339	0.342	0.339	0.176	0.168	0.164		12:15:00	1.08	1.066	1.068	0.246	0.223	0.246		12:15:00.000	0.345	0.343	0.327	0.178	0.166	0.166		12:15:00	0.763	0.784	0.79	0.167	0.16	0.157
12:30:00	1.267	1.255	1.266	0.369	0.322	0.295		12:30:00	1.117	1.198	1.148	0.248	0.233	0.221		12:30:00	0.347	0.347	0.349	0.179	0.171	0.166		12:30:00	1.107	1.094	1.097	0.253	0.229	0.251		12:30:00.000	0.355	0.351	0.335	0.181	0.168	0.169		12:30:00	0.79	0.811	0.817	0.168	0.161	0.158
12:45:00	1.29	1.278	1.29	0.383	0.336	0.304		12:45:00	1.144	1.22	1.173	0.255	0.238	0.226		12:45:00	0.356	0.356	0.357	0.182	0.173	0.168		12:45:00	1.135	1.121	1.124	0.26	0.234	0.257		12:45:00.000	0.365	0.36	0.344	0.184	0.17	0.171		12:45:00	0.815	0.837	0.843	0.169	0.162	0.159
13:00:00	1.312	1.301	1.312	0.393	0.348	0.315		13:00:00	1.168	1.241	1.195	0.262	0.245	0.231		13:00:00	0.365	0.359	0.363	0.185	0.175	0.17		13:00:00	1.161	1.147	1.151	0.267	0.239	0.263		13:00:00.000	0.376	0.369	0.353	0.186	0.172	0.173		13:00:00	0.841	0.863	0.87	0.171	0.163	0.16
13:15:00	1.332	1.322	1.333	0.403	0.362	0.326		13:15:00	1.192	1.261	1.217	0.27	0.251	0.236		13:15:00	0.375	0.367	0.371	0.187	0.177	0.172		13:15:00	1.186	1.174	1.176	0.274	0.244	0.269		13:15:00.000	0.387	0.379	0.361	0.189	0.174	0.175		13:15:00	0.866	0.889	0.895	0.172	0.163	0.16
13:30:00	1.352	1.343	1.353	0.412	0.375	0.338		13:30:00	1.214	1.28	1.238	0.279	0.257	0.242		13:30:00	0.386	0.373	0.381	0.19	0.18	0.175		13:30:00	1.209	1.197	1.2	0.281	0.249	0.275		13:30:00.000	0.397	0.389	0.37	0.192	0.177	0.178		13:30:00	0.89	0.913	0.92	0.173	0.164	0.161
13:45:00	1.37	1.361	1.372	0.421	0.389	0.351		13:45:00	1.236	1.298	1.258	0.287	0.265	0.248		13:45:00	0.396	0.387	0.39	0.193	0.182	0.177		13:45:00	1.231	1.22	1.224	0.289	0.255	0.281		13:45:00.000	0.409	0.399	0.379	0.196	0.18	0.181		13:45:00	0.914	0.938	0.945	0.174	0.166	0.163
14:00:00	1.386	1.378	1.389	0.431	0.403	0.363		14:00:00	1.257	1.315	1.276	0.296	0.271	0.253		14:00:00	0.405	0.395	0.398	0.196	0.184	0.179		14:00:00	1.253	1.243	1.244	0.297	0.261	0.288		14:00:00.000	0.419	0.407	0.389	0.198	0.182	0.183		14:00:00	0.938	0.962	0.969	0.175	0.166	0.163
14:15:00	1.402	1.394	1.404	0.44	0.418	0.376		14:15:00	1.276	1.331	1.294	0.305	0.279	0.26		14:15:00	0.415	0.4	0.408	0.199	0.187	0.182		14:15:00	1.273	1.265	1.266	0.306	0.267	0.295		14:15:00.000	0.431	0.418	0.398	0.202	0.185	0.186		14:15:00	0.961	0.986	0.994	0.177	0.168	0.165
14:30:00	1.415	1.407	1.416	0.447	0.431	0.388		14:30:00	1.294	1.345	1.31	0.314	0.286	0.266		14:30:00	0.426	0.407	0.418	0.202	0.188	0.184		14:30:00	1.293	1.284	1.286	0.315	0.272	0.302		14:30:00.000	0.442	0.428	0.407	0.205	0.187	0.188		14:30:00	0.985	1.009	1.016	0.178	0.168	0.165
14:45:00	1.425	1.417	1.425	0.454	0.445	0.4		14:45:00	1.312	1.36	1.327	0.324	0.294	0.272		14:45:00	0.437	0.416	0.427	0.205	0.191	0.187		14:45:00	1.311	1.303	1.305	0.324	0.279	0.308		14:45:00.000	0.454	0.438	0.418	0.208	0.19	0.191		14:45:00	1.006	1.032	1.038	0.179	0.169	0.166
15:00:00	1.431	1.424	1.43	0.463	0.456	0.411		15:00:00	1.329	1.374	1.341	0.333	0.302	0.279		15:00:00	0.448	0.426	0.438	0.208	0.194	0.189		15:00:00	1.329	1.321	1.323	0.334	0.285	0.316		15:00:00.000	0.466	0.449	0.427	0.211	0.193	0.194		15:00:00	1.029	1.055	1.061	0.181	0.171	0.168
15:15:00	1.434	1.428	1.435	0.469	0.467	0.421		15:15:00	1.344	1.386	1.356	0.342	0.31	0.285		15:15:00	0.459	0.435	0.448	0.211	0.196	0.192		15:15:00	1.346	1.339	1.34	0.344	0.292	0.324		15:15:00.000	0.479	0.459	0.437	0.214	0.196	0.197		15:15:00	1.05	1.075	1.082	0.182	0.172	0.168
15:30:00	1.436	1.431	1.437	0.474	0.475	0.433		15:30:00	1.358	1.398	1.369	0.352	0.318	0.293		15:30:00	0.469	0.444	0.458	0.214	0.199	0.194		15:30:00	1.361	1.355	1.357	0.354	0.299	0.332		15:30:00.000	0.492	0.469	0.447	0.218	0.199	0.199		15:30:00	1.07	1.097	1.103	0.183	0.173	0.169
15:45:00	1.438	1.433	1.438	0.479	0.482	0.442		15:45:00	1.373	1.409	1.381	0.362	0.326	0.3		15:45:00	0.481	0.454	0.468	0.217	0.202	0.197		15:45:00	1.375	1.369	1.369	0.365	0.307	0.34		15:45:00.000	0.505	0.48	0.458	0.221	0.202	0.202		15:45:00	1.089	1.116	1.123	0.184	0.174	0.17
16:00:00	1.439	1.434	1.438	0.484	0.49	0.454		16:00:00	1.385	1.419	1.392	0.373	0.335	0.307		16:00:00	0.492	0.464	0.479	0.221	0.205	0.2		16:00:00	1.385	1.381	1.379	0.376	0.315	0.349		16:00:00.000	0.518	0.49	0.468	0.225	0.204	0.205		16:00:00	1.109	1.136	1.143	0.186	0.175	0.171
16:15:00	1.439	1.435	1.441	0.491	0.498	0.463		16:15:00	1.395	1.43	1.403	0.384	0.343	0.314		16:15:00	0.503	0.474	0.489	0.224	0.208	0.202		16:15:00	1.392	1.389	1.386	0.387	0.322	0.358		16:15:00.000	0.53	0.501	0.479	0.228	0.207	0.208		16:15:00	1.127	1.155	1.162	0.187	0.176	0.172
16:30:00	1.44	1.436	1.44	0.5	0.507	0.474		16:30:00	1.404	1.438	1.412	0.395	0.352	0.322		16:30:00	0.514	0.485	0.5	0.227	0.211	0.205		16:30:00	1.396	1.394	1.391	0.4	0.331	0.367		16:30:00.000	0.544	0.511	0.49	0.232	0.21	0.211		16:30:00	1.146	1.174	1.181	0.188	0.178	0.174
16:45:00	1.44	1.436	1.44	0.507	0.518	0.486		16:45:00	1.41	1.446	1.419	0.406	0.361	0.33		16:45:00	0.526	0.495	0.511	0.23	0.215	0.208		16:45:00	1.399	1.398	1.394	0.412	0.34	0.377		16:45:00.000	0.557	0.522	0.5	0.236	0.214	0.214		16:45:00	1.163	1.192	1.198	0.19	0.179	0.175
17:00:00	1.44	1.436	1.442	0.512	0.526	0.497		17:00:00	1.415	1.456	1.428	0.417	0.371	0.338		17:00:00	0.538	0.506	0.522	0.234	0.218	0.211		17:00:00	1.401	1.401	1.398	0.424	0.349	0.387		17:00:00.000	0.57	0.533	0.511	0.24	0.217	0.217		17:00:00	1.18	1.21	1.216	0.192	0.18	0.176
17:15:00	1.44	1.437	1.442	0.519	0.534	0.506		17:15:00	1.417	1.458	1.435	0.428	0.38	0.346		17:15:00	0.55	0.515	0.532	0.237	0.221	0.213		17:15:00	1.403	1.404	1.4	0.437	0.359	0.396		17:15:00.000	0.585	0.544	0.521	0.244	0.22	0.22		17:15:00	1.197	1.228	1.233	0.193	0.181	0.177
17:30:00	1.44	1.437	1.442	0.522	0.542	0.514		17:30:00	1.417	1.46	1.439	0.44	0.389	0.355		17:30:00	0.561	0.526	0.543	0.24	0.225	0.216		17:30:00	1.404	1.405	1.4	0.449	0.368	0.406		17:30:00.000	0.599	0.555	0.532	0.248	0.223	0.222		17:30:00	1.213	1.243	1.248	0.194	0.182	0.178
17:45:00	1.44	1.436	1.442	0.528	0.551	0.523		17:45:00	1.419	1.46	1.442	0.452	0.399	0.364		17:45:00	0.574	0.536	0.553	0.244	0.228	0.218		17:45:00	1.404	1.405	1.401	0.462	0.377	0.416		17:45:00.000	0.611	0.566	0.543	0.252	0.226	0.226		17:45:00	1.229	1.259	1.264	0.196	0.183	0.179
18:00:00	1.44	1.437	1.442	0.534	0.556	0.53		18:00:00	1.419	1.46	1.445	0.463	0.408	0.372		18:00:00	0.585	0.547	0.564	0.248	0.23	0.221		18:00:00	1.405	1.407	1.403	0.475	0.388	0.426		18:00:00.000	0.627	0.577	0.554	0.256	0.229	0.229		18:00:00	1.244	1.275	1.279	0.197	0.184	0.18
18:15:00	1.44	1.437	1.442	0.544	0.562	0.539		18:15:00	1.419	1.461	1.446	0.475	0.419	0.381		18:15:00	0.598	0.558	0.576	0.252	0.233	0.224		18:15:00	1.406	1.408	1.404	0.49	0.398	0.437		18:15:00.000	0.643	0.588	0.565	0.26	0.232	0.232		18:15:00	1.258	1.289	1.293	0.199	0.185	0.181
18:30:00	1.44	1.438	1.442	0.553	0.566	0.546		18:30:00	1.418	1.464	1.447	0.486	0.429	0.389		18:30:00	0.61	0.569	0.587	0.255	0.236	0.227		18:30:00	1.407	1.409	1.403	0.504	0.408	0.449		18:30:00.000	0.658	0.601	0.577	0.264	0.235	0.235		18:30:00	1.272	1.304	1.308	0.2	0.187	0.182
18:45:00	1.44	1.437	1.442	0.56	0.571	0.555		18:45:00	1.418	1.467	1.449	0.498	0.439	0.4		18:45:00	0.624	0.579	0.597	0.26	0.239	0.23		18:45:00	1.407	1.41	1.404	0.517	0.419	0.459		18:45:00.000	0.673	0.611	0.588	0.269	0.239	0.238		18:45:00	1.287	1.318	1.321	0.201	0.187	0.184
19:00:00	1.44	1.437	1.442	0.562	0.58	0.563		19:00:00	1.418	1.469	1.45	0.509	0.449	0.41		19:00:00	0.636	0.591	0.608	0.264	0.242	0.232		19:00:00	1.406	1.41	1.404	0.531	0.431	0.47		19:00:00.000	0.689	0.622	0.6	0.273	0.242	0.241		19:00:00	1.299	1.331	1.335	0.203	0.188	0.185
19:15:00	1.44	1.437	1.443	0.565	0.592	0.57		19:15:00	1.417	1.471	1.452	0.522	0.459	0.42		19:15:00	0.65	0.601	0.62	0.268	0.246	0.236		19:15:00	1.408	1.411	1.405	0.545	0.443	0.482		19:15:00.000	0.7	0.634	0.611	0.278	0.246	0.244		19:15:00	1.312	1.344	1.348	0.204	0.19	0.186
19:30:00	1.44	1.437	1.442	0.575	0.598	0.583		19:30:00	1.417	1.473	1.455	0.531	0.468	0.429		19:30:00	0.662	0.612	0.63	0.272	0.249	0.238		19:30:00	1.408	1.411	1.405	0.56	0.455	0.494		19:30:00.000	0.715	0.646	0.623	0.283	0.249	0.247		19:30:00	1.324	1.357	1.36	0.205	0.191	0.186
19:45:00	1.44	1.438	1.442	0.581	0.605	0.591		19:45:00	1.417	1.476	1.458	0.544	0.479	0.44		19:45:00	0.677	0.624	0.641	0.277	0.253	0.242		19:45:00	1.409	1.412	1.405	0.574	0.467	0.507		19:45:00.000	0.728	0.657	0.633	0.287	0.252	0.251		19:45:00	1.335	1.369	1.372	0.206	0.193	0.188
20:00:00	1.439	1.437	1.443	0.593	0.609	0.6		20:00:00	1.416	1.477	1.461	0.557	0.49	0.45		20:00:00	0.69	0.635	0.653	0.281	0.257	0.245		20:00:00	1.408	1.411	1.405	0.587	0.479	0.521		20:00:00.000	0.744	0.67	0.645	0.292	0.256	0.254		20:00:00	1.347	1.38	1.384	0.207	0.194	0.189
20:15:00	1.439	1.437	1.442	0.589	0.618	0.608		20:15:00	1.416	1.479	1.464	0.568	0.5	0.461		20:15:00	0.705	0.647	0.665	0.286	0.261	0.248		20:15:00	1.409	1.412	1.405	0.602	0.493	0.533		20:15:00.000	0.76	0.68	0.655	0.296	0.259	0.258		20:15:00	1.358	1.392	1.395	0.209	0.196	0.19
20:30:00	1.439	1.437	1.442	0.606	0.624	0.612		20:30:00	1.415	1.48	1.465	0.579	0.509	0.47		20:30:00	0.719	0.657	0.676	0.29	0.263	0.251		20:30:00	1.409	1.411	1.405	0.614	0.505	0.546		20:30:00.000	0.778	0.691	0.667	0.301	0.263	0.26		20:30:00	1.368	1.402	1.405	0.21	0.197	0.191
20:45:00	1.44	1.438	1.443	0.622	0.636	0.617		20:45:00	1.415	1.483	1.467	0.592	0.521	0.481		20:45:00	0.734	0.669	0.688	0.296	0.267	0.255		20:45:00	1.409	1.412	1.406	0.627	0.518	0.559		20:45:00.000	0.795	0.705	0.679	0.306	0.266	0.264		20:45:00	1.377	1.413	1.415	0.212	0.198	0.193
21:00:00	1.439	1.437	1.443	0.631	0.647	0.624		21:00:00	1.415	1.485	1.468	0.604	0.531	0.492		21:00:00	0.749	0.681	0.701	0.3	0.27	0.258		21:00:00	1.409	1.412	1.406	0.639	0.532	0.572		21:00:00.000	0.811	0.716	0.69	0.312	0.27	0.268		21:00:00	1.385	1.421	1.423	0.213	0.199	0.194
21:15:00	1.439	1.437	1.442	0.648	0.666	0.628		21:15:00	1.414	1.487	1.47	0.616	0.542	0.503		21:15:00	0.764	0.693	0.711	0.305	0.273	0.261		21:15:00	1.409	1.412	1.406	0.65	0.546	0.585		21:15:00.000	0.828	0.728	0.703	0.317	0.273	0.272		21:15:00	1.392	1.428	1.431	0.213	0.2	0.195
21:30:00	1.439	1.438	1.442	0.666	0.67	0.635		21:30:00	1.414	1.489	1.471	0.626	0.552	0.513		21:30:00	0.779	0.706	0.724	0.311	0.277	0.265		21:30:00	1.409	1.412	1.406	0.659	0.56	0.598		21:30:00.000	0.846	0.739	0.715	0.322	0.277	0.276		21:30:00	1.395	1.433	1.436	0.214	0.202	0.197
21:45:00	1.439	1.437	1.442	0.675	0.669	0.631		21:45:00	1.413	1.491	1.472	0.638	0.563	0.524		21:45:00	0.793	0.717	0.736	0.317	0.28	0.268		21:45:00	1.409	1.412	1.405	0.667	0.574	0.612		21:45:00.000	0.862	0.752	0.726	0.328	0.281	0.28		21:45:00	1.397	1.436	1.44	0.216	0.203	0.197
22:00:00	1.439	1.437	1.443	0.693	0.678	0.637		22:00:00	1.413	1.492	1.473	0.648	0.574	0.536		22:00:00	0.809	0.729	0.749	0.322	0.284	0.272		22:00:00	1.41	1.412	1.406	0.676	0.588	0.627		22:00:00.000	0.878	0.764	0.738	0.334	0.285	0.283		22:00:00	1.399	1.438	1.442	0.217	0.204	0.199
22:15:00	1.439	1.437	1.443	0.709	0.693	0.649		22:15:00	1.412	1.494	1.474	0.658	0.583	0.547		22:15:00	0.824	0.741	0.76	0.328	0.287	0.276		22:15:00	1.409	1.412	1.406	0.683	0.601	0.64		22:15:00.000	0.895	0.775	0.75	0.339	0.289	0.287		22:15:00	1.399	1.44	1.444	0.218	0.205	0.2
22:30:00	1.439	1.438	1.443	0.727	0.7	0.659		22:30:00	1.411	1.496	1.475	0.668	0.595	0.558		22:30:00	0.841	0.754	0.772	0.334	0.292	0.28		22:30:00	1.409	1.411	1.406	0.687	0.616	0.652		22:30:00.000	0.91	0.787	0.763	0.344	0.293	0.292		22:30:00	1.4	1.442	1.446	0.22	0.206	0.201
22:45:00	1.439	1.438	1.443	0.75	0.705	0.661		22:45:00	1.411	1.498	1.475	0.678	0.607	0.568		22:45:00	0.858	0.766	0.784	0.341	0.296	0.283		22:45:00	1.41	1.412	1.406	0.692	0.63	0.664		22:45:00.000	0.927	0.8	0.773	0.35	0.297	0.296		22:45:00	1.4	1.442	1.446	0.221	0.208	0.202
23:00:00	1.44	1.438	1.443	0.768	0.724	0.675		23:00:00	1.411	1.5	1.476	0.688	0.618	0.579		23:00:00	0.874	0.779	0.796	0.347	0.3	0.288		23:00:00	1.41	1.412	1.406	0.697	0.642	0.677		23:00:00.000	0.944	0.812	0.785	0.356	0.301	0.301		23:00:00	1.401	1.444	1.446	0.222	0.209	0.204
23:15:00	1.439	1.438	1.444	0.787	0.749	0.69		23:15:00	1.412	1.501	1.477	0.695	0.628	0.59		23:15:00	0.891	0.791	0.809	0.354	0.304	0.292		23:15:00	1.409	1.412	1.406	0.703	0.654	0.69		23:15:00.000	0.961	0.825	0.797	0.36	0.306	0.305		23:15:00	1.4	1.444	1.447	0.224	0.211	0.205
23:30:00	1.439	1.438	1.443	0.813	0.762	0.699		23:30:00	1.411	1.503	1.477	0.7	0.639	0.601		23:30:00	0.909	0.803	0.821	0.36	0.307	0.296		23:30:00	1.41	1.412	1.406	0.706	0.667	0.702		23:30:00.000	0.977	0.837	0.81	0.365	0.31	0.31		23:30:00	1.401	1.444	1.447	0.225	0.211	0.206
23:45:00	1.439	1.439	1.443	0.827	0.795	0.718		23:45:00	1.411	1.503	1.476	0.704	0.652	0.612		23:45:00	0.926	0.815	0.833	0.367	0.312	0.301		23:45:00	1.41	1.412	1.406	0.709	0.68	0.713		23:45:00.000	0.995	0.848	0.823	0.37	0.315	0.314		23:45:00	1.401	1.444	1.448	0.226	0.212	0.208
24:00:00	1.439	1.438	1.443	0.852	0.811	0.724		24:00:00	1.41	1.506	1.478	0.709	0.663	0.622		24:00:00	0.946	0.826	0.845	0.373	0.317	0.305		24:00:00	1.411	1.412	1.406	0.717	0.691	0.723		24:00:00.000	1.01	0.86	0.836	0.376	0.319	0.319		24:00:00	1.401	1.444	1.448	0.227	0.214	0.209

## Sheet: Fig.9 AUC statistics
SDS-AUC	915	1450	2830-P0	2830-P30	2860-P0	2860-P30			AmpB-AUC	915	1450	2830-P0	2830-P30	2860-P0	2860-P30
Veh_20240410	22.67	21.81	9.241	20.94	9.43	18.2			Veh_20240501	22.96	22.16	11.85	23.13	12.14	18.32
Veh_20230928	22.25	20.33	13.43	20.55	13.73	16.98			Veh_20240503	22.04	20.92	10.88	22.51	10.96	18.19
Veh_20230921	21.96	21.06	11.43	21.42	11.14	17.72			Veh_20240508	23.11	22.11	11.6	23.17	11.67	19.39
SDS_20240410	8.488	6.909	4.505	7.242	4.567	3.902			AmpB_20240501	22.48	18.56	4.858	14.92	6.382	6.688
SDS_20230928	13.1	8.021	6.334	10.02	6.358	3.864			AmpB_20240503	21.45	16.47	3.472	6.444	3.795	4.472
SDS_20230921	13.52	10.54	6.52	13.01	6.363	4.45			AmpB_20240508	22	17.35	3.334	6.882	3.73	4.178
SDS	915	1450	2830-P0	2830-P30	2860-P0	2860-P30			AmpB	915	1450	2830-P0	2830-P30	2860-P0	2860-P30
SDS vs V_20240410	0.374416	0.316781	0.487501	0.345845	0.484305	0.214396			AB vs V_20240501	0.979094	0.837545	0.409958	0.64505	0.5257	0.365066
SDS vs V_20230928	0.588764	0.39454	0.471631	0.487591	0.463074	0.227562			AB vs V_20240503	0.97323	0.787285	0.319118	0.286273	0.346259	0.245849
SDS vs V_20230921	0.615665	0.500475	0.570429	0.607376	0.571185	0.251129			AB vs V_20240508	0.951969	0.784713	0.287414	0.297022	0.319623	0.215472
