# Supplementary material for: Candida albicans’ inorganic phosphate transport and evolutionary adaptation to phosphate scarcity
Source: PLoS Genet. 2024 Aug 13;20(8):e1011156. doi: 10.1371/journal.pgen.1011156 (PMC11343460; doi:10.1371/journal.pgen.1011156)
Supplement: S13 Table — (XLSX) [file pgen.1011156.s014.xlsx]

## Sheet: 0.1mM Pi SC rep #1
0.1Pi SC-pH2_bio replicate #1
Time (h)	WT_915		Pho84-A_2788		Pho89-A_2783		Pho87-A_2777		Fgr2-A_2758
0:00:00.000	0.119	0.117	0.119	0.12	0.117	0.12	0.12	0.12	0.118	0.118
0:15:00.000	0.119	0.125	0.127	0.129	0.125	0.126	0.129	0.128	0.125	0.124
0:30:00.000	0.123	0.131	0.129	0.133	0.128	0.129	0.132	0.13	0.129	0.123
0:45:00.000	0.119	0.128	0.129	0.133	0.126	0.131	0.131	0.129	0.126	0.125
1:00:00.000	0.125	0.125	0.127	0.133	0.127	0.131	0.13	0.127	0.129	0.128
1:15:00.000	0.124	0.129	0.128	0.137	0.129	0.131	0.131	0.129	0.129	0.129
1:30:00.000	0.128	0.132	0.131	0.141	0.131	0.133	0.132	0.131	0.13	0.129
1:45:00.000	0.131	0.135	0.135	0.144	0.133	0.135	0.134	0.134	0.131	0.13
2:00:00.000	0.135	0.139	0.14	0.149	0.135	0.137	0.137	0.137	0.132	0.133
2:15:00.000	0.14	0.144	0.145	0.155	0.137	0.139	0.139	0.139	0.133	0.133
2:30:00.000	0.145	0.15	0.151	0.162	0.139	0.141	0.142	0.143	0.134	0.135
2:45:00.000	0.152	0.156	0.158	0.17	0.141	0.144	0.146	0.146	0.135	0.136
3:00:00.000	0.158	0.163	0.165	0.177	0.145	0.147	0.15	0.15	0.136	0.138
3:15:00.000	0.165	0.17	0.172	0.186	0.147	0.15	0.153	0.154	0.138	0.138
3:30:00.000	0.173	0.178	0.179	0.194	0.15	0.153	0.157	0.157	0.139	0.139
3:45:00.000	0.181	0.187	0.188	0.203	0.153	0.156	0.16	0.161	0.14	0.141
4:00:00.000	0.19	0.197	0.198	0.214	0.156	0.159	0.165	0.165	0.142	0.142
4:15:00.000	0.2	0.207	0.208	0.226	0.159	0.162	0.169	0.169	0.143	0.143
4:30:00.000	0.211	0.218	0.22	0.239	0.162	0.166	0.173	0.173	0.144	0.144
4:45:00.000	0.222	0.23	0.232	0.252	0.165	0.168	0.177	0.178	0.145	0.145
5:00:00.000	0.235	0.243	0.246	0.268	0.168	0.172	0.181	0.182	0.147	0.146
5:15:00.000	0.249	0.257	0.261	0.284	0.172	0.175	0.185	0.187	0.148	0.148
5:30:00.000	0.265	0.273	0.278	0.302	0.175	0.179	0.19	0.191	0.149	0.149
5:45:00.000	0.281	0.29	0.295	0.321	0.178	0.182	0.194	0.196	0.15	0.15
6:00:00.000	0.3	0.308	0.314	0.341	0.182	0.186	0.199	0.2	0.151	0.151
6:15:00.000	0.324	0.327	0.333	0.362	0.185	0.189	0.203	0.205	0.152	0.153
6:30:00.000	0.346	0.347	0.353	0.383	0.188	0.192	0.208	0.209	0.154	0.154
6:45:00.000	0.364	0.371	0.373	0.406	0.191	0.196	0.212	0.214	0.155	0.155
7:00:00.000	0.38	0.391	0.393	0.427	0.194	0.199	0.216	0.218	0.156	0.155
7:15:00.000	0.403	0.405	0.413	0.449	0.198	0.202	0.221	0.223	0.157	0.157
7:30:00.000	0.421	0.423	0.433	0.468	0.201	0.205	0.225	0.227	0.158	0.158
7:45:00.000	0.437	0.442	0.453	0.489	0.204	0.209	0.229	0.232	0.159	0.159
8:00:00.000	0.464	0.46	0.473	0.509	0.207	0.211	0.233	0.236	0.16	0.16
8:15:00.000	0.491	0.478	0.495	0.528	0.21	0.215	0.237	0.241	0.161	0.161
8:30:00.000	0.503	0.495	0.515	0.547	0.213	0.217	0.241	0.245	0.162	0.162
8:45:00.000	0.512	0.512	0.527	0.565	0.216	0.22	0.246	0.25	0.162	0.163
9:00:00.000	0.529	0.529	0.545	0.583	0.219	0.224	0.249	0.254	0.163	0.164
9:15:00.000	0.542	0.546	0.559	0.6	0.222	0.226	0.253	0.258	0.164	0.165
9:30:00.000	0.559	0.561	0.575	0.617	0.224	0.23	0.257	0.262	0.165	0.166
9:45:00.000	0.576	0.576	0.59	0.633	0.227	0.232	0.262	0.267	0.166	0.167
10:00:00.000	0.592	0.592	0.606	0.648	0.23	0.235	0.266	0.27	0.167	0.168
10:15:00.000	0.608	0.605	0.621	0.663	0.233	0.238	0.27	0.274	0.168	0.169
10:30:00.000	0.623	0.62	0.635	0.678	0.236	0.24	0.273	0.278	0.169	0.169
10:45:00.000	0.638	0.633	0.65	0.691	0.238	0.243	0.277	0.282	0.17	0.171
11:00:00.000	0.653	0.646	0.664	0.706	0.241	0.246	0.28	0.286	0.171	0.171
11:15:00.000	0.666	0.658	0.675	0.718	0.244	0.248	0.284	0.29	0.172	0.173
11:30:00.000	0.68	0.671	0.688	0.731	0.246	0.25	0.285	0.293	0.173	0.173
11:45:00.000	0.694	0.681	0.701	0.742	0.248	0.253	0.289	0.296	0.173	0.174
12:00:00.000	0.707	0.694	0.712	0.755	0.252	0.255	0.291	0.3	0.174	0.175
12:15:00.000	0.72	0.703	0.722	0.766	0.253	0.257	0.293	0.303	0.175	0.175
12:30:00.000	0.733	0.715	0.734	0.776	0.255	0.259	0.296	0.306	0.176	0.176
12:45:00.000	0.747	0.726	0.744	0.786	0.258	0.262	0.299	0.309	0.176	0.178
13:00:00.000	0.758	0.734	0.754	0.796	0.26	0.263	0.302	0.312	0.177	0.178
13:15:00.000	0.77	0.744	0.765	0.808	0.262	0.266	0.305	0.316	0.178	0.18
13:30:00.000	0.781	0.753	0.774	0.816	0.264	0.268	0.307	0.318	0.179	0.181
13:45:00.000	0.793	0.762	0.785	0.824	0.266	0.27	0.311	0.321	0.18	0.181
14:00:00.000	0.806	0.77	0.794	0.834	0.268	0.272	0.314	0.324	0.18	0.182
14:15:00.000	0.817	0.779	0.803	0.843	0.27	0.273	0.317	0.327	0.181	0.184
14:30:00.000	0.828	0.787	0.812	0.85	0.272	0.276	0.319	0.33	0.182	0.185
14:45:00.000	0.84	0.795	0.82	0.86	0.274	0.278	0.321	0.333	0.183	0.186
15:00:00.000	0.853	0.802	0.829	0.867	0.276	0.28	0.324	0.336	0.184	0.187
15:15:00.000	0.863	0.81	0.837	0.875	0.278	0.282	0.327	0.339	0.184	0.188
15:30:00.000	0.874	0.818	0.844	0.881	0.279	0.283	0.329	0.341	0.186	0.189
15:45:00.000	0.885	0.825	0.852	0.891	0.282	0.285	0.331	0.344	0.187	0.19
16:00:00.000	0.895	0.832	0.859	0.897	0.284	0.287	0.335	0.347	0.187	0.19
16:15:00.000	0.905	0.838	0.867	0.905	0.285	0.288	0.337	0.35	0.188	0.192
16:30:00.000	0.916	0.845	0.873	0.912	0.287	0.29	0.339	0.352	0.189	0.192
16:45:00.000	0.926	0.851	0.881	0.919	0.289	0.291	0.342	0.355	0.19	0.194
17:00:00.000	0.936	0.858	0.887	0.925	0.29	0.293	0.344	0.358	0.191	0.195
17:15:00.000	0.945	0.864	0.894	0.93	0.292	0.295	0.347	0.361	0.191	0.196
17:30:00.000	0.955	0.87	0.901	0.936	0.294	0.296	0.349	0.363	0.192	0.196
17:45:00.000	0.966	0.876	0.907	0.943	0.296	0.298	0.352	0.365	0.193	0.198
18:00:00.000	0.974	0.882	0.914	0.949	0.298	0.3	0.354	0.368	0.194	0.199
18:15:00.000	0.984	0.887	0.921	0.955	0.299	0.301	0.357	0.371	0.195	0.2
18:30:00.000	0.994	0.893	0.927	0.96	0.301	0.303	0.359	0.374	0.196	0.2
18:45:00.000	1.003	0.899	0.933	0.966	0.302	0.305	0.362	0.376	0.196	0.202
19:00:00.000	1.013	0.904	0.939	0.971	0.304	0.306	0.364	0.378	0.197	0.202
19:15:00.000	1.021	0.91	0.946	0.976	0.306	0.308	0.367	0.38	0.198	0.202
19:30:00.000	1.03	0.914	0.951	0.982	0.307	0.309	0.369	0.383	0.198	0.203
19:45:00.000	1.039	0.92	0.956	0.988	0.309	0.311	0.372	0.386	0.199	0.204
20:00:00.000	1.047	0.924	0.963	0.992	0.311	0.311	0.375	0.388	0.2	0.204
0.1Pi SC-pH3_bio replicate #1
Time (h)	WT_915		Pho84-A_2788		Pho89-A_2783		Pho87-A_2777		Fgr2-A_2758
0:00:00	0.114	0.114	0.115	0.113	0.112	0.117	0.113	0.115	0.11	0.109
0:15:00	0.12	0.122	0.125	0.12	0.122	0.123	0.12	0.123	0.12	0.118
0:30:00	0.119	0.119	0.128	0.122	0.124	0.125	0.125	0.127	0.123	0.118
0:45:00	0.121	0.121	0.124	0.122	0.126	0.125	0.127	0.128	0.124	0.12
1:00:00	0.124	0.125	0.126	0.124	0.127	0.126	0.128	0.129	0.125	0.121
1:15:00	0.126	0.128	0.13	0.125	0.124	0.128	0.126	0.129	0.124	0.121
1:30:00	0.13	0.131	0.135	0.129	0.126	0.13	0.127	0.131	0.125	0.122
1:45:00	0.134	0.136	0.139	0.134	0.129	0.133	0.129	0.133	0.125	0.123
2:00:00	0.138	0.142	0.145	0.14	0.131	0.136	0.131	0.136	0.126	0.123
2:15:00	0.146	0.15	0.154	0.147	0.133	0.142	0.134	0.139	0.127	0.123
2:30:00	0.155	0.159	0.164	0.157	0.135	0.148	0.137	0.142	0.128	0.125
2:45:00	0.165	0.169	0.175	0.168	0.139	0.155	0.141	0.146	0.128	0.126
3:00:00	0.176	0.18	0.188	0.18	0.141	0.155	0.145	0.15	0.129	0.126
3:15:00	0.19	0.195	0.203	0.194	0.144	0.161	0.15	0.155	0.13	0.127
3:30:00	0.204	0.21	0.22	0.208	0.147	0.166	0.154	0.159	0.131	0.128
3:45:00	0.221	0.227	0.238	0.224	0.15	0.169	0.164	0.166	0.132	0.129
4:00:00	0.237	0.244	0.256	0.241	0.154	0.169	0.17	0.172	0.132	0.129
4:15:00	0.254	0.263	0.275	0.258	0.157	0.172	0.177	0.178	0.134	0.13
4:30:00	0.272	0.282	0.295	0.276	0.16	0.175	0.184	0.186	0.135	0.131
4:45:00	0.29	0.3	0.316	0.294	0.163	0.176	0.192	0.192	0.135	0.132
5:00:00	0.309	0.319	0.337	0.312	0.168	0.179	0.201	0.201	0.136	0.133
5:15:00	0.329	0.339	0.356	0.332	0.172	0.183	0.209	0.209	0.138	0.134
5:30:00	0.35	0.358	0.373	0.349	0.174	0.181	0.219	0.218	0.139	0.135
5:45:00	0.367	0.378	0.394	0.368	0.176	0.183	0.228	0.225	0.139	0.136
6:00:00	0.401	0.397	0.418	0.386	0.179	0.187	0.237	0.234	0.141	0.136
6:15:00	0.418	0.417	0.437	0.404	0.181	0.19	0.243	0.241	0.141	0.137
6:30:00	0.437	0.436	0.459	0.423	0.183	0.192	0.25	0.249	0.142	0.138
6:45:00	0.456	0.455	0.481	0.442	0.187	0.195	0.258	0.256	0.143	0.139
7:00:00	0.474	0.474	0.504	0.459	0.19	0.197	0.266	0.264	0.144	0.14
7:15:00	0.493	0.493	0.525	0.477	0.192	0.2	0.274	0.272	0.145	0.141
7:30:00	0.511	0.512	0.545	0.495	0.195	0.204	0.287	0.281	0.146	0.141
7:45:00	0.528	0.529	0.565	0.513	0.198	0.207	0.292	0.288	0.147	0.142
8:00:00	0.544	0.548	0.583	0.531	0.201	0.208	0.304	0.295	0.148	0.143
8:15:00	0.56	0.566	0.601	0.548	0.204	0.211	0.307	0.305	0.149	0.144
8:30:00	0.576	0.583	0.618	0.566	0.207	0.215	0.322	0.311	0.15	0.145
8:45:00	0.591	0.599	0.634	0.582	0.21	0.219	0.325	0.318	0.151	0.146
9:00:00	0.606	0.615	0.65	0.599	0.213	0.221	0.333	0.325	0.152	0.147
9:15:00	0.62	0.629	0.665	0.614	0.216	0.225	0.346	0.328	0.153	0.148
9:30:00	0.634	0.645	0.678	0.63	0.219	0.231	0.346	0.339	0.155	0.149
9:45:00	0.647	0.658	0.691	0.644	0.221	0.234	0.356	0.343	0.155	0.15
10:00:00	0.66	0.672	0.703	0.657	0.224	0.237	0.367	0.347	0.156	0.15
10:15:00	0.672	0.684	0.715	0.671	0.227	0.242	0.371	0.356	0.157	0.151
10:30:00	0.685	0.696	0.727	0.684	0.23	0.243	0.376	0.359	0.158	0.152
10:45:00	0.697	0.709	0.739	0.696	0.232	0.251	0.385	0.366	0.159	0.153
11:00:00	0.708	0.72	0.75	0.707	0.236	0.254	0.395	0.373	0.16	0.154
11:15:00	0.72	0.731	0.761	0.719	0.238	0.258	0.397	0.378	0.162	0.155
11:30:00	0.732	0.742	0.772	0.73	0.241	0.262	0.406	0.387	0.162	0.156
11:45:00	0.743	0.751	0.783	0.741	0.244	0.263	0.407	0.393	0.163	0.157
12:00:00	0.752	0.76	0.793	0.752	0.246	0.27	0.42	0.402	0.164	0.157
12:15:00	0.762	0.769	0.803	0.761	0.249	0.276	0.426	0.412	0.165	0.158
12:30:00	0.771	0.778	0.812	0.771	0.252	0.28	0.43	0.419	0.166	0.159
12:45:00	0.78	0.788	0.822	0.78	0.255	0.282	0.438	0.424	0.168	0.16
13:00:00	0.788	0.795	0.83	0.789	0.257	0.285	0.447	0.433	0.169	0.161
13:15:00	0.797	0.804	0.838	0.797	0.259	0.291	0.453	0.439	0.169	0.162
13:30:00	0.805	0.812	0.846	0.805	0.262	0.298	0.459	0.446	0.17	0.163
13:45:00	0.813	0.82	0.853	0.814	0.265	0.304	0.464	0.454	0.172	0.164
14:00:00	0.821	0.828	0.859	0.821	0.267	0.308	0.469	0.464	0.172	0.164
14:15:00	0.828	0.835	0.866	0.829	0.27	0.312	0.474	0.475	0.174	0.166
14:30:00	0.834	0.841	0.872	0.838	0.272	0.313	0.48	0.484	0.175	0.166
14:45:00	0.841	0.849	0.88	0.844	0.275	0.32	0.486	0.492	0.176	0.167
15:00:00	0.847	0.856	0.886	0.851	0.277	0.322	0.492	0.499	0.177	0.168
15:15:00	0.853	0.861	0.892	0.858	0.279	0.327	0.497	0.505	0.178	0.169
15:30:00	0.859	0.868	0.898	0.864	0.282	0.329	0.501	0.511	0.179	0.17
15:45:00	0.865	0.873	0.903	0.869	0.283	0.332	0.504	0.514	0.18	0.171
16:00:00	0.871	0.878	0.909	0.876	0.287	0.335	0.508	0.518	0.181	0.172
16:15:00	0.875	0.885	0.915	0.882	0.289	0.338	0.51	0.519	0.182	0.173
16:30:00	0.88	0.889	0.92	0.888	0.291	0.341	0.513	0.52	0.183	0.174
16:45:00	0.886	0.896	0.926	0.894	0.293	0.342	0.516	0.522	0.184	0.175
17:00:00	0.891	0.901	0.931	0.9	0.297	0.345	0.519	0.524	0.184	0.176
17:15:00	0.896	0.906	0.936	0.905	0.297	0.348	0.524	0.527	0.186	0.177
17:30:00	0.901	0.912	0.943	0.91	0.3	0.349	0.529	0.531	0.187	0.178
17:45:00	0.906	0.917	0.947	0.915	0.302	0.352	0.535	0.534	0.188	0.179
18:00:00	0.91	0.921	0.952	0.921	0.304	0.353	0.541	0.539	0.189	0.18
18:15:00	0.916	0.927	0.957	0.927	0.307	0.355	0.547	0.543	0.19	0.181
18:30:00	0.919	0.932	0.961	0.931	0.31	0.358	0.552	0.549	0.191	0.182
18:45:00	0.923	0.936	0.966	0.937	0.312	0.36	0.558	0.555	0.192	0.183
19:00:00	0.928	0.943	0.97	0.941	0.314	0.361	0.565	0.56	0.193	0.184
19:15:00	0.931	0.946	0.975	0.946	0.317	0.362	0.57	0.564	0.194	0.185
19:30:00	0.937	0.951	0.979	0.951	0.318	0.366	0.575	0.57	0.195	0.186
19:45:00	0.94	0.956	0.984	0.955	0.321	0.368	0.578	0.576	0.197	0.187
20:00:00	0.944	0.96	0.989	0.959	0.323	0.369	0.581	0.581	0.198	0.188
0.1Pi SC-pH4_bio replicate #1
Time (h)	WT_915		Pho84-A_2788		Pho89-A_2783		Pho87-A_2777		Fgr2-A_2758
0:00:00.000	0.112	0.114	0.115	0.118	0.111	0.114	0.112	0.11	0.109	0.112
0:15:00.000	0.121	0.121	0.12	0.122	0.125	0.117	0.116	0.112	0.112	0.112
0:30:00.000	0.118	0.119	0.12	0.123	0.124	0.117	0.117	0.112	0.111	0.113
0:45:00.000	0.122	0.122	0.122	0.124	0.124	0.118	0.119	0.113	0.112	0.115
1:00:00.000	0.125	0.124	0.123	0.126	0.126	0.119	0.121	0.115	0.113	0.115
1:15:00.000	0.126	0.129	0.127	0.129	0.124	0.122	0.123	0.117	0.113	0.116
1:30:00.000	0.132	0.132	0.129	0.133	0.126	0.123	0.124	0.118	0.114	0.117
1:45:00.000	0.136	0.136	0.134	0.139	0.128	0.126	0.127	0.119	0.115	0.117
2:00:00.000	0.142	0.143	0.141	0.146	0.131	0.128	0.127	0.121	0.115	0.117
2:15:00.000	0.15	0.149	0.15	0.155	0.136	0.13	0.131	0.123	0.116	0.118
2:30:00.000	0.163	0.159	0.161	0.166	0.138	0.135	0.134	0.126	0.116	0.119
2:45:00.000	0.174	0.172	0.173	0.178	0.14	0.138	0.138	0.127	0.117	0.12
3:00:00.000	0.187	0.185	0.187	0.193	0.144	0.139	0.142	0.13	0.118	0.12
3:15:00.000	0.202	0.199	0.203	0.209	0.147	0.141	0.149	0.132	0.119	0.121
3:30:00.000	0.22	0.214	0.22	0.227	0.151	0.143	0.16	0.135	0.12	0.121
3:45:00.000	0.238	0.235	0.238	0.246	0.153	0.146	0.166	0.14	0.121	0.122
4:00:00.000	0.252	0.249	0.256	0.266	0.157	0.148	0.171	0.144	0.121	0.122
4:15:00.000	0.272	0.272	0.275	0.285	0.16	0.152	0.18	0.149	0.122	0.123
4:30:00.000	0.3	0.295	0.293	0.303	0.162	0.155	0.186	0.154	0.123	0.124
4:45:00.000	0.318	0.31	0.317	0.327	0.162	0.158	0.192	0.159	0.124	0.125
5:00:00.000	0.33	0.327	0.341	0.343	0.166	0.162	0.199	0.164	0.124	0.126
5:15:00.000	0.345	0.344	0.352	0.365	0.172	0.163	0.205	0.169	0.125	0.126
5:30:00.000	0.365	0.365	0.367	0.38	0.17	0.168	0.218	0.173	0.126	0.127
5:45:00.000	0.384	0.386	0.391	0.397	0.179	0.172	0.223	0.178	0.127	0.127
6:00:00.000	0.403	0.406	0.409	0.416	0.179	0.175	0.231	0.184	0.128	0.128
6:15:00.000	0.423	0.425	0.428	0.435	0.186	0.177	0.237	0.193	0.129	0.129
6:30:00.000	0.441	0.444	0.446	0.453	0.195	0.182	0.241	0.2	0.129	0.13
6:45:00.000	0.46	0.462	0.464	0.471	0.197	0.184	0.248	0.204	0.13	0.13
7:00:00.000	0.478	0.481	0.483	0.49	0.206	0.187	0.256	0.212	0.131	0.131
7:15:00.000	0.497	0.499	0.5	0.508	0.208	0.191	0.264	0.217	0.132	0.132
7:30:00.000	0.515	0.517	0.518	0.525	0.211	0.193	0.274	0.222	0.132	0.132
7:45:00.000	0.533	0.535	0.536	0.543	0.216	0.196	0.283	0.23	0.133	0.133
8:00:00.000	0.55	0.552	0.553	0.561	0.218	0.198	0.287	0.238	0.134	0.134
8:15:00.000	0.567	0.57	0.57	0.578	0.223	0.2	0.295	0.248	0.135	0.134
8:30:00.000	0.583	0.586	0.587	0.595	0.226	0.206	0.303	0.265	0.136	0.135
8:45:00.000	0.6	0.602	0.604	0.611	0.227	0.207	0.304	0.273	0.136	0.136
9:00:00.000	0.616	0.617	0.62	0.627	0.234	0.206	0.307	0.28	0.138	0.136
9:15:00.000	0.631	0.632	0.635	0.642	0.232	0.21	0.311	0.284	0.138	0.137
9:30:00.000	0.645	0.646	0.651	0.657	0.236	0.215	0.317	0.289	0.139	0.137
9:45:00.000	0.659	0.66	0.665	0.672	0.243	0.216	0.315	0.289	0.14	0.138
10:00:00.000	0.672	0.674	0.679	0.686	0.24	0.217	0.313	0.294	0.14	0.139
10:15:00.000	0.685	0.686	0.692	0.699	0.244	0.221	0.322	0.295	0.141	0.14
10:30:00.000	0.697	0.697	0.705	0.713	0.251	0.222	0.328	0.304	0.142	0.14
10:45:00.000	0.709	0.71	0.718	0.724	0.25	0.221	0.338	0.307	0.143	0.14
11:00:00.000	0.72	0.72	0.73	0.737	0.25	0.227	0.345	0.31	0.143	0.141
11:15:00.000	0.731	0.731	0.742	0.749	0.256	0.229	0.354	0.312	0.144	0.142
11:30:00.000	0.741	0.741	0.754	0.76	0.257	0.229	0.385	0.315	0.145	0.142
11:45:00.000	0.752	0.75	0.765	0.772	0.257	0.235	0.385	0.318	0.146	0.143
12:00:00.000	0.761	0.759	0.776	0.782	0.266	0.239	0.377	0.322	0.146	0.144
12:15:00.000	0.77	0.769	0.786	0.793	0.259	0.243	0.372	0.326	0.148	0.145
12:30:00.000	0.778	0.777	0.797	0.803	0.269	0.246	0.41	0.331	0.148	0.145
12:45:00.000	0.788	0.787	0.808	0.814	0.264	0.248	0.409	0.337	0.149	0.147
13:00:00.000	0.795	0.793	0.818	0.824	0.273	0.254	0.416	0.344	0.15	0.147
13:15:00.000	0.804	0.802	0.827	0.833	0.269	0.255	0.412	0.352	0.151	0.148
13:30:00.000	0.812	0.81	0.836	0.843	0.271	0.262	0.382	0.361	0.151	0.148
13:45:00.000	0.819	0.817	0.845	0.852	0.28	0.265	0.403	0.371	0.152	0.149
14:00:00.000	0.825	0.823	0.853	0.86	0.277	0.268	0.433	0.381	0.153	0.149
14:15:00.000	0.832	0.83	0.862	0.87	0.277	0.271	0.446	0.391	0.154	0.15
14:30:00.000	0.838	0.836	0.869	0.878	0.279	0.274	0.452	0.4	0.154	0.151
14:45:00.000	0.844	0.843	0.876	0.885	0.284	0.277	0.447	0.407	0.155	0.152
15:00:00.000	0.85	0.848	0.883	0.893	0.289	0.278	0.435	0.413	0.156	0.152
15:15:00.000	0.856	0.855	0.89	0.9	0.291	0.28	0.416	0.418	0.157	0.153
15:30:00.000	0.862	0.861	0.897	0.907	0.291	0.279	0.434	0.422	0.158	0.154
15:45:00.000	0.868	0.867	0.903	0.912	0.291	0.281	0.486	0.425	0.158	0.155
16:00:00.000	0.874	0.873	0.909	0.919	0.292	0.279	0.467	0.429	0.159	0.156
16:15:00.000	0.88	0.877	0.915	0.925	0.292	0.281	0.448	0.431	0.16	0.156
16:30:00.000	0.885	0.883	0.922	0.93	0.294	0.282	0.461	0.433	0.161	0.157
16:45:00.000	0.89	0.888	0.927	0.936	0.296	0.285	0.458	0.436	0.162	0.158
17:00:00.000	0.895	0.893	0.933	0.942	0.299	0.284	0.463	0.438	0.163	0.158
17:15:00.000	0.9	0.898	0.939	0.948	0.301	0.287	0.468	0.439	0.164	0.159
17:30:00.000	0.905	0.902	0.944	0.954	0.304	0.288	0.474	0.441	0.165	0.159
17:45:00.000	0.909	0.907	0.95	0.959	0.307	0.29	0.511	0.442	0.166	0.16
18:00:00.000	0.914	0.912	0.955	0.964	0.309	0.294	0.52	0.444	0.167	0.161
18:15:00.000	0.919	0.917	0.96	0.968	0.312	0.294	0.484	0.446	0.168	0.162
18:30:00.000	0.923	0.922	0.965	0.974	0.315	0.296	0.476	0.448	0.169	0.163
18:45:00.000	0.928	0.925	0.97	0.979	0.317	0.296	0.481	0.452	0.169	0.163
19:00:00.000	0.932	0.931	0.975	0.985	0.32	0.297	0.552	0.454	0.17	0.164
19:15:00.000	0.936	0.934	0.98	0.989	0.322	0.297	0.571	0.458	0.171	0.166
19:30:00.000	0.942	0.938	0.986	0.994	0.324	0.296	0.562	0.462	0.172	0.166
19:45:00.000	0.945	0.942	0.991	0.998	0.325	0.291	0.553	0.466	0.172	0.167
20:00:00.000	0.949	0.946	0.996	1.003	0.327	0.288	0.559	0.47	0.173	0.168
0.1Pi SC-pH5_bio replicate #1
Time (h)	WT_915		Pho84-A_2788		Pho89-A_2783		Pho87-A_2777		Fgr2-A_2758
0:00:00.000	0.114	0.115	0.12	0.113	0.106	0.109	0.113	0.105	0.112	0.111
0:15:00.000	0.122	0.124	0.126	0.117	0.114	0.115	0.112	0.102	0.112	0.111
0:30:00.000	0.123	0.127	0.125	0.118	0.113	0.114	0.113	0.103	0.115	0.112
0:45:00.000	0.126	0.125	0.127	0.119	0.115	0.114	0.114	0.104	0.116	0.112
1:00:00.000	0.13	0.129	0.13	0.122	0.118	0.115	0.115	0.104	0.117	0.113
1:15:00.000	0.134	0.133	0.133	0.126	0.123	0.119	0.117	0.106	0.118	0.114
1:30:00.000	0.14	0.137	0.139	0.13	0.124	0.122	0.119	0.107	0.119	0.115
1:45:00.000	0.146	0.143	0.147	0.138	0.125	0.125	0.121	0.108	0.119	0.116
2:00:00.000	0.156	0.149	0.157	0.146	0.128	0.128	0.123	0.109	0.12	0.116
2:15:00.000	0.166	0.156	0.166	0.153	0.133	0.129	0.124	0.111	0.12	0.117
2:30:00.000	0.177	0.166	0.178	0.163	0.136	0.131	0.128	0.115	0.122	0.118
2:45:00.000	0.19	0.176	0.193	0.174	0.141	0.136	0.133	0.117	0.123	0.119
3:00:00.000	0.202	0.189	0.207	0.19	0.145	0.139	0.137	0.119	0.123	0.12
3:15:00.000	0.216	0.204	0.224	0.205	0.149	0.143	0.141	0.12	0.125	0.121
3:30:00.000	0.23	0.22	0.243	0.219	0.151	0.145	0.145	0.122	0.125	0.122
3:45:00.000	0.251	0.238	0.259	0.235	0.155	0.149	0.151	0.123	0.126	0.123
4:00:00.000	0.272	0.256	0.283	0.254	0.156	0.154	0.157	0.124	0.127	0.124
4:15:00.000	0.294	0.274	0.305	0.269	0.161	0.158	0.16	0.127	0.128	0.125
4:30:00.000	0.311	0.295	0.329	0.288	0.163	0.161	0.165	0.129	0.129	0.126
4:45:00.000	0.327	0.319	0.347	0.314	0.165	0.163	0.167	0.132	0.129	0.127
5:00:00.000	0.35	0.341	0.364	0.336	0.167	0.168	0.171	0.134	0.13	0.128
5:15:00.000	0.369	0.362	0.384	0.359	0.17	0.174	0.173	0.138	0.131	0.13
5:30:00.000	0.387	0.38	0.414	0.367	0.17	0.177	0.177	0.14	0.132	0.131
5:45:00.000	0.406	0.395	0.435	0.372	0.173	0.178	0.182	0.143	0.133	0.132
6:00:00.000	0.419	0.406	0.454	0.388	0.175	0.183	0.187	0.146	0.134	0.133
6:15:00.000	0.431	0.424	0.472	0.416	0.178	0.185	0.188	0.149	0.135	0.134
6:30:00.000	0.445	0.442	0.488	0.433	0.189	0.188	0.19	0.153	0.136	0.135
6:45:00.000	0.461	0.46	0.504	0.439	0.19	0.191	0.191	0.157	0.137	0.136
7:00:00.000	0.477	0.476	0.519	0.447	0.197	0.194	0.192	0.16	0.138	0.137
7:15:00.000	0.494	0.493	0.533	0.46	0.201	0.194	0.198	0.165	0.139	0.138
7:30:00.000	0.511	0.51	0.548	0.474	0.203	0.195	0.203	0.17	0.139	0.139
7:45:00.000	0.529	0.526	0.563	0.489	0.206	0.196	0.209	0.175	0.141	0.14
8:00:00.000	0.545	0.543	0.577	0.504	0.208	0.196	0.214	0.18	0.142	0.14
8:15:00.000	0.562	0.558	0.591	0.52	0.21	0.198	0.22	0.186	0.143	0.141
8:30:00.000	0.579	0.574	0.606	0.534	0.217	0.201	0.225	0.193	0.145	0.141
8:45:00.000	0.594	0.588	0.622	0.55	0.221	0.203	0.229	0.199	0.146	0.141
9:00:00.000	0.611	0.603	0.64	0.57	0.228	0.207	0.232	0.205	0.147	0.142
9:15:00.000	0.629	0.617	0.661	0.589	0.234	0.21	0.238	0.21	0.148	0.143
9:30:00.000	0.648	0.631	0.678	0.601	0.241	0.214	0.242	0.218	0.149	0.144
9:45:00.000	0.665	0.645	0.691	0.61	0.247	0.217	0.248	0.222	0.15	0.145
10:00:00.000	0.682	0.656	0.704	0.616	0.254	0.22	0.252	0.227	0.152	0.146
10:15:00.000	0.699	0.669	0.718	0.627	0.261	0.224	0.257	0.231	0.153	0.147
10:30:00.000	0.715	0.681	0.729	0.639	0.259	0.229	0.263	0.234	0.153	0.148
10:45:00.000	0.731	0.693	0.74	0.654	0.265	0.232	0.269	0.237	0.153	0.149
11:00:00.000	0.743	0.704	0.752	0.675	0.269	0.236	0.274	0.239	0.153	0.15
11:15:00.000	0.75	0.715	0.76	0.687	0.265	0.24	0.28	0.241	0.154	0.151
11:30:00.000	0.755	0.727	0.771	0.692	0.263	0.244	0.286	0.243	0.155	0.153
11:45:00.000	0.76	0.736	0.783	0.705	0.259	0.248	0.293	0.245	0.155	0.154
12:00:00.000	0.764	0.746	0.791	0.725	0.256	0.251	0.299	0.246	0.155	0.155
12:15:00.000	0.772	0.756	0.8	0.738	0.255	0.256	0.306	0.248	0.156	0.156
12:30:00.000	0.779	0.765	0.812	0.746	0.253	0.258	0.309	0.249	0.157	0.156
12:45:00.000	0.787	0.774	0.824	0.753	0.251	0.265	0.317	0.25	0.158	0.157
13:00:00.000	0.793	0.782	0.831	0.762	0.254	0.267	0.321	0.251	0.158	0.158
13:15:00.000	0.801	0.79	0.841	0.773	0.253	0.273	0.325	0.252	0.159	0.158
13:30:00.000	0.809	0.798	0.85	0.777	0.26	0.278	0.329	0.253	0.159	0.159
13:45:00.000	0.816	0.806	0.859	0.781	0.263	0.28	0.335	0.255	0.16	0.16
14:00:00.000	0.823	0.813	0.866	0.785	0.261	0.282	0.337	0.256	0.16	0.16
14:15:00.000	0.83	0.821	0.875	0.792	0.261	0.286	0.341	0.258	0.16	0.161
14:30:00.000	0.837	0.828	0.882	0.799	0.263	0.289	0.343	0.26	0.161	0.161
14:45:00.000	0.844	0.834	0.889	0.808	0.275	0.292	0.351	0.261	0.161	0.162
15:00:00.000	0.85	0.84	0.897	0.817	0.288	0.295	0.355	0.263	0.162	0.163
15:15:00.000	0.858	0.847	0.902	0.826	0.292	0.298	0.356	0.265	0.162	0.163
15:30:00.000	0.864	0.853	0.909	0.835	0.297	0.301	0.36	0.266	0.162	0.164
15:45:00.000	0.871	0.859	0.915	0.843	0.304	0.305	0.364	0.267	0.163	0.165
16:00:00.000	0.879	0.865	0.922	0.852	0.3	0.308	0.366	0.268	0.164	0.165
16:15:00.000	0.887	0.871	0.928	0.859	0.301	0.31	0.371	0.27	0.164	0.165
16:30:00.000	0.894	0.876	0.934	0.865	0.303	0.312	0.372	0.271	0.164	0.165
16:45:00.000	0.901	0.881	0.94	0.873	0.302	0.314	0.376	0.273	0.165	0.166
17:00:00.000	0.907	0.886	0.946	0.878	0.307	0.317	0.378	0.274	0.165	0.166
17:15:00.000	0.915	0.891	0.952	0.885	0.309	0.32	0.381	0.275	0.166	0.166
17:30:00.000	0.922	0.896	0.957	0.89	0.311	0.322	0.381	0.277	0.166	0.167
17:45:00.000	0.929	0.903	0.962	0.896	0.311	0.325	0.381	0.277	0.166	0.166
18:00:00.000	0.935	0.907	0.968	0.901	0.317	0.326	0.383	0.278	0.167	0.167
18:15:00.000	0.941	0.912	0.973	0.907	0.318	0.329	0.386	0.279	0.167	0.168
18:30:00.000	0.946	0.917	0.977	0.912	0.319	0.332	0.389	0.281	0.168	0.168
18:45:00.000	0.951	0.921	0.983	0.917	0.324	0.334	0.39	0.281	0.168	0.168
19:00:00.000	0.956	0.926	0.989	0.922	0.328	0.337	0.393	0.282	0.169	0.168
19:15:00.000	0.961	0.931	0.994	0.927	0.331	0.339	0.394	0.283	0.169	0.169
19:30:00.000	0.966	0.936	0.999	0.932	0.331	0.341	0.397	0.285	0.17	0.17
19:45:00.000	0.97	0.939	1.004	0.938	0.333	0.343	0.399	0.285	0.17	0.17
20:00:00.000	0.975	0.944	1.008	0.942	0.337	0.344	0.401	0.286	0.171	0.172
0.1Pi SC-pH6_bio replicate #1
Time (h)	WT_915		Pho84-A_2788		Pho89-A_2783		Pho87-A_2777		Fgr2-A_2758
0:00:00.000	0.126	0.116	0.107	0.112	0.113	0.108	0.11	0.109	0.114	0.112
0:15:00.000	0.128	0.12	0.111	0.114	0.116	0.111	0.113	0.112	0.116	0.112
0:30:00.000	0.128	0.125	0.113	0.116	0.119	0.111	0.113	0.113	0.117	0.117
0:45:00.000	0.127	0.124	0.116	0.119	0.122	0.113	0.115	0.116	0.118	0.119
1:00:00.000	0.131	0.126	0.119	0.121	0.123	0.114	0.116	0.118	0.119	0.121
1:15:00.000	0.131	0.131	0.121	0.123	0.121	0.115	0.118	0.119	0.121	0.123
1:30:00.000	0.136	0.135	0.123	0.125	0.122	0.117	0.12	0.121	0.122	0.125
1:45:00.000	0.139	0.138	0.127	0.13	0.125	0.119	0.122	0.123	0.124	0.126
2:00:00.000	0.145	0.146	0.132	0.135	0.128	0.122	0.124	0.126	0.125	0.128
2:15:00.000	0.151	0.152	0.138	0.141	0.131	0.125	0.127	0.128	0.127	0.13
2:30:00.000	0.159	0.161	0.146	0.148	0.136	0.13	0.13	0.131	0.13	0.131
2:45:00.000	0.168	0.172	0.155	0.156	0.141	0.134	0.133	0.134	0.133	0.133
3:00:00.000	0.179	0.183	0.166	0.166	0.147	0.14	0.136	0.137	0.134	0.134
3:15:00.000	0.191	0.198	0.178	0.177	0.154	0.146	0.138	0.14	0.135	0.136
3:30:00.000	0.206	0.212	0.192	0.191	0.161	0.153	0.141	0.144	0.136	0.138
3:45:00.000	0.22	0.228	0.207	0.206	0.17	0.162	0.145	0.148	0.138	0.14
4:00:00.000	0.236	0.246	0.223	0.221	0.181	0.171	0.148	0.151	0.14	0.142
4:15:00.000	0.251	0.264	0.24	0.237	0.193	0.183	0.152	0.157	0.142	0.145
4:30:00.000	0.272	0.284	0.258	0.255	0.205	0.194	0.156	0.161	0.144	0.147
4:45:00.000	0.291	0.3	0.275	0.273	0.22	0.207	0.16	0.165	0.146	0.149
5:00:00.000	0.31	0.319	0.294	0.291	0.234	0.221	0.165	0.169	0.149	0.152
5:15:00.000	0.33	0.339	0.313	0.309	0.25	0.235	0.17	0.172	0.151	0.154
5:30:00.000	0.347	0.356	0.33	0.326	0.265	0.251	0.174	0.177	0.154	0.156
5:45:00.000	0.367	0.375	0.35	0.345	0.282	0.265	0.178	0.181	0.156	0.159
6:00:00.000	0.389	0.395	0.37	0.362	0.299	0.28	0.183	0.186	0.158	0.161
6:15:00.000	0.41	0.417	0.388	0.381	0.317	0.296	0.189	0.191	0.161	0.165
6:30:00.000	0.431	0.438	0.407	0.401	0.332	0.312	0.193	0.195	0.163	0.166
6:45:00.000	0.458	0.463	0.426	0.422	0.35	0.328	0.197	0.2	0.165	0.169
7:00:00.000	0.482	0.482	0.445	0.44	0.366	0.343	0.202	0.205	0.167	0.17
7:15:00.000	0.5	0.502	0.462	0.454	0.384	0.359	0.207	0.21	0.169	0.173
7:30:00.000	0.503	0.522	0.48	0.469	0.404	0.374	0.212	0.215	0.172	0.175
7:45:00.000	0.511	0.534	0.497	0.494	0.426	0.39	0.217	0.221	0.174	0.178
8:00:00.000	0.516	0.543	0.514	0.506	0.456	0.407	0.222	0.226	0.176	0.18
8:15:00.000	0.521	0.548	0.548	0.538	0.485	0.421	0.226	0.231	0.178	0.182
8:30:00.000	0.527	0.549	0.566	0.535	0.505	0.439	0.232	0.236	0.181	0.184
8:45:00.000	0.535	0.56	0.58	0.534	0.521	0.456	0.236	0.241	0.184	0.186
9:00:00.000	0.548	0.574	0.59	0.543	0.541	0.47	0.241	0.247	0.186	0.187
9:15:00.000	0.561	0.588	0.577	0.55	0.561	0.486	0.245	0.251	0.188	0.19
9:30:00.000	0.574	0.601	0.576	0.563	0.578	0.497	0.251	0.256	0.191	0.192
9:45:00.000	0.587	0.614	0.586	0.575	0.596	0.521	0.257	0.262	0.193	0.194
10:00:00.000	0.599	0.627	0.599	0.586	0.605	0.53	0.263	0.267	0.195	0.196
10:15:00.000	0.611	0.639	0.612	0.599	0.612	0.534	0.268	0.272	0.197	0.199
10:30:00.000	0.622	0.652	0.625	0.612	0.613	0.539	0.272	0.278	0.2	0.201
10:45:00.000	0.634	0.664	0.638	0.624	0.581	0.553	0.277	0.282	0.201	0.203
11:00:00.000	0.645	0.675	0.651	0.637	0.595	0.563	0.281	0.287	0.204	0.205
11:15:00.000	0.656	0.687	0.663	0.65	0.611	0.574	0.286	0.292	0.206	0.207
11:30:00.000	0.667	0.698	0.675	0.661	0.63	0.586	0.29	0.295	0.209	0.21
11:45:00.000	0.677	0.709	0.687	0.673	0.625	0.598	0.293	0.299	0.211	0.212
12:00:00.000	0.688	0.719	0.698	0.684	0.637	0.609	0.296	0.304	0.213	0.214
12:15:00.000	0.698	0.728	0.709	0.695	0.647	0.622	0.299	0.308	0.215	0.217
12:30:00.000	0.708	0.738	0.72	0.705	0.657	0.632	0.302	0.311	0.218	0.219
12:45:00.000	0.718	0.748	0.73	0.715	0.671	0.642	0.304	0.315	0.221	0.222
13:00:00.000	0.726	0.756	0.74	0.727	0.68	0.653	0.307	0.319	0.222	0.224
13:15:00.000	0.735	0.765	0.75	0.736	0.691	0.663	0.309	0.321	0.224	0.226
13:30:00.000	0.744	0.775	0.76	0.745	0.702	0.673	0.312	0.325	0.227	0.229
13:45:00.000	0.753	0.783	0.769	0.755	0.712	0.685	0.314	0.329	0.229	0.232
14:00:00.000	0.76	0.791	0.778	0.764	0.722	0.694	0.316	0.331	0.231	0.234
14:15:00.000	0.768	0.8	0.787	0.773	0.733	0.704	0.318	0.334	0.234	0.236
14:30:00.000	0.776	0.807	0.795	0.781	0.743	0.714	0.32	0.336	0.236	0.239
14:45:00.000	0.783	0.815	0.804	0.79	0.751	0.724	0.322	0.339	0.238	0.24
15:00:00.000	0.79	0.822	0.812	0.797	0.761	0.732	0.324	0.341	0.24	0.243
15:15:00.000	0.797	0.83	0.82	0.805	0.77	0.742	0.326	0.344	0.242	0.245
15:30:00.000	0.805	0.837	0.828	0.813	0.78	0.751	0.328	0.346	0.245	0.248
15:45:00.000	0.811	0.844	0.835	0.821	0.787	0.759	0.33	0.349	0.246	0.25
16:00:00.000	0.819	0.852	0.843	0.828	0.796	0.768	0.331	0.351	0.248	0.252
16:15:00.000	0.824	0.858	0.85	0.836	0.804	0.776	0.333	0.353	0.25	0.255
16:30:00.000	0.831	0.864	0.857	0.843	0.812	0.785	0.335	0.355	0.253	0.257
16:45:00.000	0.837	0.871	0.865	0.849	0.82	0.793	0.337	0.357	0.254	0.259
17:00:00.000	0.843	0.877	0.872	0.856	0.827	0.8	0.338	0.359	0.256	0.26
17:15:00.000	0.85	0.883	0.88	0.863	0.835	0.808	0.341	0.361	0.258	0.263
17:30:00.000	0.855	0.889	0.886	0.869	0.843	0.815	0.343	0.363	0.26	0.266
17:45:00.000	0.861	0.894	0.892	0.876	0.85	0.822	0.343	0.365	0.261	0.267
18:00:00.000	0.867	0.9	0.899	0.882	0.858	0.83	0.345	0.366	0.264	0.269
18:15:00.000	0.872	0.906	0.905	0.887	0.865	0.837	0.347	0.367	0.265	0.271
18:30:00.000	0.877	0.911	0.911	0.894	0.872	0.844	0.349	0.369	0.267	0.273
18:45:00.000	0.883	0.916	0.918	0.901	0.879	0.85	0.35	0.371	0.268	0.274
19:00:00.000	0.889	0.922	0.923	0.907	0.886	0.857	0.352	0.373	0.27	0.276
19:15:00.000	0.893	0.926	0.929	0.913	0.892	0.864	0.353	0.374	0.271	0.278
19:30:00.000	0.898	0.932	0.935	0.918	0.899	0.87	0.355	0.377	0.273	0.28
19:45:00.000	0.904	0.936	0.94	0.924	0.905	0.877	0.356	0.378	0.275	0.281
20:00:00.000	0.909	0.941	0.946	0.929	0.911	0.883	0.357	0.379	0.276	0.283
0.1Pi SC-pH7_bio replicate #1
Time (h)	WT_915		Pho84-A_2788		Pho89-A_2783		Pho87-A_2777		Fgr2-A_2758
0:00:00.000	0.115	0.122	0.113	0.116	0.114	0.111	0.103	0.112	0.115	0.107
0:15:00.000	0.117	0.122	0.114	0.125	0.115	0.118	0.1	0.115	0.116	0.105
0:30:00.000	0.119	0.128	0.116	0.128	0.117	0.119	0.102	0.119	0.123	0.11
0:45:00.000	0.122	0.13	0.118	0.129	0.117	0.12	0.105	0.122	0.126	0.117
1:00:00.000	0.124	0.132	0.12	0.13	0.12	0.12	0.11	0.124	0.129	0.12
1:15:00.000	0.127	0.134	0.123	0.133	0.121	0.122	0.111	0.126	0.132	0.123
1:30:00.000	0.131	0.138	0.126	0.137	0.123	0.124	0.114	0.129	0.135	0.125
1:45:00.000	0.135	0.141	0.129	0.141	0.125	0.126	0.116	0.132	0.138	0.128
2:00:00.000	0.141	0.146	0.133	0.146	0.127	0.13	0.119	0.134	0.14	0.131
2:15:00.000	0.146	0.154	0.138	0.15	0.13	0.134	0.121	0.137	0.143	0.134
2:30:00.000	0.153	0.162	0.143	0.156	0.133	0.138	0.123	0.141	0.145	0.138
2:45:00.000	0.161	0.169	0.15	0.164	0.138	0.142	0.125	0.144	0.148	0.142
3:00:00.000	0.169	0.177	0.159	0.172	0.142	0.148	0.128	0.147	0.15	0.145
3:15:00.000	0.179	0.186	0.168	0.183	0.147	0.154	0.131	0.151	0.153	0.147
3:30:00.000	0.19	0.197	0.179	0.194	0.153	0.16	0.133	0.154	0.155	0.148
3:45:00.000	0.203	0.211	0.191	0.207	0.16	0.167	0.136	0.158	0.157	0.149
4:00:00.000	0.217	0.223	0.203	0.22	0.167	0.175	0.138	0.161	0.159	0.15
4:15:00.000	0.232	0.237	0.216	0.235	0.176	0.184	0.141	0.165	0.161	0.152
4:30:00.000	0.248	0.253	0.231	0.251	0.185	0.194	0.143	0.168	0.163	0.153
4:45:00.000	0.263	0.268	0.246	0.267	0.195	0.204	0.146	0.171	0.165	0.155
5:00:00.000	0.279	0.283	0.262	0.282	0.206	0.216	0.149	0.176	0.167	0.157
5:15:00.000	0.296	0.3	0.278	0.298	0.218	0.229	0.151	0.18	0.169	0.159
5:30:00.000	0.312	0.318	0.293	0.314	0.229	0.242	0.155	0.183	0.171	0.161
5:45:00.000	0.332	0.338	0.31	0.331	0.242	0.255	0.156	0.187	0.173	0.164
6:00:00.000	0.354	0.357	0.327	0.347	0.257	0.27	0.159	0.191	0.175	0.167
6:15:00.000	0.381	0.384	0.345	0.364	0.269	0.282	0.162	0.196	0.178	0.17
6:30:00.000	0.403	0.411	0.363	0.381	0.281	0.296	0.165	0.201	0.18	0.173
6:45:00.000	0.427	0.44	0.382	0.396	0.292	0.309	0.167	0.204	0.183	0.175
7:00:00.000	0.452	0.46	0.402	0.412	0.305	0.325	0.171	0.207	0.186	0.178
7:15:00.000	0.467	0.471	0.422	0.429	0.32	0.345	0.174	0.211	0.188	0.18
7:30:00.000	0.49	0.49	0.44	0.443	0.34	0.368	0.175	0.216	0.19	0.184
7:45:00.000	0.512	0.492	0.462	0.462	0.364	0.384	0.178	0.22	0.193	0.188
8:00:00.000	0.505	0.501	0.479	0.479	0.384	0.403	0.181	0.224	0.196	0.191
8:15:00.000	0.519	0.515	0.499	0.501	0.402	0.423	0.183	0.228	0.198	0.194
8:30:00.000	0.53	0.525	0.504	0.507	0.413	0.442	0.187	0.232	0.201	0.199
8:45:00.000	0.538	0.53	0.512	0.525	0.433	0.468	0.188	0.237	0.204	0.202
9:00:00.000	0.548	0.537	0.525	0.529	0.446	0.438	0.19	0.241	0.208	0.204
9:15:00.000	0.555	0.546	0.518	0.535	0.419	0.432	0.192	0.246	0.209	0.208
9:30:00.000	0.564	0.556	0.523	0.548	0.438	0.471	0.194	0.251	0.213	0.213
9:45:00.000	0.571	0.564	0.529	0.562	0.441	0.458	0.197	0.257	0.216	0.216
10:00:00.000	0.579	0.573	0.541	0.573	0.453	0.47	0.199	0.26	0.22	0.22
10:15:00.000	0.586	0.584	0.554	0.586	0.465	0.485	0.201	0.264	0.222	0.226
10:30:00.000	0.593	0.595	0.566	0.598	0.477	0.494	0.204	0.268	0.226	0.228
10:45:00.000	0.597	0.604	0.575	0.61	0.488	0.507	0.206	0.272	0.229	0.231
11:00:00.000	0.607	0.616	0.588	0.622	0.5	0.517	0.208	0.276	0.232	0.235
11:15:00.000	0.619	0.626	0.598	0.633	0.512	0.529	0.212	0.28	0.235	0.239
11:30:00.000	0.63	0.637	0.607	0.644	0.523	0.542	0.215	0.283	0.238	0.241
11:45:00.000	0.641	0.648	0.619	0.655	0.536	0.554	0.217	0.286	0.241	0.246
12:00:00.000	0.651	0.658	0.629	0.666	0.551	0.565	0.219	0.29	0.245	0.249
12:15:00.000	0.66	0.668	0.64	0.678	0.558	0.576	0.221	0.294	0.248	0.251
12:30:00.000	0.671	0.677	0.65	0.688	0.57	0.588	0.224	0.298	0.251	0.253
12:45:00.000	0.681	0.689	0.66	0.698	0.582	0.599	0.227	0.301	0.254	0.256
13:00:00.000	0.691	0.698	0.672	0.709	0.591	0.609	0.23	0.304	0.257	0.258
13:15:00.000	0.7	0.707	0.68	0.719	0.603	0.621	0.232	0.306	0.259	0.26
13:30:00.000	0.71	0.716	0.69	0.727	0.612	0.631	0.234	0.309	0.263	0.263
13:45:00.000	0.719	0.726	0.7	0.738	0.622	0.641	0.236	0.312	0.265	0.266
14:00:00.000	0.728	0.733	0.709	0.747	0.632	0.651	0.238	0.315	0.267	0.269
14:15:00.000	0.736	0.742	0.719	0.756	0.641	0.661	0.24	0.318	0.271	0.271
14:30:00.000	0.744	0.751	0.728	0.765	0.649	0.669	0.243	0.32	0.273	0.273
14:45:00.000	0.752	0.759	0.736	0.773	0.658	0.676	0.245	0.323	0.276	0.276
15:00:00.000	0.761	0.766	0.744	0.782	0.667	0.685	0.248	0.326	0.277	0.279
15:15:00.000	0.768	0.773	0.751	0.79	0.675	0.693	0.25	0.329	0.28	0.28
15:30:00.000	0.776	0.78	0.76	0.798	0.683	0.702	0.252	0.331	0.282	0.281
15:45:00.000	0.783	0.788	0.768	0.805	0.69	0.709	0.254	0.334	0.283	0.283
16:00:00.000	0.791	0.795	0.775	0.813	0.697	0.716	0.256	0.336	0.285	0.284
16:15:00.000	0.797	0.801	0.783	0.821	0.704	0.721	0.258	0.339	0.288	0.286
16:30:00.000	0.803	0.809	0.79	0.828	0.712	0.724	0.26	0.341	0.289	0.288
16:45:00.000	0.811	0.815	0.797	0.835	0.721	0.727	0.262	0.342	0.291	0.29
17:00:00.000	0.817	0.821	0.805	0.842	0.728	0.73	0.264	0.345	0.293	0.292
17:15:00.000	0.823	0.828	0.812	0.849	0.734	0.731	0.266	0.347	0.295	0.294
17:30:00.000	0.83	0.834	0.818	0.856	0.735	0.742	0.268	0.349	0.297	0.296
17:45:00.000	0.836	0.84	0.825	0.863	0.739	0.755	0.271	0.353	0.299	0.297
18:00:00.000	0.842	0.846	0.832	0.869	0.749	0.764	0.272	0.354	0.3	0.301
18:15:00.000	0.848	0.851	0.838	0.876	0.763	0.772	0.274	0.356	0.302	0.301
18:30:00.000	0.855	0.858	0.844	0.882	0.772	0.779	0.275	0.358	0.303	0.303
18:45:00.000	0.859	0.864	0.849	0.889	0.78	0.784	0.276	0.361	0.304	0.304
19:00:00.000	0.865	0.868	0.856	0.895	0.788	0.789	0.278	0.362	0.306	0.306
19:15:00.000	0.87	0.874	0.862	0.9	0.795	0.793	0.28	0.364	0.309	0.309
19:30:00.000	0.876	0.879	0.868	0.906	0.799	0.797	0.282	0.367	0.311	0.311
19:45:00.000	0.882	0.886	0.874	0.911	0.804	0.801	0.282	0.368	0.311	0.312
20:00:00.000	0.887	0.889	0.879	0.917	0.811	0.804	0.284	0.369	0.313	0.316
0.1Pi SC-pH8_bio replicate #1
Time (h)	WT_915		Pho84-A_2788		Pho89-A_2783		Pho87-A_2777		Fgr2-A_2758
0:00:00.000	0.114	0.113	0.108	0.116	0.11	0.116	0.112	0.115	0.107	0.112
0:15:00.000	0.122	0.119	0.112	0.122	0.117	0.131	0.12	0.121	0.105	0.117
0:30:00.000	0.13	0.128	0.12	0.128	0.119	0.125	0.124	0.128	0.11	0.123
0:45:00.000	0.127	0.124	0.122	0.136	0.122	0.132	0.127	0.135	0.117	0.128
1:00:00.000	0.128	0.126	0.125	0.136	0.122	0.131	0.128	0.139	0.12	0.13
1:15:00.000	0.131	0.128	0.127	0.136	0.123	0.134	0.13	0.139	0.123	0.131
1:30:00.000	0.133	0.132	0.128	0.139	0.123	0.136	0.132	0.14	0.125	0.132
1:45:00.000	0.138	0.135	0.13	0.142	0.125	0.138	0.132	0.142	0.128	0.134
2:00:00.000	0.141	0.139	0.132	0.144	0.127	0.141	0.135	0.144	0.131	0.137
2:15:00.000	0.143	0.143	0.135	0.146	0.129	0.141	0.137	0.146	0.134	0.139
2:30:00.000	0.147	0.148	0.138	0.15	0.132	0.143	0.141	0.148	0.138	0.142
2:45:00.000	0.153	0.152	0.141	0.154	0.134	0.145	0.143	0.15	0.142	0.143
3:00:00.000	0.156	0.157	0.145	0.159	0.136	0.148	0.145	0.151	0.145	0.145
3:15:00.000	0.162	0.162	0.15	0.164	0.138	0.149	0.147	0.153	0.147	0.148
3:30:00.000	0.167	0.165	0.153	0.166	0.14	0.151	0.149	0.154	0.148	0.149
3:45:00.000	0.171	0.172	0.157	0.169	0.143	0.154	0.151	0.155	0.149	0.151
4:00:00.000	0.176	0.177	0.161	0.173	0.146	0.156	0.152	0.156	0.15	0.152
4:15:00.000	0.182	0.18	0.164	0.176	0.149	0.159	0.154	0.157	0.152	0.154
4:30:00.000	0.185	0.188	0.168	0.179	0.152	0.161	0.156	0.159	0.153	0.155
4:45:00.000	0.191	0.192	0.172	0.183	0.155	0.164	0.158	0.16	0.155	0.156
5:00:00.000	0.198	0.199	0.178	0.188	0.159	0.167	0.159	0.162	0.157	0.157
5:15:00.000	0.203	0.207	0.183	0.193	0.164	0.172	0.162	0.164	0.159	0.159
5:30:00.000	0.21	0.213	0.188	0.196	0.169	0.176	0.164	0.166	0.161	0.161
5:45:00.000	0.217	0.222	0.194	0.2	0.174	0.183	0.166	0.168	0.164	0.162
6:00:00.000	0.225	0.23	0.197	0.205	0.178	0.188	0.169	0.169	0.167	0.164
6:15:00.000	0.234	0.236	0.201	0.21	0.185	0.195	0.172	0.172	0.17	0.165
6:30:00.000	0.242	0.247	0.205	0.215	0.19	0.196	0.173	0.174	0.173	0.166
6:45:00.000	0.251	0.257	0.21	0.221	0.195	0.201	0.175	0.176	0.175	0.168
7:00:00.000	0.263	0.264	0.216	0.227	0.201	0.206	0.177	0.177	0.178	0.169
7:15:00.000	0.273	0.273	0.222	0.232	0.21	0.212	0.179	0.181	0.18	0.171
7:30:00.000	0.287	0.284	0.23	0.239	0.218	0.217	0.182	0.184	0.184	0.173
7:45:00.000	0.303	0.295	0.237	0.245	0.225	0.225	0.185	0.188	0.188	0.176
8:00:00.000	0.318	0.305	0.246	0.252	0.235	0.234	0.187	0.19	0.191	0.178
8:15:00.000	0.331	0.316	0.254	0.26	0.245	0.24	0.189	0.192	0.194	0.179
8:30:00.000	0.347	0.329	0.264	0.268	0.253	0.25	0.191	0.196	0.199	0.182
8:45:00.000	0.363	0.34	0.273	0.276	0.263	0.262	0.194	0.199	0.202	0.184
9:00:00.000	0.375	0.353	0.283	0.282	0.274	0.276	0.196	0.201	0.204	0.186
9:15:00.000	0.381	0.363	0.292	0.29	0.286	0.277	0.199	0.205	0.208	0.188
9:30:00.000	0.391	0.376	0.302	0.299	0.298	0.288	0.202	0.209	0.213	0.19
9:45:00.000	0.399	0.387	0.313	0.307	0.312	0.304	0.207	0.213	0.216	0.191
10:00:00.000	0.407	0.398	0.322	0.316	0.324	0.311	0.207	0.216	0.22	0.194
10:15:00.000	0.413	0.409	0.334	0.325	0.336	0.32	0.21	0.22	0.226	0.195
10:30:00.000	0.422	0.418	0.344	0.335	0.346	0.33	0.213	0.221	0.228	0.197
10:45:00.000	0.43	0.428	0.355	0.345	0.358	0.338	0.215	0.223	0.231	0.199
11:00:00.000	0.441	0.438	0.367	0.356	0.369	0.347	0.218	0.226	0.235	0.201
11:15:00.000	0.451	0.447	0.379	0.366	0.381	0.355	0.22	0.228	0.239	0.202
11:30:00.000	0.461	0.458	0.392	0.378	0.398	0.364	0.222	0.23	0.241	0.205
11:45:00.000	0.469	0.469	0.404	0.389	0.396	0.379	0.225	0.231	0.246	0.206
12:00:00.000	0.478	0.48	0.417	0.402	0.406	0.381	0.227	0.233	0.249	0.207
12:15:00.000	0.489	0.488	0.43	0.414	0.423	0.392	0.229	0.235	0.251	0.211
12:30:00.000	0.497	0.5	0.443	0.426	0.436	0.402	0.231	0.236	0.253	0.213
12:45:00.000	0.507	0.508	0.457	0.439	0.438	0.409	0.235	0.238	0.256	0.216
13:00:00.000	0.516	0.519	0.469	0.45	0.444	0.418	0.235	0.24	0.258	0.216
13:15:00.000	0.526	0.526	0.481	0.462	0.455	0.428	0.237	0.241	0.26	0.219
13:30:00.000	0.534	0.535	0.494	0.475	0.465	0.436	0.238	0.243	0.263	0.221
13:45:00.000	0.545	0.545	0.506	0.486	0.472	0.445	0.241	0.244	0.266	0.224
14:00:00.000	0.552	0.553	0.518	0.497	0.484	0.455	0.243	0.245	0.269	0.223
14:15:00.000	0.562	0.564	0.529	0.507	0.493	0.464	0.245	0.248	0.271	0.227
14:30:00.000	0.57	0.573	0.541	0.519	0.502	0.473	0.247	0.249	0.273	0.229
14:45:00.000	0.58	0.581	0.553	0.528	0.507	0.48	0.249	0.25	0.276	0.23
15:00:00.000	0.588	0.589	0.563	0.539	0.516	0.488	0.252	0.252	0.279	0.232
15:15:00.000	0.597	0.598	0.575	0.548	0.525	0.497	0.253	0.254	0.28	0.231
15:30:00.000	0.604	0.605	0.586	0.558	0.532	0.504	0.254	0.256	0.281	0.235
15:45:00.000	0.613	0.614	0.594	0.566	0.541	0.511	0.256	0.257	0.283	0.238
16:00:00.000	0.622	0.622	0.605	0.574	0.549	0.518	0.258	0.259	0.284	0.235
16:15:00.000	0.629	0.63	0.614	0.582	0.558	0.523	0.26	0.262	0.286	0.242
16:30:00.000	0.638	0.638	0.623	0.589	0.566	0.53	0.261	0.264	0.288	0.243
16:45:00.000	0.645	0.645	0.631	0.596	0.572	0.538	0.262	0.265	0.29	0.24
17:00:00.000	0.652	0.652	0.639	0.603	0.58	0.543	0.266	0.267	0.292	0.244
17:15:00.000	0.66	0.66	0.648	0.61	0.589	0.548	0.267	0.268	0.294	0.242
17:30:00.000	0.667	0.666	0.656	0.616	0.597	0.554	0.268	0.27	0.296	0.249
17:45:00.000	0.674	0.673	0.662	0.624	0.605	0.559	0.268	0.271	0.297	0.247
18:00:00.000	0.681	0.679	0.67	0.627	0.613	0.565	0.271	0.272	0.301	0.252
18:15:00.000	0.686	0.687	0.678	0.635	0.62	0.571	0.272	0.273	0.301	0.254
18:30:00.000	0.694	0.693	0.685	0.641	0.627	0.576	0.273	0.274	0.303	0.25
18:45:00.000	0.701	0.7	0.692	0.645	0.635	0.581	0.276	0.275	0.304	0.252
19:00:00.000	0.707	0.705	0.698	0.65	0.642	0.586	0.276	0.277	0.306	0.258
19:15:00.000	0.713	0.711	0.705	0.655	0.648	0.592	0.278	0.277	0.309	0.264
19:30:00.000	0.72	0.719	0.712	0.66	0.656	0.598	0.279	0.279	0.311	0.256
19:45:00.000	0.725	0.722	0.718	0.665	0.662	0.602	0.28	0.279	0.312	0.259
20:00:00.000	0.731	0.728	0.724	0.669	0.669	0.608	0.282	0.281	0.316	0.26

## Sheet: 0.1mM Pi SC rep #2
0.1Pi SC-pH1_20210120
Time (h)	WT_915		Pho84-A_2788		Pho89-A_2783		Pho87-A_2777		Fgr2-A_2758
0:00:00.000	0.132	0.108	0.103	0.102	0.106	0.1	0.104	0.101	0.106	0.105
0:15:00.000	0.141	0.116	0.111	0.108	0.11	0.104	0.112	0.104	0.108	0.107
0:30:00.000	0.143	0.124	0.113	0.11	0.113	0.105	0.115	0.107	0.11	0.109
0:45:00.000	0.14	0.118	0.114	0.111	0.115	0.106	0.117	0.108	0.112	0.111
1:00:00.000	0.141	0.121	0.112	0.112	0.115	0.107	0.118	0.109	0.113	0.112
1:15:00.000	0.143	0.121	0.114	0.112	0.115	0.108	0.119	0.11	0.114	0.113
1:30:00.000	0.144	0.121	0.116	0.113	0.115	0.108	0.118	0.111	0.115	0.114
1:45:00.000	0.147	0.125	0.118	0.115	0.116	0.109	0.121	0.112	0.115	0.114
2:00:00.000	0.151	0.128	0.12	0.117	0.117	0.11	0.124	0.113	0.116	0.115
2:15:00.000	0.155	0.13	0.123	0.119	0.118	0.11	0.126	0.114	0.117	0.116
2:30:00.000	0.158	0.135	0.125	0.121	0.119	0.111	0.129	0.116	0.117	0.117
2:45:00.000	0.161	0.139	0.128	0.124	0.12	0.112	0.129	0.116	0.118	0.117
3:00:00.000	0.166	0.143	0.131	0.127	0.121	0.113	0.131	0.118	0.119	0.118
3:15:00.000	0.17	0.149	0.135	0.13	0.121	0.113	0.133	0.12	0.119	0.118
3:30:00.000	0.176	0.155	0.14	0.135	0.123	0.114	0.138	0.121	0.12	0.12
3:45:00.000	0.182	0.161	0.144	0.139	0.124	0.115	0.14	0.124	0.12	0.12
4:00:00.000	0.188	0.168	0.148	0.144	0.125	0.116	0.141	0.125	0.121	0.121
4:15:00.000	0.195	0.176	0.154	0.149	0.126	0.117	0.14	0.127	0.122	0.122
4:30:00.000	0.203	0.185	0.16	0.155	0.128	0.118	0.143	0.129	0.123	0.122
4:45:00.000	0.211	0.194	0.167	0.162	0.129	0.12	0.147	0.131	0.123	0.123
5:00:00.000	0.221	0.204	0.174	0.168	0.13	0.121	0.153	0.133	0.124	0.124
5:15:00.000	0.23	0.215	0.181	0.176	0.131	0.122	0.155	0.135	0.125	0.125
5:30:00.000	0.241	0.226	0.19	0.183	0.132	0.123	0.158	0.137	0.125	0.125
5:45:00.000	0.253	0.239	0.198	0.192	0.134	0.124	0.16	0.14	0.126	0.126
6:00:00.000	0.267	0.251	0.207	0.202	0.135	0.126	0.162	0.142	0.127	0.127
6:15:00.000	0.279	0.265	0.217	0.213	0.137	0.127	0.167	0.144	0.127	0.127
6:30:00.000	0.292	0.279	0.228	0.224	0.138	0.128	0.17	0.146	0.128	0.128
6:45:00.000	0.305	0.294	0.239	0.235	0.14	0.129	0.173	0.148	0.129	0.129
7:00:00.000	0.317	0.308	0.251	0.247	0.141	0.13	0.17	0.149	0.13	0.129
7:15:00.000	0.331	0.323	0.263	0.258	0.142	0.131	0.176	0.151	0.13	0.13
7:30:00.000	0.339	0.337	0.275	0.27	0.144	0.133	0.175	0.154	0.131	0.131
7:45:00.000	0.352	0.351	0.287	0.281	0.144	0.134	0.177	0.156	0.132	0.131
8:00:00.000	0.365	0.365	0.3	0.29	0.146	0.135	0.18	0.158	0.132	0.132
8:15:00.000	0.378	0.379	0.312	0.302	0.148	0.136	0.182	0.16	0.133	0.133
8:30:00.000	0.391	0.392	0.323	0.316	0.149	0.137	0.183	0.163	0.133	0.133
8:45:00.000	0.403	0.406	0.336	0.329	0.15	0.139	0.184	0.166	0.134	0.135
9:00:00.000	0.415	0.419	0.348	0.341	0.152	0.14	0.185	0.169	0.135	0.135
9:15:00.000	0.428	0.432	0.359	0.353	0.153	0.141	0.188	0.171	0.135	0.136
9:30:00.000	0.439	0.444	0.371	0.364	0.154	0.142	0.195	0.173	0.136	0.136
9:45:00.000	0.45	0.456	0.382	0.376	0.156	0.143	0.2	0.176	0.136	0.137
10:00:00.000	0.462	0.468	0.393	0.387	0.157	0.144	0.198	0.178	0.137	0.138
10:15:00.000	0.473	0.479	0.404	0.398	0.158	0.145	0.197	0.18	0.137	0.138
10:30:00.000	0.484	0.49	0.415	0.409	0.16	0.147	0.2	0.182	0.138	0.139
10:45:00.000	0.494	0.5	0.425	0.42	0.161	0.148	0.203	0.182	0.139	0.139
11:00:00.000	0.505	0.51	0.435	0.43	0.162	0.148	0.206	0.187	0.139	0.14
11:15:00.000	0.516	0.52	0.446	0.441	0.164	0.15	0.21	0.187	0.14	0.141
11:30:00.000	0.526	0.531	0.455	0.451	0.164	0.15	0.214	0.188	0.14	0.141
11:45:00.000	0.537	0.543	0.464	0.461	0.166	0.152	0.217	0.19	0.141	0.142
12:00:00.000	0.548	0.555	0.473	0.471	0.167	0.153	0.222	0.192	0.141	0.143
12:15:00.000	0.56	0.565	0.482	0.481	0.168	0.154	0.225	0.194	0.141	0.143
12:30:00.000	0.571	0.577	0.491	0.489	0.169	0.155	0.229	0.196	0.142	0.144
12:45:00.000	0.583	0.588	0.5	0.499	0.17	0.156	0.232	0.198	0.142	0.144
13:00:00.000	0.596	0.599	0.509	0.508	0.171	0.156	0.235	0.2	0.143	0.145
13:15:00.000	0.61	0.61	0.518	0.516	0.173	0.157	0.238	0.202	0.143	0.145
13:30:00.000	0.621	0.62	0.525	0.523	0.174	0.158	0.241	0.204	0.144	0.146
13:45:00.000	0.633	0.63	0.534	0.531	0.174	0.159	0.244	0.206	0.144	0.146
14:00:00.000	0.645	0.64	0.542	0.539	0.175	0.161	0.247	0.208	0.145	0.147
14:15:00.000	0.657	0.65	0.55	0.547	0.177	0.162	0.25	0.209	0.146	0.148
14:30:00.000	0.67	0.66	0.56	0.555	0.177	0.162	0.254	0.212	0.146	0.149
14:45:00.000	0.682	0.67	0.567	0.562	0.178	0.163	0.257	0.213	0.147	0.149
15:00:00.000	0.695	0.681	0.576	0.57	0.179	0.164	0.26	0.215	0.147	0.149
15:15:00.000	0.71	0.691	0.584	0.576	0.181	0.165	0.264	0.217	0.148	0.15
15:30:00.000	0.724	0.7	0.591	0.583	0.181	0.165	0.266	0.218	0.148	0.151
15:45:00.000	0.74	0.71	0.599	0.59	0.182	0.166	0.27	0.22	0.148	0.151
16:00:00.000	0.757	0.717	0.606	0.597	0.184	0.167	0.274	0.222	0.149	0.152
16:15:00.000	0.774	0.726	0.613	0.603	0.184	0.168	0.278	0.223	0.149	0.152
16:30:00.000	0.792	0.734	0.62	0.609	0.185	0.169	0.282	0.225	0.15	0.153
16:45:00.000	0.812	0.744	0.628	0.615	0.186	0.17	0.285	0.226	0.15	0.153
17:00:00.000	0.828	0.753	0.636	0.622	0.187	0.17	0.29	0.228	0.151	0.154
17:15:00.000	0.845	0.762	0.643	0.626	0.188	0.171	0.294	0.23	0.152	0.155
17:30:00.000	0.864	0.771	0.649	0.632	0.188	0.172	0.298	0.231	0.152	0.155
17:45:00.000	0.881	0.779	0.656	0.637	0.189	0.172	0.302	0.233	0.152	0.156
18:00:00.000	0.898	0.789	0.662	0.642	0.19	0.173	0.306	0.234	0.153	0.156
18:15:00.000	0.915	0.799	0.669	0.648	0.191	0.174	0.311	0.236	0.153	0.156
18:30:00.000	0.928	0.805	0.674	0.653	0.192	0.175	0.316	0.237	0.153	0.157
18:45:00.000	0.942	0.814	0.681	0.657	0.193	0.175	0.321	0.239	0.154	0.158
19:00:00.000	0.954	0.823	0.688	0.662	0.193	0.176	0.325	0.24	0.154	0.158
19:15:00.000	0.967	0.831	0.693	0.669	0.194	0.177	0.33	0.242	0.155	0.159
19:30:00.000	0.98	0.841	0.7	0.674	0.195	0.177	0.334	0.243	0.155	0.159
19:45:00.000	0.994	0.849	0.705	0.679	0.196	0.178	0.34	0.245	0.156	0.16
20:00:00.000	1.006	0.858	0.711	0.683	0.197	0.179	0.345	0.247	0.156	0.161
0.1Pi SC-pH2_bio replicate #2
Time (h)	WT_915		Pho84-A_2788		Pho89-A_2783		Pho87-A_2777		Fgr2-A_2758
0:00:00.000	0.106	0.107	0.104	0.102	0.102	0.099	0.103	0.101	0.106	0.105
0:15:00.000	0.12	0.12	0.112	0.106	0.108	0.102	0.106	0.104	0.109	0.107
0:30:00.000	0.123	0.121	0.113	0.106	0.108	0.103	0.108	0.106	0.111	0.109
0:45:00.000	0.118	0.122	0.113	0.107	0.109	0.103	0.108	0.107	0.113	0.111
1:00:00.000	0.12	0.121	0.114	0.108	0.11	0.104	0.11	0.108	0.114	0.111
1:15:00.000	0.123	0.122	0.115	0.109	0.111	0.105	0.111	0.109	0.115	0.113
1:30:00.000	0.128	0.126	0.116	0.111	0.111	0.106	0.112	0.11	0.115	0.113
1:45:00.000	0.132	0.131	0.121	0.113	0.112	0.107	0.114	0.112	0.116	0.114
2:00:00.000	0.138	0.137	0.125	0.117	0.114	0.108	0.116	0.114	0.117	0.115
2:15:00.000	0.144	0.144	0.129	0.12	0.115	0.109	0.117	0.117	0.117	0.116
2:30:00.000	0.152	0.151	0.135	0.125	0.116	0.11	0.12	0.119	0.118	0.116
2:45:00.000	0.161	0.16	0.142	0.13	0.117	0.111	0.122	0.121	0.119	0.117
3:00:00.000	0.172	0.171	0.149	0.135	0.119	0.112	0.124	0.123	0.119	0.117
3:15:00.000	0.183	0.182	0.158	0.141	0.12	0.113	0.127	0.126	0.12	0.118
3:30:00.000	0.197	0.196	0.168	0.15	0.122	0.115	0.13	0.129	0.121	0.119
3:45:00.000	0.212	0.211	0.179	0.159	0.123	0.115	0.133	0.132	0.122	0.12
4:00:00.000	0.228	0.226	0.192	0.169	0.125	0.116	0.136	0.135	0.123	0.121
4:15:00.000	0.245	0.243	0.205	0.18	0.127	0.118	0.139	0.139	0.124	0.122
4:30:00.000	0.263	0.26	0.219	0.193	0.128	0.119	0.142	0.141	0.125	0.123
4:45:00.000	0.281	0.279	0.235	0.207	0.13	0.12	0.145	0.144	0.126	0.124
5:00:00.000	0.3	0.298	0.251	0.221	0.132	0.122	0.148	0.147	0.127	0.125
5:15:00.000	0.32	0.317	0.269	0.235	0.133	0.123	0.152	0.151	0.127	0.125
5:30:00.000	0.339	0.336	0.286	0.251	0.135	0.124	0.155	0.154	0.128	0.126
5:45:00.000	0.359	0.357	0.304	0.267	0.137	0.126	0.158	0.158	0.13	0.128
6:00:00.000	0.379	0.374	0.322	0.282	0.138	0.127	0.162	0.161	0.13	0.129
6:15:00.000	0.397	0.392	0.339	0.298	0.14	0.128	0.165	0.164	0.131	0.129
6:30:00.000	0.417	0.41	0.356	0.315	0.142	0.129	0.169	0.168	0.132	0.13
6:45:00.000	0.435	0.429	0.373	0.327	0.144	0.131	0.172	0.172	0.133	0.131
7:00:00.000	0.453	0.446	0.39	0.342	0.144	0.132	0.175	0.174	0.134	0.132
7:15:00.000	0.471	0.464	0.407	0.356	0.146	0.133	0.178	0.177	0.135	0.132
7:30:00.000	0.489	0.481	0.423	0.371	0.148	0.134	0.182	0.181	0.135	0.133
7:45:00.000	0.506	0.498	0.44	0.386	0.15	0.135	0.185	0.185	0.136	0.134
8:00:00.000	0.523	0.515	0.456	0.401	0.152	0.137	0.188	0.189	0.137	0.135
8:15:00.000	0.54	0.532	0.472	0.416	0.153	0.138	0.192	0.192	0.138	0.136
8:30:00.000	0.556	0.548	0.487	0.43	0.155	0.139	0.195	0.197	0.139	0.137
8:45:00.000	0.572	0.564	0.502	0.445	0.157	0.14	0.199	0.204	0.14	0.138
9:00:00.000	0.588	0.58	0.517	0.46	0.158	0.142	0.202	0.208	0.141	0.139
9:15:00.000	0.603	0.594	0.532	0.474	0.16	0.143	0.205	0.215	0.141	0.139
9:30:00.000	0.617	0.608	0.547	0.488	0.161	0.144	0.207	0.218	0.142	0.14
9:45:00.000	0.631	0.622	0.562	0.501	0.163	0.145	0.21	0.22	0.143	0.141
10:00:00.000	0.644	0.634	0.576	0.514	0.164	0.147	0.213	0.218	0.144	0.141
10:15:00.000	0.657	0.648	0.588	0.527	0.166	0.148	0.216	0.218	0.144	0.142
10:30:00.000	0.67	0.661	0.602	0.54	0.168	0.149	0.219	0.219	0.145	0.142
10:45:00.000	0.682	0.673	0.614	0.551	0.169	0.15	0.224	0.223	0.146	0.143
11:00:00.000	0.694	0.685	0.626	0.563	0.171	0.151	0.227	0.234	0.147	0.144
11:15:00.000	0.705	0.696	0.639	0.575	0.172	0.152	0.231	0.237	0.148	0.145
11:30:00.000	0.717	0.707	0.65	0.586	0.174	0.153	0.234	0.239	0.148	0.145
11:45:00.000	0.727	0.718	0.662	0.598	0.175	0.154	0.237	0.243	0.149	0.146
12:00:00.000	0.738	0.729	0.673	0.608	0.176	0.156	0.239	0.246	0.15	0.147
12:15:00.000	0.748	0.738	0.683	0.618	0.178	0.156	0.241	0.248	0.151	0.147
12:30:00.000	0.757	0.749	0.693	0.629	0.179	0.157	0.243	0.251	0.151	0.148
12:45:00.000	0.767	0.758	0.703	0.639	0.181	0.158	0.246	0.254	0.152	0.149
13:00:00.000	0.776	0.768	0.713	0.648	0.183	0.16	0.248	0.256	0.153	0.149
13:15:00.000	0.785	0.776	0.722	0.658	0.184	0.16	0.251	0.259	0.153	0.15
13:30:00.000	0.793	0.785	0.732	0.666	0.185	0.161	0.253	0.262	0.154	0.151
13:45:00.000	0.801	0.793	0.741	0.674	0.187	0.163	0.256	0.265	0.155	0.151
14:00:00.000	0.81	0.802	0.748	0.683	0.188	0.164	0.258	0.268	0.155	0.152
14:15:00.000	0.817	0.81	0.757	0.693	0.188	0.165	0.261	0.271	0.156	0.153
14:30:00.000	0.826	0.818	0.766	0.701	0.189	0.166	0.263	0.273	0.157	0.154
14:45:00.000	0.833	0.826	0.773	0.709	0.189	0.167	0.266	0.276	0.158	0.154
15:00:00.000	0.841	0.834	0.781	0.717	0.191	0.167	0.268	0.279	0.158	0.155
15:15:00.000	0.848	0.842	0.789	0.724	0.193	0.168	0.27	0.281	0.159	0.156
15:30:00.000	0.855	0.848	0.796	0.731	0.194	0.169	0.272	0.283	0.159	0.156
15:45:00.000	0.863	0.855	0.803	0.738	0.195	0.17	0.275	0.286	0.16	0.157
16:00:00.000	0.87	0.862	0.81	0.745	0.197	0.171	0.277	0.288	0.161	0.158
16:15:00.000	0.876	0.869	0.817	0.752	0.197	0.171	0.28	0.291	0.161	0.158
16:30:00.000	0.883	0.875	0.824	0.759	0.199	0.173	0.282	0.293	0.162	0.159
16:45:00.000	0.89	0.882	0.83	0.765	0.2	0.173	0.283	0.295	0.162	0.159
17:00:00.000	0.897	0.888	0.836	0.771	0.201	0.174	0.286	0.298	0.163	0.16
17:15:00.000	0.903	0.894	0.841	0.777	0.203	0.175	0.289	0.3	0.164	0.161
17:30:00.000	0.909	0.901	0.847	0.782	0.203	0.176	0.29	0.302	0.164	0.161
17:45:00.000	0.915	0.906	0.853	0.788	0.203	0.177	0.292	0.304	0.165	0.162
18:00:00.000	0.921	0.912	0.858	0.794	0.204	0.178	0.295	0.306	0.165	0.162
18:15:00.000	0.927	0.918	0.864	0.8	0.205	0.178	0.297	0.309	0.165	0.163
18:30:00.000	0.933	0.925	0.869	0.804	0.206	0.179	0.298	0.311	0.166	0.163
18:45:00.000	0.939	0.93	0.874	0.809	0.207	0.18	0.301	0.313	0.167	0.164
19:00:00.000	0.943	0.937	0.878	0.815	0.208	0.18	0.302	0.315	0.167	0.164
19:15:00.000	0.949	0.944	0.883	0.819	0.209	0.181	0.304	0.318	0.168	0.165
19:30:00.000	0.955	0.951	0.889	0.824	0.21	0.182	0.306	0.32	0.169	0.166
19:45:00.000	0.96	0.957	0.894	0.829	0.211	0.183	0.309	0.322	0.169	0.167
20:00:00.000	0.965	0.965	0.898	0.834	0.212	0.184	0.31	0.324	0.17	0.167
0.1Pi SC-pH3_bio replicate #2
Time (h)	WT_915		Pho84-A_2788		Pho89-A_2783		Pho87-A_2777		Fgr2-A_2758
0:00:00.000	0.109	0.109	0.106	0.106	0.105	0.103	0.106	0.104	0.107	0.104
0:15:00.000	0.121	0.124	0.112	0.116	0.111	0.108	0.11	0.11	0.111	0.111
0:30:00.000	0.127	0.127	0.113	0.116	0.114	0.108	0.113	0.111	0.113	0.11
0:45:00.000	0.124	0.123	0.115	0.117	0.115	0.109	0.114	0.112	0.114	0.111
1:00:00.000	0.129	0.128	0.117	0.119	0.116	0.11	0.116	0.114	0.114	0.112
1:15:00.000	0.132	0.134	0.118	0.121	0.118	0.112	0.118	0.115	0.116	0.113
1:30:00.000	0.137	0.136	0.122	0.124	0.12	0.113	0.12	0.117	0.116	0.114
1:45:00.000	0.142	0.143	0.127	0.13	0.122	0.114	0.122	0.119	0.117	0.115
2:00:00.000	0.149	0.151	0.135	0.137	0.123	0.116	0.125	0.122	0.118	0.116
2:15:00.000	0.159	0.16	0.143	0.145	0.124	0.117	0.128	0.125	0.118	0.116
2:30:00.000	0.17	0.172	0.153	0.156	0.126	0.119	0.132	0.128	0.119	0.117
2:45:00.000	0.183	0.185	0.164	0.167	0.128	0.12	0.136	0.132	0.12	0.118
3:00:00.000	0.198	0.199	0.176	0.181	0.13	0.122	0.14	0.136	0.121	0.119
3:15:00.000	0.212	0.216	0.189	0.195	0.131	0.123	0.144	0.139	0.122	0.12
3:30:00.000	0.23	0.233	0.205	0.211	0.134	0.126	0.149	0.144	0.123	0.121
3:45:00.000	0.247	0.251	0.222	0.228	0.136	0.127	0.154	0.149	0.124	0.122
4:00:00.000	0.265	0.27	0.239	0.245	0.138	0.129	0.159	0.154	0.125	0.123
4:15:00.000	0.284	0.288	0.255	0.262	0.14	0.131	0.165	0.159	0.127	0.124
4:30:00.000	0.303	0.308	0.269	0.28	0.143	0.132	0.171	0.164	0.128	0.125
4:45:00.000	0.323	0.328	0.288	0.299	0.146	0.134	0.177	0.169	0.129	0.126
5:00:00.000	0.342	0.347	0.304	0.317	0.146	0.136	0.183	0.175	0.131	0.127
5:15:00.000	0.362	0.368	0.316	0.336	0.149	0.138	0.19	0.181	0.131	0.129
5:30:00.000	0.382	0.387	0.332	0.355	0.152	0.14	0.197	0.186	0.133	0.13
5:45:00.000	0.404	0.407	0.349	0.375	0.156	0.141	0.203	0.193	0.134	0.131
6:00:00.000	0.424	0.428	0.372	0.394	0.156	0.143	0.211	0.199	0.135	0.132
6:15:00.000	0.444	0.447	0.389	0.412	0.159	0.145	0.217	0.205	0.136	0.133
6:30:00.000	0.465	0.467	0.407	0.432	0.161	0.147	0.225	0.211	0.138	0.134
6:45:00.000	0.486	0.486	0.425	0.451	0.163	0.149	0.233	0.217	0.139	0.135
7:00:00.000	0.504	0.505	0.444	0.469	0.165	0.15	0.238	0.223	0.14	0.136
7:15:00.000	0.524	0.524	0.463	0.488	0.169	0.152	0.246	0.229	0.14	0.137
7:30:00.000	0.544	0.543	0.481	0.507	0.171	0.154	0.253	0.235	0.142	0.138
7:45:00.000	0.562	0.561	0.499	0.526	0.173	0.156	0.26	0.241	0.142	0.139
8:00:00.000	0.58	0.579	0.516	0.543	0.176	0.158	0.267	0.247	0.144	0.14
8:15:00.000	0.598	0.596	0.535	0.562	0.179	0.16	0.273	0.254	0.145	0.141
8:30:00.000	0.615	0.611	0.55	0.579	0.183	0.161	0.278	0.26	0.146	0.142
8:45:00.000	0.632	0.627	0.567	0.597	0.183	0.163	0.286	0.266	0.147	0.143
9:00:00.000	0.648	0.642	0.584	0.612	0.185	0.165	0.291	0.272	0.147	0.144
9:15:00.000	0.662	0.657	0.598	0.628	0.19	0.167	0.298	0.279	0.149	0.145
9:30:00.000	0.675	0.671	0.613	0.644	0.193	0.169	0.303	0.285	0.15	0.146
9:45:00.000	0.69	0.685	0.628	0.658	0.193	0.17	0.311	0.291	0.151	0.147
10:00:00.000	0.704	0.696	0.641	0.672	0.195	0.172	0.317	0.297	0.152	0.148
10:15:00.000	0.716	0.709	0.655	0.686	0.197	0.174	0.322	0.302	0.153	0.149
10:30:00.000	0.729	0.721	0.667	0.699	0.2	0.175	0.328	0.309	0.154	0.15
10:45:00.000	0.74	0.732	0.679	0.711	0.203	0.177	0.335	0.315	0.155	0.15
11:00:00.000	0.75	0.743	0.69	0.724	0.206	0.179	0.341	0.32	0.156	0.152
11:15:00.000	0.761	0.754	0.702	0.735	0.21	0.181	0.349	0.327	0.157	0.153
11:30:00.000	0.772	0.763	0.713	0.746	0.212	0.182	0.356	0.332	0.158	0.153
11:45:00.000	0.782	0.774	0.722	0.756	0.215	0.184	0.361	0.338	0.159	0.154
12:00:00.000	0.792	0.785	0.732	0.768	0.212	0.185	0.368	0.343	0.16	0.155
12:15:00.000	0.799	0.793	0.742	0.777	0.218	0.187	0.374	0.347	0.161	0.156
12:30:00.000	0.81	0.802	0.752	0.787	0.217	0.189	0.38	0.352	0.161	0.157
12:45:00.000	0.818	0.81	0.762	0.796	0.22	0.19	0.385	0.358	0.162	0.158
13:00:00.000	0.824	0.818	0.77	0.805	0.222	0.192	0.391	0.363	0.163	0.159
13:15:00.000	0.832	0.827	0.779	0.814	0.226	0.194	0.397	0.369	0.164	0.159
13:30:00.000	0.839	0.835	0.788	0.822	0.226	0.195	0.402	0.374	0.165	0.16
13:45:00.000	0.847	0.842	0.796	0.831	0.232	0.197	0.407	0.378	0.166	0.161
14:00:00.000	0.854	0.849	0.803	0.839	0.233	0.199	0.413	0.384	0.167	0.162
14:15:00.000	0.863	0.857	0.811	0.848	0.231	0.2	0.419	0.389	0.168	0.163
14:30:00.000	0.871	0.862	0.819	0.857	0.233	0.202	0.424	0.394	0.169	0.164
14:45:00.000	0.878	0.871	0.827	0.863	0.234	0.203	0.431	0.399	0.169	0.164
15:00:00.000	0.884	0.875	0.834	0.87	0.237	0.204	0.437	0.404	0.17	0.165
15:15:00.000	0.892	0.88	0.839	0.878	0.242	0.206	0.443	0.408	0.171	0.166
15:30:00.000	0.898	0.888	0.846	0.884	0.242	0.207	0.448	0.412	0.172	0.167
15:45:00.000	0.902	0.894	0.853	0.89	0.243	0.208	0.454	0.417	0.172	0.167
16:00:00.000	0.907	0.902	0.858	0.896	0.243	0.21	0.46	0.422	0.174	0.168
16:15:00.000	0.911	0.909	0.866	0.903	0.249	0.212	0.465	0.427	0.174	0.169
16:30:00.000	0.918	0.909	0.87	0.91	0.249	0.213	0.47	0.431	0.175	0.17
16:45:00.000	0.925	0.915	0.876	0.915	0.251	0.214	0.476	0.435	0.176	0.17
17:00:00.000	0.926	0.92	0.881	0.922	0.256	0.216	0.482	0.44	0.177	0.171
17:15:00.000	0.933	0.926	0.887	0.928	0.258	0.217	0.487	0.444	0.178	0.172
17:30:00.000	0.938	0.929	0.893	0.932	0.258	0.219	0.491	0.448	0.178	0.173
17:45:00.000	0.944	0.936	0.898	0.938	0.26	0.22	0.497	0.452	0.179	0.173
18:00:00.000	0.948	0.939	0.902	0.944	0.26	0.221	0.502	0.456	0.18	0.174
18:15:00.000	0.953	0.941	0.908	0.948	0.26	0.222	0.506	0.461	0.18	0.174
18:30:00.000	0.959	0.947	0.913	0.954	0.264	0.224	0.511	0.464	0.182	0.175
18:45:00.000	0.962	0.95	0.917	0.959	0.266	0.225	0.516	0.468	0.183	0.177
19:00:00.000	0.967	0.956	0.923	0.965	0.267	0.226	0.521	0.472	0.183	0.176
19:15:00.000	0.97	0.958	0.927	0.969	0.273	0.228	0.525	0.476	0.184	0.178
19:30:00.000	0.975	0.962	0.932	0.973	0.276	0.229	0.528	0.479	0.185	0.178
19:45:00.000	0.981	0.966	0.937	0.977	0.277	0.23	0.533	0.483	0.186	0.179
20:00:00.000	0.982	0.971	0.941	0.983	0.278	0.231	0.538	0.487	0.187	0.18
0.1Pi SC-pH4_bio replicate #2
Time (h)	WT_915		Pho84-A_2788		Pho89-A_2783		Pho87-A_2777		Fgr2-A_2758
0:00:00.000	0.109	0.114	0.102	0.104	0.114	0.113	0.107	0.108	0.108	0.109
0:15:00.000	0.119	0.123	0.106	0.115	0.122	0.12	0.11	0.11	0.11	0.111
0:30:00.000	0.123	0.124	0.108	0.116	0.123	0.12	0.111	0.111	0.112	0.111
0:45:00.000	0.12	0.124	0.11	0.117	0.125	0.121	0.113	0.112	0.114	0.114
1:00:00.000	0.125	0.129	0.111	0.119	0.128	0.122	0.115	0.114	0.115	0.115
1:15:00.000	0.13	0.134	0.113	0.121	0.132	0.124	0.118	0.117	0.116	0.116
1:30:00.000	0.135	0.139	0.116	0.125	0.134	0.125	0.119	0.118	0.116	0.117
1:45:00.000	0.14	0.144	0.119	0.13	0.136	0.127	0.121	0.121	0.117	0.117
2:00:00.000	0.148	0.15	0.124	0.138	0.138	0.13	0.123	0.124	0.118	0.118
2:15:00.000	0.159	0.161	0.131	0.147	0.139	0.132	0.126	0.127	0.119	0.119
2:30:00.000	0.17	0.175	0.137	0.156	0.143	0.135	0.13	0.131	0.12	0.12
2:45:00.000	0.183	0.188	0.146	0.169	0.145	0.137	0.133	0.134	0.121	0.121
3:00:00.000	0.198	0.202	0.155	0.183	0.148	0.14	0.136	0.138	0.122	0.122
3:15:00.000	0.214	0.22	0.167	0.198	0.151	0.141	0.139	0.142	0.122	0.122
3:30:00.000	0.232	0.238	0.179	0.214	0.154	0.144	0.143	0.147	0.124	0.124
3:45:00.000	0.25	0.257	0.192	0.232	0.157	0.147	0.148	0.152	0.125	0.125
4:00:00.000	0.267	0.275	0.207	0.25	0.16	0.149	0.152	0.157	0.126	0.126
4:15:00.000	0.287	0.294	0.222	0.268	0.162	0.152	0.157	0.162	0.127	0.127
4:30:00.000	0.305	0.314	0.236	0.286	0.164	0.155	0.162	0.168	0.128	0.128
4:45:00.000	0.325	0.335	0.252	0.304	0.166	0.157	0.168	0.174	0.129	0.13
5:00:00.000	0.345	0.356	0.268	0.322	0.168	0.16	0.173	0.18	0.131	0.131
5:15:00.000	0.365	0.376	0.286	0.341	0.17	0.162	0.179	0.186	0.132	0.132
5:30:00.000	0.39	0.395	0.305	0.359	0.172	0.165	0.185	0.192	0.132	0.133
5:45:00.000	0.41	0.415	0.322	0.379	0.175	0.168	0.192	0.198	0.134	0.134
6:00:00.000	0.43	0.435	0.335	0.398	0.178	0.171	0.198	0.204	0.135	0.135
6:15:00.000	0.449	0.455	0.354	0.418	0.179	0.173	0.203	0.211	0.135	0.136
6:30:00.000	0.47	0.474	0.373	0.441	0.182	0.176	0.211	0.218	0.137	0.138
6:45:00.000	0.488	0.494	0.392	0.46	0.186	0.178	0.218	0.225	0.138	0.139
7:00:00.000	0.507	0.513	0.406	0.477	0.188	0.181	0.224	0.231	0.139	0.14
7:15:00.000	0.525	0.531	0.421	0.495	0.191	0.184	0.23	0.238	0.14	0.141
7:30:00.000	0.542	0.55	0.437	0.514	0.196	0.186	0.233	0.245	0.141	0.142
7:45:00.000	0.56	0.567	0.453	0.532	0.198	0.189	0.242	0.251	0.142	0.143
8:00:00.000	0.576	0.586	0.469	0.549	0.203	0.192	0.248	0.258	0.143	0.144
8:15:00.000	0.593	0.603	0.484	0.566	0.204	0.195	0.257	0.265	0.144	0.145
8:30:00.000	0.609	0.618	0.499	0.583	0.209	0.197	0.263	0.271	0.145	0.146
8:45:00.000	0.625	0.634	0.513	0.6	0.214	0.2	0.264	0.278	0.147	0.147
9:00:00.000	0.639	0.649	0.528	0.615	0.217	0.202	0.265	0.285	0.148	0.148
9:15:00.000	0.654	0.664	0.542	0.631	0.22	0.205	0.268	0.292	0.148	0.149
9:30:00.000	0.667	0.68	0.556	0.648	0.224	0.207	0.274	0.299	0.149	0.149
9:45:00.000	0.68	0.693	0.569	0.662	0.229	0.21	0.28	0.304	0.151	0.151
10:00:00.000	0.692	0.706	0.583	0.676	0.234	0.212	0.285	0.31	0.151	0.152
10:15:00.000	0.705	0.718	0.595	0.69	0.236	0.215	0.29	0.316	0.152	0.153
10:30:00.000	0.716	0.729	0.608	0.704	0.242	0.217	0.296	0.322	0.153	0.154
10:45:00.000	0.727	0.74	0.619	0.717	0.244	0.22	0.302	0.328	0.154	0.154
11:00:00.000	0.738	0.753	0.631	0.73	0.25	0.222	0.307	0.334	0.155	0.156
11:15:00.000	0.749	0.762	0.642	0.742	0.252	0.225	0.313	0.34	0.157	0.157
11:30:00.000	0.758	0.771	0.653	0.754	0.254	0.227	0.318	0.345	0.157	0.158
11:45:00.000	0.767	0.781	0.665	0.766	0.257	0.229	0.325	0.351	0.158	0.159
12:00:00.000	0.777	0.789	0.674	0.776	0.261	0.231	0.331	0.357	0.159	0.16
12:15:00.000	0.785	0.797	0.685	0.786	0.263	0.234	0.336	0.363	0.16	0.161
12:30:00.000	0.794	0.805	0.692	0.797	0.266	0.236	0.342	0.369	0.16	0.162
12:45:00.000	0.8	0.816	0.703	0.806	0.266	0.237	0.346	0.374	0.161	0.164
13:00:00.000	0.809	0.822	0.711	0.816	0.273	0.239	0.351	0.38	0.162	0.164
13:15:00.000	0.818	0.831	0.72	0.826	0.271	0.241	0.356	0.386	0.163	0.165
13:30:00.000	0.824	0.836	0.729	0.835	0.277	0.243	0.361	0.391	0.163	0.166
13:45:00.000	0.832	0.842	0.737	0.843	0.279	0.245	0.366	0.396	0.164	0.167
14:00:00.000	0.838	0.847	0.744	0.85	0.281	0.247	0.37	0.402	0.164	0.168
14:15:00.000	0.845	0.854	0.751	0.859	0.282	0.249	0.375	0.407	0.165	0.169
14:30:00.000	0.852	0.861	0.759	0.866	0.284	0.251	0.379	0.413	0.166	0.17
14:45:00.000	0.859	0.866	0.766	0.874	0.285	0.253	0.384	0.417	0.167	0.171
15:00:00.000	0.865	0.87	0.773	0.879	0.288	0.255	0.388	0.423	0.167	0.171
15:15:00.000	0.871	0.876	0.78	0.886	0.29	0.257	0.393	0.429	0.168	0.172
15:30:00.000	0.877	0.882	0.786	0.894	0.288	0.258	0.396	0.433	0.169	0.172
15:45:00.000	0.883	0.887	0.792	0.899	0.291	0.26	0.399	0.438	0.169	0.173
16:00:00.000	0.888	0.892	0.799	0.905	0.293	0.262	0.405	0.442	0.17	0.174
16:15:00.000	0.893	0.896	0.805	0.911	0.292	0.264	0.409	0.446	0.17	0.175
16:30:00.000	0.899	0.9	0.812	0.917	0.296	0.266	0.413	0.449	0.172	0.176
16:45:00.000	0.904	0.905	0.817	0.923	0.296	0.267	0.415	0.454	0.172	0.176
17:00:00.000	0.908	0.911	0.822	0.928	0.297	0.269	0.418	0.458	0.173	0.178
17:15:00.000	0.913	0.915	0.829	0.933	0.301	0.271	0.42	0.463	0.174	0.178
17:30:00.000	0.918	0.919	0.833	0.937	0.301	0.274	0.424	0.467	0.174	0.179
17:45:00.000	0.922	0.925	0.839	0.941	0.302	0.275	0.427	0.468	0.175	0.18
18:00:00.000	0.927	0.929	0.843	0.947	0.301	0.279	0.43	0.472	0.175	0.18
18:15:00.000	0.931	0.932	0.847	0.952	0.302	0.28	0.434	0.474	0.175	0.182
18:30:00.000	0.937	0.937	0.852	0.956	0.303	0.282	0.437	0.478	0.176	0.183
18:45:00.000	0.941	0.94	0.857	0.963	0.303	0.284	0.441	0.478	0.177	0.183
19:00:00.000	0.944	0.944	0.861	0.966	0.304	0.285	0.444	0.483	0.177	0.184
19:15:00.000	0.95	0.949	0.866	0.97	0.304	0.287	0.447	0.486	0.178	0.184
19:30:00.000	0.953	0.954	0.871	0.975	0.3	0.289	0.451	0.49	0.178	0.185
19:45:00.000	0.959	0.956	0.875	0.979	0.302	0.29	0.452	0.495	0.179	0.186
20:00:00.000	0.964	0.959	0.879	0.985	0.305	0.291	0.456	0.497	0.18	0.187
0.1Pi SC-pH5_bio replicate #2
Time (h)	WT_915		Pho84-A_2788		Pho89-A_2783		Pho87-A_2777		Fgr2-A_2758
0:00:00.000	0.114	0.112	0.107	0.105	0.111	0.109	0.109	0.112	0.11	0.11
0:15:00.000	0.121	0.122	0.114	0.111	0.117	0.111	0.113	0.116	0.112	0.118
0:30:00.000	0.126	0.126	0.114	0.111	0.117	0.112	0.114	0.116	0.113	0.118
0:45:00.000	0.125	0.125	0.115	0.112	0.118	0.113	0.115	0.117	0.114	0.119
1:00:00.000	0.129	0.13	0.116	0.114	0.119	0.115	0.117	0.12	0.115	0.12
1:15:00.000	0.137	0.134	0.118	0.115	0.121	0.117	0.118	0.122	0.116	0.122
1:30:00.000	0.147	0.139	0.122	0.119	0.123	0.118	0.12	0.124	0.117	0.123
1:45:00.000	0.156	0.147	0.128	0.124	0.125	0.12	0.123	0.126	0.118	0.124
2:00:00.000	0.167	0.156	0.134	0.129	0.128	0.122	0.126	0.129	0.119	0.125
2:15:00.000	0.18	0.167	0.142	0.135	0.131	0.124	0.129	0.133	0.12	0.127
2:30:00.000	0.19	0.178	0.151	0.144	0.134	0.127	0.133	0.137	0.121	0.128
2:45:00.000	0.203	0.192	0.161	0.154	0.137	0.129	0.136	0.14	0.122	0.129
3:00:00.000	0.215	0.208	0.173	0.165	0.14	0.132	0.14	0.144	0.123	0.13
3:15:00.000	0.228	0.226	0.187	0.178	0.142	0.135	0.144	0.148	0.124	0.131
3:30:00.000	0.247	0.245	0.202	0.192	0.146	0.138	0.152	0.153	0.125	0.133
3:45:00.000	0.271	0.263	0.219	0.208	0.15	0.141	0.157	0.157	0.126	0.135
4:00:00.000	0.294	0.283	0.235	0.224	0.153	0.144	0.162	0.162	0.127	0.136
4:15:00.000	0.323	0.302	0.251	0.24	0.157	0.147	0.167	0.168	0.129	0.138
4:30:00.000	0.341	0.322	0.268	0.257	0.16	0.15	0.169	0.173	0.13	0.14
4:45:00.000	0.368	0.342	0.286	0.273	0.164	0.154	0.174	0.179	0.131	0.142
5:00:00.000	0.388	0.362	0.303	0.29	0.168	0.157	0.178	0.185	0.132	0.144
5:15:00.000	0.406	0.383	0.32	0.307	0.171	0.16	0.184	0.191	0.133	0.147
5:30:00.000	0.426	0.403	0.338	0.326	0.175	0.163	0.188	0.198	0.135	0.148
5:45:00.000	0.444	0.422	0.356	0.34	0.179	0.167	0.194	0.206	0.136	0.15
6:00:00.000	0.462	0.442	0.373	0.357	0.182	0.17	0.2	0.214	0.137	0.152
6:15:00.000	0.479	0.46	0.39	0.379	0.185	0.173	0.205	0.223	0.139	0.155
6:30:00.000	0.495	0.48	0.408	0.393	0.189	0.177	0.21	0.229	0.14	0.158
6:45:00.000	0.512	0.498	0.426	0.406	0.193	0.18	0.217	0.233	0.141	0.16
7:00:00.000	0.529	0.515	0.442	0.422	0.196	0.184	0.222	0.242	0.142	0.162
7:15:00.000	0.545	0.533	0.458	0.438	0.2	0.187	0.228	0.249	0.143	0.165
7:30:00.000	0.561	0.55	0.474	0.454	0.203	0.19	0.235	0.26	0.144	0.167
7:45:00.000	0.576	0.567	0.491	0.469	0.207	0.193	0.241	0.269	0.145	0.169
8:00:00.000	0.592	0.583	0.507	0.485	0.21	0.197	0.248	0.278	0.147	0.171
8:15:00.000	0.606	0.6	0.523	0.501	0.214	0.2	0.255	0.285	0.148	0.173
8:30:00.000	0.62	0.615	0.538	0.515	0.217	0.203	0.262	0.291	0.149	0.174
8:45:00.000	0.635	0.63	0.554	0.53	0.221	0.206	0.269	0.3	0.151	0.177
9:00:00.000	0.649	0.645	0.568	0.545	0.224	0.21	0.274	0.309	0.152	0.177
9:15:00.000	0.662	0.659	0.582	0.558	0.227	0.214	0.28	0.316	0.154	0.179
9:30:00.000	0.674	0.672	0.596	0.572	0.231	0.218	0.286	0.32	0.155	0.179
9:45:00.000	0.686	0.686	0.61	0.585	0.234	0.224	0.292	0.324	0.157	0.179
10:00:00.000	0.697	0.698	0.623	0.598	0.238	0.23	0.298	0.326	0.158	0.18
10:15:00.000	0.707	0.71	0.636	0.612	0.241	0.236	0.304	0.328	0.16	0.182
10:30:00.000	0.717	0.722	0.649	0.624	0.245	0.238	0.309	0.33	0.162	0.183
10:45:00.000	0.728	0.733	0.661	0.635	0.248	0.241	0.313	0.33	0.163	0.184
11:00:00.000	0.736	0.744	0.673	0.648	0.252	0.243	0.318	0.331	0.165	0.186
11:15:00.000	0.745	0.754	0.685	0.66	0.256	0.246	0.323	0.331	0.167	0.189
11:30:00.000	0.754	0.763	0.695	0.669	0.259	0.248	0.328	0.331	0.168	0.19
11:45:00.000	0.763	0.771	0.705	0.679	0.263	0.251	0.333	0.331	0.169	0.192
12:00:00.000	0.77	0.78	0.715	0.689	0.267	0.255	0.337	0.331	0.17	0.193
12:15:00.000	0.779	0.79	0.725	0.699	0.271	0.258	0.339	0.331	0.171	0.197
12:30:00.000	0.786	0.797	0.733	0.71	0.275	0.262	0.341	0.331	0.172	0.199
12:45:00.000	0.792	0.805	0.743	0.718	0.279	0.266	0.344	0.331	0.173	0.201
13:00:00.000	0.799	0.813	0.753	0.727	0.283	0.269	0.345	0.331	0.174	0.206
13:15:00.000	0.806	0.82	0.761	0.737	0.288	0.272	0.345	0.332	0.176	0.205
13:30:00.000	0.812	0.828	0.769	0.744	0.292	0.274	0.345	0.332	0.177	0.206
13:45:00.000	0.819	0.833	0.777	0.752	0.297	0.278	0.346	0.334	0.179	0.21
14:00:00.000	0.823	0.841	0.786	0.759	0.302	0.281	0.346	0.334	0.181	0.212
14:15:00.000	0.83	0.848	0.794	0.767	0.307	0.283	0.347	0.335	0.183	0.216
14:30:00.000	0.837	0.853	0.801	0.774	0.312	0.286	0.348	0.336	0.185	0.222
14:45:00.000	0.843	0.859	0.808	0.782	0.317	0.288	0.351	0.337	0.187	0.222
15:00:00.000	0.848	0.865	0.815	0.789	0.322	0.29	0.349	0.338	0.189	0.224
15:15:00.000	0.855	0.871	0.823	0.796	0.327	0.292	0.35	0.339	0.189	0.224
15:30:00.000	0.861	0.877	0.83	0.802	0.333	0.293	0.352	0.341	0.194	0.227
15:45:00.000	0.867	0.883	0.836	0.808	0.337	0.294	0.351	0.341	0.195	0.232
16:00:00.000	0.873	0.888	0.843	0.814	0.343	0.296	0.352	0.342	0.196	0.232
16:15:00.000	0.879	0.892	0.849	0.821	0.348	0.297	0.353	0.344	0.199	0.233
16:30:00.000	0.883	0.898	0.856	0.827	0.355	0.298	0.355	0.345	0.2	0.237
16:45:00.000	0.887	0.903	0.861	0.831	0.362	0.298	0.355	0.346	0.203	0.24
17:00:00.000	0.893	0.908	0.867	0.837	0.368	0.299	0.356	0.347	0.205	0.237
17:15:00.000	0.899	0.912	0.873	0.843	0.373	0.299	0.357	0.348	0.209	0.24
17:30:00.000	0.902	0.916	0.878	0.849	0.377	0.299	0.358	0.349	0.209	0.248
17:45:00.000	0.906	0.921	0.883	0.853	0.382	0.299	0.359	0.35	0.209	0.245
18:00:00.000	0.912	0.926	0.888	0.86	0.385	0.299	0.36	0.352	0.211	0.245
18:15:00.000	0.916	0.929	0.893	0.865	0.388	0.299	0.361	0.353	0.214	0.244
18:30:00.000	0.921	0.934	0.899	0.87	0.39	0.299	0.362	0.354	0.214	0.245
18:45:00.000	0.925	0.938	0.903	0.874	0.393	0.299	0.362	0.356	0.216	0.25
19:00:00.000	0.928	0.941	0.909	0.88	0.394	0.299	0.363	0.357	0.217	0.25
19:15:00.000	0.934	0.944	0.914	0.883	0.397	0.298	0.363	0.357	0.216	0.249
19:30:00.000	0.938	0.949	0.918	0.889	0.397	0.298	0.364	0.358	0.217	0.25
19:45:00.000	0.943	0.954	0.924	0.894	0.399	0.297	0.365	0.359	0.217	0.253
20:00:00.000	0.947	0.956	0.929	0.898	0.4	0.297	0.366	0.36	0.217	0.251
0.1Pi SC-pH6_bio replicate #2
Time (h)	WT_915		Pho84-A_2788		Pho89-A_2783		Pho87-A_2777		Fgr2-A_2758
0:00:00.000	0.114	0.113	0.108	0.113	0.112	0.115	0.11	0.109	0.11	0.11
0:15:00.000	0.125	0.128	0.116	0.122	0.117	0.122	0.116	0.113	0.112	0.112
0:30:00.000	0.129	0.124	0.119	0.123	0.118	0.124	0.117	0.115	0.114	0.114
0:45:00.000	0.126	0.128	0.121	0.127	0.118	0.126	0.118	0.118	0.116	0.116
1:00:00.000	0.131	0.132	0.123	0.128	0.121	0.124	0.121	0.122	0.118	0.118
1:15:00.000	0.136	0.137	0.128	0.132	0.122	0.127	0.124	0.122	0.12	0.12
1:30:00.000	0.14	0.141	0.132	0.136	0.125	0.13	0.129	0.125	0.121	0.121
1:45:00.000	0.148	0.148	0.137	0.143	0.128	0.131	0.132	0.128	0.122	0.122
2:00:00.000	0.156	0.156	0.144	0.15	0.131	0.136	0.133	0.131	0.123	0.123
2:15:00.000	0.164	0.165	0.151	0.158	0.136	0.139	0.135	0.135	0.125	0.125
2:30:00.000	0.175	0.176	0.161	0.169	0.141	0.146	0.139	0.139	0.126	0.126
2:45:00.000	0.189	0.189	0.172	0.181	0.147	0.153	0.143	0.143	0.128	0.128
3:00:00.000	0.203	0.205	0.184	0.193	0.154	0.162	0.146	0.147	0.13	0.13
3:15:00.000	0.22	0.221	0.198	0.209	0.161	0.17	0.151	0.152	0.133	0.133
3:30:00.000	0.239	0.24	0.213	0.227	0.171	0.18	0.157	0.158	0.136	0.136
3:45:00.000	0.258	0.258	0.23	0.244	0.181	0.194	0.162	0.163	0.141	0.141
4:00:00.000	0.278	0.278	0.247	0.264	0.192	0.209	0.168	0.172	0.146	0.146
4:15:00.000	0.298	0.297	0.266	0.283	0.204	0.226	0.173	0.183	0.151	0.151
4:30:00.000	0.319	0.317	0.283	0.303	0.218	0.245	0.181	0.197	0.155	0.155
4:45:00.000	0.339	0.337	0.303	0.322	0.233	0.26	0.19	0.212	0.158	0.158
5:00:00.000	0.358	0.358	0.32	0.342	0.249	0.278	0.197	0.227	0.161	0.161
5:15:00.000	0.378	0.377	0.339	0.361	0.265	0.296	0.206	0.243	0.164	0.164
5:30:00.000	0.397	0.397	0.355	0.38	0.28	0.314	0.216	0.255	0.167	0.167
5:45:00.000	0.416	0.414	0.373	0.399	0.296	0.334	0.227	0.271	0.17	0.17
6:00:00.000	0.433	0.431	0.391	0.417	0.315	0.354	0.238	0.281	0.173	0.173
6:15:00.000	0.451	0.448	0.407	0.436	0.335	0.376	0.249	0.295	0.176	0.176
6:30:00.000	0.467	0.465	0.424	0.454	0.353	0.397	0.259	0.308	0.18	0.18
6:45:00.000	0.483	0.481	0.44	0.47	0.368	0.413	0.268	0.323	0.186	0.186
7:00:00.000	0.5	0.497	0.457	0.487	0.383	0.432	0.277	0.333	0.191	0.191
7:15:00.000	0.515	0.515	0.471	0.504	0.4	0.442	0.285	0.347	0.197	0.197
7:30:00.000	0.531	0.529	0.488	0.52	0.41	0.453	0.293	0.359	0.199	0.199
7:45:00.000	0.545	0.544	0.5	0.536	0.419	0.466	0.3	0.374	0.203	0.203
8:00:00.000	0.56	0.559	0.52	0.552	0.433	0.481	0.307	0.388	0.209	0.209
8:15:00.000	0.575	0.574	0.533	0.567	0.448	0.497	0.313	0.398	0.219	0.219
8:30:00.000	0.59	0.588	0.548	0.582	0.461	0.512	0.318	0.407	0.224	0.224
8:45:00.000	0.604	0.601	0.559	0.597	0.474	0.527	0.325	0.414	0.23	0.23
9:00:00.000	0.618	0.615	0.571	0.611	0.487	0.542	0.331	0.418	0.239	0.239
9:15:00.000	0.631	0.628	0.584	0.625	0.512	0.556	0.336	0.422	0.236	0.236
9:30:00.000	0.644	0.641	0.597	0.638	0.514	0.571	0.339	0.423	0.243	0.243
9:45:00.000	0.658	0.654	0.61	0.652	0.531	0.584	0.342	0.426	0.252	0.252
10:00:00.000	0.67	0.666	0.622	0.665	0.539	0.598	0.345	0.427	0.258	0.258
10:15:00.000	0.682	0.679	0.635	0.678	0.552	0.612	0.348	0.428	0.262	0.262
10:30:00.000	0.695	0.691	0.647	0.69	0.564	0.624	0.35	0.427	0.268	0.268
10:45:00.000	0.706	0.702	0.659	0.703	0.576	0.638	0.352	0.429	0.275	0.275
11:00:00.000	0.718	0.712	0.671	0.714	0.587	0.65	0.354	0.431	0.284	0.284
11:15:00.000	0.729	0.724	0.682	0.725	0.598	0.662	0.356	0.432	0.284	0.284
11:30:00.000	0.739	0.735	0.693	0.736	0.609	0.675	0.358	0.432	0.295	0.295
11:45:00.000	0.75	0.744	0.703	0.746	0.62	0.687	0.359	0.434	0.298	0.298
12:00:00.000	0.761	0.755	0.714	0.757	0.631	0.699	0.362	0.435	0.301	0.301
12:15:00.000	0.771	0.766	0.724	0.767	0.642	0.709	0.364	0.435	0.308	0.308
12:30:00.000	0.78	0.774	0.735	0.777	0.652	0.72	0.366	0.437	0.31	0.31
12:45:00.000	0.79	0.786	0.744	0.787	0.662	0.731	0.37	0.438	0.313	0.313
13:00:00.000	0.799	0.792	0.753	0.796	0.673	0.741	0.374	0.439	0.317	0.317
13:15:00.000	0.808	0.8	0.763	0.805	0.683	0.751	0.376	0.44	0.325	0.325
13:30:00.000	0.816	0.81	0.771	0.814	0.692	0.762	0.379	0.441	0.324	0.324
13:45:00.000	0.824	0.818	0.78	0.823	0.702	0.772	0.382	0.441	0.33	0.33
14:00:00.000	0.832	0.824	0.788	0.832	0.712	0.782	0.384	0.441	0.331	0.331
14:15:00.000	0.839	0.832	0.797	0.839	0.721	0.791	0.387	0.444	0.333	0.333
14:30:00.000	0.847	0.839	0.804	0.847	0.73	0.8	0.39	0.445	0.339	0.339
14:45:00.000	0.854	0.846	0.812	0.854	0.739	0.81	0.392	0.446	0.34	0.34
15:00:00.000	0.861	0.852	0.82	0.862	0.748	0.819	0.394	0.448	0.344	0.344
15:15:00.000	0.868	0.859	0.827	0.87	0.756	0.827	0.397	0.448	0.347	0.347
15:30:00.000	0.874	0.866	0.834	0.876	0.764	0.84	0.398	0.449	0.349	0.349
15:45:00.000	0.881	0.871	0.841	0.883	0.773	0.844	0.402	0.45	0.352	0.352
16:00:00.000	0.887	0.878	0.849	0.889	0.78	0.852	0.403	0.451	0.357	0.357
16:15:00.000	0.893	0.886	0.855	0.896	0.789	0.86	0.405	0.452	0.357	0.357
16:30:00.000	0.9	0.891	0.862	0.902	0.797	0.875	0.407	0.453	0.361	0.361
16:45:00.000	0.906	0.895	0.868	0.909	0.804	0.89	0.41	0.454	0.362	0.362
17:00:00.000	0.912	0.901	0.875	0.914	0.812	0.881	0.412	0.454	0.367	0.367
17:15:00.000	0.918	0.906	0.881	0.921	0.819	0.893	0.414	0.456	0.37	0.37
17:30:00.000	0.923	0.911	0.887	0.926	0.826	0.901	0.416	0.457	0.375	0.375
17:45:00.000	0.929	0.916	0.893	0.932	0.833	0.903	0.418	0.458	0.377	0.377
18:00:00.000	0.935	0.921	0.899	0.938	0.84	0.914	0.42	0.459	0.377	0.377
18:15:00.000	0.94	0.926	0.905	0.943	0.847	0.916	0.421	0.458	0.379	0.379
18:30:00.000	0.944	0.931	0.911	0.948	0.854	0.923	0.424	0.458	0.381	0.381
18:45:00.000	0.95	0.936	0.917	0.953	0.86	0.93	0.425	0.458	0.387	0.387
19:00:00.000	0.955	0.94	0.921	0.959	0.866	0.935	0.426	0.458	0.386	0.386
19:15:00.000	0.959	0.946	0.926	0.963	0.873	0.944	0.427	0.458	0.388	0.388
19:30:00.000	0.964	0.949	0.933	0.968	0.879	0.947	0.43	0.458	0.397	0.397
19:45:00.000	0.969	0.955	0.938	0.973	0.885	0.952	0.431	0.459	0.396	0.396
20:00:00.000	0.973	0.959	0.943	0.977	0.891	0.958	0.433	0.458	0.397	0.397
0.1Pi SC-pH7_bio replicate #2
Time (h)	WT_915		Pho84-A_2788		Pho89-A_2783		Pho87-A_2777		Fgr2-A_2758
0:00:00.000	0.117	0.114	0.111	0.111	0.11	0.115	0.109	0.109	0.114	0.115
0:15:00.000	0.127	0.12	0.113	0.117	0.12	0.124	0.115	0.112	0.122	0.123
0:30:00.000	0.125	0.122	0.113	0.118	0.121	0.124	0.118	0.115	0.123	0.127
0:45:00.000	0.126	0.125	0.115	0.121	0.119	0.123	0.12	0.118	0.124	0.128
1:00:00.000	0.129	0.128	0.116	0.123	0.119	0.124	0.123	0.122	0.125	0.129
1:15:00.000	0.132	0.131	0.119	0.126	0.12	0.124	0.125	0.125	0.125	0.13
1:30:00.000	0.136	0.135	0.121	0.129	0.122	0.127	0.126	0.127	0.126	0.131
1:45:00.000	0.141	0.14	0.124	0.132	0.124	0.13	0.128	0.129	0.127	0.133
2:00:00.000	0.147	0.145	0.128	0.137	0.126	0.132	0.131	0.132	0.129	0.135
2:15:00.000	0.154	0.152	0.133	0.142	0.13	0.135	0.133	0.134	0.129	0.137
2:30:00.000	0.162	0.16	0.139	0.149	0.134	0.139	0.137	0.138	0.131	0.139
2:45:00.000	0.171	0.17	0.146	0.157	0.138	0.144	0.14	0.14	0.132	0.141
3:00:00.000	0.182	0.18	0.153	0.167	0.143	0.149	0.143	0.143	0.134	0.142
3:15:00.000	0.194	0.192	0.162	0.177	0.148	0.154	0.147	0.146	0.135	0.143
3:30:00.000	0.208	0.207	0.173	0.189	0.156	0.163	0.151	0.15	0.136	0.146
3:45:00.000	0.224	0.223	0.185	0.203	0.164	0.171	0.155	0.154	0.138	0.148
4:00:00.000	0.239	0.24	0.197	0.217	0.174	0.181	0.159	0.157	0.139	0.15
4:15:00.000	0.257	0.258	0.21	0.233	0.184	0.192	0.165	0.161	0.141	0.152
4:30:00.000	0.274	0.277	0.225	0.25	0.196	0.204	0.171	0.165	0.142	0.154
4:45:00.000	0.292	0.295	0.239	0.267	0.207	0.217	0.177	0.169	0.144	0.156
5:00:00.000	0.312	0.315	0.255	0.284	0.221	0.23	0.184	0.173	0.146	0.16
5:15:00.000	0.329	0.334	0.271	0.301	0.233	0.242	0.192	0.177	0.149	0.163
5:30:00.000	0.346	0.352	0.288	0.319	0.246	0.256	0.199	0.182	0.15	0.167
5:45:00.000	0.365	0.371	0.308	0.338	0.26	0.272	0.204	0.187	0.153	0.17
6:00:00.000	0.382	0.387	0.325	0.357	0.274	0.288	0.207	0.191	0.155	0.173
6:15:00.000	0.399	0.404	0.342	0.373	0.287	0.302	0.206	0.197	0.156	0.175
6:30:00.000	0.416	0.421	0.357	0.39	0.301	0.319	0.21	0.202	0.159	0.178
6:45:00.000	0.434	0.439	0.372	0.408	0.315	0.332	0.213	0.206	0.161	0.182
7:00:00.000	0.447	0.453	0.386	0.423	0.328	0.342	0.215	0.209	0.162	0.185
7:15:00.000	0.463	0.469	0.402	0.441	0.34	0.351	0.213	0.214	0.165	0.189
7:30:00.000	0.476	0.482	0.415	0.452	0.353	0.364	0.218	0.218	0.168	0.192
7:45:00.000	0.489	0.497	0.419	0.461	0.365	0.377	0.222	0.222	0.171	0.195
8:00:00.000	0.504	0.512	0.434	0.475	0.378	0.39	0.227	0.225	0.174	0.199
8:15:00.000	0.518	0.525	0.438	0.49	0.391	0.424	0.234	0.229	0.177	0.203
8:30:00.000	0.531	0.539	0.451	0.502	0.403	0.444	0.239	0.232	0.18	0.205
8:45:00.000	0.546	0.553	0.464	0.525	0.415	0.428	0.245	0.236	0.183	0.21
9:00:00.000	0.559	0.575	0.476	0.53	0.427	0.44	0.238	0.239	0.185	0.213
9:15:00.000	0.572	0.58	0.491	0.544	0.44	0.46	0.235	0.242	0.187	0.216
9:30:00.000	0.585	0.593	0.503	0.557	0.451	0.465	0.239	0.246	0.19	0.219
9:45:00.000	0.597	0.607	0.517	0.57	0.464	0.478	0.244	0.249	0.191	0.222
10:00:00.000	0.609	0.619	0.531	0.582	0.475	0.489	0.248	0.252	0.193	0.226
10:15:00.000	0.622	0.631	0.541	0.596	0.487	0.501	0.253	0.255	0.195	0.229
10:30:00.000	0.634	0.645	0.552	0.61	0.498	0.511	0.256	0.258	0.197	0.233
10:45:00.000	0.665	0.656	0.568	0.62	0.509	0.523	0.261	0.261	0.199	0.236
11:00:00.000	0.658	0.668	0.581	0.633	0.52	0.535	0.264	0.265	0.201	0.239
11:15:00.000	0.67	0.681	0.591	0.647	0.532	0.546	0.269	0.268	0.203	0.243
11:30:00.000	0.68	0.692	0.601	0.659	0.543	0.557	0.271	0.271	0.204	0.246
11:45:00.000	0.692	0.704	0.608	0.671	0.554	0.569	0.275	0.274	0.207	0.249
12:00:00.000	0.704	0.716	0.618	0.682	0.565	0.58	0.278	0.277	0.21	0.251
12:15:00.000	0.715	0.726	0.631	0.694	0.576	0.591	0.281	0.28	0.212	0.255
12:30:00.000	0.726	0.737	0.642	0.704	0.586	0.601	0.285	0.284	0.215	0.257
12:45:00.000	0.736	0.748	0.654	0.715	0.596	0.612	0.288	0.287	0.217	0.26
13:00:00.000	0.747	0.758	0.663	0.725	0.607	0.621	0.291	0.29	0.219	0.262
13:15:00.000	0.757	0.768	0.667	0.735	0.617	0.631	0.294	0.293	0.222	0.266
13:30:00.000	0.766	0.778	0.677	0.745	0.626	0.64	0.296	0.297	0.224	0.268
13:45:00.000	0.775	0.787	0.685	0.754	0.636	0.65	0.299	0.299	0.227	0.27
14:00:00.000	0.785	0.796	0.694	0.764	0.645	0.659	0.301	0.302	0.229	0.273
14:15:00.000	0.793	0.806	0.703	0.773	0.655	0.668	0.305	0.305	0.23	0.275
14:30:00.000	0.803	0.815	0.713	0.783	0.664	0.677	0.307	0.308	0.233	0.277
14:45:00.000	0.811	0.823	0.72	0.791	0.672	0.682	0.309	0.311	0.235	0.28
15:00:00.000	0.819	0.832	0.728	0.8	0.68	0.687	0.313	0.314	0.237	0.281
15:15:00.000	0.828	0.839	0.737	0.808	0.688	0.687	0.316	0.316	0.24	0.283
15:30:00.000	0.836	0.847	0.745	0.816	0.695	0.686	0.318	0.319	0.241	0.284
15:45:00.000	0.843	0.855	0.752	0.824	0.702	0.687	0.32	0.321	0.243	0.285
16:00:00.000	0.85	0.862	0.76	0.832	0.709	0.697	0.325	0.324	0.244	0.287
16:15:00.000	0.857	0.87	0.767	0.839	0.716	0.705	0.325	0.326	0.246	0.288
16:30:00.000	0.865	0.877	0.775	0.847	0.712	0.716	0.328	0.328	0.248	0.289
16:45:00.000	0.872	0.885	0.782	0.854	0.727	0.727	0.329	0.331	0.25	0.291
17:00:00.000	0.878	0.892	0.789	0.861	0.738	0.74	0.331	0.333	0.252	0.292
17:15:00.000	0.885	0.898	0.796	0.868	0.749	0.751	0.333	0.336	0.253	0.292
17:30:00.000	0.892	0.904	0.803	0.875	0.757	0.761	0.337	0.339	0.255	0.294
17:45:00.000	0.898	0.91	0.809	0.881	0.765	0.773	0.337	0.34	0.257	0.296
18:00:00.000	0.904	0.917	0.816	0.888	0.773	0.783	0.34	0.343	0.259	0.296
18:15:00.000	0.91	0.923	0.823	0.894	0.78	0.795	0.343	0.345	0.261	0.298
18:30:00.000	0.916	0.929	0.829	0.9	0.786	0.806	0.343	0.347	0.263	0.299
18:45:00.000	0.922	0.935	0.836	0.907	0.792	0.82	0.347	0.35	0.266	0.3
19:00:00.000	0.928	0.941	0.84	0.912	0.796	0.832	0.347	0.352	0.266	0.3
19:15:00.000	0.934	0.946	0.848	0.918	0.802	0.845	0.351	0.354	0.268	0.302
19:30:00.000	0.94	0.953	0.853	0.924	0.807	0.861	0.351	0.356	0.269	0.303
19:45:00.000	0.945	0.958	0.858	0.93	0.812	0.874	0.353	0.358	0.271	0.305
20:00:00.000	0.951	0.962	0.864	0.935	0.816	0.888	0.354	0.36	0.273	0.306
0.1Pi SC-pH8_bio replicate #2
Time (h)	WT_915		Pho84-A_2788		Pho89-A_2783		Pho87-A_2777		Fgr2-A_2758
0:00:00.000	0.111	0.117	0.109	0.109	0.111	0.11	0.106	0.134	0.11	0.107
0:15:00.000	0.12	0.13	0.117	0.116	0.122	0.121	0.116	0.154	0.117	0.118
0:30:00.000	0.127	0.134	0.121	0.124	0.126	0.125	0.12	0.167	0.126	0.125
0:45:00.000	0.128	0.135	0.124	0.125	0.127	0.126	0.122	0.17	0.126	0.124
1:00:00.000	0.129	0.134	0.124	0.127	0.124	0.125	0.125	0.174	0.128	0.123
1:15:00.000	0.131	0.135	0.126	0.128	0.123	0.124	0.126	0.176	0.128	0.124
1:30:00.000	0.132	0.138	0.127	0.13	0.124	0.125	0.128	0.179	0.13	0.125
1:45:00.000	0.133	0.14	0.129	0.132	0.126	0.126	0.13	0.182	0.132	0.127
2:00:00.000	0.136	0.143	0.131	0.134	0.128	0.128	0.132	0.186	0.134	0.132
2:15:00.000	0.139	0.146	0.134	0.137	0.13	0.13	0.135	0.189	0.138	0.137
2:30:00.000	0.144	0.151	0.137	0.141	0.132	0.133	0.138	0.193	0.142	0.143
2:45:00.000	0.148	0.156	0.141	0.144	0.134	0.136	0.141	0.197	0.145	0.149
3:00:00.000	0.152	0.16	0.144	0.147	0.136	0.138	0.143	0.2	0.147	0.152
3:15:00.000	0.156	0.164	0.147	0.151	0.139	0.14	0.145	0.203	0.148	0.157
3:30:00.000	0.161	0.169	0.151	0.155	0.142	0.144	0.148	0.206	0.151	0.16
3:45:00.000	0.167	0.175	0.154	0.159	0.145	0.146	0.15	0.209	0.153	0.165
4:00:00.000	0.172	0.181	0.158	0.163	0.149	0.15	0.153	0.213	0.155	0.169
4:15:00.000	0.179	0.188	0.163	0.168	0.152	0.154	0.156	0.217	0.158	0.17
4:30:00.000	0.186	0.195	0.167	0.172	0.156	0.158	0.159	0.22	0.16	0.173
4:45:00.000	0.194	0.203	0.172	0.177	0.161	0.163	0.161	0.223	0.163	0.177
5:00:00.000	0.202	0.211	0.176	0.182	0.166	0.168	0.164	0.227	0.166	0.177
5:15:00.000	0.211	0.22	0.182	0.187	0.171	0.173	0.167	0.23	0.168	0.185
5:30:00.000	0.221	0.231	0.187	0.193	0.176	0.179	0.17	0.234	0.171	0.195
5:45:00.000	0.231	0.242	0.193	0.2	0.184	0.185	0.173	0.237	0.174	0.19
6:00:00.000	0.243	0.253	0.199	0.206	0.19	0.192	0.176	0.241	0.176	0.195
6:15:00.000	0.255	0.266	0.206	0.213	0.197	0.199	0.179	0.244	0.179	0.2
6:30:00.000	0.269	0.279	0.214	0.22	0.205	0.206	0.182	0.247	0.183	0.204
6:45:00.000	0.283	0.293	0.221	0.228	0.213	0.214	0.185	0.251	0.186	0.207
7:00:00.000	0.297	0.307	0.228	0.236	0.22	0.222	0.187	0.254	0.188	0.209
7:15:00.000	0.312	0.321	0.237	0.244	0.228	0.231	0.19	0.258	0.191	0.214
7:30:00.000	0.327	0.336	0.245	0.254	0.237	0.239	0.193	0.261	0.194	0.218
7:45:00.000	0.341	0.351	0.254	0.263	0.246	0.248	0.195	0.264	0.196	0.222
8:00:00.000	0.356	0.365	0.264	0.272	0.255	0.258	0.198	0.268	0.198	0.226
8:15:00.000	0.37	0.379	0.274	0.283	0.266	0.268	0.201	0.271	0.2	0.228
8:30:00.000	0.384	0.393	0.284	0.292	0.275	0.278	0.204	0.274	0.201	0.232
8:45:00.000	0.397	0.406	0.295	0.304	0.286	0.289	0.207	0.277	0.203	0.237
9:00:00.000	0.41	0.42	0.306	0.316	0.297	0.3	0.21	0.279	0.205	0.241
9:15:00.000	0.423	0.433	0.317	0.327	0.31	0.311	0.212	0.282	0.206	0.245
9:30:00.000	0.435	0.445	0.329	0.339	0.32	0.322	0.214	0.285	0.208	0.249
9:45:00.000	0.449	0.458	0.341	0.352	0.33	0.332	0.216	0.288	0.21	0.255
10:00:00.000	0.461	0.47	0.353	0.365	0.341	0.343	0.219	0.29	0.212	0.261
10:15:00.000	0.474	0.482	0.365	0.378	0.352	0.354	0.221	0.292	0.213	0.264
10:30:00.000	0.488	0.494	0.377	0.392	0.363	0.365	0.223	0.295	0.214	0.269
10:45:00.000	0.498	0.507	0.389	0.404	0.373	0.376	0.226	0.297	0.214	0.274
11:00:00.000	0.51	0.519	0.401	0.418	0.383	0.386	0.228	0.299	0.215	0.278
11:15:00.000	0.523	0.532	0.414	0.431	0.394	0.397	0.231	0.302	0.217	0.282
11:30:00.000	0.535	0.543	0.427	0.444	0.403	0.408	0.233	0.304	0.218	0.284
11:45:00.000	0.546	0.556	0.44	0.458	0.413	0.418	0.235	0.306	0.219	0.289
12:00:00.000	0.559	0.567	0.452	0.471	0.424	0.428	0.237	0.308	0.22	0.292
12:15:00.000	0.57	0.579	0.465	0.485	0.433	0.437	0.239	0.309	0.22	0.293
12:30:00.000	0.581	0.591	0.477	0.498	0.442	0.447	0.241	0.311	0.222	0.297
12:45:00.000	0.592	0.602	0.489	0.511	0.452	0.457	0.243	0.313	0.224	0.299
13:00:00.000	0.604	0.613	0.502	0.524	0.461	0.466	0.245	0.315	0.224	0.303
13:15:00.000	0.614	0.624	0.514	0.538	0.471	0.475	0.247	0.318	0.223	0.303
13:30:00.000	0.624	0.635	0.526	0.55	0.481	0.485	0.249	0.317	0.226	0.307
13:45:00.000	0.635	0.645	0.539	0.563	0.49	0.493	0.251	0.319	0.227	0.307
14:00:00.000	0.646	0.656	0.549	0.576	0.499	0.503	0.253	0.321	0.229	0.309
14:15:00.000	0.657	0.666	0.561	0.588	0.508	0.512	0.255	0.325	0.23	0.311
14:30:00.000	0.666	0.676	0.573	0.6	0.518	0.522	0.256	0.325	0.231	0.313
14:45:00.000	0.677	0.687	0.584	0.61	0.527	0.531	0.259	0.327	0.233	0.313
15:00:00.000	0.687	0.696	0.593	0.621	0.536	0.54	0.261	0.331	0.236	0.315
15:15:00.000	0.696	0.706	0.605	0.632	0.546	0.549	0.262	0.327	0.236	0.313
15:30:00.000	0.705	0.715	0.615	0.642	0.553	0.557	0.264	0.329	0.237	0.313
15:45:00.000	0.714	0.724	0.625	0.652	0.562	0.566	0.265	0.33	0.24	0.312
16:00:00.000	0.723	0.733	0.634	0.662	0.571	0.574	0.267	0.331	0.241	0.31
16:15:00.000	0.732	0.742	0.644	0.672	0.579	0.583	0.269	0.332	0.243	0.308
16:30:00.000	0.74	0.749	0.652	0.682	0.587	0.591	0.27	0.334	0.246	0.306
16:45:00.000	0.748	0.758	0.66	0.691	0.595	0.6	0.272	0.335	0.246	0.301
17:00:00.000	0.757	0.766	0.671	0.7	0.603	0.608	0.274	0.335	0.25	0.299
17:15:00.000	0.765	0.776	0.678	0.709	0.612	0.616	0.275	0.336	0.253	0.297
17:30:00.000	0.773	0.783	0.686	0.717	0.62	0.623	0.277	0.338	0.254	0.294
17:45:00.000	0.781	0.79	0.695	0.725	0.627	0.631	0.279	0.338	0.257	0.291
18:00:00.000	0.788	0.798	0.703	0.732	0.635	0.638	0.28	0.339	0.259	0.287
18:15:00.000	0.796	0.806	0.71	0.74	0.643	0.646	0.282	0.34	0.26	0.286
18:30:00.000	0.803	0.813	0.719	0.748	0.65	0.653	0.283	0.341	0.263	0.284
18:45:00.000	0.81	0.82	0.726	0.755	0.657	0.661	0.285	0.342	0.266	0.28
19:00:00.000	0.817	0.827	0.733	0.763	0.664	0.668	0.285	0.343	0.269	0.281
19:15:00.000	0.824	0.834	0.74	0.769	0.671	0.675	0.287	0.343	0.271	0.278
19:30:00.000	0.83	0.84	0.746	0.776	0.677	0.682	0.288	0.344	0.272	0.277
19:45:00.000	0.837	0.847	0.753	0.783	0.685	0.689	0.289	0.345	0.273	0.275
20:00:00.000	0.843	0.853	0.759	0.79	0.691	0.696	0.291	0.345	0.274	0.272

## Sheet: 0.1mM Pi SC rep #3
0.1Pi SC-pH1_20210121
Time (h)	WT_915		Pho84-A_2788		Pho89-A_2783		Pho87-A_2777		Fgr2-A_2758
0:00:00.000	0.106	0.109	0.107	0.107	0.107	0.113	0.106	0.106	0.106	0.104
0:15:00.000	0.112	0.116	0.115	0.115	0.112	0.12	0.11	0.112	0.108	0.109
0:30:00.000	0.111	0.115	0.116	0.116	0.116	0.121	0.112	0.113	0.11	0.11
0:45:00.000	0.111	0.114	0.116	0.117	0.118	0.121	0.114	0.114	0.111	0.111
1:00:00.000	0.115	0.115	0.118	0.118	0.119	0.122	0.115	0.115	0.113	0.113
1:15:00.000	0.114	0.114	0.118	0.118	0.119	0.124	0.116	0.116	0.114	0.113
1:30:00.000	0.113	0.115	0.118	0.118	0.123	0.124	0.116	0.117	0.115	0.114
1:45:00.000	0.115	0.115	0.119	0.119	0.121	0.125	0.117	0.118	0.115	0.115
2:00:00.000	0.116	0.116	0.12	0.12	0.122	0.126	0.118	0.119	0.115	0.115
2:15:00.000	0.118	0.118	0.122	0.121	0.125	0.127	0.119	0.12	0.116	0.115
2:30:00.000	0.12	0.119	0.124	0.123	0.125	0.128	0.119	0.12	0.116	0.116
2:45:00.000	0.122	0.121	0.126	0.125	0.127	0.129	0.12	0.121	0.116	0.116
3:00:00.000	0.124	0.123	0.127	0.127	0.128	0.131	0.121	0.122	0.116	0.117
3:15:00.000	0.126	0.125	0.13	0.129	0.13	0.132	0.122	0.123	0.117	0.117
3:30:00.000	0.129	0.128	0.133	0.131	0.132	0.133	0.123	0.124	0.117	0.117
3:45:00.000	0.132	0.13	0.135	0.134	0.133	0.135	0.124	0.125	0.118	0.118
4:00:00.000	0.135	0.133	0.139	0.137	0.135	0.136	0.124	0.126	0.118	0.118
4:15:00.000	0.138	0.137	0.142	0.14	0.136	0.138	0.125	0.127	0.118	0.118
4:30:00.000	0.141	0.14	0.146	0.144	0.138	0.139	0.125	0.128	0.119	0.119
4:45:00.000	0.145	0.144	0.15	0.148	0.14	0.141	0.126	0.129	0.119	0.119
5:00:00.000	0.148	0.147	0.154	0.152	0.142	0.142	0.126	0.13	0.12	0.119
5:15:00.000	0.153	0.152	0.159	0.157	0.144	0.144	0.128	0.131	0.12	0.12
5:30:00.000	0.158	0.156	0.164	0.162	0.146	0.146	0.129	0.132	0.12	0.121
5:45:00.000	0.163	0.161	0.17	0.168	0.148	0.148	0.13	0.133	0.121	0.12
6:00:00.000	0.168	0.166	0.175	0.173	0.15	0.15	0.131	0.134	0.121	0.121
6:15:00.000	0.173	0.171	0.181	0.179	0.152	0.152	0.132	0.135	0.121	0.121
6:30:00.000	0.178	0.177	0.187	0.186	0.154	0.154	0.133	0.136	0.122	0.121
6:45:00.000	0.185	0.184	0.195	0.193	0.157	0.155	0.134	0.138	0.122	0.122
7:00:00.000	0.191	0.19	0.202	0.2	0.158	0.157	0.136	0.139	0.122	0.122
7:15:00.000	0.198	0.198	0.21	0.208	0.16	0.159	0.137	0.14	0.123	0.123
7:30:00.000	0.205	0.205	0.219	0.218	0.162	0.161	0.138	0.141	0.123	0.123
7:45:00.000	0.213	0.217	0.228	0.229	0.163	0.163	0.139	0.143	0.123	0.124
8:00:00.000	0.221	0.225	0.241	0.24	0.165	0.165	0.14	0.144	0.124	0.124
8:15:00.000	0.23	0.235	0.253	0.253	0.167	0.167	0.142	0.146	0.124	0.125
8:30:00.000	0.239	0.242	0.262	0.263	0.17	0.169	0.143	0.147	0.124	0.125
8:45:00.000	0.249	0.253	0.276	0.28	0.172	0.171	0.144	0.148	0.125	0.125
9:00:00.000	0.259	0.262	0.285	0.291	0.174	0.173	0.146	0.149	0.125	0.126
9:15:00.000	0.269	0.273	0.295	0.303	0.178	0.174	0.147	0.151	0.125	0.126
9:30:00.000	0.279	0.282	0.305	0.316	0.18	0.177	0.148	0.152	0.126	0.126
9:45:00.000	0.289	0.292	0.317	0.328	0.179	0.179	0.149	0.153	0.126	0.127
10:00:00.000	0.299	0.303	0.329	0.34	0.181	0.181	0.15	0.155	0.126	0.127
10:15:00.000	0.31	0.313	0.341	0.352	0.181	0.183	0.152	0.156	0.127	0.127
10:30:00.000	0.32	0.324	0.352	0.364	0.183	0.185	0.153	0.157	0.127	0.128
10:45:00.000	0.331	0.335	0.365	0.377	0.185	0.187	0.154	0.159	0.127	0.128
11:00:00.000	0.341	0.346	0.376	0.388	0.187	0.189	0.155	0.16	0.127	0.128
11:15:00.000	0.354	0.357	0.388	0.4	0.189	0.191	0.157	0.161	0.128	0.129
11:30:00.000	0.365	0.369	0.399	0.413	0.19	0.194	0.158	0.162	0.128	0.129
11:45:00.000	0.377	0.381	0.41	0.424	0.192	0.195	0.159	0.164	0.129	0.129
12:00:00.000	0.389	0.391	0.421	0.435	0.194	0.197	0.16	0.165	0.129	0.13
12:15:00.000	0.399	0.402	0.431	0.447	0.196	0.199	0.161	0.166	0.129	0.13
12:30:00.000	0.411	0.414	0.442	0.458	0.198	0.2	0.163	0.167	0.129	0.13
12:45:00.000	0.421	0.424	0.453	0.469	0.199	0.202	0.164	0.169	0.129	0.13
13:00:00.000	0.431	0.437	0.464	0.48	0.202	0.204	0.165	0.17	0.13	0.131
13:15:00.000	0.441	0.448	0.475	0.491	0.203	0.206	0.167	0.171	0.13	0.131
13:30:00.000	0.451	0.458	0.484	0.502	0.205	0.208	0.168	0.172	0.131	0.132
13:45:00.000	0.459	0.468	0.495	0.511	0.207	0.209	0.169	0.174	0.13	0.132
14:00:00.000	0.469	0.478	0.505	0.522	0.209	0.211	0.17	0.175	0.131	0.133
14:15:00.000	0.477	0.488	0.515	0.532	0.211	0.213	0.172	0.176	0.131	0.132
14:30:00.000	0.487	0.498	0.525	0.542	0.213	0.215	0.173	0.177	0.131	0.133
14:45:00.000	0.498	0.507	0.534	0.552	0.215	0.217	0.174	0.178	0.132	0.133
15:00:00.000	0.507	0.517	0.542	0.561	0.217	0.218	0.176	0.179	0.132	0.133
15:15:00.000	0.516	0.526	0.552	0.571	0.219	0.22	0.177	0.181	0.132	0.134
15:30:00.000	0.525	0.535	0.561	0.58	0.221	0.222	0.179	0.182	0.133	0.134
15:45:00.000	0.534	0.544	0.569	0.589	0.224	0.223	0.18	0.183	0.133	0.134
16:00:00.000	0.544	0.553	0.578	0.599	0.229	0.225	0.182	0.184	0.133	0.135
16:15:00.000	0.554	0.562	0.585	0.606	0.232	0.226	0.183	0.186	0.133	0.135
16:30:00.000	0.561	0.572	0.594	0.615	0.235	0.228	0.186	0.187	0.134	0.136
16:45:00.000	0.572	0.58	0.601	0.623	0.236	0.23	0.187	0.188	0.134	0.136
17:00:00.000	0.584	0.589	0.61	0.631	0.238	0.232	0.189	0.19	0.134	0.136
17:15:00.000	0.597	0.597	0.618	0.639	0.239	0.233	0.19	0.191	0.134	0.136
17:30:00.000	0.607	0.606	0.625	0.647	0.24	0.234	0.192	0.192	0.135	0.136
17:45:00.000	0.622	0.614	0.632	0.654	0.241	0.236	0.195	0.193	0.135	0.137
18:00:00.000	0.641	0.622	0.64	0.661	0.243	0.238	0.196	0.195	0.135	0.137
18:15:00.000	0.651	0.629	0.647	0.667	0.245	0.239	0.198	0.196	0.136	0.137
18:30:00.000	0.664	0.638	0.654	0.675	0.247	0.241	0.2	0.198	0.136	0.138
18:45:00.000	0.68	0.645	0.661	0.681	0.249	0.242	0.202	0.199	0.136	0.138
19:00:00.000	0.698	0.653	0.667	0.687	0.252	0.244	0.204	0.201	0.136	0.138
19:15:00.000	0.716	0.66	0.673	0.693	0.254	0.245	0.206	0.202	0.137	0.139
19:30:00.000	0.724	0.667	0.68	0.699	0.256	0.247	0.207	0.203	0.137	0.139
19:45:00.000	0.737	0.676	0.686	0.705	0.259	0.249	0.209	0.204	0.137	0.139
20:00:00.000	0.741	0.685	0.693	0.711	0.261	0.25	0.212	0.206	0.138	0.14
0.1Pi SC-pH2_bio replicate #3
Time (h)	WT_915		Pho84-A_2788		Pho89-A_2783		Pho87-A_2777		Fgr2-A_2758
0:00:00.000	0.108	0.107	0.105	0.105	0.106	0.104	0.103	0.105	0.107	0.106
0:15:00.000	0.115	0.114	0.113	0.111	0.113	0.107	0.106	0.111	0.109	0.108
0:30:00.000	0.115	0.111	0.114	0.113	0.116	0.107	0.106	0.113	0.11	0.109
0:45:00.000	0.113	0.111	0.114	0.113	0.116	0.107	0.107	0.113	0.11	0.11
1:00:00.000	0.114	0.113	0.114	0.113	0.118	0.108	0.108	0.114	0.112	0.111
1:15:00.000	0.114	0.113	0.114	0.112	0.119	0.109	0.108	0.114	0.112	0.112
1:30:00.000	0.115	0.115	0.115	0.113	0.12	0.11	0.109	0.115	0.113	0.112
1:45:00.000	0.117	0.116	0.116	0.114	0.123	0.112	0.11	0.117	0.114	0.113
2:00:00.000	0.119	0.118	0.117	0.116	0.124	0.113	0.111	0.118	0.114	0.113
2:15:00.000	0.123	0.122	0.121	0.119	0.126	0.115	0.112	0.119	0.115	0.114
2:30:00.000	0.126	0.124	0.124	0.122	0.128	0.116	0.113	0.121	0.115	0.114
2:45:00.000	0.131	0.129	0.127	0.125	0.13	0.118	0.115	0.122	0.116	0.115
3:00:00.000	0.136	0.134	0.132	0.13	0.132	0.119	0.116	0.124	0.116	0.115
3:15:00.000	0.141	0.139	0.137	0.135	0.134	0.12	0.117	0.125	0.116	0.116
3:30:00.000	0.147	0.145	0.144	0.142	0.137	0.123	0.118	0.127	0.117	0.116
3:45:00.000	0.155	0.152	0.152	0.149	0.139	0.125	0.12	0.129	0.117	0.117
4:00:00.000	0.162	0.16	0.16	0.157	0.141	0.126	0.121	0.13	0.118	0.117
4:15:00.000	0.171	0.169	0.169	0.165	0.144	0.128	0.123	0.132	0.118	0.118
4:30:00.000	0.181	0.179	0.179	0.174	0.147	0.13	0.125	0.134	0.119	0.118
4:45:00.000	0.192	0.191	0.189	0.184	0.149	0.131	0.126	0.136	0.119	0.118
5:00:00.000	0.203	0.202	0.201	0.195	0.152	0.133	0.127	0.137	0.12	0.119
5:15:00.000	0.215	0.212	0.213	0.207	0.154	0.135	0.129	0.139	0.12	0.12
5:30:00.000	0.229	0.225	0.227	0.22	0.157	0.137	0.131	0.141	0.121	0.12
5:45:00.000	0.242	0.24	0.24	0.233	0.159	0.139	0.133	0.143	0.121	0.121
6:00:00.000	0.256	0.257	0.254	0.246	0.162	0.141	0.135	0.145	0.122	0.121
6:15:00.000	0.27	0.268	0.268	0.259	0.164	0.143	0.136	0.147	0.123	0.122
6:30:00.000	0.285	0.285	0.283	0.273	0.167	0.145	0.138	0.149	0.123	0.122
6:45:00.000	0.3	0.302	0.299	0.287	0.169	0.147	0.139	0.151	0.124	0.122
7:00:00.000	0.314	0.316	0.314	0.301	0.172	0.149	0.141	0.154	0.124	0.123
7:15:00.000	0.329	0.326	0.328	0.316	0.175	0.15	0.143	0.156	0.125	0.123
7:30:00.000	0.346	0.346	0.342	0.329	0.176	0.153	0.145	0.158	0.125	0.124
7:45:00.000	0.362	0.363	0.359	0.348	0.179	0.154	0.146	0.16	0.126	0.124
8:00:00.000	0.376	0.377	0.374	0.362	0.181	0.156	0.148	0.162	0.126	0.125
8:15:00.000	0.391	0.392	0.39	0.378	0.184	0.158	0.15	0.165	0.127	0.125
8:30:00.000	0.404	0.406	0.405	0.392	0.186	0.159	0.152	0.167	0.127	0.125
8:45:00.000	0.419	0.421	0.42	0.407	0.189	0.162	0.154	0.169	0.128	0.126
9:00:00.000	0.433	0.436	0.433	0.421	0.191	0.163	0.155	0.171	0.128	0.126
9:15:00.000	0.447	0.45	0.448	0.435	0.193	0.165	0.157	0.173	0.128	0.127
9:30:00.000	0.461	0.464	0.464	0.448	0.196	0.167	0.159	0.175	0.129	0.127
9:45:00.000	0.474	0.479	0.476	0.462	0.198	0.169	0.16	0.177	0.129	0.128
10:00:00.000	0.488	0.493	0.491	0.477	0.2	0.171	0.162	0.179	0.13	0.128
10:15:00.000	0.501	0.507	0.505	0.49	0.203	0.172	0.164	0.181	0.13	0.128
10:30:00.000	0.515	0.52	0.519	0.502	0.204	0.174	0.166	0.183	0.13	0.129
10:45:00.000	0.527	0.533	0.532	0.516	0.207	0.176	0.167	0.185	0.131	0.13
11:00:00.000	0.54	0.546	0.544	0.528	0.209	0.179	0.168	0.187	0.131	0.13
11:15:00.000	0.553	0.559	0.558	0.541	0.211	0.18	0.17	0.189	0.132	0.13
11:30:00.000	0.565	0.571	0.571	0.552	0.213	0.184	0.172	0.191	0.132	0.131
11:45:00.000	0.576	0.584	0.582	0.565	0.216	0.186	0.174	0.193	0.133	0.131
12:00:00.000	0.586	0.595	0.593	0.577	0.217	0.188	0.175	0.195	0.133	0.131
12:15:00.000	0.597	0.606	0.605	0.587	0.219	0.19	0.176	0.196	0.133	0.132
12:30:00.000	0.609	0.617	0.616	0.597	0.222	0.191	0.178	0.198	0.134	0.132
12:45:00.000	0.619	0.628	0.628	0.608	0.224	0.192	0.179	0.2	0.134	0.133
13:00:00.000	0.63	0.639	0.638	0.619	0.226	0.195	0.181	0.202	0.135	0.133
13:15:00.000	0.639	0.649	0.649	0.629	0.23	0.196	0.182	0.204	0.135	0.134
13:30:00.000	0.649	0.659	0.66	0.638	0.233	0.197	0.184	0.206	0.136	0.134
13:45:00.000	0.658	0.669	0.669	0.648	0.235	0.198	0.185	0.208	0.136	0.134
14:00:00.000	0.668	0.679	0.678	0.658	0.236	0.199	0.187	0.209	0.137	0.135
14:15:00.000	0.677	0.688	0.688	0.667	0.237	0.201	0.188	0.211	0.137	0.135
14:30:00.000	0.686	0.697	0.697	0.676	0.239	0.203	0.189	0.213	0.138	0.135
14:45:00.000	0.694	0.705	0.707	0.684	0.241	0.207	0.191	0.215	0.138	0.136
15:00:00.000	0.701	0.715	0.715	0.692	0.242	0.208	0.192	0.217	0.138	0.137
15:15:00.000	0.709	0.724	0.723	0.7	0.245	0.21	0.194	0.218	0.139	0.137
15:30:00.000	0.716	0.731	0.731	0.708	0.246	0.211	0.195	0.22	0.139	0.137
15:45:00.000	0.724	0.739	0.739	0.716	0.248	0.212	0.196	0.222	0.14	0.137
16:00:00.000	0.732	0.747	0.747	0.724	0.25	0.214	0.198	0.224	0.14	0.138
16:15:00.000	0.739	0.755	0.754	0.731	0.251	0.215	0.199	0.225	0.14	0.138
16:30:00.000	0.746	0.763	0.762	0.739	0.253	0.217	0.201	0.226	0.141	0.139
16:45:00.000	0.753	0.769	0.768	0.745	0.255	0.218	0.202	0.228	0.141	0.139
17:00:00.000	0.759	0.775	0.776	0.752	0.256	0.219	0.203	0.23	0.142	0.14
17:15:00.000	0.766	0.782	0.782	0.759	0.258	0.22	0.204	0.232	0.142	0.14
17:30:00.000	0.772	0.79	0.789	0.764	0.26	0.222	0.205	0.233	0.143	0.14
17:45:00.000	0.779	0.796	0.795	0.771	0.262	0.223	0.207	0.235	0.143	0.141
18:00:00.000	0.785	0.803	0.801	0.777	0.263	0.224	0.208	0.237	0.144	0.141
18:15:00.000	0.791	0.81	0.808	0.782	0.265	0.225	0.209	0.239	0.144	0.141
18:30:00.000	0.797	0.815	0.814	0.789	0.266	0.227	0.211	0.24	0.144	0.142
18:45:00.000	0.802	0.822	0.819	0.794	0.268	0.228	0.212	0.242	0.145	0.142
19:00:00.000	0.808	0.828	0.825	0.8	0.27	0.23	0.214	0.244	0.145	0.143
19:15:00.000	0.813	0.834	0.83	0.805	0.271	0.231	0.215	0.246	0.146	0.143
19:30:00.000	0.819	0.84	0.836	0.809	0.273	0.232	0.216	0.247	0.146	0.143
19:45:00.000	0.825	0.846	0.842	0.815	0.274	0.234	0.217	0.249	0.147	0.144
20:00:00.000	0.831	0.853	0.847	0.82	0.276	0.235	0.218	0.25	0.147	0.144
0.1Pi SC-pH3_bio replicate #3
Time (h)	WT_915		Pho84-A_2788		Pho89-A_2783		Pho87-A_2777		Fgr2-A_2758
0:00:00.000	0.112	0.108	0.11	0.112	0.111	0.11	0.107	0.109	0.115	0.111
0:15:00.000	0.125	0.119	0.124	0.121	0.118	0.121	0.114	0.116	0.127	0.12
0:30:00.000	0.124	0.12	0.125	0.122	0.12	0.124	0.114	0.114	0.127	0.118
0:45:00.000	0.12	0.117	0.125	0.123	0.12	0.125	0.113	0.114	0.127	0.118
1:00:00.000	0.124	0.119	0.126	0.124	0.122	0.127	0.114	0.115	0.127	0.119
1:15:00.000	0.126	0.121	0.127	0.125	0.124	0.13	0.115	0.116	0.128	0.119
1:30:00.000	0.126	0.123	0.129	0.126	0.126	0.132	0.116	0.117	0.129	0.12
1:45:00.000	0.129	0.127	0.135	0.13	0.127	0.134	0.117	0.118	0.129	0.121
2:00:00.000	0.135	0.13	0.136	0.133	0.129	0.136	0.118	0.119	0.131	0.121
2:15:00.000	0.137	0.135	0.152	0.138	0.132	0.139	0.12	0.121	0.133	0.122
2:30:00.000	0.144	0.14	0.167	0.144	0.135	0.141	0.122	0.123	0.133	0.123
2:45:00.000	0.154	0.147	0.179	0.152	0.138	0.144	0.124	0.125	0.132	0.123
3:00:00.000	0.163	0.155	0.191	0.16	0.14	0.147	0.126	0.127	0.133	0.123
3:15:00.000	0.17	0.163	0.2	0.17	0.143	0.15	0.128	0.129	0.132	0.124
3:30:00.000	0.184	0.172	0.209	0.181	0.146	0.154	0.13	0.131	0.133	0.124
3:45:00.000	0.198	0.183	0.219	0.193	0.149	0.157	0.133	0.134	0.134	0.125
4:00:00.000	0.214	0.194	0.228	0.207	0.152	0.16	0.136	0.136	0.136	0.126
4:15:00.000	0.23	0.206	0.243	0.221	0.155	0.163	0.138	0.138	0.137	0.126
4:30:00.000	0.25	0.219	0.255	0.238	0.158	0.166	0.141	0.141	0.137	0.127
4:45:00.000	0.266	0.233	0.271	0.252	0.161	0.169	0.144	0.144	0.137	0.127
5:00:00.000	0.285	0.247	0.284	0.269	0.164	0.173	0.146	0.147	0.139	0.128
5:15:00.000	0.3	0.263	0.302	0.286	0.167	0.176	0.15	0.15	0.138	0.129
5:30:00.000	0.319	0.279	0.321	0.301	0.17	0.179	0.153	0.153	0.14	0.129
5:45:00.000	0.332	0.294	0.341	0.317	0.173	0.183	0.156	0.156	0.143	0.13
6:00:00.000	0.345	0.31	0.361	0.334	0.176	0.186	0.159	0.159	0.143	0.131
6:15:00.000	0.361	0.326	0.378	0.35	0.178	0.189	0.162	0.162	0.146	0.132
6:30:00.000	0.378	0.344	0.397	0.367	0.182	0.192	0.165	0.165	0.145	0.132
6:45:00.000	0.393	0.359	0.415	0.384	0.185	0.195	0.168	0.169	0.147	0.133
7:00:00.000	0.409	0.375	0.431	0.402	0.188	0.199	0.171	0.172	0.147	0.133
7:15:00.000	0.426	0.392	0.447	0.418	0.191	0.202	0.175	0.175	0.148	0.134
7:30:00.000	0.442	0.408	0.463	0.435	0.195	0.205	0.178	0.178	0.149	0.135
7:45:00.000	0.458	0.424	0.48	0.453	0.197	0.208	0.181	0.181	0.15	0.135
8:00:00.000	0.475	0.441	0.496	0.468	0.199	0.211	0.185	0.184	0.152	0.136
8:15:00.000	0.491	0.457	0.513	0.484	0.203	0.214	0.188	0.188	0.152	0.137
8:30:00.000	0.506	0.473	0.529	0.5	0.206	0.217	0.191	0.19	0.152	0.137
8:45:00.000	0.521	0.487	0.546	0.516	0.209	0.221	0.195	0.194	0.154	0.138
9:00:00.000	0.536	0.503	0.562	0.531	0.211	0.224	0.198	0.197	0.154	0.139
9:15:00.000	0.551	0.517	0.577	0.547	0.215	0.227	0.2	0.2	0.156	0.139
9:30:00.000	0.564	0.532	0.593	0.561	0.218	0.23	0.203	0.203	0.156	0.14
9:45:00.000	0.578	0.546	0.607	0.575	0.219	0.232	0.207	0.206	0.158	0.14
10:00:00.000	0.591	0.559	0.621	0.59	0.222	0.235	0.21	0.209	0.157	0.141
10:15:00.000	0.604	0.572	0.635	0.603	0.224	0.238	0.212	0.212	0.157	0.141
10:30:00.000	0.616	0.585	0.648	0.616	0.227	0.241	0.215	0.215	0.159	0.142
10:45:00.000	0.628	0.598	0.66	0.629	0.229	0.244	0.218	0.218	0.162	0.143
11:00:00.000	0.639	0.61	0.672	0.641	0.233	0.247	0.221	0.22	0.161	0.143
11:15:00.000	0.651	0.621	0.684	0.653	0.234	0.25	0.224	0.224	0.163	0.144
11:30:00.000	0.661	0.632	0.696	0.664	0.237	0.252	0.227	0.226	0.164	0.144
11:45:00.000	0.671	0.642	0.707	0.676	0.24	0.255	0.23	0.229	0.164	0.145
12:00:00.000	0.683	0.653	0.717	0.687	0.242	0.258	0.233	0.232	0.166	0.145
12:15:00.000	0.691	0.663	0.728	0.697	0.244	0.26	0.235	0.234	0.166	0.146
12:30:00.000	0.702	0.673	0.738	0.707	0.247	0.263	0.238	0.237	0.167	0.146
12:45:00.000	0.711	0.684	0.747	0.716	0.25	0.266	0.241	0.24	0.168	0.147
13:00:00.000	0.721	0.694	0.756	0.726	0.252	0.268	0.244	0.243	0.169	0.148
13:15:00.000	0.729	0.703	0.766	0.735	0.255	0.271	0.247	0.246	0.17	0.148
13:30:00.000	0.737	0.711	0.774	0.744	0.257	0.273	0.25	0.248	0.17	0.148
13:45:00.000	0.746	0.718	0.784	0.753	0.259	0.276	0.252	0.251	0.171	0.149
14:00:00.000	0.753	0.727	0.791	0.761	0.262	0.279	0.255	0.254	0.171	0.149
14:15:00.000	0.761	0.734	0.799	0.769	0.264	0.281	0.258	0.256	0.172	0.15
14:30:00.000	0.763	0.741	0.807	0.778	0.267	0.284	0.261	0.259	0.172	0.15
14:45:00.000	0.771	0.749	0.816	0.786	0.269	0.286	0.263	0.261	0.173	0.151
15:00:00.000	0.776	0.754	0.823	0.794	0.272	0.288	0.266	0.264	0.173	0.151
15:15:00.000	0.781	0.759	0.831	0.801	0.274	0.291	0.268	0.267	0.175	0.152
15:30:00.000	0.788	0.765	0.837	0.807	0.276	0.294	0.271	0.269	0.173	0.152
15:45:00.000	0.794	0.769	0.843	0.814	0.279	0.296	0.273	0.271	0.172	0.153
16:00:00.000	0.798	0.775	0.85	0.821	0.281	0.299	0.275	0.274	0.173	0.154
16:15:00.000	0.803	0.779	0.857	0.828	0.284	0.301	0.277	0.276	0.174	0.154
16:30:00.000	0.808	0.786	0.864	0.834	0.286	0.304	0.28	0.278	0.175	0.155
16:45:00.000	0.811	0.791	0.868	0.841	0.288	0.306	0.282	0.281	0.173	0.155
17:00:00.000	0.819	0.796	0.874	0.847	0.291	0.309	0.284	0.283	0.174	0.156
17:15:00.000	0.823	0.8	0.88	0.853	0.292	0.312	0.287	0.286	0.173	0.156
17:30:00.000	0.828	0.803	0.886	0.859	0.295	0.314	0.289	0.287	0.171	0.157
17:45:00.000	0.831	0.809	0.894	0.864	0.297	0.317	0.291	0.29	0.175	0.157
18:00:00.000	0.835	0.814	0.898	0.869	0.299	0.319	0.293	0.292	0.175	0.158
18:15:00.000	0.842	0.819	0.905	0.874	0.301	0.321	0.296	0.294	0.175	0.158
18:30:00.000	0.845	0.824	0.91	0.88	0.304	0.323	0.298	0.296	0.175	0.159
18:45:00.000	0.849	0.829	0.914	0.886	0.306	0.326	0.3	0.298	0.174	0.159
19:00:00.000	0.852	0.833	0.92	0.891	0.308	0.328	0.303	0.301	0.176	0.16
19:15:00.000	0.854	0.837	0.925	0.896	0.311	0.33	0.305	0.303	0.176	0.16
19:30:00.000	0.857	0.842	0.93	0.901	0.313	0.332	0.307	0.305	0.173	0.16
19:45:00.000	0.861	0.843	0.936	0.906	0.315	0.334	0.309	0.307	0.172	0.161
20:00:00.000	0.865	0.847	0.941	0.911	0.317	0.337	0.311	0.309	0.174	0.162
0.1Pi SC-pH4_bio replicate #3
Time (h)	WT_915		Pho84-A_2788		Pho89-A_2783		Pho87-A_2777		Fgr2-A_2758
0:00:00.000	0.113	0.113	0.113	0.113	0.111	0.106	0.112	0.111	0.111	0.112
0:15:00.000	0.125	0.121	0.123	0.123	0.12	0.116	0.117	0.123	0.111	0.117
0:30:00.000	0.118	0.12	0.124	0.123	0.118	0.118	0.117	0.124	0.113	0.118
0:45:00.000	0.12	0.119	0.125	0.123	0.119	0.119	0.117	0.123	0.114	0.119
1:00:00.000	0.121	0.121	0.125	0.124	0.122	0.122	0.118	0.124	0.115	0.12
1:15:00.000	0.124	0.123	0.127	0.126	0.124	0.124	0.119	0.125	0.116	0.121
1:30:00.000	0.126	0.125	0.128	0.128	0.126	0.126	0.121	0.127	0.116	0.121
1:45:00.000	0.129	0.129	0.131	0.131	0.128	0.128	0.122	0.128	0.117	0.122
2:00:00.000	0.132	0.132	0.135	0.136	0.13	0.13	0.123	0.13	0.117	0.123
2:15:00.000	0.138	0.137	0.139	0.141	0.133	0.133	0.125	0.132	0.118	0.123
2:30:00.000	0.143	0.142	0.146	0.147	0.136	0.135	0.127	0.134	0.118	0.124
2:45:00.000	0.15	0.149	0.153	0.155	0.139	0.137	0.13	0.137	0.119	0.125
3:00:00.000	0.159	0.157	0.161	0.166	0.141	0.14	0.132	0.139	0.119	0.125
3:15:00.000	0.169	0.167	0.171	0.177	0.144	0.143	0.134	0.141	0.119	0.126
3:30:00.000	0.18	0.177	0.182	0.19	0.146	0.147	0.136	0.144	0.12	0.127
3:45:00.000	0.192	0.188	0.193	0.205	0.149	0.15	0.139	0.147	0.121	0.127
4:00:00.000	0.205	0.201	0.206	0.22	0.153	0.153	0.142	0.151	0.122	0.128
4:15:00.000	0.219	0.216	0.22	0.234	0.156	0.156	0.145	0.154	0.122	0.129
4:30:00.000	0.234	0.23	0.235	0.252	0.159	0.159	0.148	0.158	0.123	0.13
4:45:00.000	0.25	0.246	0.25	0.269	0.162	0.162	0.151	0.161	0.123	0.13
5:00:00.000	0.266	0.261	0.266	0.286	0.165	0.165	0.154	0.164	0.123	0.131
5:15:00.000	0.282	0.275	0.281	0.304	0.168	0.168	0.158	0.168	0.124	0.132
5:30:00.000	0.308	0.289	0.299	0.318	0.171	0.171	0.161	0.173	0.125	0.133
5:45:00.000	0.322	0.305	0.315	0.337	0.174	0.174	0.165	0.176	0.126	0.134
6:00:00.000	0.333	0.323	0.333	0.356	0.177	0.177	0.168	0.18	0.126	0.134
6:15:00.000	0.345	0.341	0.349	0.371	0.18	0.18	0.172	0.184	0.127	0.136
6:30:00.000	0.365	0.356	0.364	0.393	0.183	0.183	0.175	0.188	0.128	0.136
6:45:00.000	0.379	0.373	0.381	0.413	0.186	0.186	0.179	0.192	0.128	0.137
7:00:00.000	0.395	0.39	0.398	0.431	0.189	0.19	0.183	0.197	0.129	0.138
7:15:00.000	0.413	0.406	0.418	0.448	0.193	0.193	0.186	0.201	0.13	0.139
7:30:00.000	0.428	0.423	0.434	0.461	0.195	0.197	0.19	0.205	0.13	0.14
7:45:00.000	0.444	0.44	0.451	0.479	0.198	0.2	0.194	0.209	0.131	0.14
8:00:00.000	0.459	0.455	0.467	0.496	0.201	0.203	0.197	0.214	0.132	0.141
8:15:00.000	0.475	0.472	0.485	0.514	0.204	0.207	0.201	0.218	0.133	0.142
8:30:00.000	0.491	0.488	0.501	0.53	0.206	0.21	0.205	0.222	0.133	0.143
8:45:00.000	0.506	0.503	0.518	0.547	0.209	0.212	0.207	0.226	0.134	0.143
9:00:00.000	0.52	0.519	0.534	0.563	0.212	0.216	0.211	0.23	0.134	0.144
9:15:00.000	0.535	0.533	0.548	0.579	0.215	0.218	0.215	0.235	0.134	0.145
9:30:00.000	0.549	0.547	0.563	0.594	0.218	0.221	0.218	0.239	0.135	0.146
9:45:00.000	0.563	0.561	0.578	0.608	0.221	0.224	0.222	0.243	0.136	0.146
10:00:00.000	0.577	0.575	0.591	0.622	0.224	0.227	0.226	0.247	0.136	0.147
10:15:00.000	0.589	0.588	0.605	0.636	0.226	0.23	0.229	0.252	0.137	0.148
10:30:00.000	0.601	0.602	0.618	0.649	0.229	0.232	0.232	0.256	0.138	0.149
10:45:00.000	0.613	0.615	0.632	0.663	0.232	0.235	0.236	0.26	0.138	0.149
11:00:00.000	0.625	0.626	0.644	0.674	0.234	0.238	0.239	0.263	0.139	0.149
11:15:00.000	0.636	0.638	0.657	0.686	0.237	0.242	0.242	0.269	0.14	0.15
11:30:00.000	0.645	0.65	0.669	0.698	0.241	0.244	0.245	0.272	0.141	0.151
11:45:00.000	0.656	0.66	0.68	0.708	0.244	0.246	0.248	0.276	0.141	0.151
12:00:00.000	0.666	0.67	0.691	0.719	0.246	0.249	0.251	0.281	0.141	0.151
12:15:00.000	0.676	0.68	0.702	0.729	0.251	0.25	0.254	0.285	0.142	0.152
12:30:00.000	0.685	0.688	0.712	0.739	0.255	0.251	0.257	0.29	0.143	0.152
12:45:00.000	0.693	0.697	0.722	0.749	0.258	0.255	0.26	0.294	0.143	0.153
13:00:00.000	0.704	0.707	0.731	0.758	0.262	0.255	0.263	0.299	0.144	0.153
13:15:00.000	0.712	0.714	0.742	0.767	0.261	0.257	0.266	0.305	0.144	0.154
13:30:00.000	0.719	0.723	0.751	0.776	0.263	0.262	0.269	0.311	0.144	0.153
13:45:00.000	0.728	0.731	0.759	0.784	0.264	0.263	0.271	0.317	0.145	0.154
14:00:00.000	0.736	0.737	0.768	0.794	0.266	0.266	0.274	0.322	0.146	0.154
14:15:00.000	0.743	0.745	0.775	0.801	0.269	0.268	0.276	0.323	0.146	0.154
14:30:00.000	0.75	0.751	0.784	0.809	0.276	0.27	0.279	0.323	0.147	0.155
14:45:00.000	0.758	0.757	0.791	0.817	0.277	0.274	0.281	0.324	0.147	0.155
15:00:00.000	0.764	0.763	0.8	0.826	0.281	0.277	0.284	0.324	0.148	0.156
15:15:00.000	0.771	0.768	0.808	0.834	0.284	0.279	0.287	0.325	0.148	0.156
15:30:00.000	0.776	0.774	0.815	0.841	0.285	0.281	0.289	0.327	0.149	0.157
15:45:00.000	0.784	0.778	0.822	0.847	0.286	0.283	0.291	0.329	0.149	0.157
16:00:00.000	0.789	0.785	0.829	0.855	0.286	0.284	0.295	0.331	0.15	0.158
16:15:00.000	0.794	0.788	0.837	0.861	0.288	0.285	0.297	0.332	0.15	0.158
16:30:00.000	0.799	0.794	0.845	0.869	0.29	0.287	0.3	0.333	0.151	0.159
16:45:00.000	0.805	0.799	0.85	0.875	0.293	0.288	0.303	0.335	0.151	0.159
17:00:00.000	0.811	0.802	0.857	0.881	0.294	0.29	0.305	0.337	0.152	0.159
17:15:00.000	0.816	0.807	0.863	0.887	0.297	0.292	0.308	0.338	0.152	0.16
17:30:00.000	0.822	0.811	0.869	0.893	0.3	0.294	0.31	0.34	0.152	0.16
17:45:00.000	0.826	0.814	0.875	0.899	0.302	0.296	0.313	0.341	0.153	0.16
18:00:00.000	0.83	0.818	0.881	0.905	0.305	0.298	0.315	0.343	0.153	0.161
18:15:00.000	0.836	0.82	0.886	0.911	0.309	0.3	0.317	0.344	0.153	0.161
18:30:00.000	0.842	0.825	0.892	0.916	0.311	0.303	0.321	0.346	0.154	0.161
18:45:00.000	0.846	0.828	0.898	0.922	0.314	0.305	0.323	0.347	0.154	0.161
19:00:00.000	0.852	0.832	0.902	0.927	0.317	0.308	0.325	0.348	0.154	0.162
19:15:00.000	0.856	0.835	0.909	0.933	0.32	0.31	0.327	0.349	0.155	0.162
19:30:00.000	0.861	0.837	0.914	0.938	0.323	0.311	0.33	0.35	0.155	0.162
19:45:00.000	0.867	0.839	0.92	0.942	0.325	0.314	0.333	0.35	0.155	0.163
20:00:00.000	0.87	0.843	0.925	0.948	0.328	0.316	0.336	0.351	0.155	0.163
0.1Pi SC-pH5_bio replicate #3
Time (h)	WT_915		Pho84-A_2788		Pho89-A_2783		Pho87-A_2777		Fgr2-A_2758
0:00:00.000	0.123	0.123	0.124	0.123	0.118	0.12	0.122	0.121	0.122	0.122
0:15:00.000	0.124	0.128	0.131	0.13	0.125	0.127	0.129	0.128	0.13	0.127
0:30:00.000	0.126	0.132	0.133	0.135	0.129	0.129	0.134	0.131	0.134	0.128
0:45:00.000	0.127	0.133	0.132	0.136	0.132	0.132	0.137	0.131	0.137	0.13
1:00:00.000	0.132	0.134	0.133	0.139	0.135	0.135	0.139	0.134	0.137	0.13
1:15:00.000	0.136	0.137	0.135	0.143	0.138	0.137	0.142	0.136	0.139	0.132
1:30:00.000	0.141	0.141	0.14	0.149	0.141	0.141	0.146	0.141	0.141	0.135
1:45:00.000	0.147	0.147	0.145	0.156	0.145	0.144	0.152	0.145	0.143	0.136
2:00:00.000	0.155	0.155	0.153	0.164	0.149	0.149	0.158	0.149	0.145	0.139
2:15:00.000	0.164	0.164	0.162	0.173	0.154	0.154	0.163	0.155	0.147	0.141
2:30:00.000	0.174	0.174	0.171	0.182	0.159	0.159	0.169	0.16	0.15	0.143
2:45:00.000	0.184	0.185	0.182	0.193	0.165	0.165	0.175	0.166	0.152	0.145
3:00:00.000	0.197	0.198	0.194	0.207	0.17	0.17	0.182	0.172	0.155	0.148
3:15:00.000	0.212	0.212	0.208	0.222	0.175	0.175	0.188	0.178	0.157	0.15
3:30:00.000	0.229	0.229	0.224	0.24	0.179	0.18	0.195	0.185	0.16	0.152
3:45:00.000	0.247	0.247	0.241	0.26	0.184	0.185	0.202	0.192	0.162	0.155
4:00:00.000	0.268	0.267	0.259	0.281	0.189	0.19	0.211	0.2	0.165	0.157
4:15:00.000	0.288	0.288	0.28	0.303	0.194	0.195	0.218	0.207	0.168	0.16
4:30:00.000	0.311	0.311	0.3	0.326	0.199	0.2	0.227	0.215	0.17	0.162
4:45:00.000	0.334	0.333	0.323	0.351	0.204	0.205	0.235	0.223	0.172	0.165
5:00:00.000	0.358	0.359	0.344	0.377	0.209	0.21	0.244	0.231	0.175	0.168
5:15:00.000	0.383	0.382	0.366	0.402	0.214	0.215	0.253	0.24	0.178	0.17
5:30:00.000	0.407	0.408	0.391	0.426	0.219	0.22	0.262	0.249	0.18	0.173
5:45:00.000	0.432	0.433	0.413	0.451	0.224	0.225	0.272	0.257	0.182	0.175
6:00:00.000	0.456	0.458	0.436	0.475	0.229	0.231	0.28	0.266	0.185	0.178
6:15:00.000	0.479	0.481	0.457	0.499	0.235	0.236	0.289	0.275	0.188	0.18
6:30:00.000	0.503	0.505	0.479	0.523	0.24	0.241	0.299	0.283	0.19	0.183
6:45:00.000	0.525	0.528	0.5	0.546	0.245	0.246	0.309	0.292	0.192	0.186
7:00:00.000	0.547	0.55	0.522	0.568	0.251	0.252	0.317	0.3	0.195	0.188
7:15:00.000	0.569	0.571	0.542	0.591	0.256	0.258	0.327	0.308	0.197	0.191
7:30:00.000	0.591	0.593	0.562	0.611	0.262	0.263	0.337	0.317	0.199	0.193
7:45:00.000	0.612	0.612	0.581	0.63	0.267	0.268	0.346	0.325	0.202	0.196
8:00:00.000	0.631	0.633	0.599	0.65	0.272	0.274	0.355	0.333	0.204	0.198
8:15:00.000	0.649	0.652	0.617	0.668	0.278	0.279	0.364	0.341	0.206	0.201
8:30:00.000	0.668	0.67	0.634	0.686	0.283	0.285	0.373	0.349	0.208	0.203
8:45:00.000	0.687	0.687	0.65	0.704	0.289	0.29	0.381	0.356	0.21	0.206
9:00:00.000	0.703	0.705	0.667	0.72	0.293	0.296	0.389	0.365	0.212	0.208
9:15:00.000	0.719	0.721	0.683	0.736	0.299	0.301	0.397	0.372	0.215	0.21
9:30:00.000	0.736	0.736	0.698	0.751	0.304	0.307	0.405	0.38	0.217	0.213
9:45:00.000	0.751	0.752	0.713	0.766	0.31	0.313	0.413	0.387	0.219	0.216
10:00:00.000	0.766	0.766	0.728	0.781	0.315	0.32	0.422	0.395	0.221	0.218
10:15:00.000	0.78	0.78	0.74	0.796	0.322	0.324	0.429	0.401	0.222	0.22
10:30:00.000	0.795	0.795	0.754	0.809	0.327	0.33	0.436	0.41	0.225	0.223
10:45:00.000	0.809	0.807	0.767	0.822	0.335	0.336	0.443	0.416	0.226	0.225
11:00:00.000	0.822	0.819	0.78	0.835	0.341	0.342	0.451	0.424	0.229	0.227
11:15:00.000	0.834	0.832	0.791	0.847	0.345	0.348	0.458	0.43	0.231	0.23
11:30:00.000	0.846	0.843	0.802	0.858	0.35	0.353	0.464	0.437	0.232	0.232
11:45:00.000	0.859	0.854	0.813	0.87	0.356	0.359	0.47	0.443	0.234	0.234
12:00:00.000	0.87	0.864	0.824	0.881	0.36	0.364	0.478	0.45	0.236	0.236
12:15:00.000	0.879	0.874	0.834	0.89	0.366	0.368	0.484	0.456	0.237	0.238
12:30:00.000	0.887	0.885	0.844	0.901	0.371	0.374	0.49	0.462	0.24	0.241
12:45:00.000	0.897	0.895	0.853	0.91	0.376	0.379	0.496	0.469	0.241	0.243
13:00:00.000	0.907	0.904	0.862	0.921	0.379	0.384	0.503	0.475	0.243	0.245
13:15:00.000	0.916	0.914	0.87	0.931	0.386	0.389	0.509	0.481	0.244	0.248
13:30:00.000	0.927	0.922	0.878	0.94	0.391	0.394	0.514	0.487	0.246	0.25
13:45:00.000	0.935	0.93	0.887	0.948	0.395	0.399	0.52	0.492	0.247	0.252
14:00:00.000	0.944	0.938	0.895	0.957	0.4	0.403	0.526	0.496	0.249	0.254
14:15:00.000	0.953	0.945	0.903	0.962	0.405	0.408	0.532	0.502	0.25	0.257
14:30:00.000	0.96	0.953	0.91	0.968	0.41	0.413	0.538	0.508	0.252	0.259
14:45:00.000	0.968	0.961	0.917	0.975	0.414	0.417	0.542	0.512	0.253	0.262
15:00:00.000	0.975	0.966	0.923	0.984	0.418	0.422	0.547	0.517	0.254	0.264
15:15:00.000	0.981	0.972	0.932	0.99	0.422	0.427	0.552	0.523	0.256	0.266
15:30:00.000	0.989	0.98	0.939	0.997	0.428	0.431	0.557	0.527	0.257	0.269
15:45:00.000	0.997	0.986	0.946	1.003	0.432	0.436	0.562	0.53	0.258	0.271
16:00:00.000	1.003	0.991	0.953	1.009	0.436	0.44	0.567	0.535	0.26	0.274
16:15:00.000	1.009	0.998	0.957	1.015	0.441	0.445	0.572	0.54	0.261	0.276
16:30:00.000	1.015	1.003	0.963	1.022	0.445	0.449	0.578	0.545	0.262	0.279
16:45:00.000	1.022	1.01	0.968	1.03	0.449	0.454	0.582	0.55	0.264	0.282
17:00:00.000	1.03	1.016	0.974	1.038	0.453	0.458	0.586	0.554	0.265	0.284
17:15:00.000	1.035	1.021	0.979	1.042	0.457	0.463	0.592	0.559	0.266	0.287
17:30:00.000	1.04	1.027	0.985	1.047	0.461	0.467	0.595	0.564	0.268	0.29
17:45:00.000	1.047	1.032	0.989	1.051	0.465	0.471	0.599	0.567	0.269	0.293
18:00:00.000	1.052	1.038	0.995	1.057	0.469	0.475	0.603	0.57	0.27	0.295
18:15:00.000	1.058	1.044	1.002	1.062	0.473	0.48	0.606	0.575	0.271	0.298
18:30:00.000	1.063	1.049	1.006	1.069	0.477	0.484	0.612	0.579	0.273	0.301
18:45:00.000	1.069	1.053	1.011	1.074	0.48	0.487	0.616	0.583	0.274	0.304
19:00:00.000	1.075	1.057	1.015	1.079	0.484	0.492	0.621	0.585	0.275	0.306
19:15:00.000	1.08	1.063	1.021	1.086	0.488	0.496	0.624	0.59	0.276	0.309
19:30:00.000	1.086	1.067	1.024	1.09	0.492	0.5	0.627	0.594	0.277	0.313
19:45:00.000	1.093	1.073	1.029	1.096	0.496	0.504	0.632	0.599	0.278	0.315
20:00:00.000	1.1	1.077	1.033	1.098	0.5	0.508	0.635	0.602	0.28	0.319
0.1Pi SC-pH6_bio replicate #3
Time (h)	WT_915		Pho84-A_2788		Pho89-A_2783		Pho87-A_2777		Fgr2-A_2758
0:00:00.000	0.116	0.116	0.115	0.116	0.113	0.113	0.112	0.111	0.116	0.116
0:15:00.000	0.122	0.121	0.123	0.127	0.121	0.121	0.113	0.117	0.126	0.124
0:30:00.000	0.124	0.118	0.125	0.129	0.121	0.124	0.114	0.117	0.124	0.127
0:45:00.000	0.135	0.12	0.126	0.13	0.123	0.126	0.114	0.117	0.123	0.128
1:00:00.000	0.148	0.123	0.13	0.132	0.125	0.129	0.115	0.118	0.124	0.13
1:15:00.000	0.128	0.127	0.138	0.134	0.128	0.132	0.117	0.12	0.126	0.131
1:30:00.000	0.131	0.128	0.138	0.136	0.131	0.134	0.118	0.122	0.128	0.132
1:45:00.000	0.135	0.132	0.146	0.14	0.134	0.136	0.12	0.123	0.128	0.133
2:00:00.000	0.14	0.137	0.152	0.145	0.137	0.14	0.122	0.125	0.128	0.134
2:15:00.000	0.151	0.141	0.16	0.15	0.14	0.143	0.123	0.127	0.129	0.136
2:30:00.000	0.163	0.146	0.172	0.157	0.144	0.146	0.124	0.128	0.129	0.137
2:45:00.000	0.178	0.153	0.181	0.166	0.148	0.151	0.126	0.131	0.131	0.14
3:00:00.000	0.186	0.16	0.191	0.173	0.153	0.155	0.128	0.133	0.132	0.142
3:15:00.000	0.21	0.168	0.197	0.181	0.158	0.161	0.13	0.135	0.133	0.144
3:30:00.000	0.217	0.177	0.207	0.192	0.164	0.168	0.132	0.138	0.135	0.146
3:45:00.000	0.237	0.188	0.222	0.204	0.171	0.175	0.134	0.141	0.136	0.148
4:00:00.000	0.251	0.199	0.235	0.216	0.179	0.182	0.137	0.143	0.139	0.15
4:15:00.000	0.263	0.211	0.25	0.231	0.187	0.191	0.139	0.146	0.14	0.152
4:30:00.000	0.283	0.226	0.266	0.247	0.197	0.201	0.142	0.15	0.142	0.155
4:45:00.000	0.297	0.239	0.277	0.263	0.208	0.212	0.144	0.153	0.143	0.157
5:00:00.000	0.319	0.255	0.288	0.28	0.219	0.224	0.146	0.156	0.144	0.159
5:15:00.000	0.336	0.27	0.303	0.299	0.231	0.236	0.148	0.16	0.145	0.161
5:30:00.000	0.352	0.286	0.317	0.318	0.243	0.248	0.151	0.164	0.147	0.163
5:45:00.000	0.367	0.3	0.343	0.336	0.255	0.261	0.153	0.167	0.148	0.165
6:00:00.000	0.387	0.316	0.36	0.353	0.268	0.276	0.155	0.17	0.15	0.168
6:15:00.000	0.407	0.329	0.392	0.375	0.283	0.291	0.158	0.174	0.152	0.171
6:30:00.000	0.42	0.344	0.415	0.394	0.299	0.308	0.161	0.178	0.153	0.174
6:45:00.000	0.432	0.359	0.448	0.411	0.316	0.325	0.164	0.182	0.155	0.176
7:00:00.000	0.451	0.373	0.472	0.424	0.334	0.34	0.167	0.186	0.157	0.177
7:15:00.000	0.458	0.387	0.491	0.446	0.351	0.354	0.17	0.19	0.159	0.18
7:30:00.000	0.473	0.399	0.509	0.473	0.365	0.366	0.173	0.194	0.161	0.181
7:45:00.000	0.474	0.412	0.527	0.487	0.381	0.378	0.175	0.198	0.162	0.183
8:00:00.000	0.49	0.426	0.545	0.525	0.397	0.392	0.178	0.202	0.164	0.184
8:15:00.000	0.501	0.438	0.564	0.532	0.41	0.407	0.181	0.205	0.166	0.186
8:30:00.000	0.515	0.451	0.59	0.543	0.424	0.422	0.184	0.21	0.168	0.188
8:45:00.000	0.53	0.464	0.604	0.538	0.442	0.435	0.187	0.214	0.17	0.19
9:00:00.000	0.54	0.476	0.619	0.546	0.455	0.451	0.189	0.218	0.171	0.193
9:15:00.000	0.55	0.49	0.628	0.547	0.474	0.467	0.192	0.224	0.173	0.195
9:30:00.000	0.559	0.503	0.63	0.564	0.491	0.484	0.195	0.227	0.175	0.197
9:45:00.000	0.567	0.515	0.65	0.575	0.504	0.501	0.198	0.232	0.178	0.2
10:00:00.000	0.568	0.532	0.647	0.587	0.526	0.514	0.201	0.238	0.18	0.203
10:15:00.000	0.575	0.54	0.655	0.601	0.531	0.529	0.204	0.243	0.182	0.206
10:30:00.000	0.585	0.55	0.674	0.613	0.541	0.545	0.207	0.247	0.184	0.208
10:45:00.000	0.587	0.562	0.676	0.626	0.543	0.559	0.21	0.252	0.186	0.21
11:00:00.000	0.597	0.573	0.666	0.638	0.556	0.572	0.212	0.256	0.189	0.212
11:15:00.000	0.607	0.584	0.653	0.65	0.564	0.586	0.215	0.261	0.191	0.214
11:30:00.000	0.615	0.596	0.651	0.663	0.575	0.596	0.217	0.266	0.194	0.217
11:45:00.000	0.625	0.607	0.662	0.675	0.589	0.614	0.219	0.272	0.196	0.219
12:00:00.000	0.633	0.617	0.673	0.685	0.6	0.604	0.222	0.275	0.198	0.221
12:15:00.000	0.641	0.627	0.685	0.697	0.612	0.603	0.223	0.278	0.2	0.223
12:30:00.000	0.65	0.637	0.696	0.708	0.623	0.614	0.226	0.283	0.202	0.225
12:45:00.000	0.659	0.647	0.706	0.718	0.634	0.625	0.229	0.289	0.205	0.227
13:00:00.000	0.669	0.656	0.716	0.729	0.646	0.636	0.232	0.293	0.208	0.229
13:15:00.000	0.678	0.666	0.726	0.738	0.657	0.647	0.234	0.297	0.209	0.231
13:30:00.000	0.686	0.675	0.737	0.748	0.667	0.658	0.236	0.301	0.211	0.233
13:45:00.000	0.695	0.684	0.746	0.757	0.679	0.668	0.238	0.306	0.213	0.236
14:00:00.000	0.705	0.693	0.757	0.765	0.689	0.679	0.241	0.31	0.215	0.238
14:15:00.000	0.712	0.701	0.767	0.774	0.7	0.688	0.244	0.314	0.218	0.239
14:30:00.000	0.72	0.709	0.775	0.783	0.71	0.699	0.246	0.319	0.219	0.243
14:45:00.000	0.728	0.717	0.785	0.793	0.721	0.708	0.25	0.321	0.221	0.246
15:00:00.000	0.736	0.724	0.793	0.8	0.73	0.718	0.252	0.326	0.224	0.246
15:15:00.000	0.741	0.732	0.801	0.808	0.739	0.727	0.254	0.33	0.227	0.249
15:30:00.000	0.749	0.74	0.81	0.815	0.749	0.736	0.256	0.333	0.228	0.251
15:45:00.000	0.755	0.747	0.817	0.823	0.757	0.745	0.259	0.337	0.232	0.253
16:00:00.000	0.762	0.754	0.825	0.831	0.767	0.754	0.262	0.341	0.232	0.256
16:15:00.000	0.767	0.761	0.832	0.838	0.775	0.763	0.265	0.344	0.233	0.258
16:30:00.000	0.775	0.768	0.84	0.846	0.783	0.772	0.269	0.349	0.236	0.26
16:45:00.000	0.781	0.774	0.846	0.852	0.791	0.78	0.271	0.352	0.238	0.261
17:00:00.000	0.787	0.78	0.854	0.859	0.8	0.788	0.274	0.354	0.238	0.263
17:15:00.000	0.793	0.786	0.861	0.865	0.808	0.795	0.277	0.359	0.241	0.265
17:30:00.000	0.799	0.793	0.867	0.872	0.816	0.804	0.281	0.363	0.244	0.266
17:45:00.000	0.805	0.799	0.875	0.878	0.823	0.811	0.285	0.366	0.245	0.268
18:00:00.000	0.81	0.804	0.881	0.885	0.831	0.819	0.288	0.369	0.248	0.269
18:15:00.000	0.816	0.81	0.887	0.89	0.839	0.826	0.297	0.373	0.249	0.271
18:30:00.000	0.822	0.816	0.893	0.896	0.846	0.833	0.299	0.373	0.251	0.274
18:45:00.000	0.827	0.821	0.9	0.903	0.854	0.841	0.306	0.376	0.252	0.276
19:00:00.000	0.831	0.826	0.906	0.909	0.861	0.848	0.311	0.38	0.255	0.278
19:15:00.000	0.838	0.831	0.912	0.914	0.869	0.855	0.313	0.385	0.256	0.28
19:30:00.000	0.842	0.836	0.918	0.919	0.875	0.861	0.32	0.384	0.257	0.282
19:45:00.000	0.847	0.842	0.924	0.925	0.882	0.868	0.324	0.388	0.259	0.282
20:00:00.000	0.851	0.847	0.93	0.931	0.888	0.875	0.328	0.389	0.26	0.284
0.1Pi SC-pH7_bio replicate #3
Time (h)	WT_915		Pho84-A_2788		Pho89-A_2783		Pho87-A_2777		Fgr2-A_2758
0:00:00.000	0.114	0.115	0.12	0.115	0.114	0.115	0.111	0.112	0.113	0.117
0:15:00.000	0.117	0.121	0.131	0.123	0.122	0.121	0.115	0.115	0.12	0.117
0:30:00.000	0.12	0.118	0.131	0.123	0.124	0.123	0.116	0.118	0.121	0.12
0:45:00.000	0.122	0.119	0.132	0.126	0.127	0.126	0.117	0.12	0.124	0.12
1:00:00.000	0.123	0.121	0.135	0.126	0.13	0.129	0.12	0.122	0.125	0.123
1:15:00.000	0.124	0.125	0.137	0.127	0.131	0.126	0.122	0.125	0.126	0.126
1:30:00.000	0.127	0.128	0.14	0.13	0.132	0.13	0.123	0.125	0.128	0.124
1:45:00.000	0.13	0.13	0.143	0.133	0.136	0.133	0.125	0.128	0.129	0.126
2:00:00.000	0.134	0.134	0.147	0.137	0.138	0.136	0.128	0.13	0.131	0.127
2:15:00.000	0.138	0.139	0.152	0.141	0.142	0.14	0.13	0.132	0.133	0.129
2:30:00.000	0.142	0.144	0.158	0.145	0.146	0.144	0.132	0.134	0.135	0.13
2:45:00.000	0.147	0.15	0.163	0.15	0.151	0.149	0.134	0.136	0.137	0.132
3:00:00.000	0.152	0.156	0.17	0.156	0.156	0.154	0.137	0.138	0.139	0.134
3:15:00.000	0.158	0.162	0.177	0.162	0.162	0.16	0.139	0.141	0.141	0.135
3:30:00.000	0.164	0.169	0.186	0.169	0.17	0.166	0.141	0.144	0.143	0.137
3:45:00.000	0.171	0.176	0.195	0.177	0.177	0.173	0.144	0.147	0.145	0.138
4:00:00.000	0.179	0.184	0.205	0.186	0.185	0.182	0.147	0.149	0.147	0.139
4:15:00.000	0.189	0.195	0.216	0.196	0.193	0.19	0.15	0.151	0.149	0.14
4:30:00.000	0.198	0.207	0.229	0.207	0.203	0.2	0.153	0.154	0.152	0.141
4:45:00.000	0.209	0.219	0.241	0.219	0.213	0.21	0.156	0.155	0.154	0.142
5:00:00.000	0.221	0.231	0.255	0.231	0.224	0.222	0.16	0.157	0.157	0.143
5:15:00.000	0.234	0.245	0.269	0.245	0.235	0.235	0.163	0.16	0.16	0.145
5:30:00.000	0.248	0.26	0.284	0.259	0.248	0.248	0.167	0.162	0.162	0.146
5:45:00.000	0.262	0.269	0.299	0.273	0.26	0.26	0.17	0.165	0.164	0.148
6:00:00.000	0.276	0.283	0.314	0.287	0.275	0.274	0.173	0.168	0.167	0.149
6:15:00.000	0.289	0.298	0.329	0.3	0.287	0.288	0.176	0.17	0.17	0.15
6:30:00.000	0.304	0.315	0.344	0.314	0.302	0.304	0.179	0.173	0.172	0.154
6:45:00.000	0.316	0.327	0.359	0.329	0.317	0.319	0.182	0.175	0.174	0.154
7:00:00.000	0.329	0.337	0.374	0.341	0.33	0.331	0.185	0.179	0.178	0.154
7:15:00.000	0.338	0.344	0.389	0.354	0.343	0.343	0.188	0.182	0.18	0.157
7:30:00.000	0.353	0.364	0.402	0.367	0.355	0.357	0.191	0.185	0.183	0.158
7:45:00.000	0.358	0.376	0.416	0.379	0.37	0.375	0.195	0.188	0.185	0.16
8:00:00.000	0.369	0.388	0.429	0.391	0.382	0.387	0.198	0.191	0.188	0.161
8:15:00.000	0.379	0.4	0.442	0.403	0.397	0.4	0.202	0.194	0.191	0.164
8:30:00.000	0.39	0.411	0.455	0.415	0.411	0.409	0.205	0.197	0.195	0.168
8:45:00.000	0.403	0.423	0.468	0.427	0.427	0.423	0.208	0.199	0.197	0.171
9:00:00.000	0.415	0.445	0.48	0.438	0.436	0.43	0.211	0.201	0.199	0.168
9:15:00.000	0.427	0.455	0.494	0.45	0.448	0.445	0.215	0.203	0.202	0.169
9:30:00.000	0.437	0.467	0.506	0.461	0.46	0.456	0.219	0.206	0.206	0.17
9:45:00.000	0.452	0.468	0.519	0.473	0.471	0.466	0.223	0.209	0.209	0.173
10:00:00.000	0.47	0.486	0.53	0.484	0.484	0.481	0.227	0.211	0.213	0.174
10:15:00.000	0.475	0.499	0.543	0.496	0.497	0.488	0.231	0.215	0.216	0.176
10:30:00.000	0.489	0.508	0.555	0.507	0.509	0.497	0.234	0.217	0.219	0.176
10:45:00.000	0.504	0.522	0.567	0.518	0.52	0.513	0.238	0.219	0.222	0.179
11:00:00.000	0.517	0.524	0.578	0.529	0.532	0.52	0.241	0.22	0.225	0.178
11:15:00.000	0.522	0.532	0.59	0.539	0.543	0.532	0.245	0.222	0.229	0.18
11:30:00.000	0.53	0.54	0.602	0.55	0.553	0.544	0.249	0.225	0.231	0.18
11:45:00.000	0.541	0.55	0.613	0.561	0.565	0.568	0.251	0.226	0.234	0.18
12:00:00.000	0.549	0.562	0.625	0.57	0.577	0.592	0.255	0.228	0.236	0.181
12:15:00.000	0.558	0.57	0.635	0.581	0.595	0.597	0.257	0.231	0.238	0.181
12:30:00.000	0.566	0.581	0.648	0.592	0.604	0.603	0.26	0.234	0.241	0.184
12:45:00.000	0.576	0.589	0.658	0.602	0.626	0.603	0.264	0.236	0.243	0.183
13:00:00.000	0.584	0.6	0.668	0.613	0.631	0.607	0.267	0.238	0.246	0.186
13:15:00.000	0.594	0.612	0.678	0.622	0.63	0.616	0.27	0.24	0.249	0.186
13:30:00.000	0.604	0.619	0.689	0.631	0.639	0.627	0.274	0.244	0.251	0.188
13:45:00.000	0.613	0.629	0.698	0.641	0.657	0.636	0.276	0.246	0.252	0.188
14:00:00.000	0.623	0.637	0.709	0.65	0.659	0.645	0.279	0.249	0.254	0.188
14:15:00.000	0.631	0.646	0.719	0.66	0.67	0.654	0.282	0.251	0.258	0.191
14:30:00.000	0.641	0.655	0.727	0.669	0.679	0.663	0.285	0.255	0.258	0.191
14:45:00.000	0.648	0.663	0.737	0.678	0.689	0.673	0.288	0.259	0.261	0.192
15:00:00.000	0.657	0.673	0.746	0.687	0.697	0.683	0.291	0.262	0.262	0.192
15:15:00.000	0.665	0.681	0.755	0.695	0.706	0.676	0.294	0.264	0.265	0.193
15:30:00.000	0.673	0.688	0.763	0.703	0.714	0.679	0.297	0.267	0.267	0.193
15:45:00.000	0.681	0.696	0.771	0.711	0.719	0.684	0.3	0.27	0.268	0.193
16:00:00.000	0.688	0.703	0.78	0.72	0.72	0.695	0.303	0.273	0.271	0.194
16:15:00.000	0.697	0.71	0.788	0.728	0.725	0.704	0.304	0.275	0.272	0.193
16:30:00.000	0.705	0.72	0.797	0.735	0.731	0.717	0.308	0.279	0.272	0.194
16:45:00.000	0.71	0.726	0.805	0.742	0.738	0.738	0.309	0.282	0.273	0.195
17:00:00.000	0.718	0.732	0.812	0.749	0.748	0.753	0.311	0.283	0.277	0.195
17:15:00.000	0.725	0.739	0.819	0.756	0.757	0.766	0.314	0.286	0.276	0.195
17:30:00.000	0.731	0.746	0.827	0.764	0.767	0.777	0.317	0.289	0.278	0.196
17:45:00.000	0.738	0.752	0.834	0.77	0.776	0.786	0.319	0.29	0.281	0.195
18:00:00.000	0.745	0.759	0.841	0.777	0.785	0.795	0.322	0.292	0.281	0.196
18:15:00.000	0.75	0.764	0.848	0.783	0.794	0.804	0.323	0.295	0.284	0.197
18:30:00.000	0.757	0.77	0.855	0.79	0.805	0.814	0.325	0.297	0.283	0.197
18:45:00.000	0.763	0.777	0.861	0.797	0.812	0.823	0.327	0.298	0.284	0.197
19:00:00.000	0.768	0.783	0.868	0.804	0.822	0.832	0.329	0.3	0.287	0.199
19:15:00.000	0.774	0.788	0.875	0.809	0.829	0.84	0.331	0.303	0.286	0.199
19:30:00.000	0.781	0.793	0.88	0.815	0.836	0.849	0.334	0.304	0.287	0.199
19:45:00.000	0.786	0.799	0.886	0.821	0.843	0.856	0.335	0.305	0.288	0.199
20:00:00.000	0.792	0.804	0.892	0.826	0.851	0.864	0.337	0.308	0.287	0.2
0.1Pi SC-pH8_bio replicate #3
Time (h)	WT_915		Pho84-A_2788		Pho89-A_2783		Pho87-A_2777		Fgr2-A_2758
0:00:00.000	0.119	0.113	0.113	0.109	0.114	0.117	0.113	0.111	0.112	0.112
0:15:00.000	0.15	0.123	0.126	0.12	0.123	0.125	0.121	0.118	0.124	0.121
0:30:00.000	0.161	0.128	0.131	0.126	0.127	0.13	0.125	0.121	0.125	0.125
0:45:00.000	0.162	0.128	0.132	0.128	0.124	0.131	0.127	0.123	0.126	0.125
1:00:00.000	0.165	0.129	0.133	0.128	0.121	0.124	0.128	0.125	0.127	0.127
1:15:00.000	0.165	0.126	0.134	0.128	0.122	0.126	0.127	0.125	0.126	0.125
1:30:00.000	0.17	0.125	0.133	0.128	0.124	0.129	0.128	0.125	0.126	0.126
1:45:00.000	0.167	0.127	0.134	0.128	0.126	0.13	0.128	0.127	0.128	0.126
2:00:00.000	0.165	0.128	0.136	0.129	0.127	0.131	0.128	0.128	0.127	0.127
2:15:00.000	0.172	0.13	0.138	0.131	0.128	0.133	0.13	0.129	0.128	0.128
2:30:00.000	0.174	0.132	0.14	0.132	0.13	0.134	0.131	0.129	0.128	0.129
2:45:00.000	0.18	0.136	0.142	0.134	0.131	0.136	0.132	0.13	0.129	0.129
3:00:00.000	0.188	0.138	0.145	0.136	0.133	0.138	0.133	0.131	0.13	0.13
3:15:00.000	0.195	0.141	0.148	0.138	0.134	0.14	0.135	0.132	0.131	0.13
3:30:00.000	0.204	0.144	0.15	0.141	0.136	0.142	0.136	0.133	0.133	0.131
3:45:00.000	0.21	0.147	0.151	0.143	0.138	0.145	0.137	0.134	0.134	0.131
4:00:00.000	0.218	0.15	0.151	0.145	0.14	0.147	0.138	0.135	0.134	0.131
4:15:00.000	0.233	0.154	0.152	0.148	0.142	0.149	0.139	0.136	0.135	0.131
4:30:00.000	0.236	0.157	0.154	0.151	0.145	0.152	0.14	0.137	0.135	0.131
4:45:00.000	0.253	0.16	0.156	0.154	0.147	0.154	0.14	0.137	0.135	0.131
5:00:00.000	0.251	0.163	0.159	0.156	0.15	0.157	0.142	0.138	0.135	0.13
5:15:00.000	0.262	0.167	0.162	0.159	0.153	0.16	0.143	0.139	0.135	0.13
5:30:00.000	0.281	0.17	0.165	0.162	0.157	0.164	0.144	0.141	0.135	0.131
5:45:00.000	0.288	0.174	0.169	0.165	0.161	0.168	0.145	0.142	0.135	0.13
6:00:00.000	0.29	0.178	0.172	0.169	0.166	0.172	0.146	0.142	0.135	0.13
6:15:00.000	0.307	0.182	0.177	0.172	0.171	0.176	0.147	0.143	0.135	0.129
6:30:00.000	0.323	0.186	0.18	0.176	0.176	0.181	0.148	0.144	0.135	0.129
6:45:00.000	0.308	0.191	0.185	0.179	0.181	0.186	0.149	0.146	0.135	0.129
7:00:00.000	0.342	0.196	0.189	0.184	0.188	0.192	0.151	0.147	0.135	0.129
7:15:00.000	0.325	0.202	0.194	0.188	0.195	0.199	0.152	0.148	0.135	0.128
7:30:00.000	0.335	0.208	0.198	0.192	0.201	0.205	0.153	0.148	0.135	0.128
7:45:00.000	0.327	0.215	0.203	0.197	0.209	0.212	0.154	0.149	0.135	0.128
8:00:00.000	0.291	0.221	0.208	0.202	0.217	0.22	0.155	0.15	0.136	0.127
8:15:00.000	0.287	0.23	0.214	0.207	0.227	0.228	0.157	0.151	0.137	0.127
8:30:00.000	0.283	0.237	0.219	0.212	0.236	0.236	0.158	0.152	0.136	0.126
8:45:00.000	0.264	0.246	0.227	0.217	0.246	0.246	0.159	0.153	0.137	0.126
9:00:00.000	0.273	0.256	0.235	0.222	0.257	0.255	0.16	0.154	0.137	0.126
9:15:00.000	0.288	0.265	0.24	0.228	0.269	0.265	0.161	0.155	0.136	0.126
9:30:00.000	0.303	0.275	0.247	0.234	0.283	0.276	0.162	0.156	0.137	0.125
9:45:00.000	0.308	0.284	0.253	0.24	0.296	0.288	0.164	0.157	0.137	0.126
10:00:00.000	0.316	0.295	0.26	0.247	0.31	0.301	0.165	0.158	0.137	0.126
10:15:00.000	0.339	0.304	0.268	0.254	0.323	0.315	0.166	0.159	0.137	0.127
10:30:00.000	0.338	0.314	0.276	0.261	0.338	0.329	0.167	0.16	0.137	0.128
10:45:00.000	0.35	0.323	0.286	0.269	0.352	0.347	0.169	0.161	0.137	0.129
11:00:00.000	0.368	0.331	0.295	0.277	0.367	0.362	0.17	0.162	0.137	0.129
11:15:00.000	0.372	0.34	0.306	0.286	0.381	0.372	0.172	0.163	0.137	0.13
11:30:00.000	0.397	0.35	0.316	0.296	0.396	0.394	0.173	0.164	0.138	0.131
11:45:00.000	0.393	0.36	0.327	0.305	0.41	0.394	0.175	0.165	0.138	0.132
12:00:00.000	0.406	0.37	0.337	0.315	0.424	0.404	0.176	0.166	0.138	0.133
12:15:00.000	0.439	0.38	0.348	0.325	0.437	0.417	0.177	0.167	0.138	0.134
12:30:00.000	0.435	0.426	0.36	0.336	0.45	0.43	0.18	0.168	0.138	0.135
12:45:00.000	0.441	0.436	0.372	0.347	0.463	0.442	0.181	0.169	0.138	0.137
13:00:00.000	0.453	0.418	0.389	0.358	0.475	0.455	0.183	0.17	0.138	0.138
13:15:00.000	0.481	0.417	0.401	0.37	0.488	0.468	0.185	0.171	0.138	0.139
13:30:00.000	0.476	0.428	0.41	0.382	0.504	0.479	0.187	0.172	0.138	0.14
13:45:00.000	0.493	0.446	0.45	0.395	0.521	0.491	0.189	0.173	0.138	0.141
14:00:00.000	0.499	0.477	0.436	0.406	0.53	0.509	0.192	0.174	0.138	0.142
14:15:00.000	0.509	0.481	0.45	0.419	0.541	0.516	0.194	0.174	0.138	0.143
14:30:00.000	0.519	0.5	0.463	0.431	0.552	0.528	0.196	0.176	0.139	0.144
14:45:00.000	0.531	0.515	0.477	0.446	0.564	0.54	0.199	0.177	0.139	0.144
15:00:00.000	0.539	0.495	0.511	0.458	0.576	0.548	0.201	0.177	0.139	0.145
15:15:00.000	0.549	0.526	0.526	0.47	0.589	0.56	0.204	0.179	0.139	0.146
15:30:00.000	0.564	0.513	0.532	0.482	0.6	0.573	0.207	0.18	0.139	0.147
15:45:00.000	0.573	0.512	0.538	0.495	0.608	0.582	0.21	0.181	0.14	0.148
16:00:00.000	0.581	0.523	0.546	0.508	0.619	0.592	0.214	0.182	0.14	0.149
16:15:00.000	0.59	0.531	0.559	0.519	0.63	0.602	0.217	0.183	0.141	0.149
16:30:00.000	0.601	0.541	0.574	0.531	0.64	0.611	0.221	0.184	0.141	0.15
16:45:00.000	0.61	0.558	0.586	0.543	0.65	0.62	0.224	0.185	0.142	0.15
17:00:00.000	0.62	0.557	0.597	0.555	0.659	0.629	0.228	0.186	0.142	0.151
17:15:00.000	0.629	0.568	0.61	0.567	0.668	0.639	0.232	0.187	0.143	0.152
17:30:00.000	0.639	0.576	0.622	0.578	0.677	0.649	0.236	0.188	0.143	0.153
17:45:00.000	0.649	0.584	0.632	0.589	0.687	0.659	0.241	0.189	0.144	0.154
18:00:00.000	0.656	0.602	0.643	0.6	0.695	0.667	0.245	0.191	0.144	0.154
18:15:00.000	0.664	0.598	0.655	0.611	0.704	0.675	0.249	0.191	0.145	0.154
18:30:00.000	0.668	0.607	0.666	0.622	0.712	0.685	0.254	0.193	0.145	0.155
18:45:00.000	0.677	0.615	0.677	0.632	0.721	0.693	0.263	0.194	0.146	0.155
19:00:00.000	0.685	0.621	0.688	0.642	0.728	0.7	0.267	0.195	0.146	0.156
19:15:00.000	0.691	0.633	0.698	0.652	0.737	0.707	0.274	0.196	0.147	0.157
19:30:00.000	0.697	0.637	0.708	0.662	0.744	0.716	0.281	0.196	0.147	0.157
19:45:00.000	0.703	0.644	0.718	0.672	0.751	0.724	0.287	0.197	0.147	0.158
20:00:00.000	0.709	0.667	0.735	0.681	0.757	0.73	0.297	0.198	0.148	0.158

## Sheet: 7.3mM Pi Normal SC rep #1
NSC-pH2_bio replicate #1
Time (h)	WT_915		Pho84-A_2788		Pho89-A_2783		Pho87-A_2777		Fgr2-A_2758
0:00:00.000	0.119	0.118	0.122	0.12	0.115	0.116	0.12	0.119	0.117	0.119
0:15:00.000	0.117	0.126	0.129	0.128	0.123	0.122	0.127	0.125	0.123	0.122
0:30:00.000	0.119	0.127	0.134	0.135	0.128	0.127	0.132	0.13	0.128	0.122
0:45:00.000	0.119	0.127	0.134	0.135	0.127	0.129	0.131	0.126	0.128	0.121
1:00:00.000	0.119	0.126	0.133	0.134	0.129	0.13	0.132	0.128	0.13	0.122
1:15:00.000	0.121	0.126	0.135	0.137	0.13	0.132	0.134	0.129	0.13	0.122
1:30:00.000	0.123	0.129	0.138	0.14	0.131	0.134	0.136	0.131	0.131	0.125
1:45:00.000	0.126	0.132	0.141	0.142	0.132	0.136	0.137	0.134	0.132	0.126
2:00:00.000	0.132	0.137	0.146	0.148	0.133	0.139	0.14	0.135	0.133	0.127
2:15:00.000	0.136	0.141	0.151	0.153	0.134	0.141	0.142	0.138	0.135	0.128
2:30:00.000	0.141	0.146	0.157	0.159	0.137	0.144	0.145	0.142	0.136	0.128
2:45:00.000	0.147	0.152	0.164	0.165	0.14	0.147	0.148	0.145	0.137	0.129
3:00:00.000	0.154	0.159	0.172	0.173	0.144	0.151	0.153	0.15	0.139	0.131
3:15:00.000	0.161	0.167	0.18	0.181	0.148	0.155	0.158	0.155	0.14	0.133
3:30:00.000	0.168	0.174	0.189	0.19	0.151	0.159	0.163	0.161	0.142	0.134
3:45:00.000	0.176	0.184	0.198	0.199	0.155	0.163	0.169	0.166	0.144	0.136
4:00:00.000	0.185	0.193	0.208	0.209	0.159	0.167	0.175	0.173	0.147	0.138
4:15:00.000	0.195	0.203	0.219	0.22	0.163	0.171	0.182	0.179	0.149	0.14
4:30:00.000	0.205	0.214	0.231	0.233	0.167	0.176	0.189	0.187	0.151	0.142
4:45:00.000	0.218	0.226	0.244	0.246	0.172	0.18	0.197	0.195	0.154	0.144
5:00:00.000	0.232	0.239	0.259	0.26	0.176	0.185	0.206	0.204	0.157	0.147
5:15:00.000	0.248	0.254	0.274	0.276	0.181	0.19	0.215	0.214	0.16	0.149
5:30:00.000	0.265	0.271	0.293	0.293	0.186	0.195	0.225	0.225	0.164	0.152
5:45:00.000	0.283	0.288	0.313	0.311	0.191	0.2	0.236	0.236	0.167	0.155
6:00:00.000	0.303	0.309	0.336	0.333	0.196	0.205	0.248	0.249	0.17	0.158
6:15:00.000	0.321	0.33	0.358	0.355	0.202	0.212	0.262	0.263	0.173	0.162
6:30:00.000	0.338	0.35	0.377	0.379	0.208	0.218	0.275	0.277	0.177	0.166
6:45:00.000	0.365	0.373	0.404	0.407	0.214	0.224	0.29	0.292	0.182	0.169
7:00:00.000	0.389	0.393	0.424	0.429	0.22	0.23	0.306	0.308	0.186	0.174
7:15:00.000	0.412	0.419	0.451	0.455	0.227	0.237	0.323	0.327	0.191	0.178
7:30:00.000	0.433	0.444	0.477	0.48	0.233	0.245	0.34	0.344	0.196	0.183
7:45:00.000	0.46	0.469	0.506	0.506	0.241	0.253	0.363	0.364	0.202	0.189
8:00:00.000	0.467	0.487	0.524	0.534	0.248	0.261	0.381	0.387	0.207	0.194
8:15:00.000	0.479	0.505	0.543	0.552	0.256	0.271	0.401	0.41	0.213	0.2
8:30:00.000	0.496	0.528	0.565	0.574	0.264	0.279	0.422	0.436	0.22	0.206
8:45:00.000	0.517	0.551	0.592	0.598	0.272	0.288	0.446	0.458	0.227	0.213
9:00:00.000	0.54	0.578	0.619	0.627	0.281	0.298	0.464	0.478	0.234	0.22
9:15:00.000	0.566	0.605	0.645	0.654	0.29	0.308	0.476	0.496	0.242	0.227
9:30:00.000	0.59	0.632	0.675	0.683	0.299	0.317	0.495	0.519	0.249	0.236
9:45:00.000	0.616	0.66	0.702	0.712	0.309	0.326	0.518	0.544	0.258	0.244
10:00:00.000	0.642	0.687	0.733	0.74	0.32	0.338	0.541	0.569	0.268	0.253
10:15:00.000	0.667	0.715	0.761	0.769	0.33	0.347	0.564	0.595	0.277	0.261
10:30:00.000	0.695	0.745	0.79	0.798	0.341	0.359	0.588	0.62	0.285	0.271
10:45:00.000	0.721	0.773	0.818	0.827	0.352	0.369	0.613	0.646	0.293	0.282
11:00:00.000	0.747	0.801	0.848	0.856	0.365	0.381	0.637	0.673	0.304	0.292
11:15:00.000	0.774	0.829	0.876	0.884	0.376	0.393	0.662	0.699	0.315	0.303
11:30:00.000	0.801	0.858	0.904	0.912	0.388	0.406	0.688	0.727	0.324	0.312
11:45:00.000	0.829	0.884	0.932	0.94	0.401	0.418	0.714	0.753	0.335	0.324
12:00:00.000	0.855	0.91	0.959	0.968	0.413	0.432	0.739	0.781	0.346	0.336
12:15:00.000	0.882	0.937	0.985	0.993	0.426	0.445	0.765	0.807	0.358	0.348
12:30:00.000	0.909	0.964	1.013	1.02	0.441	0.46	0.792	0.835	0.369	0.361
12:45:00.000	0.936	0.99	1.037	1.046	0.454	0.474	0.817	0.861	0.381	0.374
13:00:00.000	0.962	1.015	1.062	1.07	0.468	0.489	0.842	0.888	0.394	0.388
13:15:00.000	0.988	1.04	1.086	1.093	0.483	0.504	0.867	0.914	0.407	0.403
13:30:00.000	1.014	1.064	1.109	1.116	0.498	0.52	0.894	0.939	0.42	0.417
13:45:00.000	1.04	1.086	1.131	1.138	0.512	0.535	0.917	0.965	0.434	0.433
14:00:00.000	1.063	1.108	1.152	1.159	0.528	0.551	0.941	0.99	0.448	0.448
14:15:00.000	1.088	1.128	1.172	1.18	0.544	0.567	0.966	1.017	0.463	0.464
14:30:00.000	1.11	1.148	1.191	1.198	0.56	0.584	0.99	1.04	0.478	0.481
14:45:00.000	1.132	1.168	1.209	1.217	0.578	0.601	1.014	1.065	0.493	0.498
15:00:00.000	1.153	1.185	1.228	1.234	0.593	0.619	1.036	1.087	0.508	0.514
15:15:00.000	1.172	1.203	1.244	1.25	0.61	0.636	1.058	1.11	0.524	0.532
15:30:00.000	1.192	1.22	1.259	1.266	0.627	0.654	1.079	1.132	0.541	0.55
15:45:00.000	1.211	1.236	1.275	1.281	0.644	0.671	1.099	1.153	0.557	0.569
16:00:00.000	1.228	1.25	1.288	1.295	0.662	0.69	1.12	1.173	0.573	0.589
16:15:00.000	1.246	1.265	1.303	1.309	0.681	0.708	1.14	1.195	0.591	0.61
16:30:00.000	1.261	1.279	1.315	1.322	0.697	0.725	1.158	1.213	0.608	0.63
16:45:00.000	1.279	1.292	1.328	1.334	0.715	0.744	1.175	1.233	0.626	0.65
17:00:00.000	1.293	1.305	1.339	1.346	0.733	0.763	1.193	1.25	0.644	0.672
17:15:00.000	1.308	1.316	1.351	1.357	0.751	0.782	1.21	1.268	0.663	0.694
17:30:00.000	1.321	1.327	1.36	1.368	0.769	0.802	1.227	1.283	0.681	0.716
17:45:00.000	1.333	1.338	1.371	1.378	0.788	0.819	1.242	1.3	0.699	0.74
18:00:00.000	1.347	1.347	1.38	1.386	0.808	0.838	1.259	1.315	0.719	0.764
18:15:00.000	1.359	1.357	1.39	1.395	0.827	0.859	1.272	1.33	0.739	0.787
18:30:00.000	1.372	1.366	1.399	1.406	0.845	0.877	1.287	1.344	0.759	0.811
18:45:00.000	1.384	1.375	1.406	1.413	0.864	0.896	1.298	1.356	0.779	0.835
19:00:00.000	1.394	1.383	1.414	1.42	0.882	0.915	1.311	1.369	0.797	0.858
19:15:00.000	1.405	1.391	1.42	1.427	0.901	0.935	1.325	1.381	0.817	0.882
19:30:00.000	1.414	1.397	1.427	1.433	0.918	0.954	1.336	1.393	0.836	0.907
19:45:00.000	1.424	1.404	1.434	1.44	0.937	0.973	1.347	1.405	0.856	0.93
20:00:00.000	1.434	1.41	1.438	1.444	0.954	0.99	1.359	1.416	0.877	0.954
NSC-pH3_bio replicate #1
Time (h)	WT_915		Pho84-A_2788		Pho89-A_2783		Pho87-A_2777		Fgr2-A_2758
0:00:00.000	0.112	0.115	0.113	0.114	0.107	0.103	0.106	0.108	0.114	0.124
0:15:00.000	0.12	0.124	0.126	0.125	0.119	0.115	0.119	0.12	0.122	0.124
0:30:00.000	0.116	0.12	0.128	0.128	0.121	0.116	0.119	0.124	0.124	0.123
0:45:00.000	0.118	0.124	0.131	0.128	0.121	0.116	0.121	0.124	0.125	0.126
1:00:00.000	0.122	0.127	0.128	0.129	0.122	0.116	0.121	0.125	0.124	0.127
1:15:00.000	0.123	0.129	0.132	0.132	0.122	0.117	0.118	0.127	0.126	0.129
1:30:00.000	0.129	0.135	0.136	0.134	0.124	0.118	0.12	0.128	0.128	0.13
1:45:00.000	0.134	0.142	0.142	0.137	0.125	0.12	0.124	0.13	0.128	0.13
2:00:00.000	0.14	0.149	0.147	0.143	0.129	0.123	0.128	0.132	0.13	0.132
2:15:00.000	0.145	0.156	0.155	0.151	0.131	0.125	0.13	0.135	0.132	0.134
2:30:00.000	0.153	0.166	0.165	0.159	0.134	0.128	0.133	0.139	0.133	0.135
2:45:00.000	0.163	0.177	0.175	0.169	0.138	0.131	0.135	0.143	0.136	0.137
3:00:00.000	0.173	0.189	0.183	0.18	0.143	0.135	0.139	0.148	0.138	0.139
3:15:00.000	0.184	0.203	0.193	0.193	0.147	0.139	0.144	0.154	0.141	0.142
3:30:00.000	0.199	0.217	0.207	0.207	0.153	0.144	0.151	0.161	0.145	0.146
3:45:00.000	0.214	0.234	0.219	0.222	0.159	0.149	0.158	0.168	0.151	0.15
4:00:00.000	0.232	0.253	0.24	0.239	0.166	0.154	0.165	0.177	0.156	0.155
4:15:00.000	0.251	0.273	0.258	0.259	0.172	0.16	0.175	0.186	0.161	0.161
4:30:00.000	0.273	0.294	0.278	0.279	0.18	0.166	0.185	0.196	0.168	0.167
4:45:00.000	0.296	0.319	0.297	0.301	0.188	0.174	0.196	0.207	0.175	0.174
5:00:00.000	0.321	0.345	0.33	0.325	0.197	0.182	0.208	0.219	0.184	0.182
5:15:00.000	0.347	0.373	0.359	0.351	0.207	0.191	0.222	0.232	0.194	0.191
5:30:00.000	0.378	0.402	0.383	0.38	0.218	0.199	0.239	0.246	0.204	0.202
5:45:00.000	0.408	0.436	0.412	0.407	0.23	0.208	0.256	0.261	0.216	0.214
6:00:00.000	0.44	0.469	0.446	0.437	0.242	0.219	0.272	0.277	0.227	0.227
6:15:00.000	0.477	0.507	0.492	0.473	0.255	0.231	0.29	0.295	0.241	0.24
6:30:00.000	0.515	0.547	0.527	0.506	0.27	0.243	0.314	0.314	0.255	0.255
6:45:00.000	0.554	0.587	0.568	0.541	0.284	0.255	0.335	0.335	0.27	0.27
7:00:00.000	0.596	0.63	0.626	0.584	0.3	0.27	0.356	0.356	0.285	0.287
7:15:00.000	0.64	0.673	0.664	0.622	0.317	0.284	0.389	0.38	0.302	0.304
7:30:00.000	0.683	0.717	0.703	0.663	0.334	0.3	0.425	0.404	0.319	0.322
7:45:00.000	0.726	0.76	0.746	0.704	0.352	0.316	0.474	0.437	0.337	0.34
8:00:00.000	0.768	0.803	0.788	0.747	0.373	0.333	0.521	0.462	0.356	0.359
8:15:00.000	0.81	0.845	0.83	0.786	0.392	0.351	0.546	0.493	0.376	0.379
8:30:00.000	0.85	0.885	0.869	0.826	0.412	0.37	0.57	0.524	0.397	0.399
8:45:00.000	0.888	0.923	0.908	0.864	0.434	0.39	0.609	0.556	0.419	0.42
9:00:00.000	0.927	0.961	0.945	0.902	0.457	0.411	0.645	0.588	0.44	0.441
9:15:00.000	0.963	0.997	0.981	0.939	0.481	0.433	0.677	0.622	0.463	0.464
9:30:00.000	0.997	1.031	1.014	0.976	0.505	0.454	0.71	0.654	0.486	0.487
9:45:00.000	1.03	1.063	1.046	1.007	0.529	0.477	0.742	0.687	0.51	0.513
10:00:00.000	1.061	1.093	1.075	1.039	0.554	0.5	0.772	0.719	0.533	0.538
10:15:00.000	1.09	1.122	1.104	1.069	0.58	0.524	0.804	0.749	0.558	0.562
10:30:00.000	1.119	1.148	1.131	1.096	0.605	0.549	0.834	0.781	0.583	0.588
10:45:00.000	1.145	1.175	1.157	1.124	0.63	0.574	0.863	0.812	0.608	0.616
11:00:00.000	1.171	1.2	1.181	1.149	0.655	0.598	0.892	0.842	0.633	0.649
11:15:00.000	1.194	1.222	1.204	1.172	0.68	0.622	0.922	0.87	0.659	0.672
11:30:00.000	1.214	1.244	1.225	1.195	0.705	0.648	0.95	0.9	0.684	0.695
11:45:00.000	1.237	1.264	1.245	1.217	0.731	0.673	0.977	0.927	0.711	0.718
12:00:00.000	1.257	1.284	1.265	1.238	0.758	0.698	1.004	0.955	0.737	0.745
12:15:00.000	1.276	1.301	1.283	1.257	0.782	0.723	1.029	0.981	0.763	0.771
12:30:00.000	1.292	1.317	1.299	1.276	0.807	0.749	1.053	1.005	0.789	0.799
12:45:00.000	1.305	1.329	1.315	1.293	0.832	0.773	1.077	1.03	0.815	0.827
13:00:00.000	1.314	1.337	1.329	1.309	0.856	0.798	1.099	1.053	0.84	0.848
13:15:00.000	1.321	1.341	1.34	1.323	0.88	0.823	1.121	1.076	0.864	0.873
13:30:00.000	1.325	1.345	1.348	1.336	0.904	0.847	1.142	1.098	0.89	0.901
13:45:00.000	1.327	1.347	1.353	1.345	0.926	0.871	1.162	1.118	0.914	0.93
14:00:00.000	1.329	1.349	1.357	1.353	0.951	0.894	1.182	1.139	0.937	0.947
14:15:00.000	1.33	1.349	1.358	1.357	0.974	0.918	1.2	1.157	0.962	0.973
14:30:00.000	1.331	1.35	1.36	1.361	0.996	0.939	1.218	1.175	0.985	0.993
14:45:00.000	1.332	1.351	1.361	1.363	1.017	0.961	1.234	1.193	1.011	1.014
15:00:00.000	1.332	1.351	1.362	1.365	1.039	0.983	1.249	1.209	1.03	1.045
15:15:00.000	1.332	1.351	1.363	1.367	1.059	1.004	1.265	1.225	1.051	1.055
15:30:00.000	1.332	1.352	1.363	1.368	1.08	1.024	1.278	1.24	1.071	1.079
15:45:00.000	1.332	1.352	1.364	1.369	1.1	1.045	1.292	1.254	1.092	1.095
16:00:00.000	1.333	1.353	1.364	1.37	1.119	1.065	1.305	1.268	1.113	1.115
16:15:00.000	1.333	1.353	1.365	1.371	1.138	1.084	1.317	1.281	1.132	1.133
16:30:00.000	1.332	1.354	1.365	1.372	1.157	1.103	1.327	1.293	1.163	1.151
16:45:00.000	1.333	1.353	1.365	1.372	1.174	1.12	1.335	1.304	1.168	1.166
17:00:00.000	1.333	1.353	1.366	1.373	1.192	1.138	1.342	1.313	1.185	1.19
17:15:00.000	1.333	1.353	1.365	1.373	1.207	1.156	1.347	1.322	1.202	1.202
17:30:00.000	1.333	1.354	1.366	1.373	1.225	1.173	1.351	1.327	1.228	1.214
17:45:00.000	1.333	1.353	1.366	1.373	1.241	1.19	1.353	1.331	1.233	1.246
18:00:00.000	1.333	1.355	1.366	1.374	1.256	1.207	1.356	1.334	1.248	1.248
18:15:00.000	1.332	1.353	1.365	1.374	1.269	1.222	1.356	1.336	1.263	1.261
18:30:00.000	1.333	1.354	1.367	1.374	1.283	1.238	1.358	1.338	1.287	1.273
18:45:00.000	1.333	1.354	1.366	1.374	1.298	1.253	1.359	1.339	1.291	1.284
19:00:00.000	1.332	1.354	1.366	1.375	1.309	1.267	1.359	1.34	1.302	1.311
19:15:00.000	1.332	1.354	1.367	1.373	1.319	1.281	1.36	1.341	1.316	1.297
19:30:00.000	1.333	1.353	1.366	1.374	1.326	1.293	1.361	1.342	1.322	1.303
19:45:00.000	1.332	1.354	1.366	1.374	1.332	1.304	1.361	1.343	1.332	1.312
20:00:00.000	1.332	1.354	1.366	1.374	1.336	1.314	1.362	1.343	1.333	1.308
NSC-pH4_bio replicate #1
Time (h)	WT_915		Pho84-A_2788		Pho89-A_2783		Pho87-A_2777		Fgr2-A_2758
0:00:00.000	0.111	0.111	0.098	0.102	0.106	0.104	0.104	0.102	0.107	0.115
0:15:00.000	0.117	0.121	0.109	0.113	0.112	0.106	0.103	0.102	0.109	0.119
0:30:00.000	0.118	0.119	0.11	0.115	0.111	0.106	0.103	0.103	0.109	0.119
0:45:00.000	0.117	0.121	0.111	0.116	0.111	0.107	0.104	0.104	0.109	0.12
1:00:00.000	0.12	0.125	0.112	0.116	0.112	0.107	0.105	0.105	0.111	0.122
1:15:00.000	0.125	0.13	0.113	0.117	0.113	0.108	0.106	0.106	0.111	0.123
1:30:00.000	0.128	0.134	0.115	0.12	0.115	0.109	0.107	0.106	0.111	0.124
1:45:00.000	0.134	0.136	0.119	0.125	0.117	0.111	0.108	0.108	0.112	0.125
2:00:00.000	0.14	0.142	0.124	0.13	0.119	0.113	0.11	0.11	0.113	0.126
2:15:00.000	0.147	0.149	0.13	0.136	0.122	0.115	0.112	0.111	0.114	0.127
2:30:00.000	0.153	0.157	0.136	0.144	0.125	0.117	0.114	0.114	0.115	0.128
2:45:00.000	0.162	0.166	0.145	0.153	0.128	0.12	0.116	0.117	0.116	0.131
3:00:00.000	0.172	0.176	0.154	0.163	0.132	0.123	0.118	0.12	0.118	0.133
3:15:00.000	0.184	0.189	0.164	0.175	0.135	0.126	0.121	0.122	0.12	0.136
3:30:00.000	0.199	0.205	0.177	0.189	0.14	0.13	0.125	0.126	0.122	0.14
3:45:00.000	0.213	0.222	0.191	0.203	0.145	0.134	0.129	0.13	0.124	0.144
4:00:00.000	0.23	0.238	0.204	0.218	0.15	0.138	0.133	0.135	0.128	0.148
4:15:00.000	0.248	0.258	0.219	0.236	0.156	0.143	0.139	0.14	0.131	0.154
4:30:00.000	0.268	0.283	0.236	0.255	0.162	0.149	0.145	0.146	0.134	0.16
4:45:00.000	0.29	0.315	0.255	0.274	0.17	0.155	0.151	0.153	0.139	0.167
5:00:00.000	0.315	0.342	0.276	0.299	0.177	0.161	0.158	0.16	0.144	0.175
5:15:00.000	0.342	0.369	0.297	0.32	0.186	0.168	0.166	0.168	0.149	0.183
5:30:00.000	0.37	0.401	0.32	0.347	0.194	0.176	0.175	0.177	0.156	0.193
5:45:00.000	0.4	0.432	0.346	0.373	0.205	0.185	0.185	0.187	0.163	0.203
6:00:00.000	0.433	0.466	0.374	0.4	0.219	0.193	0.196	0.198	0.17	0.215
6:15:00.000	0.468	0.504	0.411	0.437	0.226	0.203	0.208	0.209	0.179	0.227
6:30:00.000	0.506	0.546	0.443	0.469	0.25	0.214	0.221	0.223	0.188	0.24
6:45:00.000	0.545	0.586	0.478	0.505	0.263	0.225	0.236	0.237	0.198	0.252
7:00:00.000	0.587	0.63	0.515	0.542	0.275	0.237	0.251	0.252	0.208	0.265
7:15:00.000	0.628	0.674	0.554	0.582	0.277	0.251	0.268	0.269	0.22	0.279
7:30:00.000	0.673	0.719	0.594	0.624	0.291	0.264	0.295	0.286	0.233	0.294
7:45:00.000	0.715	0.762	0.636	0.665	0.322	0.277	0.318	0.309	0.245	0.311
8:00:00.000	0.759	0.806	0.679	0.707	0.343	0.294	0.341	0.333	0.259	0.327
8:15:00.000	0.801	0.849	0.72	0.751	0.362	0.317	0.366	0.357	0.275	0.345
8:30:00.000	0.84	0.889	0.763	0.791	0.381	0.333	0.392	0.382	0.291	0.364
8:45:00.000	0.881	0.928	0.803	0.83	0.401	0.35	0.418	0.408	0.306	0.384
9:00:00.000	0.919	0.965	0.841	0.869	0.422	0.368	0.446	0.436	0.322	0.404
9:15:00.000	0.956	1	0.88	0.905	0.444	0.387	0.474	0.464	0.332	0.424
9:30:00.000	0.988	1.034	0.916	0.94	0.466	0.408	0.504	0.492	0.349	0.445
9:45:00.000	1.023	1.067	0.951	0.975	0.49	0.428	0.534	0.522	0.37	0.465
10:00:00.000	1.053	1.097	0.982	1.007	0.514	0.449	0.565	0.552	0.388	0.486
10:15:00.000	1.082	1.127	1.015	1.038	0.538	0.471	0.596	0.581	0.403	0.511
10:30:00.000	1.11	1.153	1.044	1.067	0.563	0.494	0.626	0.611	0.424	0.534
10:45:00.000	1.136	1.179	1.071	1.095	0.588	0.518	0.656	0.642	0.448	0.558
11:00:00.000	1.161	1.203	1.099	1.121	0.614	0.541	0.685	0.67	0.468	0.581
11:15:00.000	1.185	1.226	1.124	1.145	0.638	0.564	0.715	0.7	0.483	0.604
11:30:00.000	1.207	1.248	1.146	1.169	0.664	0.588	0.742	0.728	0.502	0.629
11:45:00.000	1.229	1.267	1.17	1.191	0.688	0.613	0.769	0.756	0.522	0.652
12:00:00.000	1.248	1.286	1.193	1.214	0.714	0.637	0.797	0.784	0.544	0.677
12:15:00.000	1.266	1.303	1.212	1.232	0.74	0.661	0.824	0.81	0.564	0.7
12:30:00.000	1.283	1.318	1.232	1.252	0.763	0.685	0.851	0.837	0.585	0.723
12:45:00.000	1.296	1.331	1.249	1.271	0.787	0.71	0.876	0.863	0.608	0.748
13:00:00.000	1.304	1.34	1.266	1.287	0.81	0.733	0.901	0.888	0.63	0.771
13:15:00.000	1.31	1.344	1.283	1.302	0.835	0.757	0.926	0.913	0.652	0.796
13:30:00.000	1.314	1.348	1.296	1.314	0.858	0.781	0.95	0.936	0.674	0.821
13:45:00.000	1.316	1.35	1.305	1.324	0.88	0.804	0.972	0.958	0.697	0.846
14:00:00.000	1.319	1.352	1.312	1.332	0.903	0.827	0.994	0.981	0.719	0.87
14:15:00.000	1.319	1.352	1.317	1.336	0.925	0.85	1.015	1.004	0.741	0.895
14:30:00.000	1.319	1.353	1.321	1.339	0.949	0.873	1.036	1.024	0.765	0.919
14:45:00.000	1.32	1.354	1.324	1.341	0.968	0.893	1.056	1.045	0.788	0.943
15:00:00.000	1.321	1.354	1.325	1.343	0.99	0.916	1.075	1.063	0.811	0.965
15:15:00.000	1.321	1.354	1.327	1.344	1.01	0.936	1.093	1.081	0.835	0.989
15:30:00.000	1.321	1.354	1.328	1.345	1.032	0.957	1.111	1.099	0.857	1.01
15:45:00.000	1.321	1.355	1.328	1.346	1.05	0.977	1.128	1.116	0.879	1.032
16:00:00.000	1.321	1.355	1.329	1.347	1.07	0.997	1.144	1.133	0.902	1.054
16:15:00.000	1.321	1.355	1.33	1.348	1.089	1.017	1.16	1.15	0.924	1.074
16:30:00.000	1.321	1.355	1.331	1.349	1.107	1.036	1.174	1.165	0.945	1.094
16:45:00.000	1.321	1.355	1.33	1.349	1.125	1.055	1.189	1.18	0.966	1.113
17:00:00.000	1.321	1.355	1.331	1.349	1.142	1.074	1.202	1.193	0.985	1.132
17:15:00.000	1.322	1.355	1.331	1.349	1.159	1.091	1.214	1.206	1.006	1.152
17:30:00.000	1.321	1.355	1.331	1.35	1.175	1.11	1.223	1.215	1.025	1.171
17:45:00.000	1.321	1.355	1.331	1.35	1.192	1.127	1.231	1.221	1.045	1.201
18:00:00.000	1.322	1.355	1.332	1.35	1.208	1.144	1.237	1.227	1.063	1.209
18:15:00.000	1.321	1.354	1.331	1.349	1.224	1.16	1.24	1.23	1.081	1.22
18:30:00.000	1.321	1.355	1.332	1.35	1.239	1.177	1.243	1.234	1.1	1.238
18:45:00.000	1.322	1.355	1.332	1.349	1.253	1.192	1.245	1.236	1.116	1.252
19:00:00.000	1.321	1.355	1.331	1.349	1.267	1.208	1.246	1.237	1.133	1.267
19:15:00.000	1.322	1.355	1.332	1.348	1.281	1.222	1.249	1.239	1.148	1.281
19:30:00.000	1.322	1.355	1.331	1.349	1.295	1.238	1.251	1.241	1.165	1.294
19:45:00.000	1.322	1.355	1.33	1.349	1.308	1.251	1.251	1.241	1.18	1.304
20:00:00.000	1.321	1.355	1.331	1.349	1.319	1.265	1.252	1.242	1.195	1.312
NSC-pH5_bio replicate #1
Time (h)	WT_915		Pho84-A_2788		Pho89-A_2783		Pho87-A_2777		Fgr2-A_2758
0:00:00.000	0.116	0.117	0.111	0.108	0.101	0.104	0.103	0.102	0.111	0.114
0:15:00.000	0.122	0.123	0.119	0.119	0.105	0.107	0.104	0.104	0.119	0.123
0:30:00.000	0.12	0.125	0.122	0.12	0.105	0.106	0.105	0.105	0.121	0.125
0:45:00.000	0.122	0.125	0.123	0.121	0.105	0.107	0.105	0.105	0.123	0.127
1:00:00.000	0.128	0.127	0.125	0.123	0.106	0.108	0.106	0.106	0.124	0.125
1:15:00.000	0.132	0.129	0.129	0.125	0.107	0.109	0.107	0.107	0.124	0.128
1:30:00.000	0.136	0.134	0.132	0.128	0.108	0.11	0.109	0.109	0.125	0.128
1:45:00.000	0.14	0.139	0.136	0.133	0.11	0.112	0.11	0.11	0.126	0.13
2:00:00.000	0.146	0.146	0.143	0.139	0.112	0.114	0.112	0.112	0.128	0.132
2:15:00.000	0.155	0.153	0.151	0.147	0.114	0.117	0.115	0.115	0.13	0.133
2:30:00.000	0.162	0.16	0.159	0.156	0.117	0.12	0.116	0.117	0.131	0.135
2:45:00.000	0.172	0.168	0.168	0.166	0.12	0.122	0.119	0.12	0.133	0.137
3:00:00.000	0.183	0.179	0.18	0.178	0.123	0.125	0.122	0.123	0.135	0.139
3:15:00.000	0.196	0.19	0.191	0.19	0.126	0.128	0.125	0.126	0.137	0.141
3:30:00.000	0.21	0.204	0.205	0.205	0.13	0.132	0.129	0.131	0.14	0.144
3:45:00.000	0.227	0.219	0.219	0.221	0.134	0.136	0.133	0.136	0.143	0.147
4:00:00.000	0.245	0.236	0.234	0.238	0.138	0.14	0.138	0.141	0.145	0.15
4:15:00.000	0.264	0.254	0.251	0.256	0.142	0.144	0.143	0.147	0.149	0.153
4:30:00.000	0.285	0.277	0.271	0.277	0.147	0.149	0.149	0.153	0.152	0.157
4:45:00.000	0.309	0.302	0.291	0.298	0.152	0.154	0.155	0.16	0.155	0.16
5:00:00.000	0.334	0.326	0.314	0.323	0.158	0.158	0.163	0.167	0.159	0.164
5:15:00.000	0.361	0.352	0.34	0.346	0.163	0.164	0.17	0.175	0.163	0.169
5:30:00.000	0.391	0.382	0.365	0.373	0.169	0.17	0.179	0.184	0.168	0.175
5:45:00.000	0.422	0.414	0.393	0.405	0.175	0.176	0.188	0.194	0.173	0.182
6:00:00.000	0.457	0.445	0.425	0.434	0.182	0.182	0.198	0.204	0.178	0.187
6:15:00.000	0.494	0.481	0.457	0.472	0.188	0.189	0.21	0.215	0.184	0.194
6:30:00.000	0.532	0.518	0.491	0.505	0.197	0.196	0.221	0.228	0.19	0.203
6:45:00.000	0.572	0.557	0.527	0.54	0.206	0.203	0.234	0.241	0.196	0.211
7:00:00.000	0.614	0.597	0.565	0.579	0.216	0.21	0.248	0.256	0.203	0.22
7:15:00.000	0.655	0.637	0.604	0.62	0.224	0.219	0.264	0.273	0.21	0.23
7:30:00.000	0.697	0.68	0.643	0.662	0.228	0.226	0.28	0.29	0.218	0.241
7:45:00.000	0.738	0.719	0.683	0.703	0.235	0.235	0.297	0.308	0.226	0.248
8:00:00.000	0.779	0.762	0.725	0.745	0.245	0.244	0.318	0.33	0.234	0.255
8:15:00.000	0.821	0.801	0.765	0.786	0.255	0.253	0.339	0.354	0.243	0.263
8:30:00.000	0.86	0.841	0.807	0.825	0.266	0.263	0.361	0.378	0.252	0.276
8:45:00.000	0.899	0.879	0.846	0.864	0.277	0.273	0.385	0.401	0.261	0.291
9:00:00.000	0.935	0.916	0.884	0.902	0.291	0.283	0.408	0.426	0.271	0.306
9:15:00.000	0.971	0.952	0.922	0.939	0.306	0.293	0.433	0.452	0.281	0.321
9:30:00.000	1.006	0.987	0.958	0.973	0.319	0.304	0.457	0.477	0.29	0.336
9:45:00.000	1.039	1.021	0.992	1.007	0.331	0.315	0.483	0.504	0.3	0.35
10:00:00.000	1.07	1.053	1.025	1.04	0.343	0.326	0.509	0.53	0.309	0.362
10:15:00.000	1.099	1.083	1.056	1.07	0.356	0.338	0.535	0.556	0.319	0.373
10:30:00.000	1.128	1.111	1.085	1.1	0.371	0.349	0.561	0.583	0.331	0.383
10:45:00.000	1.155	1.138	1.114	1.126	0.386	0.362	0.588	0.61	0.344	0.393
11:00:00.000	1.18	1.165	1.141	1.153	0.4	0.374	0.615	0.636	0.355	0.4
11:15:00.000	1.204	1.19	1.166	1.178	0.414	0.387	0.64	0.663	0.365	0.406
11:30:00.000	1.227	1.212	1.19	1.201	0.429	0.4	0.666	0.69	0.375	0.414
11:45:00.000	1.248	1.234	1.212	1.224	0.444	0.413	0.692	0.714	0.384	0.42
12:00:00.000	1.268	1.256	1.234	1.245	0.459	0.428	0.717	0.741	0.394	0.427
12:15:00.000	1.286	1.275	1.255	1.266	0.474	0.441	0.743	0.765	0.404	0.433
12:30:00.000	1.305	1.293	1.274	1.284	0.489	0.455	0.768	0.789	0.413	0.441
12:45:00.000	1.321	1.31	1.293	1.303	0.504	0.47	0.793	0.814	0.422	0.445
13:00:00.000	1.335	1.325	1.31	1.319	0.52	0.484	0.816	0.837	0.431	0.451
13:15:00.000	1.346	1.335	1.323	1.336	0.537	0.499	0.84	0.86	0.441	0.457
13:30:00.000	1.353	1.342	1.334	1.352	0.553	0.514	0.862	0.882	0.45	0.463
13:45:00.000	1.359	1.346	1.342	1.365	0.569	0.528	0.882	0.904	0.46	0.469
14:00:00.000	1.362	1.349	1.348	1.375	0.585	0.544	0.904	0.925	0.469	0.474
14:15:00.000	1.364	1.35	1.352	1.382	0.602	0.559	0.925	0.947	0.48	0.481
14:30:00.000	1.366	1.351	1.356	1.385	0.619	0.574	0.946	0.967	0.49	0.488
14:45:00.000	1.367	1.353	1.359	1.387	0.635	0.59	0.964	0.987	0.5	0.495
15:00:00.000	1.368	1.352	1.361	1.388	0.652	0.606	0.983	1.007	0.511	0.5
15:15:00.000	1.368	1.353	1.363	1.39	0.67	0.622	1.001	1.026	0.522	0.509
15:30:00.000	1.369	1.351	1.364	1.391	0.687	0.638	1.019	1.043	0.534	0.515
15:45:00.000	1.368	1.352	1.366	1.392	0.703	0.653	1.037	1.063	0.544	0.524
16:00:00.000	1.369	1.351	1.366	1.394	0.721	0.67	1.053	1.08	0.556	0.532
16:15:00.000	1.369	1.351	1.367	1.396	0.737	0.687	1.069	1.097	0.567	0.537
16:30:00.000	1.369	1.354	1.368	1.396	0.754	0.703	1.085	1.115	0.578	0.544
16:45:00.000	1.369	1.356	1.367	1.398	0.771	0.719	1.099	1.13	0.589	0.553
17:00:00.000	1.369	1.357	1.368	1.403	0.788	0.736	1.113	1.144	0.601	0.562
17:15:00.000	1.369	1.359	1.368	1.404	0.805	0.751	1.127	1.158	0.614	0.572
17:30:00.000	1.369	1.36	1.369	1.394	0.821	0.768	1.142	1.171	0.625	0.581
17:45:00.000	1.369	1.359	1.369	1.394	0.838	0.784	1.153	1.184	0.637	0.592
18:00:00.000	1.369	1.357	1.37	1.395	0.854	0.801	1.166	1.198	0.649	0.6
18:15:00.000	1.367	1.352	1.37	1.394	0.87	0.817	1.177	1.212	0.662	0.612
18:30:00.000	1.368	1.351	1.371	1.395	0.887	0.832	1.188	1.227	0.676	0.625
18:45:00.000	1.368	1.348	1.371	1.395	0.903	0.848	1.198	1.237	0.689	0.636
19:00:00.000	1.367	1.347	1.371	1.394	0.919	0.863	1.208	1.245	0.701	0.645
19:15:00.000	1.367	1.347	1.371	1.394	0.935	0.879	1.218	1.25	0.715	0.659
19:30:00.000	1.368	1.347	1.371	1.395	0.952	0.896	1.226	1.257	0.728	0.676
19:45:00.000	1.367	1.347	1.371	1.395	0.967	0.911	1.235	1.268	0.741	0.687
20:00:00.000	1.367	1.348	1.372	1.395	0.981	0.926	1.24	1.271	0.754	0.692
NSC-pH6_bio replicate #1
Time (h)	WT_915		Pho84-A_2788		Pho89-A_2783		Pho87-A_2777		Fgr2-A_2758
0:00:00.000	0.112	0.115	0.107	0.108	0.099	0.104	0.106	0.106	0.114	0.112
0:15:00.000	0.116	0.122	0.115	0.116	0.101	0.107	0.11	0.108	0.121	0.121
0:30:00.000	0.118	0.121	0.116	0.116	0.101	0.107	0.111	0.109	0.124	0.121
0:45:00.000	0.122	0.123	0.117	0.117	0.101	0.108	0.112	0.11	0.125	0.118
1:00:00.000	0.125	0.127	0.118	0.118	0.102	0.109	0.113	0.111	0.126	0.122
1:15:00.000	0.129	0.13	0.12	0.121	0.102	0.11	0.115	0.113	0.128	0.125
1:30:00.000	0.131	0.135	0.123	0.124	0.104	0.112	0.117	0.115	0.13	0.126
1:45:00.000	0.137	0.141	0.127	0.128	0.105	0.114	0.119	0.116	0.132	0.129
2:00:00.000	0.145	0.148	0.133	0.134	0.107	0.117	0.121	0.118	0.135	0.132
2:15:00.000	0.153	0.156	0.14	0.141	0.109	0.119	0.123	0.121	0.137	0.134
2:30:00.000	0.161	0.164	0.147	0.148	0.111	0.123	0.126	0.123	0.14	0.136
2:45:00.000	0.171	0.173	0.156	0.157	0.115	0.127	0.129	0.127	0.143	0.141
3:00:00.000	0.182	0.184	0.166	0.166	0.118	0.132	0.132	0.13	0.146	0.144
3:15:00.000	0.194	0.196	0.176	0.177	0.122	0.138	0.135	0.134	0.149	0.147
3:30:00.000	0.208	0.211	0.189	0.189	0.127	0.145	0.14	0.138	0.152	0.152
3:45:00.000	0.224	0.226	0.203	0.203	0.132	0.153	0.144	0.143	0.156	0.155
4:00:00.000	0.242	0.244	0.219	0.218	0.138	0.161	0.149	0.147	0.16	0.159
4:15:00.000	0.261	0.265	0.236	0.235	0.146	0.171	0.154	0.152	0.163	0.164
4:30:00.000	0.282	0.287	0.255	0.254	0.155	0.182	0.16	0.158	0.167	0.168
4:45:00.000	0.305	0.312	0.277	0.274	0.165	0.195	0.167	0.164	0.171	0.172
5:00:00.000	0.329	0.338	0.3	0.296	0.174	0.208	0.174	0.171	0.174	0.176
5:15:00.000	0.358	0.363	0.326	0.318	0.186	0.222	0.181	0.178	0.178	0.18
5:30:00.000	0.391	0.393	0.352	0.342	0.197	0.237	0.189	0.187	0.181	0.184
5:45:00.000	0.425	0.425	0.378	0.37	0.211	0.253	0.198	0.195	0.186	0.189
6:00:00.000	0.456	0.463	0.403	0.397	0.227	0.27	0.206	0.204	0.19	0.192
6:15:00.000	0.493	0.497	0.435	0.428	0.244	0.289	0.216	0.214	0.195	0.197
6:30:00.000	0.53	0.536	0.47	0.461	0.261	0.31	0.227	0.223	0.199	0.201
6:45:00.000	0.569	0.571	0.503	0.493	0.275	0.333	0.238	0.234	0.203	0.205
7:00:00.000	0.605	0.614	0.54	0.527	0.296	0.355	0.252	0.244	0.208	0.21
7:15:00.000	0.649	0.648	0.578	0.563	0.322	0.38	0.265	0.256	0.213	0.215
7:30:00.000	0.69	0.692	0.614	0.601	0.349	0.404	0.278	0.269	0.218	0.22
7:45:00.000	0.727	0.733	0.648	0.637	0.371	0.433	0.293	0.282	0.223	0.226
8:00:00.000	0.767	0.771	0.686	0.672	0.4	0.462	0.308	0.297	0.228	0.23
8:15:00.000	0.805	0.802	0.724	0.71	0.429	0.494	0.322	0.313	0.233	0.235
8:30:00.000	0.842	0.848	0.759	0.745	0.457	0.526	0.339	0.33	0.237	0.239
8:45:00.000	0.887	0.891	0.795	0.784	0.482	0.561	0.356	0.348	0.241	0.243
9:00:00.000	0.923	0.926	0.827	0.82	0.512	0.593	0.375	0.367	0.246	0.246
9:15:00.000	0.955	0.965	0.864	0.854	0.54	0.623	0.394	0.386	0.251	0.25
9:30:00.000	0.995	0.999	0.895	0.889	0.569	0.656	0.414	0.408	0.255	0.253
9:45:00.000	1.025	1.031	0.929	0.924	0.599	0.686	0.435	0.43	0.26	0.256
10:00:00.000	1.066	1.056	0.958	0.955	0.626	0.716	0.458	0.454	0.264	0.259
10:15:00.000	1.096	1.087	0.991	0.987	0.654	0.744	0.481	0.478	0.268	0.262
10:30:00.000	1.123	1.119	1.018	1.018	0.685	0.768	0.504	0.501	0.271	0.265
10:45:00.000	1.155	1.135	1.047	1.047	0.72	0.797	0.529	0.526	0.275	0.268
11:00:00.000	1.178	1.169	1.074	1.073	0.745	0.825	0.553	0.55	0.278	0.271
11:15:00.000	1.202	1.191	1.097	1.099	0.772	0.854	0.576	0.576	0.282	0.274
11:30:00.000	1.22	1.213	1.121	1.123	0.797	0.882	0.6	0.601	0.285	0.277
11:45:00.000	1.241	1.23	1.146	1.146	0.828	0.907	0.625	0.625	0.289	0.279
12:00:00.000	1.268	1.242	1.166	1.169	0.846	0.933	0.65	0.65	0.292	0.282
12:15:00.000	1.283	1.261	1.187	1.186	0.865	0.958	0.673	0.675	0.295	0.285
12:30:00.000	1.298	1.278	1.207	1.208	0.883	0.982	0.697	0.698	0.298	0.288
12:45:00.000	1.308	1.296	1.226	1.225	0.906	1.004	0.721	0.723	0.301	0.292
13:00:00.000	1.325	1.31	1.242	1.243	0.93	1.026	0.745	0.746	0.303	0.293
13:15:00.000	1.311	1.324	1.257	1.259	0.953	1.048	0.767	0.771	0.306	0.296
13:30:00.000	1.334	1.337	1.273	1.274	0.976	1.067	0.79	0.794	0.309	0.299
13:45:00.000	1.34	1.348	1.287	1.288	0.996	1.087	0.813	0.816	0.311	0.301
14:00:00.000	1.346	1.355	1.3	1.302	1.016	1.105	0.835	0.838	0.315	0.303
14:15:00.000	1.339	1.359	1.312	1.312	1.035	1.123	0.856	0.86	0.317	0.305
14:30:00.000	1.35	1.363	1.323	1.325	1.054	1.165	0.876	0.881	0.32	0.307
14:45:00.000	1.347	1.365	1.333	1.335	1.073	1.165	0.896	0.902	0.323	0.31
15:00:00.000	1.35	1.368	1.341	1.341	1.09	1.173	0.915	0.921	0.324	0.313
15:15:00.000	1.354	1.369	1.349	1.347	1.106	1.201	0.934	0.94	0.327	0.315
15:30:00.000	1.35	1.37	1.351	1.353	1.122	1.211	0.953	0.958	0.329	0.317
15:45:00.000	1.351	1.371	1.355	1.358	1.136	1.216	0.97	0.976	0.331	0.32
16:00:00.000	1.354	1.371	1.375	1.359	1.151	1.229	0.987	0.994	0.334	0.322
16:15:00.000	1.352	1.37	1.359	1.361	1.165	1.242	1.004	1.011	0.336	0.323
16:30:00.000	1.352	1.371	1.368	1.362	1.178	1.254	1.02	1.027	0.338	0.326
16:45:00.000	1.352	1.371	1.378	1.364	1.19	1.265	1.035	1.042	0.34	0.328
17:00:00.000	1.354	1.371	1.363	1.363	1.203	1.276	1.05	1.056	0.343	0.33
17:15:00.000	1.353	1.371	1.363	1.364	1.214	1.286	1.065	1.07	0.345	0.335
17:30:00.000	1.353	1.37	1.363	1.364	1.225	1.295	1.078	1.084	0.348	0.338
17:45:00.000	1.353	1.37	1.363	1.364	1.235	1.303	1.091	1.097	0.352	0.341
18:00:00.000	1.353	1.37	1.363	1.365	1.242	1.313	1.105	1.11	0.355	0.345
18:15:00.000	1.353	1.369	1.363	1.364	1.251	1.326	1.116	1.122	0.358	0.348
18:30:00.000	1.352	1.37	1.363	1.364	1.278	1.332	1.128	1.134	0.362	0.352
18:45:00.000	1.352	1.369	1.363	1.364	1.26	1.328	1.14	1.145	0.364	0.354
19:00:00.000	1.351	1.368	1.362	1.363	1.265	1.327	1.15	1.156	0.366	0.357
19:15:00.000	1.351	1.368	1.361	1.363	1.268	1.329	1.16	1.166	0.37	0.361
19:30:00.000	1.35	1.368	1.361	1.363	1.27	1.333	1.171	1.177	0.373	0.365
19:45:00.000	1.35	1.367	1.361	1.362	1.273	1.338	1.18	1.187	0.375	0.368
20:00:00.000	1.35	1.368	1.36	1.363	1.274	1.344	1.19	1.196	0.378	0.373
NSC-pH7_bio replicate #1
Time (h)	WT_915		Pho84-A_2788		Pho89-A_2783		Pho87-A_2777		Fgr2-A_2758
0:00:00.000	0.122	0.12	0.119	0.119	0.119	0.118	0.118	0.117	0.118	0.116
0:15:00.000	0.125	0.129	0.127	0.127	0.127	0.127	0.127	0.128	0.128	0.119
0:30:00.000	0.125	0.13	0.126	0.127	0.125	0.124	0.127	0.13	0.126	0.122
0:45:00.000	0.121	0.128	0.123	0.125	0.123	0.122	0.126	0.128	0.126	0.121
1:00:00.000	0.124	0.128	0.124	0.124	0.121	0.122	0.126	0.127	0.126	0.123
1:15:00.000	0.127	0.129	0.125	0.125	0.122	0.124	0.127	0.128	0.127	0.123
1:30:00.000	0.129	0.132	0.127	0.127	0.123	0.125	0.128	0.13	0.128	0.124
1:45:00.000	0.132	0.136	0.129	0.13	0.125	0.127	0.13	0.133	0.129	0.125
2:00:00.000	0.138	0.14	0.133	0.134	0.127	0.129	0.133	0.135	0.13	0.125
2:15:00.000	0.143	0.145	0.137	0.138	0.13	0.133	0.135	0.137	0.131	0.125
2:30:00.000	0.148	0.151	0.142	0.143	0.134	0.137	0.138	0.141	0.132	0.126
2:45:00.000	0.155	0.157	0.147	0.148	0.137	0.142	0.141	0.144	0.133	0.127
3:00:00.000	0.162	0.164	0.153	0.154	0.142	0.147	0.145	0.148	0.135	0.127
3:15:00.000	0.169	0.17	0.159	0.16	0.148	0.152	0.148	0.153	0.136	0.128
3:30:00.000	0.177	0.178	0.166	0.168	0.154	0.159	0.153	0.157	0.137	0.129
3:45:00.000	0.186	0.187	0.174	0.175	0.161	0.166	0.157	0.162	0.138	0.129
4:00:00.000	0.197	0.198	0.182	0.184	0.168	0.172	0.162	0.167	0.139	0.13
4:15:00.000	0.209	0.211	0.193	0.194	0.175	0.18	0.167	0.172	0.141	0.13
4:30:00.000	0.223	0.225	0.205	0.206	0.184	0.19	0.172	0.177	0.142	0.131
4:45:00.000	0.238	0.242	0.218	0.221	0.194	0.201	0.178	0.183	0.144	0.131
5:00:00.000	0.256	0.26	0.234	0.236	0.206	0.213	0.183	0.19	0.145	0.132
5:15:00.000	0.276	0.281	0.25	0.254	0.22	0.228	0.19	0.196	0.146	0.132
5:30:00.000	0.298	0.303	0.269	0.274	0.235	0.243	0.196	0.202	0.148	0.133
5:45:00.000	0.322	0.327	0.289	0.296	0.25	0.256	0.202	0.208	0.15	0.134
6:00:00.000	0.347	0.354	0.312	0.319	0.268	0.278	0.208	0.215	0.151	0.134
6:15:00.000	0.375	0.38	0.336	0.344	0.287	0.297	0.215	0.222	0.152	0.135
6:30:00.000	0.404	0.409	0.362	0.371	0.305	0.313	0.223	0.23	0.154	0.136
6:45:00.000	0.434	0.439	0.389	0.4	0.331	0.345	0.23	0.238	0.156	0.137
7:00:00.000	0.463	0.47	0.416	0.429	0.35	0.37	0.237	0.245	0.157	0.138
7:15:00.000	0.494	0.502	0.446	0.459	0.382	0.377	0.244	0.252	0.158	0.138
7:30:00.000	0.526	0.534	0.475	0.49	0.408	0.423	0.252	0.261	0.16	0.139
7:45:00.000	0.558	0.566	0.507	0.522	0.434	0.453	0.26	0.269	0.162	0.139
8:00:00.000	0.59	0.598	0.536	0.554	0.456	0.458	0.268	0.278	0.163	0.14
8:15:00.000	0.62	0.631	0.569	0.587	0.47	0.51	0.277	0.286	0.165	0.141
8:30:00.000	0.653	0.662	0.599	0.619	0.497	0.511	0.285	0.295	0.167	0.141
8:45:00.000	0.682	0.696	0.631	0.651	0.527	0.567	0.295	0.304	0.168	0.142
9:00:00.000	0.714	0.726	0.662	0.683	0.565	0.574	0.304	0.314	0.171	0.143
9:15:00.000	0.743	0.758	0.694	0.716	0.583	0.601	0.315	0.324	0.172	0.143
9:30:00.000	0.773	0.789	0.725	0.748	0.612	0.628	0.325	0.334	0.174	0.144
9:45:00.000	0.802	0.819	0.754	0.779	0.641	0.658	0.335	0.343	0.176	0.145
10:00:00.000	0.832	0.849	0.786	0.809	0.67	0.687	0.346	0.355	0.177	0.145
10:15:00.000	0.86	0.879	0.815	0.84	0.699	0.716	0.357	0.367	0.179	0.146
10:30:00.000	0.888	0.906	0.843	0.87	0.727	0.744	0.367	0.38	0.181	0.147
10:45:00.000	0.916	0.935	0.872	0.9	0.771	0.773	0.377	0.394	0.184	0.148
11:00:00.000	0.94	0.96	0.899	0.928	0.785	0.801	0.39	0.407	0.185	0.148
11:15:00.000	0.962	0.988	0.926	0.954	0.81	0.829	0.402	0.42	0.186	0.149
11:30:00.000	0.985	1.012	0.952	0.98	0.838	0.856	0.413	0.433	0.188	0.15
11:45:00.000	1.008	1.038	0.978	1.007	0.866	0.884	0.427	0.447	0.191	0.152
12:00:00.000	1.03	1.061	1.004	1.031	0.892	0.909	0.441	0.46	0.192	0.153
12:15:00.000	1.052	1.084	1.029	1.057	0.916	0.933	0.455	0.475	0.194	0.154
12:30:00.000	1.073	1.107	1.054	1.081	0.942	0.959	0.468	0.486	0.196	0.155
12:45:00.000	1.094	1.128	1.074	1.103	0.966	0.983	0.481	0.499	0.198	0.157
13:00:00.000	1.115	1.149	1.098	1.125	0.989	1.007	0.494	0.513	0.2	0.158
13:15:00.000	1.134	1.168	1.119	1.146	1.012	1.026	0.506	0.526	0.202	0.158
13:30:00.000	1.151	1.187	1.139	1.166	1.034	1.046	0.519	0.54	0.204	0.159
13:45:00.000	1.167	1.203	1.159	1.185	1.055	1.068	0.534	0.556	0.206	0.16
14:00:00.000	1.186	1.221	1.178	1.205	1.075	1.087	0.549	0.568	0.207	0.161
14:15:00.000	1.204	1.239	1.196	1.223	1.094	1.105	0.564	0.583	0.209	0.162
14:30:00.000	1.219	1.254	1.214	1.24	1.113	1.123	0.581	0.597	0.211	0.163
14:45:00.000	1.233	1.27	1.23	1.257	1.131	1.139	0.598	0.61	0.212	0.164
15:00:00.000	1.247	1.285	1.247	1.274	1.148	1.157	0.611	0.621	0.214	0.165
15:15:00.000	1.264	1.299	1.262	1.29	1.165	1.174	0.629	0.633	0.216	0.166
15:30:00.000	1.276	1.312	1.277	1.305	1.181	1.188	0.643	0.647	0.218	0.167
15:45:00.000	1.289	1.325	1.293	1.319	1.196	1.204	0.657	0.661	0.221	0.168
16:00:00.000	1.301	1.338	1.306	1.332	1.209	1.218	0.672	0.673	0.222	0.169
16:15:00.000	1.314	1.35	1.32	1.345	1.224	1.232	0.685	0.686	0.224	0.17
16:30:00.000	1.324	1.361	1.332	1.358	1.237	1.245	0.698	0.701	0.226	0.171
16:45:00.000	1.335	1.373	1.345	1.368	1.249	1.258	0.709	0.717	0.228	0.172
17:00:00.000	1.345	1.382	1.357	1.381	1.261	1.27	0.722	0.729	0.229	0.173
17:15:00.000	1.353	1.392	1.368	1.392	1.273	1.282	0.733	0.743	0.231	0.174
17:30:00.000	1.359	1.398	1.378	1.403	1.284	1.293	0.747	0.755	0.233	0.175
17:45:00.000	1.362	1.403	1.384	1.408	1.294	1.303	0.76	0.767	0.235	0.176
18:00:00.000	1.364	1.406	1.388	1.412	1.305	1.314	0.772	0.78	0.236	0.177
18:15:00.000	1.365	1.409	1.391	1.414	1.315	1.324	0.788	0.796	0.238	0.178
18:30:00.000	1.362	1.41	1.393	1.416	1.324	1.334	0.8	0.807	0.24	0.179
18:45:00.000	1.358	1.412	1.394	1.419	1.332	1.343	0.813	0.819	0.241	0.181
19:00:00.000	1.358	1.413	1.395	1.418	1.342	1.352	0.825	0.832	0.243	0.182
19:15:00.000	1.353	1.413	1.396	1.422	1.349	1.359	0.837	0.846	0.245	0.183
19:30:00.000	1.349	1.414	1.396	1.422	1.357	1.366	0.848	0.86	0.247	0.184
19:45:00.000	1.348	1.414	1.397	1.422	1.363	1.371	0.861	0.872	0.248	0.186
20:00:00.000	1.347	1.414	1.397	1.422	1.367	1.374	0.873	0.884	0.25	0.187
NSC-pH8_bio replicate #1
Time (h)	WT_915		Pho84-A_2788		Pho89-A_2783		Pho87-A_2777		Fgr2-A_2758
0:00:00.000	0.121	0.117	0.119	0.124	0.12	0.121	0.121	0.119	0.12	0.12
0:15:00.000	0.121	0.123	0.127	0.131	0.127	0.129	0.13	0.127	0.129	0.125
0:30:00.000	0.121	0.124	0.129	0.133	0.127	0.129	0.131	0.129	0.129	0.123
0:45:00.000	0.128	0.123	0.127	0.132	0.127	0.129	0.131	0.129	0.13	0.124
1:00:00.000	0.13	0.124	0.129	0.134	0.127	0.13	0.133	0.131	0.131	0.124
1:15:00.000	0.13	0.127	0.133	0.138	0.129	0.131	0.135	0.132	0.132	0.125
1:30:00.000	0.135	0.13	0.136	0.142	0.131	0.134	0.139	0.136	0.135	0.126
1:45:00.000	0.14	0.134	0.141	0.146	0.134	0.137	0.142	0.14	0.137	0.128
2:00:00.000	0.144	0.138	0.146	0.152	0.137	0.14	0.145	0.143	0.14	0.129
2:15:00.000	0.15	0.143	0.151	0.157	0.14	0.144	0.149	0.146	0.141	0.13
2:30:00.000	0.157	0.149	0.157	0.163	0.143	0.149	0.153	0.15	0.144	0.131
2:45:00.000	0.164	0.156	0.164	0.169	0.147	0.153	0.156	0.154	0.147	0.132
3:00:00.000	0.171	0.163	0.171	0.176	0.153	0.159	0.161	0.158	0.15	0.133
3:15:00.000	0.178	0.169	0.177	0.182	0.158	0.164	0.165	0.162	0.152	0.134
3:30:00.000	0.185	0.176	0.183	0.189	0.163	0.169	0.169	0.165	0.155	0.136
3:45:00.000	0.193	0.183	0.191	0.196	0.169	0.174	0.173	0.169	0.158	0.136
4:00:00.000	0.203	0.192	0.2	0.205	0.174	0.179	0.177	0.173	0.162	0.138
4:15:00.000	0.213	0.2	0.21	0.216	0.181	0.185	0.181	0.177	0.165	0.139
4:30:00.000	0.225	0.211	0.221	0.228	0.188	0.193	0.185	0.181	0.168	0.14
4:45:00.000	0.237	0.223	0.234	0.241	0.195	0.201	0.19	0.186	0.171	0.141
5:00:00.000	0.249	0.236	0.247	0.255	0.204	0.21	0.194	0.19	0.174	0.142
5:15:00.000	0.265	0.25	0.262	0.27	0.215	0.22	0.198	0.194	0.178	0.143
5:30:00.000	0.281	0.266	0.278	0.286	0.226	0.232	0.202	0.199	0.181	0.145
5:45:00.000	0.3	0.281	0.294	0.302	0.238	0.244	0.206	0.203	0.185	0.146
6:00:00.000	0.315	0.3	0.31	0.319	0.25	0.256	0.211	0.207	0.188	0.147
6:15:00.000	0.347	0.319	0.328	0.336	0.264	0.271	0.215	0.211	0.192	0.149
6:30:00.000	0.352	0.328	0.341	0.349	0.279	0.284	0.219	0.215	0.196	0.15
6:45:00.000	0.365	0.341	0.354	0.364	0.294	0.298	0.224	0.22	0.2	0.151
7:00:00.000	0.38	0.354	0.367	0.376	0.309	0.312	0.227	0.224	0.204	0.153
7:15:00.000	0.394	0.367	0.38	0.39	0.326	0.327	0.232	0.228	0.208	0.154
7:30:00.000	0.408	0.379	0.392	0.402	0.34	0.343	0.235	0.232	0.212	0.156
7:45:00.000	0.423	0.392	0.404	0.415	0.351	0.357	0.24	0.236	0.216	0.158
8:00:00.000	0.438	0.405	0.417	0.428	0.367	0.373	0.243	0.24	0.22	0.159
8:15:00.000	0.453	0.418	0.431	0.443	0.382	0.388	0.248	0.245	0.224	0.161
8:30:00.000	0.469	0.432	0.445	0.457	0.398	0.405	0.251	0.248	0.228	0.162
8:45:00.000	0.486	0.447	0.461	0.473	0.413	0.42	0.255	0.252	0.231	0.164
9:00:00.000	0.505	0.463	0.477	0.49	0.429	0.436	0.259	0.256	0.235	0.165
9:15:00.000	0.524	0.48	0.496	0.508	0.445	0.453	0.262	0.26	0.239	0.167
9:30:00.000	0.544	0.498	0.513	0.527	0.463	0.47	0.266	0.264	0.242	0.169
9:45:00.000	0.565	0.516	0.531	0.547	0.481	0.488	0.27	0.268	0.246	0.171
10:00:00.000	0.586	0.536	0.551	0.566	0.499	0.506	0.273	0.271	0.25	0.172
10:15:00.000	0.607	0.555	0.571	0.587	0.517	0.524	0.276	0.275	0.253	0.174
10:30:00.000	0.63	0.576	0.593	0.609	0.536	0.544	0.28	0.278	0.256	0.175
10:45:00.000	0.652	0.597	0.614	0.632	0.555	0.563	0.283	0.281	0.259	0.177
11:00:00.000	0.674	0.619	0.636	0.654	0.576	0.584	0.287	0.285	0.262	0.179
11:15:00.000	0.697	0.641	0.658	0.678	0.596	0.604	0.29	0.289	0.265	0.181
11:30:00.000	0.72	0.663	0.681	0.701	0.617	0.625	0.293	0.292	0.267	0.183
11:45:00.000	0.742	0.686	0.704	0.725	0.639	0.647	0.296	0.295	0.269	0.185
12:00:00.000	0.766	0.71	0.727	0.749	0.66	0.668	0.3	0.299	0.272	0.187
12:15:00.000	0.789	0.732	0.75	0.772	0.682	0.691	0.302	0.301	0.273	0.189
12:30:00.000	0.812	0.756	0.774	0.797	0.704	0.715	0.306	0.304	0.276	0.192
12:45:00.000	0.834	0.779	0.797	0.82	0.727	0.738	0.309	0.307	0.278	0.194
13:00:00.000	0.857	0.802	0.821	0.843	0.751	0.76	0.312	0.31	0.28	0.196
13:15:00.000	0.879	0.825	0.843	0.867	0.772	0.785	0.314	0.314	0.282	0.199
13:30:00.000	0.899	0.847	0.865	0.889	0.795	0.808	0.317	0.316	0.284	0.201
13:45:00.000	0.921	0.869	0.888	0.912	0.817	0.83	0.319	0.319	0.285	0.204
14:00:00.000	0.942	0.892	0.911	0.934	0.841	0.854	0.323	0.322	0.287	0.206
14:15:00.000	0.963	0.914	0.933	0.957	0.864	0.879	0.325	0.325	0.289	0.209
14:30:00.000	0.983	0.936	0.954	0.979	0.884	0.901	0.328	0.327	0.291	0.211
14:45:00.000	1.004	0.958	0.976	1	0.907	0.924	0.331	0.33	0.293	0.214
15:00:00.000	1.024	0.981	0.997	1.021	0.928	0.947	0.333	0.332	0.294	0.216
15:15:00.000	1.043	1.001	1.018	1.041	0.95	0.97	0.335	0.335	0.296	0.219
15:30:00.000	1.06	1.021	1.037	1.061	0.972	0.992	0.338	0.338	0.298	0.221
15:45:00.000	1.078	1.041	1.057	1.079	0.994	1.015	0.34	0.34	0.3	0.224
16:00:00.000	1.097	1.061	1.075	1.097	1.013	1.035	0.343	0.342	0.302	0.227
16:15:00.000	1.113	1.079	1.094	1.115	1.035	1.056	0.345	0.345	0.303	0.23
16:30:00.000	1.129	1.098	1.111	1.132	1.055	1.076	0.347	0.347	0.304	0.232
16:45:00.000	1.145	1.117	1.129	1.15	1.075	1.097	0.35	0.35	0.306	0.235
17:00:00.000	1.161	1.133	1.145	1.166	1.093	1.116	0.352	0.352	0.308	0.237
17:15:00.000	1.174	1.149	1.162	1.181	1.112	1.135	0.355	0.355	0.31	0.24
17:30:00.000	1.188	1.164	1.177	1.195	1.13	1.154	0.357	0.356	0.311	0.242
17:45:00.000	1.202	1.18	1.192	1.21	1.148	1.173	0.359	0.359	0.313	0.246
18:00:00.000	1.215	1.194	1.207	1.224	1.166	1.19	0.36	0.361	0.314	0.248
18:15:00.000	1.228	1.208	1.221	1.237	1.183	1.207	0.363	0.363	0.315	0.251
18:30:00.000	1.24	1.223	1.233	1.25	1.2	1.224	0.365	0.366	0.317	0.254
18:45:00.000	1.251	1.235	1.246	1.263	1.215	1.24	0.367	0.368	0.319	0.257
19:00:00.000	1.262	1.248	1.258	1.273	1.23	1.256	0.369	0.369	0.319	0.259
19:15:00.000	1.274	1.26	1.27	1.284	1.246	1.271	0.371	0.372	0.321	0.263
19:30:00.000	1.284	1.272	1.28	1.295	1.263	1.286	0.373	0.374	0.322	0.265
19:45:00.000	1.293	1.282	1.292	1.307	1.277	1.3	0.375	0.375	0.324	0.269
20:00:00.000	1.302	1.293	1.301	1.315	1.292	1.314	0.377	0.377	0.325	0.271

## Sheet: 7.3mM Pi Normal SC rep #2
NSC-pH2_bio replicate #2
Time (h)	WT_915		Pho84-A_2788		Pho89-A_2783		Pho87-A_2777		Fgr2-A_2758
0:00:00.000	0.106	0.108	0.106	0.103	0.113	0.106	0.107	0.103	0.107	0.107
0:15:00.000	0.115	0.119	0.116	0.111	0.119	0.115	0.117	0.111	0.106	0.109
0:30:00.000	0.115	0.119	0.118	0.114	0.127	0.117	0.117	0.111	0.107	0.11
0:45:00.000	0.121	0.117	0.117	0.114	0.123	0.116	0.117	0.111	0.108	0.111
1:00:00.000	0.116	0.116	0.115	0.114	0.122	0.117	0.118	0.112	0.109	0.111
1:15:00.000	0.115	0.117	0.118	0.114	0.124	0.117	0.118	0.112	0.11	0.111
1:30:00.000	0.118	0.119	0.119	0.114	0.125	0.118	0.12	0.112	0.111	0.112
1:45:00.000	0.12	0.122	0.121	0.116	0.127	0.12	0.119	0.112	0.11	0.112
2:00:00.000	0.123	0.124	0.122	0.118	0.128	0.12	0.119	0.112	0.11	0.112
2:15:00.000	0.127	0.128	0.126	0.12	0.13	0.122	0.12	0.113	0.11	0.112
2:30:00.000	0.13	0.133	0.128	0.123	0.131	0.123	0.12	0.113	0.11	0.112
2:45:00.000	0.136	0.137	0.132	0.127	0.133	0.125	0.121	0.114	0.111	0.112
3:00:00.000	0.141	0.142	0.138	0.131	0.135	0.126	0.122	0.115	0.111	0.112
3:15:00.000	0.147	0.148	0.146	0.137	0.137	0.128	0.124	0.116	0.112	0.112
3:30:00.000	0.154	0.156	0.153	0.144	0.14	0.131	0.125	0.117	0.111	0.112
3:45:00.000	0.163	0.163	0.161	0.151	0.142	0.133	0.126	0.119	0.112	0.112
4:00:00.000	0.172	0.173	0.169	0.159	0.146	0.136	0.128	0.12	0.113	0.113
4:15:00.000	0.183	0.183	0.18	0.168	0.15	0.139	0.13	0.122	0.113	0.114
4:30:00.000	0.194	0.194	0.187	0.178	0.153	0.142	0.133	0.123	0.114	0.114
4:45:00.000	0.207	0.206	0.198	0.188	0.158	0.146	0.135	0.126	0.115	0.115
5:00:00.000	0.221	0.22	0.21	0.201	0.162	0.148	0.138	0.128	0.116	0.116
5:15:00.000	0.235	0.235	0.223	0.215	0.167	0.153	0.142	0.132	0.117	0.118
5:30:00.000	0.251	0.25	0.234	0.228	0.172	0.156	0.145	0.135	0.118	0.119
5:45:00.000	0.268	0.267	0.252	0.242	0.176	0.16	0.15	0.139	0.12	0.121
6:00:00.000	0.286	0.286	0.268	0.256	0.182	0.164	0.154	0.142	0.122	0.123
6:15:00.000	0.305	0.306	0.286	0.272	0.188	0.17	0.159	0.147	0.124	0.126
6:30:00.000	0.327	0.327	0.308	0.287	0.195	0.175	0.165	0.152	0.127	0.128
6:45:00.000	0.349	0.35	0.326	0.307	0.202	0.181	0.17	0.157	0.129	0.131
7:00:00.000	0.373	0.376	0.346	0.329	0.209	0.187	0.176	0.162	0.132	0.134
7:15:00.000	0.398	0.401	0.374	0.354	0.216	0.193	0.183	0.168	0.135	0.138
7:30:00.000	0.426	0.43	0.406	0.377	0.225	0.201	0.19	0.175	0.139	0.142
7:45:00.000	0.454	0.458	0.431	0.395	0.237	0.21	0.198	0.181	0.142	0.145
8:00:00.000	0.484	0.489	0.457	0.423	0.243	0.218	0.206	0.189	0.146	0.15
8:15:00.000	0.515	0.521	0.485	0.454	0.252	0.223	0.214	0.197	0.15	0.155
8:30:00.000	0.547	0.555	0.515	0.483	0.262	0.244	0.224	0.205	0.156	0.16
8:45:00.000	0.58	0.588	0.547	0.513	0.272	0.252	0.234	0.214	0.16	0.165
9:00:00.000	0.614	0.622	0.581	0.544	0.283	0.261	0.243	0.224	0.165	0.17
9:15:00.000	0.648	0.656	0.615	0.578	0.294	0.271	0.255	0.233	0.171	0.176
9:30:00.000	0.681	0.692	0.65	0.611	0.305	0.281	0.267	0.243	0.176	0.182
9:45:00.000	0.714	0.728	0.684	0.643	0.317	0.292	0.278	0.256	0.182	0.188
10:00:00.000	0.748	0.761	0.719	0.677	0.328	0.303	0.29	0.267	0.188	0.195
10:15:00.000	0.782	0.795	0.753	0.71	0.341	0.315	0.304	0.279	0.195	0.202
10:30:00.000	0.816	0.83	0.787	0.744	0.353	0.327	0.319	0.292	0.201	0.209
10:45:00.000	0.849	0.863	0.821	0.777	0.366	0.341	0.334	0.306	0.208	0.217
11:00:00.000	0.88	0.895	0.855	0.81	0.38	0.354	0.349	0.321	0.215	0.225
11:15:00.000	0.911	0.926	0.887	0.842	0.394	0.367	0.366	0.336	0.223	0.233
11:30:00.000	0.941	0.956	0.917	0.873	0.409	0.381	0.384	0.353	0.231	0.242
11:45:00.000	0.97	0.985	0.948	0.902	0.423	0.395	0.403	0.37	0.24	0.254
12:00:00.000	0.997	1.014	0.977	0.932	0.438	0.409	0.424	0.389	0.248	0.264
12:15:00.000	1.025	1.04	1.005	0.961	0.453	0.424	0.444	0.409	0.258	0.273
12:30:00.000	1.05	1.065	1.032	0.989	0.469	0.44	0.466	0.428	0.268	0.283
12:45:00.000	1.074	1.091	1.057	1.015	0.485	0.456	0.488	0.449	0.279	0.293
13:00:00.000	1.097	1.115	1.081	1.04	0.501	0.472	0.512	0.472	0.289	0.303
13:15:00.000	1.119	1.137	1.106	1.063	0.516	0.487	0.537	0.494	0.301	0.314
13:30:00.000	1.14	1.159	1.128	1.085	0.532	0.504	0.561	0.517	0.312	0.325
13:45:00.000	1.161	1.18	1.149	1.106	0.55	0.521	0.588	0.542	0.324	0.338
14:00:00.000	1.179	1.2	1.17	1.123	0.565	0.538	0.615	0.568	0.336	0.35
14:15:00.000	1.197	1.217	1.188	1.138	0.582	0.554	0.642	0.594	0.349	0.362
14:30:00.000	1.213	1.234	1.207	1.152	0.6	0.572	0.67	0.619	0.362	0.376
14:45:00.000	1.229	1.249	1.224	1.162	0.618	0.589	0.699	0.646	0.375	0.389
15:00:00.000	1.244	1.264	1.241	1.169	0.635	0.608	0.727	0.674	0.39	0.404
15:15:00.000	1.255	1.276	1.257	1.175	0.651	0.624	0.756	0.7	0.404	0.418
15:30:00.000	1.265	1.284	1.27	1.183	0.67	0.643	0.785	0.728	0.42	0.433
15:45:00.000	1.271	1.289	1.282	1.188	0.687	0.661	0.813	0.756	0.435	0.447
16:00:00.000	1.274	1.293	1.289	1.19	0.705	0.679	0.841	0.782	0.45	0.462
16:15:00.000	1.277	1.294	1.294	1.185	0.722	0.696	0.87	0.809	0.466	0.478
16:30:00.000	1.277	1.295	1.296	1.176	0.74	0.714	0.899	0.835	0.482	0.493
16:45:00.000	1.278	1.296	1.297	1.15	0.758	0.733	0.925	0.862	0.498	0.509
17:00:00.000	1.278	1.296	1.297	1.129	0.773	0.75	0.951	0.887	0.515	0.525
17:15:00.000	1.278	1.296	1.298	1.093	0.791	0.769	0.973	0.913	0.534	0.542
17:30:00.000	1.277	1.296	1.298	1.073	0.808	0.787	0.994	0.937	0.552	0.558
17:45:00.000	1.277	1.296	1.298	1.063	0.828	0.804	1.019	0.962	0.57	0.575
18:00:00.000	1.277	1.297	1.297	1.035	0.844	0.823	1.041	0.985	0.589	0.592
18:15:00.000	1.277	1.296	1.298	1.025	0.861	0.84	1.061	1.008	0.608	0.608
18:30:00.000	1.276	1.296	1.3	1.021	0.878	0.858	1.083	1.031	0.628	0.627
18:45:00.000	1.276	1.296	1.298	1.008	0.894	0.875	1.103	1.052	0.647	0.644
19:00:00.000	1.277	1.297	1.3	1.002	0.913	0.892	1.127	1.074	0.666	0.662
19:15:00.000	1.276	1.296	1.301	1.01	0.928	0.909	1.145	1.095	0.684	0.68
19:30:00.000	1.276	1.296	1.301	1.003	0.945	0.925	1.161	1.115	0.702	0.698
19:45:00.000	1.276	1.296	1.301	0.974	0.961	0.942	1.178	1.134	0.719	0.715
20:00:00.000	1.275	1.296	1.301	0.965	0.976	0.959	1.198	1.152	0.738	0.734
NSC-pH3_bio replicate #2
Time (h)	WT_915		Pho84-A_2788		Pho89-A_2783		Pho87-A_2777		Fgr2-A_2758
0:00:00.000	0.105	0.11	0.105	0.103	0.11	0.103	0.104	0.104	0.11	0.109
0:15:00.000	0.117	0.116	0.113	0.111	0.118	0.112	0.112	0.109	0.117	0.116
0:30:00.000	0.12	0.118	0.113	0.112	0.121	0.112	0.111	0.109	0.117	0.116
0:45:00.000	0.118	0.116	0.113	0.111	0.122	0.112	0.111	0.109	0.116	0.116
1:00:00.000	0.116	0.119	0.114	0.112	0.122	0.113	0.111	0.109	0.116	0.116
1:15:00.000	0.117	0.12	0.115	0.113	0.123	0.115	0.111	0.109	0.116	0.116
1:30:00.000	0.121	0.122	0.116	0.115	0.124	0.116	0.112	0.11	0.116	0.116
1:45:00.000	0.125	0.124	0.118	0.118	0.126	0.118	0.112	0.11	0.116	0.116
2:00:00.000	0.129	0.13	0.121	0.12	0.127	0.119	0.113	0.111	0.116	0.116
2:15:00.000	0.134	0.134	0.125	0.124	0.129	0.122	0.114	0.112	0.117	0.116
2:30:00.000	0.14	0.14	0.13	0.129	0.132	0.124	0.115	0.113	0.117	0.116
2:45:00.000	0.147	0.148	0.136	0.136	0.135	0.127	0.117	0.114	0.117	0.117
3:00:00.000	0.156	0.156	0.143	0.145	0.138	0.129	0.118	0.116	0.117	0.117
3:15:00.000	0.165	0.167	0.153	0.156	0.142	0.134	0.121	0.118	0.117	0.118
3:30:00.000	0.177	0.178	0.164	0.167	0.147	0.138	0.123	0.12	0.118	0.118
3:45:00.000	0.191	0.192	0.176	0.18	0.153	0.142	0.126	0.122	0.119	0.119
4:00:00.000	0.205	0.207	0.19	0.193	0.159	0.147	0.13	0.126	0.121	0.121
4:15:00.000	0.223	0.225	0.205	0.209	0.165	0.152	0.135	0.129	0.122	0.122
4:30:00.000	0.24	0.243	0.221	0.225	0.174	0.159	0.14	0.134	0.124	0.124
4:45:00.000	0.26	0.262	0.238	0.243	0.18	0.167	0.146	0.14	0.126	0.127
5:00:00.000	0.281	0.283	0.255	0.262	0.188	0.176	0.153	0.145	0.129	0.129
5:15:00.000	0.304	0.306	0.275	0.282	0.196	0.184	0.161	0.152	0.133	0.132
5:30:00.000	0.329	0.33	0.295	0.302	0.206	0.193	0.169	0.16	0.137	0.136
5:45:00.000	0.36	0.356	0.315	0.323	0.217	0.203	0.178	0.169	0.141	0.141
6:00:00.000	0.385	0.384	0.338	0.345	0.226	0.214	0.188	0.176	0.146	0.146
6:15:00.000	0.41	0.413	0.36	0.374	0.237	0.225	0.199	0.187	0.152	0.151
6:30:00.000	0.446	0.444	0.386	0.398	0.251	0.238	0.21	0.198	0.158	0.158
6:45:00.000	0.48	0.477	0.417	0.436	0.264	0.252	0.223	0.211	0.165	0.165
7:00:00.000	0.515	0.513	0.463	0.469	0.279	0.268	0.236	0.222	0.172	0.171
7:15:00.000	0.552	0.551	0.505	0.504	0.293	0.285	0.247	0.236	0.18	0.178
7:30:00.000	0.592	0.591	0.542	0.54	0.313	0.302	0.263	0.251	0.189	0.187
7:45:00.000	0.633	0.632	0.577	0.578	0.334	0.315	0.28	0.266	0.198	0.195
8:00:00.000	0.673	0.674	0.615	0.619	0.354	0.335	0.297	0.283	0.207	0.205
8:15:00.000	0.714	0.715	0.654	0.659	0.376	0.358	0.319	0.301	0.218	0.214
8:30:00.000	0.754	0.757	0.693	0.701	0.399	0.375	0.337	0.322	0.228	0.225
8:45:00.000	0.794	0.798	0.733	0.742	0.419	0.394	0.357	0.344	0.238	0.235
9:00:00.000	0.832	0.838	0.773	0.781	0.44	0.415	0.378	0.362	0.252	0.244
9:15:00.000	0.871	0.876	0.811	0.821	0.463	0.436	0.407	0.389	0.265	0.255
9:30:00.000	0.906	0.913	0.85	0.859	0.486	0.458	0.432	0.409	0.28	0.265
9:45:00.000	0.94	0.948	0.886	0.896	0.508	0.48	0.458	0.432	0.291	0.277
10:00:00.000	0.974	0.982	0.919	0.93	0.532	0.504	0.483	0.457	0.302	0.289
10:15:00.000	1.004	1.013	0.952	0.963	0.557	0.527	0.51	0.483	0.313	0.304
10:30:00.000	1.035	1.042	0.982	0.995	0.582	0.552	0.538	0.509	0.324	0.316
10:45:00.000	1.062	1.07	1.011	1.023	0.608	0.577	0.566	0.536	0.335	0.328
11:00:00.000	1.087	1.097	1.039	1.05	0.634	0.602	0.593	0.562	0.349	0.349
11:15:00.000	1.113	1.121	1.064	1.076	0.661	0.628	0.621	0.59	0.369	0.357
11:30:00.000	1.135	1.144	1.089	1.101	0.686	0.654	0.65	0.618	0.391	0.368
11:45:00.000	1.157	1.167	1.112	1.124	0.713	0.68	0.678	0.646	0.406	0.384
12:00:00.000	1.178	1.188	1.133	1.146	0.74	0.707	0.706	0.674	0.422	0.401
12:15:00.000	1.197	1.207	1.154	1.167	0.767	0.731	0.734	0.702	0.437	0.417
12:30:00.000	1.215	1.226	1.173	1.186	0.792	0.757	0.761	0.728	0.453	0.433
12:45:00.000	1.231	1.244	1.191	1.204	0.817	0.781	0.788	0.756	0.47	0.45
13:00:00.000	1.248	1.259	1.208	1.222	0.843	0.805	0.814	0.782	0.486	0.466
13:15:00.000	1.263	1.275	1.225	1.238	0.867	0.827	0.839	0.808	0.504	0.482
13:30:00.000	1.276	1.288	1.241	1.254	0.892	0.852	0.865	0.834	0.522	0.499
13:45:00.000	1.288	1.3	1.255	1.268	0.914	0.875	0.889	0.859	0.54	0.516
14:00:00.000	1.296	1.308	1.268	1.282	0.937	0.897	0.913	0.883	0.56	0.533
14:15:00.000	1.301	1.313	1.28	1.295	0.957	0.917	0.935	0.906	0.577	0.55
14:30:00.000	1.305	1.317	1.291	1.306	0.979	0.939	0.958	0.929	0.597	0.567
14:45:00.000	1.306	1.319	1.299	1.316	0.998	0.959	0.978	0.951	0.617	0.585
15:00:00.000	1.308	1.321	1.306	1.323	1.019	0.979	1	0.972	0.636	0.604
15:15:00.000	1.309	1.321	1.309	1.327	1.038	0.997	1.019	0.992	0.655	0.621
15:30:00.000	1.31	1.322	1.311	1.331	1.057	1.014	1.038	1.011	0.673	0.638
15:45:00.000	1.31	1.323	1.314	1.333	1.074	1.032	1.056	1.031	0.692	0.657
16:00:00.000	1.311	1.324	1.315	1.335	1.091	1.051	1.074	1.049	0.711	0.674
16:15:00.000	1.311	1.324	1.316	1.336	1.107	1.066	1.09	1.066	0.728	0.692
16:30:00.000	1.31	1.324	1.317	1.337	1.123	1.082	1.107	1.083	0.746	0.71
16:45:00.000	1.311	1.324	1.318	1.338	1.138	1.098	1.123	1.098	0.763	0.727
17:00:00.000	1.311	1.324	1.319	1.338	1.152	1.112	1.137	1.114	0.778	0.744
17:15:00.000	1.311	1.324	1.319	1.338	1.167	1.128	1.15	1.129	0.795	0.76
17:30:00.000	1.312	1.325	1.319	1.339	1.181	1.141	1.163	1.143	0.81	0.778
17:45:00.000	1.312	1.325	1.319	1.34	1.194	1.154	1.177	1.157	0.824	0.795
18:00:00.000	1.312	1.325	1.32	1.34	1.207	1.168	1.189	1.169	0.838	0.811
18:15:00.000	1.311	1.324	1.32	1.34	1.218	1.18	1.2	1.181	0.852	0.827
18:30:00.000	1.311	1.325	1.32	1.34	1.231	1.192	1.21	1.192	0.864	0.841
18:45:00.000	1.311	1.324	1.319	1.34	1.241	1.204	1.221	1.205	0.876	0.853
19:00:00.000	1.312	1.325	1.321	1.341	1.254	1.216	1.231	1.216	0.89	0.864
19:15:00.000	1.312	1.324	1.32	1.34	1.265	1.226	1.241	1.226	0.903	0.877
19:30:00.000	1.312	1.324	1.32	1.34	1.274	1.236	1.25	1.236	0.916	0.89
19:45:00.000	1.312	1.325	1.321	1.34	1.284	1.247	1.259	1.245	0.93	0.904
20:00:00.000	1.312	1.325	1.32	1.341	1.294	1.256	1.266	1.254	0.943	0.916
NSC-pH4_bio replicate #2
Time (h)	WT_915		Pho84-A_2788		Pho89-A_2783		Pho87-A_2777		Fgr2-A_2758
0:00:00.000	0.112	0.114	0.104	0.112	0.108	0.109	0.111	0.11	0.115	0.116
0:15:00.000	0.121	0.127	0.111	0.125	0.117	0.117	0.12	0.116	0.122	0.122
0:30:00.000	0.125	0.128	0.11	0.126	0.117	0.118	0.119	0.116	0.123	0.123
0:45:00.000	0.127	0.119	0.11	0.127	0.117	0.119	0.117	0.115	0.123	0.124
1:00:00.000	0.126	0.126	0.111	0.128	0.118	0.12	0.118	0.115	0.123	0.123
1:15:00.000	0.128	0.126	0.112	0.128	0.118	0.12	0.118	0.115	0.123	0.124
1:30:00.000	0.13	0.129	0.113	0.132	0.12	0.123	0.118	0.116	0.122	0.124
1:45:00.000	0.134	0.132	0.115	0.133	0.121	0.125	0.119	0.116	0.123	0.124
2:00:00.000	0.139	0.136	0.118	0.137	0.123	0.127	0.12	0.117	0.122	0.123
2:15:00.000	0.145	0.141	0.123	0.142	0.125	0.13	0.12	0.118	0.122	0.123
2:30:00.000	0.152	0.147	0.126	0.149	0.127	0.132	0.122	0.119	0.122	0.123
2:45:00.000	0.161	0.155	0.13	0.158	0.13	0.136	0.124	0.12	0.123	0.124
3:00:00.000	0.172	0.164	0.137	0.168	0.133	0.139	0.125	0.122	0.123	0.124
3:15:00.000	0.182	0.174	0.144	0.178	0.136	0.144	0.128	0.124	0.123	0.125
3:30:00.000	0.197	0.186	0.152	0.19	0.14	0.148	0.131	0.127	0.125	0.126
3:45:00.000	0.21	0.199	0.162	0.203	0.145	0.152	0.134	0.131	0.126	0.127
4:00:00.000	0.226	0.213	0.173	0.217	0.15	0.158	0.139	0.135	0.128	0.128
4:15:00.000	0.244	0.228	0.184	0.232	0.156	0.165	0.144	0.14	0.13	0.13
4:30:00.000	0.258	0.244	0.196	0.249	0.163	0.172	0.15	0.145	0.132	0.132
4:45:00.000	0.282	0.263	0.21	0.267	0.17	0.18	0.156	0.151	0.135	0.135
5:00:00.000	0.298	0.282	0.225	0.287	0.178	0.189	0.163	0.158	0.139	0.138
5:15:00.000	0.32	0.306	0.243	0.305	0.188	0.198	0.172	0.165	0.143	0.141
5:30:00.000	0.35	0.327	0.26	0.327	0.197	0.211	0.18	0.173	0.146	0.145
5:45:00.000	0.394	0.353	0.278	0.35	0.207	0.222	0.19	0.183	0.151	0.15
6:00:00.000	0.407	0.379	0.299	0.373	0.218	0.231	0.2	0.193	0.157	0.155
6:15:00.000	0.436	0.412	0.322	0.398	0.23	0.249	0.211	0.203	0.164	0.16
6:30:00.000	0.469	0.443	0.347	0.43	0.242	0.262	0.223	0.215	0.171	0.166
6:45:00.000	0.505	0.477	0.379	0.455	0.258	0.279	0.236	0.228	0.178	0.173
7:00:00.000	0.543	0.512	0.403	0.501	0.273	0.29	0.251	0.241	0.185	0.179
7:15:00.000	0.581	0.549	0.433	0.535	0.288	0.305	0.266	0.256	0.193	0.186
7:30:00.000	0.623	0.59	0.467	0.574	0.309	0.324	0.281	0.272	0.2	0.195
7:45:00.000	0.664	0.63	0.502	0.612	0.331	0.345	0.298	0.288	0.208	0.202
8:00:00.000	0.707	0.673	0.539	0.653	0.359	0.365	0.316	0.305	0.216	0.211
8:15:00.000	0.75	0.714	0.578	0.694	0.378	0.381	0.335	0.325	0.225	0.22
8:30:00.000	0.792	0.757	0.617	0.737	0.4	0.399	0.356	0.345	0.238	0.231
8:45:00.000	0.834	0.799	0.659	0.779	0.42	0.418	0.378	0.368	0.245	0.24
9:00:00.000	0.875	0.841	0.702	0.821	0.442	0.437	0.401	0.389	0.267	0.251
9:15:00.000	0.913	0.881	0.744	0.861	0.463	0.459	0.425	0.411	0.277	0.261
9:30:00.000	0.95	0.92	0.785	0.901	0.486	0.48	0.449	0.434	0.288	0.272
9:45:00.000	0.985	0.957	0.826	0.938	0.51	0.502	0.474	0.458	0.302	0.28
10:00:00.000	1.018	0.992	0.863	0.975	0.533	0.525	0.5	0.483	0.317	0.285
10:15:00.000	1.051	1.026	0.901	1.009	0.559	0.549	0.526	0.51	0.331	0.294
10:30:00.000	1.081	1.057	0.936	1.041	0.584	0.574	0.553	0.537	0.342	0.305
10:45:00.000	1.109	1.087	0.97	1.072	0.611	0.598	0.579	0.563	0.358	0.316
11:00:00.000	1.135	1.116	1.003	1.101	0.636	0.624	0.607	0.591	0.376	0.328
11:15:00.000	1.162	1.143	1.034	1.128	0.663	0.649	0.635	0.618	0.389	0.34
11:30:00.000	1.186	1.169	1.064	1.155	0.69	0.675	0.662	0.646	0.399	0.352
11:45:00.000	1.208	1.192	1.093	1.179	0.717	0.702	0.69	0.674	0.415	0.364
12:00:00.000	1.229	1.214	1.117	1.203	0.741	0.727	0.719	0.702	0.428	0.377
12:15:00.000	1.249	1.236	1.143	1.224	0.768	0.753	0.747	0.729	0.442	0.389
12:30:00.000	1.268	1.256	1.168	1.245	0.793	0.778	0.773	0.757	0.455	0.405
12:45:00.000	1.286	1.275	1.19	1.265	0.817	0.803	0.8	0.782	0.469	0.417
13:00:00.000	1.302	1.292	1.212	1.283	0.841	0.828	0.826	0.809	0.483	0.429
13:15:00.000	1.317	1.309	1.232	1.299	0.867	0.851	0.851	0.835	0.498	0.442
13:30:00.000	1.329	1.321	1.251	1.314	0.889	0.876	0.876	0.862	0.512	0.455
13:45:00.000	1.338	1.33	1.268	1.331	0.914	0.899	0.901	0.887	0.527	0.47
14:00:00.000	1.344	1.337	1.283	1.344	0.936	0.922	0.928	0.911	0.543	0.484
14:15:00.000	1.347	1.341	1.294	1.354	0.958	0.943	0.951	0.937	0.558	0.498
14:30:00.000	1.35	1.342	1.303	1.364	0.979	0.966	0.975	0.96	0.573	0.511
14:45:00.000	1.35	1.344	1.307	1.37	1.001	0.988	0.997	0.983	0.588	0.524
15:00:00.000	1.352	1.345	1.311	1.375	1.022	1.009	1.02	1.006	0.605	0.537
15:15:00.000	1.352	1.345	1.313	1.377	1.041	1.03	1.042	1.027	0.62	0.55
15:30:00.000	1.352	1.346	1.315	1.378	1.062	1.05	1.063	1.049	0.636	0.565
15:45:00.000	1.353	1.347	1.316	1.38	1.081	1.07	1.082	1.068	0.653	0.576
16:00:00.000	1.354	1.347	1.318	1.381	1.099	1.089	1.102	1.089	0.669	0.59
16:15:00.000	1.353	1.347	1.318	1.381	1.118	1.107	1.12	1.109	0.686	0.6
16:30:00.000	1.354	1.348	1.32	1.383	1.135	1.126	1.139	1.128	0.703	0.612
16:45:00.000	1.354	1.347	1.321	1.382	1.152	1.145	1.157	1.147	0.721	0.625
17:00:00.000	1.354	1.347	1.32	1.382	1.168	1.161	1.173	1.164	0.738	0.636
17:15:00.000	1.354	1.348	1.321	1.383	1.185	1.178	1.189	1.182	0.754	0.649
17:30:00.000	1.353	1.347	1.321	1.384	1.201	1.194	1.205	1.198	0.77	0.661
17:45:00.000	1.354	1.348	1.322	1.384	1.217	1.209	1.22	1.214	0.786	0.674
18:00:00.000	1.354	1.348	1.321	1.384	1.231	1.226	1.234	1.228	0.801	0.686
18:15:00.000	1.354	1.347	1.322	1.384	1.246	1.24	1.249	1.242	0.817	0.699
18:30:00.000	1.353	1.348	1.322	1.384	1.26	1.256	1.262	1.255	0.83	0.713
18:45:00.000	1.353	1.347	1.322	1.384	1.273	1.269	1.274	1.268	0.844	0.724
19:00:00.000	1.353	1.348	1.322	1.384	1.287	1.282	1.287	1.281	0.859	0.738
19:15:00.000	1.353	1.348	1.322	1.384	1.299	1.296	1.298	1.292	0.865	0.75
19:30:00.000	1.353	1.348	1.322	1.385	1.312	1.308	1.309	1.304	0.878	0.762
19:45:00.000	1.353	1.348	1.322	1.384	1.323	1.32	1.319	1.314	0.892	0.775
20:00:00.000	1.353	1.349	1.322	1.384	1.334	1.331	1.328	1.323	0.902	0.787
NSC-pH5_bio replicate #2
Time (h)	WT_915		Pho84-A_2788		Pho89-A_2783		Pho87-A_2777		Fgr2-A_2758
0:00:00.000	0.113	0.12	0.112	0.109	0.112	0.115	0.11	0.109	0.113	0.113
0:15:00.000	0.121	0.127	0.118	0.118	0.12	0.124	0.112	0.108	0.115	0.115
0:30:00.000	0.121	0.121	0.117	0.117	0.119	0.125	0.113	0.109	0.117	0.117
0:45:00.000	0.121	0.126	0.117	0.117	0.119	0.125	0.113	0.109	0.118	0.117
1:00:00.000	0.121	0.127	0.118	0.118	0.121	0.126	0.113	0.109	0.119	0.117
1:15:00.000	0.124	0.131	0.119	0.119	0.122	0.128	0.113	0.11	0.119	0.117
1:30:00.000	0.127	0.133	0.121	0.121	0.123	0.13	0.114	0.11	0.12	0.117
1:45:00.000	0.131	0.137	0.124	0.124	0.125	0.131	0.115	0.111	0.12	0.118
2:00:00.000	0.136	0.142	0.128	0.127	0.127	0.133	0.115	0.112	0.12	0.117
2:15:00.000	0.142	0.146	0.131	0.132	0.129	0.136	0.116	0.112	0.12	0.118
2:30:00.000	0.149	0.154	0.137	0.137	0.131	0.139	0.116	0.113	0.121	0.118
2:45:00.000	0.156	0.162	0.144	0.143	0.134	0.141	0.118	0.114	0.121	0.118
3:00:00.000	0.166	0.171	0.152	0.151	0.136	0.144	0.12	0.115	0.121	0.119
3:15:00.000	0.175	0.181	0.161	0.16	0.139	0.148	0.121	0.117	0.122	0.12
3:30:00.000	0.186	0.193	0.172	0.17	0.143	0.152	0.123	0.118	0.122	0.12
3:45:00.000	0.2	0.205	0.182	0.18	0.146	0.156	0.125	0.12	0.123	0.121
4:00:00.000	0.214	0.219	0.196	0.191	0.151	0.161	0.127	0.122	0.124	0.122
4:15:00.000	0.229	0.234	0.209	0.203	0.156	0.166	0.13	0.125	0.125	0.123
4:30:00.000	0.247	0.252	0.223	0.217	0.162	0.172	0.133	0.127	0.126	0.123
4:45:00.000	0.265	0.27	0.238	0.232	0.166	0.177	0.137	0.131	0.127	0.125
5:00:00.000	0.284	0.291	0.253	0.249	0.172	0.183	0.14	0.134	0.128	0.126
5:15:00.000	0.307	0.312	0.274	0.27	0.177	0.188	0.144	0.138	0.13	0.127
5:30:00.000	0.331	0.336	0.295	0.29	0.184	0.194	0.149	0.142	0.131	0.129
5:45:00.000	0.358	0.362	0.318	0.31	0.19	0.201	0.154	0.147	0.133	0.131
6:00:00.000	0.384	0.389	0.336	0.329	0.199	0.208	0.16	0.152	0.135	0.133
6:15:00.000	0.414	0.418	0.365	0.36	0.204	0.215	0.166	0.158	0.138	0.135
6:30:00.000	0.446	0.45	0.395	0.397	0.213	0.223	0.172	0.163	0.14	0.137
6:45:00.000	0.479	0.483	0.432	0.427	0.219	0.231	0.179	0.17	0.142	0.14
7:00:00.000	0.514	0.518	0.467	0.458	0.228	0.239	0.187	0.177	0.145	0.142
7:15:00.000	0.55	0.554	0.494	0.488	0.238	0.248	0.195	0.185	0.147	0.145
7:30:00.000	0.588	0.593	0.524	0.521	0.247	0.257	0.204	0.194	0.151	0.148
7:45:00.000	0.627	0.631	0.555	0.555	0.257	0.266	0.214	0.203	0.154	0.15
8:00:00.000	0.667	0.671	0.589	0.591	0.268	0.276	0.225	0.213	0.157	0.154
8:15:00.000	0.707	0.71	0.624	0.627	0.282	0.292	0.236	0.223	0.16	0.157
8:30:00.000	0.747	0.751	0.659	0.665	0.297	0.305	0.248	0.235	0.163	0.16
8:45:00.000	0.787	0.79	0.698	0.702	0.309	0.32	0.261	0.251	0.167	0.163
9:00:00.000	0.825	0.83	0.736	0.738	0.325	0.332	0.275	0.265	0.171	0.167
9:15:00.000	0.864	0.869	0.774	0.776	0.342	0.345	0.29	0.28	0.175	0.171
9:30:00.000	0.901	0.906	0.811	0.813	0.355	0.363	0.304	0.295	0.179	0.176
9:45:00.000	0.937	0.944	0.849	0.851	0.37	0.376	0.321	0.31	0.184	0.179
10:00:00.000	0.973	0.978	0.884	0.885	0.383	0.389	0.338	0.327	0.188	0.183
10:15:00.000	1.007	1.013	0.92	0.921	0.396	0.404	0.356	0.342	0.193	0.189
10:30:00.000	1.04	1.046	0.953	0.954	0.41	0.419	0.375	0.361	0.197	0.193
10:45:00.000	1.071	1.077	0.986	0.988	0.424	0.433	0.394	0.38	0.203	0.198
11:00:00.000	1.101	1.107	1.018	1.018	0.437	0.447	0.414	0.397	0.207	0.203
11:15:00.000	1.129	1.133	1.047	1.048	0.452	0.462	0.435	0.417	0.212	0.208
11:30:00.000	1.157	1.161	1.076	1.077	0.466	0.476	0.455	0.437	0.218	0.212
11:45:00.000	1.183	1.185	1.104	1.103	0.481	0.491	0.477	0.459	0.223	0.217
12:00:00.000	1.206	1.209	1.129	1.129	0.494	0.506	0.498	0.479	0.229	0.223
12:15:00.000	1.229	1.232	1.156	1.154	0.51	0.521	0.521	0.498	0.234	0.229
12:30:00.000	1.25	1.253	1.179	1.179	0.525	0.538	0.543	0.519	0.239	0.234
12:45:00.000	1.27	1.273	1.2	1.2	0.541	0.554	0.566	0.54	0.245	0.24
13:00:00.000	1.289	1.292	1.22	1.22	0.557	0.568	0.588	0.563	0.251	0.246
13:15:00.000	1.307	1.309	1.24	1.239	0.573	0.585	0.61	0.585	0.256	0.251
13:30:00.000	1.323	1.326	1.257	1.257	0.59	0.6	0.634	0.602	0.261	0.257
13:45:00.000	1.338	1.342	1.275	1.275	0.607	0.616	0.661	0.62	0.266	0.262
14:00:00.000	1.351	1.355	1.291	1.297	0.624	0.633	0.687	0.635	0.271	0.266
14:15:00.000	1.363	1.364	1.306	1.321	0.641	0.648	0.709	0.654	0.276	0.271
14:30:00.000	1.372	1.371	1.329	1.331	0.657	0.665	0.729	0.672	0.281	0.276
14:45:00.000	1.378	1.375	1.354	1.348	0.674	0.681	0.747	0.692	0.286	0.28
15:00:00.000	1.382	1.379	1.365	1.365	0.691	0.698	0.76	0.71	0.291	0.285
15:15:00.000	1.384	1.382	1.36	1.371	0.709	0.714	0.774	0.724	0.295	0.288
15:30:00.000	1.385	1.383	1.37	1.372	0.725	0.731	0.791	0.742	0.299	0.292
15:45:00.000	1.385	1.385	1.391	1.38	0.742	0.749	0.805	0.758	0.303	0.295
16:00:00.000	1.385	1.385	1.398	1.375	0.76	0.766	0.822	0.772	0.308	0.299
16:15:00.000	1.385	1.386	1.394	1.378	0.776	0.783	0.839	0.786	0.311	0.302
16:30:00.000	1.385	1.386	1.406	1.379	0.793	0.799	0.857	0.803	0.316	0.306
16:45:00.000	1.384	1.387	1.395	1.381	0.808	0.813	0.873	0.812	0.319	0.309
17:00:00.000	1.384	1.386	1.396	1.381	0.824	0.829	0.886	0.826	0.323	0.312
17:15:00.000	1.385	1.388	1.398	1.382	0.841	0.848	0.899	0.837	0.327	0.316
17:30:00.000	1.384	1.388	1.408	1.383	0.857	0.852	0.907	0.849	0.332	0.32
17:45:00.000	1.385	1.388	1.412	1.384	0.873	0.867	0.917	0.867	0.337	0.324
18:00:00.000	1.386	1.388	1.408	1.384	0.889	0.882	0.932	0.883	0.341	0.327
18:15:00.000	1.386	1.388	1.401	1.384	0.905	0.897	0.953	0.894	0.345	0.33
18:30:00.000	1.389	1.388	1.4	1.384	0.921	0.911	0.959	0.904	0.349	0.333
18:45:00.000	1.392	1.387	1.401	1.384	0.937	0.925	0.951	0.917	0.352	0.336
19:00:00.000	1.395	1.388	1.405	1.386	0.954	0.944	0.961	0.931	0.358	0.34
19:15:00.000	1.392	1.388	1.408	1.386	0.969	0.959	0.965	0.94	0.36	0.343
19:30:00.000	1.385	1.387	1.412	1.385	0.984	0.97	0.973	0.953	0.365	0.346
19:45:00.000	1.379	1.387	1.407	1.385	0.999	0.984	0.983	0.963	0.368	0.349
20:00:00.000	1.379	1.388	1.398	1.385	1.013	0.999	0.994	0.975	0.373	0.353
NSC-pH6_bio replicate #2
Time (h)	WT_915		Pho84-A_2788		Pho89-A_2783		Pho87-A_2777		Fgr2-A_2758
0:00:00.000	0.117	0.12	0.121	0.121	0.113	0.114	0.115	0.113	0.12	0.116
0:15:00.000	0.126	0.122	0.131	0.133	0.12	0.119	0.12	0.114	0.132	0.118
0:30:00.000	0.124	0.122	0.131	0.133	0.121	0.119	0.119	0.114	0.134	0.119
0:45:00.000	0.125	0.124	0.132	0.134	0.122	0.119	0.12	0.116	0.135	0.121
1:00:00.000	0.126	0.125	0.133	0.136	0.123	0.12	0.121	0.117	0.136	0.122
1:15:00.000	0.129	0.129	0.135	0.136	0.124	0.121	0.121	0.118	0.136	0.122
1:30:00.000	0.13	0.131	0.136	0.137	0.126	0.123	0.122	0.12	0.136	0.123
1:45:00.000	0.134	0.134	0.138	0.142	0.127	0.124	0.123	0.12	0.137	0.123
2:00:00.000	0.138	0.138	0.143	0.147	0.129	0.126	0.124	0.121	0.137	0.123
2:15:00.000	0.144	0.143	0.148	0.153	0.132	0.128	0.125	0.122	0.138	0.124
2:30:00.000	0.15	0.149	0.154	0.159	0.134	0.131	0.126	0.124	0.138	0.124
2:45:00.000	0.158	0.157	0.161	0.167	0.138	0.133	0.128	0.125	0.139	0.125
3:00:00.000	0.166	0.165	0.169	0.175	0.142	0.137	0.129	0.127	0.14	0.126
3:15:00.000	0.175	0.174	0.179	0.184	0.147	0.142	0.131	0.129	0.141	0.127
3:30:00.000	0.185	0.185	0.188	0.194	0.153	0.147	0.133	0.131	0.141	0.127
3:45:00.000	0.197	0.196	0.199	0.204	0.16	0.154	0.135	0.133	0.143	0.128
4:00:00.000	0.21	0.21	0.212	0.217	0.168	0.162	0.138	0.136	0.145	0.131
4:15:00.000	0.225	0.223	0.226	0.231	0.177	0.171	0.14	0.138	0.146	0.133
4:30:00.000	0.241	0.238	0.24	0.244	0.187	0.179	0.143	0.142	0.146	0.134
4:45:00.000	0.259	0.256	0.256	0.262	0.199	0.189	0.146	0.146	0.148	0.135
5:00:00.000	0.278	0.274	0.273	0.286	0.21	0.201	0.15	0.15	0.149	0.135
5:15:00.000	0.3	0.294	0.292	0.309	0.223	0.215	0.155	0.156	0.15	0.135
5:30:00.000	0.322	0.318	0.311	0.33	0.235	0.23	0.159	0.161	0.151	0.135
5:45:00.000	0.348	0.342	0.333	0.353	0.249	0.245	0.165	0.169	0.152	0.136
6:00:00.000	0.374	0.366	0.357	0.375	0.263	0.259	0.169	0.176	0.153	0.136
6:15:00.000	0.403	0.393	0.383	0.401	0.279	0.272	0.175	0.186	0.153	0.137
6:30:00.000	0.435	0.424	0.411	0.424	0.296	0.283	0.185	0.197	0.154	0.138
6:45:00.000	0.47	0.452	0.44	0.452	0.315	0.298	0.198	0.21	0.155	0.139
7:00:00.000	0.503	0.489	0.47	0.482	0.334	0.313	0.21	0.223	0.156	0.14
7:15:00.000	0.533	0.525	0.503	0.513	0.358	0.332	0.224	0.238	0.157	0.141
7:30:00.000	0.568	0.552	0.536	0.547	0.379	0.35	0.239	0.254	0.158	0.142
7:45:00.000	0.604	0.589	0.57	0.577	0.41	0.369	0.254	0.268	0.159	0.143
8:00:00.000	0.638	0.624	0.603	0.61	0.442	0.391	0.267	0.285	0.16	0.144
8:15:00.000	0.671	0.657	0.637	0.646	0.461	0.409	0.279	0.303	0.16	0.144
8:30:00.000	0.708	0.694	0.664	0.686	0.486	0.438	0.289	0.316	0.161	0.145
8:45:00.000	0.744	0.729	0.712	0.721	0.512	0.472	0.3	0.332	0.162	0.146
9:00:00.000	0.78	0.766	0.735	0.753	0.537	0.5	0.31	0.348	0.163	0.147
9:15:00.000	0.815	0.802	0.769	0.788	0.556	0.533	0.322	0.366	0.163	0.147
9:30:00.000	0.851	0.838	0.804	0.824	0.584	0.568	0.335	0.382	0.164	0.149
9:45:00.000	0.885	0.873	0.838	0.861	0.614	0.616	0.35	0.396	0.165	0.15
10:00:00.000	0.919	0.906	0.873	0.894	0.644	0.621	0.364	0.412	0.166	0.151
10:15:00.000	0.952	0.941	0.907	0.93	0.674	0.632	0.38	0.429	0.167	0.152
10:30:00.000	0.985	0.974	0.94	0.962	0.703	0.668	0.395	0.444	0.167	0.153
10:45:00.000	1.016	1.006	0.971	0.994	0.733	0.692	0.41	0.46	0.169	0.153
11:00:00.000	1.047	1.036	1.002	1.026	0.763	0.722	0.427	0.477	0.169	0.155
11:15:00.000	1.075	1.064	1.031	1.054	0.791	0.751	0.445	0.494	0.169	0.156
11:30:00.000	1.103	1.093	1.059	1.084	0.821	0.781	0.466	0.511	0.17	0.158
11:45:00.000	1.128	1.12	1.086	1.111	0.849	0.811	0.485	0.529	0.171	0.159
12:00:00.000	1.152	1.146	1.111	1.135	0.875	0.839	0.506	0.546	0.172	0.158
12:15:00.000	1.176	1.169	1.135	1.16	0.903	0.866	0.529	0.566	0.173	0.16
12:30:00.000	1.198	1.191	1.159	1.183	0.929	0.893	0.551	0.585	0.174	0.162
12:45:00.000	1.218	1.214	1.18	1.205	0.954	0.92	0.575	0.605	0.174	0.164
13:00:00.000	1.238	1.232	1.201	1.226	0.976	0.945	0.598	0.624	0.175	0.166
13:15:00.000	1.256	1.25	1.22	1.245	1	0.97	0.621	0.644	0.176	0.165
13:30:00.000	1.272	1.269	1.238	1.263	1.022	0.994	0.644	0.667	0.177	0.167
13:45:00.000	1.29	1.284	1.256	1.281	1.043	1.016	0.671	0.687	0.177	0.168
14:00:00.000	1.304	1.301	1.273	1.297	1.063	1.037	0.694	0.71	0.179	0.169
14:15:00.000	1.318	1.315	1.288	1.313	1.082	1.058	0.716	0.728	0.179	0.169
14:30:00.000	1.332	1.328	1.302	1.327	1.101	1.078	0.74	0.75	0.181	0.171
14:45:00.000	1.344	1.34	1.316	1.339	1.118	1.096	0.763	0.767	0.181	0.17
15:00:00.000	1.355	1.352	1.329	1.352	1.135	1.116	0.787	0.791	0.182	0.172
15:15:00.000	1.363	1.359	1.341	1.362	1.152	1.132	0.809	0.808	0.183	0.173
15:30:00.000	1.368	1.364	1.353	1.373	1.167	1.149	0.828	0.827	0.185	0.173
15:45:00.000	1.372	1.369	1.363	1.384	1.182	1.166	0.85	0.848	0.185	0.173
16:00:00.000	1.375	1.372	1.372	1.392	1.196	1.181	0.872	0.864	0.185	0.174
16:15:00.000	1.377	1.373	1.38	1.398	1.209	1.2	0.889	0.884	0.186	0.174
16:30:00.000	1.379	1.374	1.386	1.403	1.223	1.209	0.909	0.905	0.187	0.176
16:45:00.000	1.379	1.375	1.389	1.406	1.236	1.223	0.928	0.919	0.188	0.178
17:00:00.000	1.38	1.375	1.392	1.408	1.247	1.238	0.942	0.938	0.189	0.179
17:15:00.000	1.381	1.377	1.394	1.41	1.26	1.249	0.961	0.953	0.19	0.18
17:30:00.000	1.38	1.377	1.396	1.411	1.271	1.26	0.977	0.972	0.19	0.179
17:45:00.000	1.38	1.377	1.397	1.413	1.282	1.272	0.993	0.988	0.192	0.18
18:00:00.000	1.38	1.381	1.399	1.413	1.292	1.283	1.007	1.003	0.193	0.18
18:15:00.000	1.381	1.376	1.399	1.413	1.302	1.293	1.022	1.02	0.193	0.182
18:30:00.000	1.38	1.376	1.399	1.414	1.311	1.304	1.038	1.036	0.194	0.183
18:45:00.000	1.379	1.376	1.4	1.415	1.319	1.313	1.051	1.047	0.195	0.184
19:00:00.000	1.38	1.382	1.401	1.415	1.328	1.326	1.066	1.064	0.196	0.185
19:15:00.000	1.382	1.376	1.401	1.414	1.335	1.329	1.079	1.08	0.197	0.186
19:30:00.000	1.38	1.378	1.4	1.415	1.341	1.335	1.093	1.09	0.198	0.186
19:45:00.000	1.384	1.377	1.4	1.414	1.344	1.339	1.104	1.103	0.199	0.188
20:00:00.000	1.379	1.375	1.4	1.414	1.348	1.343	1.114	1.146	0.199	0.188
NSC-pH7_bio replicate #2
Time (h)	WT_915		Pho84-A_2788		Pho89-A_2783		Pho87-A_2777		Fgr2-A_2758
0:00:00.000	0.114	0.114	0.113	0.109	0.11	0.11	0.109	0.109	0.111	0.114
0:15:00.000	0.121	0.117	0.12	0.116	0.119	0.12	0.118	0.119	0.113	0.12
0:30:00.000	0.118	0.113	0.122	0.116	0.12	0.121	0.119	0.121	0.114	0.122
0:45:00.000	0.121	0.118	0.123	0.118	0.12	0.113	0.122	0.122	0.117	0.125
1:00:00.000	0.123	0.12	0.125	0.118	0.121	0.117	0.124	0.122	0.117	0.126
1:15:00.000	0.124	0.121	0.124	0.118	0.123	0.119	0.125	0.121	0.118	0.125
1:30:00.000	0.127	0.125	0.126	0.121	0.124	0.119	0.127	0.124	0.119	0.126
1:45:00.000	0.13	0.127	0.13	0.123	0.126	0.12	0.128	0.126	0.12	0.128
2:00:00.000	0.133	0.13	0.132	0.126	0.128	0.121	0.13	0.128	0.121	0.129
2:15:00.000	0.138	0.134	0.136	0.13	0.13	0.124	0.132	0.13	0.122	0.13
2:30:00.000	0.143	0.14	0.14	0.134	0.133	0.127	0.134	0.131	0.123	0.131
2:45:00.000	0.149	0.146	0.146	0.139	0.136	0.13	0.136	0.133	0.124	0.133
3:00:00.000	0.155	0.152	0.152	0.145	0.141	0.135	0.139	0.135	0.126	0.135
3:15:00.000	0.162	0.159	0.159	0.153	0.146	0.14	0.141	0.138	0.127	0.136
3:30:00.000	0.17	0.167	0.167	0.161	0.153	0.146	0.144	0.141	0.128	0.137
3:45:00.000	0.18	0.175	0.176	0.171	0.16	0.153	0.146	0.143	0.13	0.139
4:00:00.000	0.19	0.186	0.187	0.181	0.168	0.161	0.149	0.146	0.131	0.14
4:15:00.000	0.202	0.198	0.198	0.193	0.177	0.17	0.152	0.149	0.133	0.142
4:30:00.000	0.216	0.21	0.21	0.204	0.186	0.179	0.155	0.152	0.134	0.143
4:45:00.000	0.231	0.224	0.224	0.218	0.197	0.189	0.158	0.156	0.136	0.145
5:00:00.000	0.247	0.241	0.237	0.233	0.207	0.2	0.162	0.158	0.137	0.146
5:15:00.000	0.265	0.26	0.255	0.25	0.22	0.212	0.165	0.161	0.139	0.148
5:30:00.000	0.284	0.277	0.273	0.267	0.233	0.228	0.168	0.164	0.141	0.149
5:45:00.000	0.305	0.298	0.295	0.286	0.247	0.242	0.172	0.168	0.142	0.151
6:00:00.000	0.328	0.32	0.314	0.305	0.262	0.258	0.175	0.171	0.144	0.153
6:15:00.000	0.351	0.343	0.342	0.327	0.277	0.273	0.179	0.175	0.146	0.155
6:30:00.000	0.376	0.367	0.37	0.352	0.295	0.289	0.183	0.178	0.147	0.156
6:45:00.000	0.404	0.397	0.4	0.378	0.313	0.31	0.188	0.183	0.149	0.158
7:00:00.000	0.435	0.424	0.431	0.409	0.333	0.331	0.193	0.186	0.151	0.159
7:15:00.000	0.467	0.456	0.46	0.438	0.353	0.354	0.197	0.19	0.152	0.162
7:30:00.000	0.497	0.489	0.495	0.467	0.376	0.376	0.202	0.195	0.155	0.163
7:45:00.000	0.534	0.519	0.528	0.505	0.398	0.404	0.207	0.199	0.156	0.165
8:00:00.000	0.57	0.559	0.561	0.547	0.424	0.425	0.212	0.204	0.158	0.167
8:15:00.000	0.609	0.593	0.594	0.603	0.451	0.456	0.217	0.208	0.16	0.168
8:30:00.000	0.653	0.632	0.633	0.598	0.488	0.486	0.223	0.213	0.162	0.17
8:45:00.000	0.697	0.68	0.668	0.628	0.515	0.53	0.228	0.217	0.164	0.171
9:00:00.000	0.727	0.704	0.7	0.664	0.556	0.571	0.234	0.222	0.165	0.173
9:15:00.000	0.763	0.74	0.734	0.7	0.595	0.606	0.24	0.226	0.167	0.175
9:30:00.000	0.809	0.767	0.765	0.735	0.618	0.633	0.245	0.231	0.168	0.176
9:45:00.000	0.847	0.801	0.784	0.771	0.664	0.671	0.251	0.234	0.17	0.177
10:00:00.000	0.876	0.833	0.805	0.807	0.679	0.706	0.256	0.237	0.171	0.178
10:15:00.000	0.892	0.85	0.83	0.842	0.699	0.736	0.262	0.243	0.173	0.18
10:30:00.000	0.92	0.889	0.84	0.878	0.69	0.764	0.267	0.247	0.174	0.181
10:45:00.000	0.941	0.913	0.863	0.91	0.722	0.742	0.272	0.252	0.177	0.182
11:00:00.000	0.976	0.943	0.901	0.942	0.748	0.78	0.279	0.259	0.178	0.183
11:15:00.000	1.007	0.971	0.922	0.974	0.776	0.793	0.285	0.265	0.18	0.185
11:30:00.000	1.019	0.999	0.971	1.003	0.804	0.824	0.293	0.272	0.182	0.186
11:45:00.000	1.043	1.023	0.986	1.032	0.83	0.846	0.3	0.278	0.183	0.187
12:00:00.000	1.067	1.048	1.002	1.062	0.856	0.873	0.306	0.285	0.184	0.188
12:15:00.000	1.087	1.071	1.029	1.087	0.881	0.899	0.314	0.293	0.186	0.191
12:30:00.000	1.107	1.094	1.054	1.113	0.906	0.925	0.32	0.302	0.187	0.191
12:45:00.000	1.129	1.123	1.077	1.136	0.93	0.95	0.327	0.31	0.189	0.192
13:00:00.000	1.146	1.137	1.099	1.159	0.952	0.973	0.336	0.322	0.19	0.193
13:15:00.000	1.166	1.157	1.119	1.179	0.974	0.996	0.345	0.331	0.192	0.194
13:30:00.000	1.184	1.174	1.14	1.199	0.995	1.022	0.354	0.338	0.193	0.195
13:45:00.000	1.201	1.192	1.161	1.218	1.016	1.039	0.363	0.351	0.194	0.197
14:00:00.000	1.217	1.207	1.175	1.236	1.033	1.06	0.373	0.364	0.196	0.198
14:15:00.000	1.232	1.222	1.202	1.252	1.051	1.079	0.384	0.376	0.197	0.199
14:30:00.000	1.246	1.237	1.214	1.268	1.067	1.097	0.397	0.386	0.199	0.201
14:45:00.000	1.26	1.25	1.237	1.282	1.081	1.114	0.408	0.404	0.2	0.202
15:00:00.000	1.273	1.264	1.246	1.296	1.094	1.132	0.418	0.421	0.202	0.204
15:15:00.000	1.285	1.277	1.271	1.309	1.108	1.15	0.429	0.435	0.203	0.205
15:30:00.000	1.296	1.287	1.273	1.32	1.12	1.162	0.442	0.448	0.204	0.206
15:45:00.000	1.307	1.298	1.291	1.331	1.129	1.177	0.454	0.464	0.206	0.207
16:00:00.000	1.317	1.307	1.292	1.339	1.139	1.192	0.466	0.475	0.207	0.209
16:15:00.000	1.326	1.316	1.311	1.345	1.148	1.205	0.48	0.488	0.208	0.209
16:30:00.000	1.336	1.325	1.314	1.35	1.148	1.224	0.496	0.496	0.209	0.211
16:45:00.000	1.342	1.332	1.324	1.353	1.161	1.221	0.508	0.506	0.211	0.212
17:00:00.000	1.347	1.337	1.332	1.354	1.178	1.247	0.523	0.513	0.212	0.213
17:15:00.000	1.351	1.34	1.347	1.357	1.19	1.261	0.537	0.523	0.212	0.214
17:30:00.000	1.353	1.342	1.35	1.359	1.196	1.269	0.553	0.534	0.214	0.214
17:45:00.000	1.356	1.343	1.361	1.359	1.19	1.289	0.566	0.543	0.216	0.216
18:00:00.000	1.357	1.345	1.362	1.359	1.18	1.271	0.58	0.551	0.216	0.217
18:15:00.000	1.358	1.346	1.367	1.361	1.213	1.291	0.596	0.564	0.217	0.218
18:30:00.000	1.36	1.346	1.373	1.361	1.225	1.311	0.613	0.572	0.219	0.22
18:45:00.000	1.358	1.346	1.375	1.363	1.263	1.333	0.63	0.582	0.22	0.221
19:00:00.000	1.359	1.346	1.376	1.361	1.277	1.362	0.643	0.592	0.221	0.223
19:15:00.000	1.359	1.345	1.376	1.361	1.288	1.396	0.658	0.601	0.222	0.223
19:30:00.000	1.359	1.345	1.372	1.362	1.305	1.406	0.675	0.611	0.224	0.226
19:45:00.000	1.358	1.345	1.367	1.361	1.32	1.37	0.693	0.618	0.224	0.227
20:00:00.000	1.359	1.344	1.366	1.361	1.333	1.37	0.704	0.628	0.225	0.228
NSC-pH8_bio replicate #2
Time (h)	WT_915		Pho84-A_2788		Pho89-A_2783		Pho87-A_2777		Fgr2-A_2758
0:00:00.000	0.117	0.113	0.112	0.108	0.111	0.112	0.109	0.111	0.112	0.112
0:15:00.000	0.128	0.122	0.125	0.12	0.124	0.122	0.117	0.123	0.124	0.126
0:30:00.000	0.131	0.13	0.13	0.125	0.131	0.127	0.118	0.125	0.126	0.128
0:45:00.000	0.132	0.129	0.132	0.125	0.13	0.126	0.119	0.125	0.126	0.127
1:00:00.000	0.131	0.125	0.13	0.126	0.13	0.122	0.119	0.126	0.126	0.125
1:15:00.000	0.129	0.125	0.13	0.127	0.125	0.122	0.12	0.126	0.125	0.126
1:30:00.000	0.131	0.125	0.13	0.127	0.125	0.123	0.12	0.126	0.126	0.126
1:45:00.000	0.132	0.126	0.13	0.129	0.126	0.124	0.121	0.126	0.126	0.126
2:00:00.000	0.135	0.128	0.132	0.129	0.128	0.124	0.121	0.127	0.127	0.126
2:15:00.000	0.137	0.129	0.132	0.131	0.129	0.126	0.122	0.128	0.127	0.127
2:30:00.000	0.139	0.131	0.135	0.134	0.13	0.127	0.123	0.129	0.128	0.127
2:45:00.000	0.141	0.134	0.141	0.135	0.131	0.128	0.124	0.13	0.128	0.128
3:00:00.000	0.144	0.136	0.146	0.134	0.132	0.129	0.125	0.132	0.128	0.129
3:15:00.000	0.147	0.139	0.149	0.135	0.134	0.13	0.127	0.133	0.129	0.13
3:30:00.000	0.15	0.141	0.153	0.136	0.135	0.132	0.128	0.135	0.129	0.13
3:45:00.000	0.154	0.145	0.158	0.139	0.137	0.133	0.129	0.136	0.13	0.131
4:00:00.000	0.157	0.148	0.161	0.142	0.139	0.135	0.13	0.138	0.13	0.132
4:15:00.000	0.162	0.152	0.168	0.146	0.142	0.138	0.131	0.139	0.131	0.133
4:30:00.000	0.166	0.156	0.172	0.15	0.144	0.14	0.133	0.139	0.131	0.133
4:45:00.000	0.171	0.16	0.178	0.154	0.148	0.143	0.134	0.141	0.133	0.134
5:00:00.000	0.176	0.165	0.185	0.159	0.151	0.146	0.135	0.142	0.133	0.134
5:15:00.000	0.183	0.17	0.191	0.165	0.155	0.15	0.136	0.143	0.134	0.134
5:30:00.000	0.189	0.176	0.2	0.17	0.159	0.154	0.137	0.144	0.134	0.134
5:45:00.000	0.196	0.183	0.204	0.177	0.164	0.159	0.138	0.145	0.135	0.134
6:00:00.000	0.204	0.19	0.217	0.184	0.17	0.164	0.139	0.146	0.136	0.134
6:15:00.000	0.212	0.198	0.228	0.192	0.176	0.17	0.141	0.148	0.137	0.134
6:30:00.000	0.22	0.206	0.236	0.2	0.183	0.176	0.141	0.148	0.137	0.133
6:45:00.000	0.23	0.216	0.247	0.21	0.19	0.183	0.142	0.15	0.139	0.134
7:00:00.000	0.239	0.225	0.261	0.218	0.199	0.191	0.143	0.151	0.139	0.134
7:15:00.000	0.25	0.234	0.272	0.227	0.207	0.199	0.144	0.151	0.138	0.134
7:30:00.000	0.261	0.244	0.287	0.236	0.217	0.21	0.146	0.153	0.139	0.134
7:45:00.000	0.273	0.253	0.303	0.247	0.229	0.22	0.146	0.154	0.139	0.133
8:00:00.000	0.286	0.263	0.316	0.259	0.241	0.231	0.147	0.155	0.139	0.133
8:15:00.000	0.299	0.274	0.336	0.271	0.252	0.242	0.148	0.156	0.14	0.133
8:30:00.000	0.306	0.287	0.35	0.286	0.267	0.255	0.149	0.157	0.14	0.133
8:45:00.000	0.319	0.301	0.365	0.301	0.282	0.268	0.15	0.158	0.14	0.132
9:00:00.000	0.333	0.316	0.38	0.314	0.297	0.284	0.151	0.158	0.14	0.132
9:15:00.000	0.349	0.331	0.344	0.329	0.313	0.299	0.152	0.159	0.14	0.132
9:30:00.000	0.365	0.346	0.405	0.34	0.33	0.316	0.153	0.16	0.14	0.131
9:45:00.000	0.382	0.367	0.402	0.354	0.35	0.332	0.153	0.161	0.141	0.131
10:00:00.000	0.399	0.382	0.376	0.365	0.368	0.349	0.154	0.161	0.14	0.13
10:15:00.000	0.418	0.398	0.404	0.382	0.39	0.369	0.155	0.162	0.141	0.131
10:30:00.000	0.437	0.417	0.405	0.389	0.411	0.385	0.156	0.163	0.141	0.131
10:45:00.000	0.47	0.436	0.424	0.403	0.427	0.406	0.157	0.164	0.141	0.131
11:00:00.000	0.478	0.456	0.443	0.418	0.436	0.431	0.157	0.164	0.141	0.13
11:15:00.000	0.5	0.477	0.473	0.436	0.455	0.441	0.158	0.165	0.141	0.13
11:30:00.000	0.541	0.499	0.488	0.455	0.477	0.462	0.159	0.166	0.142	0.131
11:45:00.000	0.557	0.521	0.533	0.474	0.499	0.483	0.159	0.167	0.142	0.131
12:00:00.000	0.567	0.543	0.537	0.492	0.52	0.504	0.16	0.167	0.141	0.131
12:15:00.000	0.59	0.566	0.55	0.513	0.542	0.526	0.161	0.168	0.142	0.131
12:30:00.000	0.614	0.589	0.572	0.535	0.565	0.557	0.162	0.169	0.142	0.131
12:45:00.000	0.636	0.612	0.651	0.555	0.587	0.569	0.162	0.169	0.142	0.132
13:00:00.000	0.658	0.635	0.618	0.577	0.61	0.59	0.163	0.17	0.142	0.132
13:15:00.000	0.682	0.658	0.642	0.597	0.634	0.611	0.164	0.171	0.142	0.132
13:30:00.000	0.704	0.7	0.667	0.619	0.656	0.634	0.164	0.171	0.143	0.133
13:45:00.000	0.725	0.703	0.693	0.64	0.68	0.657	0.165	0.173	0.143	0.133
14:00:00.000	0.748	0.726	0.713	0.663	0.702	0.681	0.166	0.173	0.143	0.133
14:15:00.000	0.769	0.751	0.782	0.684	0.724	0.703	0.167	0.174	0.144	0.134
14:30:00.000	0.797	0.772	0.762	0.706	0.747	0.727	0.168	0.175	0.144	0.135
14:45:00.000	0.823	0.793	0.861	0.728	0.77	0.748	0.168	0.175	0.144	0.134
15:00:00.000	0.834	0.815	0.803	0.75	0.793	0.771	0.169	0.176	0.145	0.135
15:15:00.000	0.855	0.835	0.844	0.772	0.818	0.792	0.17	0.177	0.145	0.135
15:30:00.000	0.874	0.857	0.877	0.79	0.841	0.817	0.171	0.177	0.145	0.136
15:45:00.000	0.893	0.879	0.872	0.813	0.863	0.861	0.172	0.178	0.146	0.136
16:00:00.000	0.913	0.899	0.908	0.832	0.891	0.858	0.173	0.179	0.146	0.137
16:15:00.000	0.932	0.924	0.916	0.856	0.905	0.88	0.173	0.18	0.147	0.138
16:30:00.000	0.949	0.97	0.947	0.875	0.928	0.902	0.174	0.181	0.147	0.138
16:45:00.000	0.967	0.957	0.957	0.894	0.948	0.923	0.175	0.182	0.148	0.139
17:00:00.000	0.984	0.995	0.98	0.914	0.967	0.942	0.176	0.182	0.149	0.139
17:15:00.000	1.001	0.992	0.998	0.969	0.985	0.963	0.177	0.183	0.15	0.14
17:30:00.000	1.016	1.011	1.019	0.969	1.004	0.981	0.177	0.184	0.15	0.14
17:45:00.000	1.032	1.027	1.033	1.013	1.024	0.999	0.179	0.185	0.152	0.142
18:00:00.000	1.049	1.043	1.054	0.985	1.04	1.018	0.179	0.186	0.152	0.142
18:15:00.000	1.062	1.059	1.065	1.005	1.056	1.035	0.18	0.187	0.153	0.142
18:30:00.000	1.078	1.075	1.079	1.063	1.073	1.052	0.181	0.188	0.154	0.143
18:45:00.000	1.092	1.088	1.094	1.053	1.089	1.068	0.181	0.188	0.154	0.143
19:00:00.000	1.106	1.103	1.112	1.053	1.105	1.085	0.183	0.189	0.155	0.145
19:15:00.000	1.118	1.116	1.122	1.071	1.119	1.1	0.183	0.19	0.156	0.145
19:30:00.000	1.132	1.13	1.136	1.081	1.134	1.115	0.185	0.191	0.157	0.146
19:45:00.000	1.142	1.143	1.156	1.092	1.148	1.129	0.185	0.192	0.158	0.146
20:00:00.000	1.154	1.155	1.163	1.108	1.162	1.143	0.186	0.193	0.159	0.147
NSC-pH9_20210118
Time (h)	WT_915		Pho84-A_2788		Pho89-A_2783		Pho87-A_2777		Fgr2-A_2758
0:00:00.000	0.115	0.119	0.115	0.117	0.119	0.12	0.114	0.113	0.114	0.116
0:15:00.000	0.129	0.129	0.124	0.133	0.124	0.128	0.125	0.123	0.128	0.128
0:30:00.000	0.135	0.135	0.129	0.141	0.127	0.133	0.127	0.126	0.129	0.13
0:45:00.000	0.138	0.138	0.132	0.136	0.129	0.132	0.129	0.131	0.131	0.129
1:00:00.000	0.14	0.14	0.132	0.136	0.132	0.134	0.133	0.131	0.133	0.13
1:15:00.000	0.139	0.137	0.132	0.136	0.133	0.136	0.135	0.133	0.135	0.133
1:30:00.000	0.138	0.138	0.132	0.136	0.134	0.138	0.133	0.134	0.138	0.133
1:45:00.000	0.137	0.138	0.133	0.136	0.137	0.14	0.136	0.135	0.14	0.134
2:00:00.000	0.137	0.138	0.133	0.137	0.137	0.14	0.137	0.137	0.141	0.135
2:15:00.000	0.138	0.138	0.133	0.137	0.14	0.141	0.139	0.139	0.143	0.136
2:30:00.000	0.139	0.138	0.133	0.138	0.143	0.142	0.141	0.14	0.144	0.137
2:45:00.000	0.139	0.138	0.134	0.139	0.144	0.142	0.144	0.142	0.145	0.139
3:00:00.000	0.141	0.139	0.134	0.141	0.145	0.143	0.146	0.143	0.147	0.141
3:15:00.000	0.141	0.142	0.135	0.143	0.146	0.144	0.148	0.145	0.148	0.143
3:30:00.000	0.141	0.143	0.136	0.145	0.147	0.145	0.15	0.147	0.15	0.144
3:45:00.000	0.143	0.145	0.139	0.147	0.149	0.145	0.152	0.148	0.151	0.146
4:00:00.000	0.144	0.147	0.14	0.149	0.149	0.147	0.154	0.15	0.153	0.148
4:15:00.000	0.146	0.148	0.143	0.151	0.149	0.147	0.156	0.152	0.154	0.15
4:30:00.000	0.148	0.15	0.145	0.154	0.15	0.148	0.157	0.152	0.156	0.151
4:45:00.000	0.15	0.153	0.148	0.155	0.151	0.149	0.158	0.154	0.158	0.152
5:00:00.000	0.151	0.156	0.151	0.157	0.151	0.149	0.16	0.156	0.158	0.152
5:15:00.000	0.154	0.159	0.153	0.159	0.153	0.151	0.161	0.158	0.161	0.153
5:30:00.000	0.157	0.161	0.156	0.161	0.153	0.151	0.162	0.159	0.161	0.153
5:45:00.000	0.159	0.164	0.159	0.165	0.154	0.153	0.163	0.161	0.163	0.154
6:00:00.000	0.163	0.168	0.162	0.167	0.156	0.154	0.165	0.163	0.164	0.154
6:15:00.000	0.166	0.171	0.165	0.17	0.157	0.156	0.167	0.163	0.166	0.155
6:30:00.000	0.17	0.175	0.169	0.173	0.159	0.157	0.169	0.166	0.166	0.156
6:45:00.000	0.175	0.179	0.173	0.176	0.16	0.158	0.17	0.167	0.167	0.156
7:00:00.000	0.179	0.184	0.176	0.18	0.162	0.159	0.17	0.169	0.168	0.157
7:15:00.000	0.184	0.188	0.18	0.184	0.163	0.159	0.171	0.169	0.17	0.157
7:30:00.000	0.19	0.193	0.185	0.189	0.167	0.161	0.173	0.171	0.169	0.158
7:45:00.000	0.196	0.199	0.189	0.193	0.17	0.163	0.174	0.172	0.169	0.159
8:00:00.000	0.202	0.204	0.193	0.198	0.172	0.165	0.175	0.174	0.169	0.159
8:15:00.000	0.208	0.21	0.199	0.201	0.175	0.167	0.176	0.175	0.169	0.16
8:30:00.000	0.215	0.217	0.203	0.207	0.179	0.17	0.177	0.176	0.169	0.161
8:45:00.000	0.222	0.224	0.208	0.211	0.183	0.172	0.179	0.179	0.169	0.161
9:00:00.000	0.23	0.232	0.214	0.22	0.187	0.175	0.18	0.181	0.17	0.162
9:15:00.000	0.238	0.24	0.219	0.226	0.192	0.178	0.182	0.183	0.169	0.163
9:30:00.000	0.246	0.247	0.225	0.237	0.197	0.182	0.184	0.185	0.169	0.164
9:45:00.000	0.255	0.256	0.232	0.251	0.202	0.186	0.185	0.186	0.17	0.164
10:00:00.000	0.264	0.266	0.239	0.262	0.208	0.19	0.185	0.185	0.169	0.165
10:15:00.000	0.275	0.275	0.247	0.275	0.215	0.194	0.187	0.188	0.169	0.166
10:30:00.000	0.284	0.286	0.255	0.289	0.223	0.199	0.189	0.19	0.17	0.165
10:45:00.000	0.296	0.295	0.264	0.303	0.232	0.205	0.19	0.191	0.17	0.166
11:00:00.000	0.307	0.31	0.273	0.313	0.239	0.21	0.191	0.194	0.17	0.166
11:15:00.000	0.32	0.316	0.281	0.329	0.249	0.216	0.194	0.197	0.17	0.166
11:30:00.000	0.332	0.329	0.292	0.345	0.259	0.223	0.195	0.2	0.17	0.165
11:45:00.000	0.346	0.343	0.303	0.367	0.272	0.229	0.197	0.201	0.171	0.165
12:00:00.000	0.36	0.357	0.312	0.379	0.284	0.237	0.198	0.204	0.171	0.165
12:15:00.000	0.374	0.377	0.323	0.395	0.297	0.245	0.2	0.207	0.171	0.165
12:30:00.000	0.39	0.388	0.335	0.383	0.311	0.254	0.201	0.209	0.171	0.166
12:45:00.000	0.405	0.398	0.348	0.406	0.327	0.263	0.203	0.212	0.171	0.165
13:00:00.000	0.422	0.413	0.362	0.4	0.342	0.274	0.203	0.214	0.171	0.165
13:15:00.000	0.44	0.431	0.376	0.395	0.359	0.286	0.205	0.217	0.171	0.165
13:30:00.000	0.457	0.447	0.39	0.423	0.377	0.297	0.207	0.218	0.171	0.165
13:45:00.000	0.476	0.465	0.406	0.433	0.395	0.312	0.209	0.221	0.171	0.167
14:00:00.000	0.495	0.488	0.424	0.499	0.415	0.326	0.211	0.224	0.172	0.167
14:15:00.000	0.515	0.514	0.44	0.498	0.434	0.342	0.214	0.226	0.171	0.167
14:30:00.000	0.535	0.522	0.465	0.491	0.454	0.358	0.216	0.227	0.172	0.167
14:45:00.000	0.555	0.541	0.484	0.519	0.474	0.377	0.218	0.229	0.172	0.168
15:00:00.000	0.577	0.56	0.503	0.533	0.495	0.395	0.219	0.23	0.172	0.168
15:15:00.000	0.598	0.58	0.516	0.549	0.516	0.412	0.221	0.229	0.172	0.169
15:30:00.000	0.62	0.6	0.538	0.561	0.535	0.431	0.222	0.229	0.172	0.169
15:45:00.000	0.642	0.622	0.554	0.582	0.558	0.45	0.225	0.231	0.172	0.169
16:00:00.000	0.665	0.643	0.581	0.603	0.579	0.471	0.227	0.232	0.172	0.17
16:15:00.000	0.687	0.664	0.605	0.633	0.598	0.491	0.229	0.233	0.172	0.169
16:30:00.000	0.711	0.687	0.617	0.652	0.621	0.512	0.229	0.233	0.172	0.17
16:45:00.000	0.734	0.71	0.64	0.678	0.642	0.533	0.231	0.234	0.172	0.17
17:00:00.000	0.757	0.731	0.662	0.696	0.66	0.551	0.231	0.233	0.171	0.172
17:15:00.000	0.781	0.754	0.681	0.719	0.682	0.573	0.233	0.234	0.171	0.171
17:30:00.000	0.803	0.775	0.705	0.744	0.702	0.594	0.236	0.232	0.171	0.173
17:45:00.000	0.826	0.798	0.729	0.764	0.724	0.614	0.238	0.231	0.171	0.172
18:00:00.000	0.848	0.82	0.747	0.788	0.745	0.633	0.238	0.228	0.17	0.172
18:15:00.000	0.871	0.842	0.768	0.811	0.763	0.654	0.24	0.227	0.17	0.174
18:30:00.000	0.892	0.864	0.791	0.831	0.781	0.673	0.24	0.225	0.17	0.171
18:45:00.000	0.914	0.884	0.813	0.856	0.8	0.694	0.24	0.224	0.17	0.172
19:00:00.000	0.937	0.906	0.835	0.877	0.819	0.714	0.242	0.224	0.171	0.174
19:15:00.000	0.956	0.927	0.856	0.901	0.836	0.731	0.243	0.223	0.17	0.172
19:30:00.000	0.977	0.946	0.878	0.92	0.853	0.75	0.243	0.222	0.171	0.173
19:45:00.000	0.997	0.965	0.899	0.944	0.87	0.768	0.243	0.221	0.171	0.172
20:00:00.000	1.015	0.986	0.92	0.963	0.889	0.786	0.244	0.22	0.17	0.171

## Sheet: 7.3mM Pi Normal SC rep #3
NSC-pH1_20210119
Time (h)	WT_915		Pho84-A_2788		Pho89-A_2783		Pho87-A_2777		Fgr2-A_2758
0:00:00.000	0.109	0.109	0.105	0.109	0.102	0.108	0.103	0.103	0.106	0.107
0:15:00.000	0.115	0.111	0.112	0.136	0.112	0.112	0.105	0.105	0.107	0.113
0:30:00.000	0.118	0.117	0.114	0.14	0.114	0.114	0.106	0.106	0.108	0.115
0:45:00.000	0.117	0.117	0.116	0.144	0.114	0.115	0.107	0.107	0.11	0.116
1:00:00.000	0.118	0.115	0.117	0.142	0.115	0.115	0.107	0.108	0.11	0.117
1:15:00.000	0.118	0.115	0.118	0.137	0.116	0.116	0.109	0.109	0.111	0.118
1:30:00.000	0.118	0.115	0.118	0.136	0.116	0.116	0.109	0.109	0.111	0.118
1:45:00.000	0.118	0.116	0.117	0.133	0.115	0.117	0.108	0.109	0.111	0.118
2:00:00.000	0.118	0.117	0.118	0.135	0.116	0.117	0.108	0.109	0.112	0.118
2:15:00.000	0.12	0.118	0.12	0.138	0.117	0.118	0.109	0.109	0.112	0.118
2:30:00.000	0.122	0.12	0.121	0.138	0.118	0.12	0.109	0.11	0.112	0.118
2:45:00.000	0.123	0.121	0.123	0.134	0.119	0.12	0.109	0.11	0.112	0.118
3:00:00.000	0.126	0.123	0.125	0.135	0.12	0.122	0.109	0.11	0.112	0.118
3:15:00.000	0.128	0.125	0.126	0.14	0.121	0.122	0.109	0.11	0.112	0.118
3:30:00.000	0.131	0.127	0.13	0.154	0.122	0.124	0.11	0.111	0.112	0.118
3:45:00.000	0.133	0.129	0.131	0.158	0.123	0.124	0.11	0.111	0.112	0.118
4:00:00.000	0.136	0.131	0.134	0.162	0.124	0.125	0.111	0.112	0.112	0.118
4:15:00.000	0.139	0.135	0.136	0.163	0.126	0.127	0.112	0.112	0.112	0.119
4:30:00.000	0.142	0.137	0.138	0.165	0.127	0.128	0.112	0.113	0.112	0.119
4:45:00.000	0.145	0.14	0.141	0.169	0.128	0.129	0.113	0.113	0.112	0.119
5:00:00.000	0.149	0.144	0.145	0.171	0.13	0.131	0.113	0.114	0.113	0.119
5:15:00.000	0.153	0.148	0.153	0.173	0.131	0.132	0.114	0.115	0.113	0.119
5:30:00.000	0.158	0.152	0.163	0.177	0.134	0.134	0.115	0.115	0.113	0.12
5:45:00.000	0.162	0.156	0.17	0.182	0.136	0.135	0.115	0.117	0.113	0.12
6:00:00.000	0.167	0.161	0.176	0.186	0.139	0.137	0.116	0.117	0.113	0.12
6:15:00.000	0.172	0.167	0.183	0.191	0.14	0.139	0.117	0.118	0.114	0.121
6:30:00.000	0.178	0.173	0.188	0.197	0.141	0.141	0.118	0.119	0.114	0.121
6:45:00.000	0.184	0.178	0.196	0.204	0.142	0.142	0.119	0.12	0.114	0.121
7:00:00.000	0.192	0.184	0.204	0.21	0.145	0.145	0.119	0.121	0.114	0.121
7:15:00.000	0.198	0.19	0.212	0.219	0.149	0.147	0.121	0.122	0.115	0.122
7:30:00.000	0.204	0.197	0.22	0.224	0.15	0.149	0.122	0.123	0.115	0.123
7:45:00.000	0.212	0.204	0.233	0.234	0.151	0.15	0.123	0.124	0.116	0.123
8:00:00.000	0.221	0.214	0.238	0.244	0.154	0.153	0.124	0.126	0.116	0.124
8:15:00.000	0.23	0.221	0.256	0.254	0.158	0.155	0.125	0.127	0.116	0.124
8:30:00.000	0.236	0.231	0.264	0.261	0.16	0.158	0.127	0.129	0.117	0.124
8:45:00.000	0.247	0.242	0.272	0.276	0.163	0.16	0.128	0.13	0.117	0.125
9:00:00.000	0.256	0.252	0.286	0.286	0.165	0.162	0.13	0.132	0.118	0.126
9:15:00.000	0.265	0.262	0.297	0.298	0.168	0.165	0.131	0.133	0.118	0.126
9:30:00.000	0.276	0.274	0.306	0.313	0.171	0.167	0.133	0.135	0.119	0.127
9:45:00.000	0.288	0.286	0.319	0.328	0.175	0.17	0.135	0.137	0.119	0.128
10:00:00.000	0.301	0.296	0.334	0.343	0.178	0.172	0.136	0.139	0.12	0.128
10:15:00.000	0.314	0.309	0.347	0.358	0.18	0.175	0.138	0.141	0.12	0.129
10:30:00.000	0.326	0.321	0.357	0.375	0.185	0.178	0.14	0.143	0.121	0.13
10:45:00.000	0.339	0.334	0.371	0.394	0.187	0.181	0.143	0.145	0.122	0.131
11:00:00.000	0.352	0.347	0.387	0.414	0.191	0.185	0.145	0.148	0.122	0.131
11:15:00.000	0.367	0.361	0.404	0.435	0.191	0.188	0.147	0.15	0.122	0.132
11:30:00.000	0.382	0.377	0.422	0.458	0.194	0.191	0.15	0.153	0.123	0.133
11:45:00.000	0.398	0.392	0.44	0.481	0.196	0.195	0.153	0.157	0.124	0.134
12:00:00.000	0.413	0.409	0.459	0.506	0.201	0.199	0.156	0.161	0.125	0.135
12:15:00.000	0.431	0.426	0.476	0.53	0.203	0.203	0.16	0.164	0.126	0.136
12:30:00.000	0.447	0.443	0.495	0.554	0.205	0.21	0.163	0.168	0.127	0.137
12:45:00.000	0.465	0.46	0.514	0.578	0.209	0.212	0.167	0.173	0.128	0.138
13:00:00.000	0.482	0.477	0.534	0.604	0.213	0.215	0.171	0.178	0.128	0.139
13:15:00.000	0.501	0.495	0.553	0.629	0.218	0.218	0.175	0.181	0.129	0.14
13:30:00.000	0.519	0.515	0.574	0.653	0.222	0.221	0.18	0.183	0.13	0.141
13:45:00.000	0.537	0.533	0.595	0.678	0.228	0.226	0.184	0.186	0.131	0.142
14:00:00.000	0.556	0.552	0.616	0.701	0.232	0.23	0.188	0.189	0.132	0.144
14:15:00.000	0.575	0.573	0.637	0.727	0.238	0.235	0.193	0.194	0.134	0.145
14:30:00.000	0.594	0.592	0.656	0.749	0.242	0.239	0.198	0.199	0.135	0.146
14:45:00.000	0.614	0.61	0.678	0.772	0.247	0.244	0.203	0.205	0.136	0.148
15:00:00.000	0.633	0.63	0.698	0.796	0.251	0.249	0.208	0.209	0.137	0.149
15:15:00.000	0.652	0.649	0.719	0.82	0.256	0.254	0.215	0.215	0.139	0.151
15:30:00.000	0.671	0.668	0.739	0.842	0.261	0.259	0.221	0.221	0.14	0.153
15:45:00.000	0.691	0.687	0.759	0.864	0.266	0.265	0.228	0.227	0.142	0.155
16:00:00.000	0.711	0.708	0.779	0.886	0.272	0.27	0.234	0.234	0.143	0.156
16:15:00.000	0.73	0.727	0.799	0.906	0.276	0.275	0.242	0.24	0.145	0.158
16:30:00.000	0.749	0.745	0.818	0.928	0.282	0.281	0.249	0.247	0.146	0.16
16:45:00.000	0.768	0.764	0.837	0.948	0.287	0.287	0.256	0.254	0.148	0.162
17:00:00.000	0.786	0.782	0.856	0.968	0.292	0.292	0.263	0.261	0.15	0.164
17:15:00.000	0.804	0.801	0.875	0.988	0.299	0.298	0.272	0.269	0.152	0.166
17:30:00.000	0.822	0.819	0.893	1.006	0.303	0.304	0.281	0.277	0.154	0.168
17:45:00.000	0.839	0.837	0.91	1.024	0.31	0.31	0.29	0.284	0.156	0.171
18:00:00.000	0.857	0.854	0.927	1.041	0.316	0.316	0.3	0.292	0.158	0.173
18:15:00.000	0.875	0.871	0.945	1.058	0.322	0.323	0.31	0.301	0.161	0.175
18:30:00.000	0.894	0.888	0.962	1.075	0.329	0.329	0.319	0.309	0.163	0.178
18:45:00.000	0.91	0.905	0.979	1.09	0.335	0.336	0.323	0.317	0.165	0.181
19:00:00.000	0.927	0.92	0.995	1.105	0.342	0.343	0.33	0.326	0.168	0.183
19:15:00.000	0.941	0.936	1.011	1.118	0.349	0.35	0.34	0.336	0.17	0.186
19:30:00.000	0.953	0.952	1.024	1.131	0.355	0.357	0.346	0.346	0.173	0.188
19:45:00.000	0.966	0.966	1.04	1.144	0.362	0.364	0.356	0.357	0.176	0.191
20:00:00.000	0.98	0.98	1.052	1.155	0.369	0.371	0.364	0.369	0.179	0.194
NSC-pH2_bio replicate #3
Time (h)	WT_915		Pho84-A_2788		Pho89-A_2783		Pho87-A_2777		Fgr2-A_2758
0:00:00.000	0.112	0.111	0.107	0.102	0.103	0.102	0.101	0.104	0.103	0.105
0:15:00.000	0.116	0.117	0.112	0.111	0.113	0.111	0.101	0.105	0.102	0.106
0:30:00.000	0.119	0.119	0.115	0.114	0.116	0.114	0.102	0.105	0.104	0.108
0:45:00.000	0.126	0.117	0.115	0.113	0.115	0.113	0.103	0.106	0.104	0.109
1:00:00.000	0.12	0.116	0.115	0.113	0.115	0.113	0.102	0.106	0.105	0.109
1:15:00.000	0.119	0.116	0.115	0.113	0.116	0.114	0.103	0.106	0.105	0.109
1:30:00.000	0.119	0.117	0.116	0.113	0.116	0.115	0.103	0.106	0.105	0.11
1:45:00.000	0.121	0.119	0.118	0.115	0.118	0.116	0.103	0.107	0.105	0.11
2:00:00.000	0.124	0.12	0.118	0.116	0.118	0.116	0.103	0.107	0.105	0.11
2:15:00.000	0.126	0.122	0.121	0.118	0.12	0.118	0.104	0.107	0.105	0.11
2:30:00.000	0.129	0.126	0.124	0.121	0.123	0.12	0.104	0.108	0.105	0.11
2:45:00.000	0.132	0.129	0.128	0.124	0.124	0.121	0.104	0.108	0.105	0.11
3:00:00.000	0.137	0.133	0.131	0.127	0.125	0.122	0.104	0.109	0.105	0.11
3:15:00.000	0.141	0.137	0.135	0.131	0.126	0.123	0.105	0.109	0.105	0.11
3:30:00.000	0.147	0.143	0.141	0.137	0.128	0.125	0.106	0.11	0.105	0.11
3:45:00.000	0.154	0.149	0.148	0.143	0.131	0.127	0.107	0.111	0.105	0.11
4:00:00.000	0.161	0.156	0.156	0.151	0.133	0.13	0.107	0.112	0.106	0.11
4:15:00.000	0.168	0.165	0.163	0.159	0.136	0.133	0.109	0.113	0.106	0.111
4:30:00.000	0.177	0.173	0.172	0.168	0.139	0.136	0.11	0.115	0.106	0.111
4:45:00.000	0.186	0.182	0.183	0.177	0.142	0.139	0.111	0.117	0.107	0.111
5:00:00.000	0.195	0.192	0.193	0.187	0.146	0.143	0.113	0.118	0.107	0.112
5:15:00.000	0.206	0.202	0.203	0.197	0.149	0.147	0.115	0.12	0.108	0.113
5:30:00.000	0.218	0.214	0.214	0.208	0.154	0.152	0.118	0.123	0.109	0.114
5:45:00.000	0.229	0.226	0.226	0.221	0.158	0.157	0.121	0.125	0.11	0.115
6:00:00.000	0.244	0.24	0.24	0.234	0.164	0.163	0.123	0.128	0.111	0.117
6:15:00.000	0.259	0.254	0.255	0.247	0.169	0.169	0.126	0.132	0.113	0.118
6:30:00.000	0.279	0.27	0.268	0.263	0.174	0.176	0.129	0.136	0.114	0.12
6:45:00.000	0.295	0.287	0.282	0.279	0.18	0.187	0.133	0.14	0.115	0.122
7:00:00.000	0.315	0.306	0.3	0.298	0.185	0.197	0.136	0.144	0.117	0.124
7:15:00.000	0.335	0.328	0.316	0.316	0.192	0.206	0.141	0.149	0.12	0.126
7:30:00.000	0.356	0.354	0.336	0.334	0.199	0.215	0.145	0.154	0.121	0.129
7:45:00.000	0.378	0.381	0.359	0.358	0.206	0.222	0.149	0.159	0.124	0.132
8:00:00.000	0.396	0.407	0.382	0.381	0.213	0.229	0.155	0.165	0.127	0.135
8:15:00.000	0.424	0.436	0.412	0.407	0.221	0.236	0.161	0.172	0.13	0.139
8:30:00.000	0.452	0.464	0.45	0.438	0.23	0.245	0.167	0.179	0.133	0.142
8:45:00.000	0.483	0.491	0.478	0.475	0.242	0.254	0.174	0.186	0.136	0.146
9:00:00.000	0.513	0.522	0.507	0.505	0.251	0.263	0.181	0.194	0.14	0.15
9:15:00.000	0.545	0.554	0.538	0.536	0.257	0.273	0.188	0.201	0.144	0.155
9:30:00.000	0.578	0.587	0.57	0.569	0.269	0.282	0.195	0.21	0.148	0.159
9:45:00.000	0.613	0.623	0.602	0.602	0.279	0.292	0.203	0.219	0.152	0.165
10:00:00.000	0.648	0.658	0.634	0.635	0.29	0.303	0.212	0.229	0.157	0.17
10:15:00.000	0.682	0.696	0.668	0.669	0.3	0.315	0.22	0.239	0.162	0.175
10:30:00.000	0.718	0.733	0.702	0.703	0.312	0.326	0.23	0.251	0.166	0.181
10:45:00.000	0.754	0.769	0.735	0.739	0.323	0.339	0.245	0.262	0.172	0.187
11:00:00.000	0.79	0.806	0.769	0.775	0.336	0.352	0.259	0.272	0.178	0.194
11:15:00.000	0.825	0.843	0.803	0.809	0.348	0.365	0.269	0.285	0.184	0.2
11:30:00.000	0.86	0.879	0.837	0.844	0.36	0.379	0.28	0.298	0.189	0.207
11:45:00.000	0.895	0.916	0.87	0.878	0.374	0.393	0.291	0.312	0.196	0.214
12:00:00.000	0.929	0.95	0.902	0.911	0.388	0.408	0.304	0.327	0.202	0.221
12:15:00.000	0.961	0.985	0.933	0.942	0.401	0.423	0.318	0.343	0.209	0.23
12:30:00.000	0.993	1.017	0.963	0.973	0.416	0.438	0.331	0.36	0.217	0.238
12:45:00.000	1.022	1.05	0.992	1.002	0.431	0.454	0.347	0.378	0.225	0.247
13:00:00.000	1.051	1.08	1.02	1.03	0.446	0.469	0.364	0.397	0.232	0.256
13:15:00.000	1.079	1.107	1.046	1.057	0.462	0.486	0.38	0.415	0.241	0.266
13:30:00.000	1.105	1.133	1.071	1.082	0.477	0.502	0.398	0.435	0.25	0.276
13:45:00.000	1.129	1.16	1.095	1.106	0.493	0.518	0.417	0.457	0.259	0.287
14:00:00.000	1.154	1.184	1.117	1.129	0.509	0.535	0.437	0.479	0.267	0.297
14:15:00.000	1.176	1.206	1.14	1.151	0.525	0.552	0.459	0.502	0.278	0.309
14:30:00.000	1.197	1.227	1.161	1.172	0.542	0.57	0.479	0.526	0.288	0.322
14:45:00.000	1.217	1.246	1.181	1.19	0.56	0.587	0.502	0.55	0.299	0.334
15:00:00.000	1.236	1.265	1.2	1.209	0.575	0.604	0.524	0.576	0.311	0.348
15:15:00.000	1.251	1.285	1.218	1.227	0.593	0.622	0.549	0.602	0.323	0.361
15:30:00.000	1.268	1.302	1.236	1.244	0.611	0.639	0.573	0.628	0.336	0.375
15:45:00.000	1.282	1.315	1.251	1.26	0.628	0.658	0.598	0.654	0.35	0.39
16:00:00.000	1.294	1.325	1.265	1.274	0.646	0.674	0.623	0.68	0.364	0.405
16:15:00.000	1.302	1.331	1.276	1.286	0.663	0.692	0.648	0.704	0.379	0.42
16:30:00.000	1.305	1.335	1.284	1.295	0.682	0.711	0.673	0.729	0.394	0.436
16:45:00.000	1.309	1.337	1.287	1.299	0.699	0.729	0.699	0.755	0.409	0.451
17:00:00.000	1.31	1.338	1.29	1.302	0.717	0.747	0.725	0.778	0.425	0.466
17:15:00.000	1.312	1.338	1.291	1.305	0.737	0.765	0.751	0.805	0.441	0.482
17:30:00.000	1.312	1.339	1.293	1.305	0.754	0.782	0.778	0.827	0.458	0.499
17:45:00.000	1.313	1.339	1.292	1.306	0.773	0.802	0.804	0.851	0.475	0.517
18:00:00.000	1.313	1.338	1.293	1.306	0.79	0.821	0.829	0.874	0.492	0.533
18:15:00.000	1.313	1.338	1.293	1.306	0.809	0.839	0.852	0.898	0.508	0.548
18:30:00.000	1.313	1.337	1.293	1.306	0.828	0.857	0.874	0.919	0.527	0.565
18:45:00.000	1.313	1.337	1.293	1.306	0.846	0.875	0.897	0.943	0.544	0.582
19:00:00.000	1.312	1.336	1.293	1.306	0.863	0.892	0.919	0.963	0.562	0.599
19:15:00.000	1.312	1.337	1.293	1.307	0.881	0.909	0.938	0.984	0.58	0.615
19:30:00.000	1.311	1.336	1.293	1.307	0.898	0.927	0.96	1.004	0.598	0.63
19:45:00.000	1.31	1.335	1.293	1.307	0.916	0.945	0.981	1.026	0.615	0.647
20:00:00.000	1.31	1.335	1.293	1.307	0.934	0.963	1.001	1.046	0.633	0.664
NSC-pH3_bio replicate #3
Time (h)	WT_915		Pho84-A_2788		Pho89-A_2783		Pho87-A_2777		Fgr2-A_2758
0:00:00.000	0.11	0.112	0.105	0.101	0.101	0.099	0.105	0.105	0.107	0.107
0:15:00.000	0.116	0.119	0.111	0.104	0.105	0.105	0.108	0.11	0.108	0.108
0:30:00.000	0.118	0.117	0.112	0.105	0.106	0.105	0.108	0.111	0.109	0.109
0:45:00.000	0.114	0.115	0.112	0.105	0.107	0.106	0.108	0.111	0.109	0.109
1:00:00.000	0.114	0.117	0.112	0.106	0.107	0.107	0.108	0.111	0.109	0.109
1:15:00.000	0.116	0.117	0.113	0.107	0.109	0.109	0.109	0.112	0.109	0.11
1:30:00.000	0.118	0.118	0.115	0.108	0.11	0.11	0.109	0.112	0.109	0.11
1:45:00.000	0.121	0.121	0.117	0.11	0.112	0.111	0.11	0.112	0.11	0.11
2:00:00.000	0.123	0.124	0.12	0.112	0.113	0.112	0.11	0.113	0.11	0.11
2:15:00.000	0.127	0.128	0.123	0.115	0.116	0.114	0.11	0.114	0.111	0.11
2:30:00.000	0.132	0.133	0.128	0.118	0.118	0.116	0.111	0.115	0.111	0.11
2:45:00.000	0.137	0.139	0.133	0.122	0.12	0.118	0.112	0.116	0.111	0.11
3:00:00.000	0.145	0.146	0.141	0.127	0.122	0.121	0.113	0.117	0.11	0.111
3:15:00.000	0.154	0.155	0.149	0.133	0.125	0.124	0.114	0.119	0.11	0.11
3:30:00.000	0.164	0.165	0.159	0.14	0.129	0.129	0.116	0.121	0.111	0.111
3:45:00.000	0.175	0.174	0.169	0.148	0.133	0.133	0.118	0.124	0.112	0.111
4:00:00.000	0.188	0.188	0.181	0.158	0.139	0.139	0.121	0.127	0.112	0.112
4:15:00.000	0.202	0.202	0.194	0.169	0.144	0.144	0.124	0.131	0.113	0.113
4:30:00.000	0.215	0.216	0.208	0.181	0.151	0.15	0.128	0.135	0.115	0.114
4:45:00.000	0.235	0.232	0.223	0.194	0.158	0.157	0.133	0.14	0.116	0.116
5:00:00.000	0.255	0.246	0.24	0.208	0.167	0.165	0.138	0.146	0.118	0.118
5:15:00.000	0.276	0.264	0.258	0.222	0.175	0.172	0.144	0.153	0.12	0.12
5:30:00.000	0.294	0.284	0.28	0.237	0.186	0.181	0.152	0.161	0.122	0.123
5:45:00.000	0.311	0.307	0.301	0.254	0.196	0.19	0.159	0.17	0.126	0.126
6:00:00.000	0.338	0.331	0.324	0.273	0.207	0.201	0.168	0.179	0.129	0.129
6:15:00.000	0.372	0.355	0.354	0.294	0.221	0.212	0.177	0.19	0.133	0.134
6:30:00.000	0.396	0.385	0.385	0.316	0.233	0.224	0.188	0.2	0.138	0.138
6:45:00.000	0.425	0.421	0.411	0.343	0.25	0.238	0.199	0.212	0.143	0.143
7:00:00.000	0.456	0.455	0.437	0.379	0.267	0.253	0.209	0.225	0.149	0.149
7:15:00.000	0.489	0.486	0.465	0.412	0.282	0.269	0.223	0.239	0.156	0.156
7:30:00.000	0.523	0.521	0.5	0.444	0.299	0.283	0.237	0.256	0.163	0.164
7:45:00.000	0.561	0.559	0.535	0.475	0.319	0.301	0.252	0.272	0.171	0.171
8:00:00.000	0.601	0.597	0.573	0.51	0.337	0.318	0.268	0.289	0.18	0.18
8:15:00.000	0.64	0.637	0.612	0.545	0.356	0.341	0.285	0.307	0.189	0.19
8:30:00.000	0.68	0.679	0.652	0.581	0.381	0.362	0.304	0.326	0.199	0.2
8:45:00.000	0.722	0.72	0.692	0.62	0.4	0.395	0.322	0.346	0.21	0.211
9:00:00.000	0.764	0.762	0.734	0.659	0.423	0.417	0.34	0.36	0.221	0.222
9:15:00.000	0.803	0.801	0.773	0.697	0.445	0.436	0.364	0.376	0.233	0.234
9:30:00.000	0.844	0.841	0.814	0.737	0.467	0.456	0.385	0.401	0.245	0.247
9:45:00.000	0.883	0.878	0.854	0.776	0.49	0.474	0.408	0.422	0.259	0.26
10:00:00.000	0.919	0.914	0.891	0.812	0.514	0.496	0.432	0.444	0.273	0.274
10:15:00.000	0.955	0.95	0.927	0.849	0.539	0.518	0.456	0.468	0.288	0.288
10:30:00.000	0.989	0.983	0.961	0.882	0.563	0.541	0.479	0.494	0.302	0.303
10:45:00.000	1.021	1.014	0.993	0.917	0.587	0.564	0.503	0.52	0.319	0.319
11:00:00.000	1.052	1.046	1.025	0.948	0.611	0.589	0.529	0.546	0.335	0.335
11:15:00.000	1.079	1.075	1.054	0.978	0.635	0.613	0.554	0.574	0.351	0.352
11:30:00.000	1.106	1.102	1.08	1.007	0.66	0.638	0.58	0.6	0.369	0.368
11:45:00.000	1.132	1.127	1.105	1.035	0.685	0.663	0.607	0.629	0.388	0.386
12:00:00.000	1.155	1.152	1.128	1.061	0.708	0.687	0.634	0.657	0.407	0.403
12:15:00.000	1.179	1.176	1.151	1.085	0.733	0.711	0.661	0.685	0.426	0.422
12:30:00.000	1.2	1.196	1.173	1.109	0.757	0.736	0.689	0.713	0.447	0.441
12:45:00.000	1.22	1.217	1.193	1.131	0.78	0.759	0.716	0.74	0.467	0.461
13:00:00.000	1.239	1.237	1.212	1.153	0.804	0.782	0.742	0.768	0.488	0.482
13:15:00.000	1.257	1.255	1.231	1.173	0.826	0.804	0.768	0.794	0.51	0.502
13:30:00.000	1.274	1.271	1.248	1.193	0.849	0.826	0.793	0.821	0.531	0.523
13:45:00.000	1.287	1.286	1.265	1.21	0.871	0.849	0.82	0.847	0.554	0.545
14:00:00.000	1.298	1.297	1.279	1.227	0.893	0.869	0.843	0.872	0.577	0.566
14:15:00.000	1.306	1.305	1.292	1.243	0.915	0.891	0.868	0.896	0.599	0.589
14:30:00.000	1.311	1.309	1.303	1.255	0.935	0.912	0.89	0.921	0.624	0.611
14:45:00.000	1.313	1.313	1.312	1.265	0.955	0.932	0.912	0.943	0.647	0.634
15:00:00.000	1.315	1.313	1.317	1.271	0.975	0.952	0.934	0.965	0.67	0.657
15:15:00.000	1.317	1.315	1.321	1.276	0.994	0.972	0.955	0.986	0.694	0.68
15:30:00.000	1.318	1.317	1.323	1.279	1.014	0.991	0.975	1.007	0.717	0.704
15:45:00.000	1.318	1.317	1.325	1.281	1.031	1.01	0.995	1.024	0.741	0.726
16:00:00.000	1.32	1.318	1.326	1.282	1.049	1.028	1.013	1.044	0.764	0.749
16:15:00.000	1.319	1.318	1.327	1.284	1.066	1.045	1.03	1.061	0.787	0.773
16:30:00.000	1.32	1.319	1.327	1.285	1.082	1.062	1.047	1.078	0.809	0.795
16:45:00.000	1.321	1.32	1.329	1.285	1.099	1.078	1.063	1.093	0.832	0.818
17:00:00.000	1.32	1.32	1.329	1.286	1.114	1.095	1.078	1.11	0.854	0.84
17:15:00.000	1.321	1.32	1.33	1.288	1.129	1.11	1.095	1.125	0.875	0.861
17:30:00.000	1.321	1.32	1.33	1.288	1.144	1.125	1.109	1.139	0.896	0.883
17:45:00.000	1.322	1.321	1.331	1.289	1.158	1.139	1.122	1.152	0.916	0.905
18:00:00.000	1.322	1.321	1.33	1.289	1.172	1.154	1.136	1.166	0.938	0.926
18:15:00.000	1.322	1.322	1.331	1.289	1.185	1.167	1.149	1.178	0.955	0.947
18:30:00.000	1.322	1.321	1.331	1.29	1.198	1.181	1.161	1.19	0.975	0.966
18:45:00.000	1.322	1.321	1.332	1.289	1.211	1.193	1.173	1.201	0.993	0.986
19:00:00.000	1.322	1.321	1.332	1.289	1.222	1.205	1.185	1.212	1.012	1.005
19:15:00.000	1.322	1.321	1.332	1.289	1.234	1.217	1.197	1.223	1.027	1.024
19:30:00.000	1.323	1.322	1.332	1.29	1.245	1.228	1.207	1.233	1.046	1.041
19:45:00.000	1.322	1.322	1.333	1.29	1.257	1.24	1.216	1.243	1.062	1.06
20:00:00.000	1.323	1.322	1.332	1.291	1.267	1.25	1.226	1.251	1.077	1.077
NSC-pH4_bio replicate #3
Time (h)	WT_915		Pho84-A_2788		Pho89-A_2783		Pho87-A_2777		Fgr2-A_2758
0:00:00.000	0.118	0.116	0.111	0.113	0.113	0.112	0.112	0.11	0.112	0.111
0:15:00.000	0.116	0.122	0.12	0.121	0.121	0.12	0.121	0.118	0.113	0.112
0:30:00.000	0.122	0.127	0.119	0.121	0.123	0.122	0.122	0.12	0.115	0.114
0:45:00.000	0.123	0.121	0.121	0.122	0.125	0.123	0.121	0.12	0.115	0.114
1:00:00.000	0.121	0.121	0.121	0.123	0.125	0.125	0.121	0.12	0.115	0.115
1:15:00.000	0.123	0.125	0.122	0.124	0.126	0.126	0.122	0.121	0.115	0.116
1:30:00.000	0.124	0.127	0.124	0.124	0.126	0.127	0.122	0.122	0.116	0.115
1:45:00.000	0.126	0.128	0.127	0.129	0.128	0.129	0.122	0.123	0.116	0.115
2:00:00.000	0.128	0.131	0.129	0.133	0.13	0.131	0.123	0.123	0.116	0.115
2:15:00.000	0.134	0.137	0.133	0.138	0.133	0.133	0.124	0.124	0.116	0.116
2:30:00.000	0.138	0.142	0.138	0.144	0.137	0.137	0.125	0.126	0.117	0.116
2:45:00.000	0.145	0.149	0.144	0.151	0.14	0.14	0.126	0.127	0.116	0.116
3:00:00.000	0.152	0.157	0.152	0.159	0.144	0.144	0.128	0.129	0.116	0.116
3:15:00.000	0.16	0.165	0.16	0.167	0.148	0.148	0.13	0.13	0.117	0.117
3:30:00.000	0.169	0.176	0.17	0.178	0.154	0.153	0.132	0.133	0.117	0.117
3:45:00.000	0.18	0.187	0.18	0.189	0.16	0.159	0.136	0.136	0.118	0.117
4:00:00.000	0.191	0.199	0.191	0.201	0.167	0.165	0.14	0.14	0.118	0.118
4:15:00.000	0.204	0.212	0.203	0.213	0.174	0.173	0.145	0.145	0.12	0.119
4:30:00.000	0.218	0.226	0.216	0.227	0.183	0.181	0.15	0.151	0.121	0.121
4:45:00.000	0.236	0.242	0.231	0.24	0.192	0.19	0.156	0.158	0.123	0.123
5:00:00.000	0.255	0.259	0.247	0.252	0.202	0.199	0.164	0.164	0.125	0.125
5:15:00.000	0.274	0.278	0.264	0.267	0.213	0.209	0.171	0.172	0.128	0.127
5:30:00.000	0.295	0.298	0.282	0.286	0.225	0.221	0.18	0.18	0.131	0.13
5:45:00.000	0.317	0.321	0.305	0.306	0.238	0.234	0.19	0.19	0.135	0.133
6:00:00.000	0.338	0.344	0.329	0.328	0.25	0.245	0.201	0.201	0.138	0.136
6:15:00.000	0.366	0.371	0.354	0.352	0.263	0.258	0.212	0.213	0.143	0.14
6:30:00.000	0.394	0.399	0.38	0.38	0.276	0.272	0.226	0.227	0.148	0.144
6:45:00.000	0.415	0.43	0.406	0.411	0.29	0.287	0.24	0.241	0.153	0.149
7:00:00.000	0.447	0.463	0.435	0.451	0.306	0.304	0.257	0.256	0.16	0.154
7:15:00.000	0.481	0.498	0.468	0.477	0.324	0.322	0.273	0.271	0.167	0.16
7:30:00.000	0.517	0.536	0.504	0.503	0.344	0.341	0.289	0.286	0.174	0.166
7:45:00.000	0.557	0.575	0.543	0.539	0.363	0.36	0.306	0.304	0.182	0.172
8:00:00.000	0.598	0.615	0.582	0.579	0.384	0.38	0.325	0.325	0.191	0.179
8:15:00.000	0.639	0.655	0.623	0.619	0.404	0.402	0.345	0.345	0.2	0.187
8:30:00.000	0.683	0.699	0.664	0.659	0.422	0.423	0.365	0.367	0.21	0.196
8:45:00.000	0.726	0.741	0.706	0.702	0.443	0.442	0.385	0.39	0.22	0.205
9:00:00.000	0.768	0.783	0.747	0.744	0.465	0.461	0.406	0.412	0.23	0.214
9:15:00.000	0.812	0.825	0.788	0.787	0.488	0.481	0.428	0.435	0.241	0.224
9:30:00.000	0.854	0.866	0.829	0.828	0.512	0.503	0.45	0.459	0.254	0.234
9:45:00.000	0.894	0.907	0.869	0.868	0.537	0.526	0.472	0.483	0.267	0.248
10:00:00.000	0.932	0.947	0.908	0.908	0.562	0.55	0.496	0.507	0.281	0.26
10:15:00.000	0.97	0.983	0.945	0.947	0.587	0.576	0.521	0.533	0.295	0.273
10:30:00.000	1.006	1.022	0.983	0.982	0.612	0.599	0.546	0.56	0.309	0.284
10:45:00.000	1.04	1.056	1.016	1.016	0.638	0.625	0.574	0.588	0.323	0.296
11:00:00.000	1.073	1.09	1.05	1.051	0.665	0.649	0.6	0.617	0.338	0.309
11:15:00.000	1.102	1.12	1.081	1.081	0.691	0.674	0.628	0.645	0.352	0.323
11:30:00.000	1.131	1.149	1.111	1.111	0.716	0.699	0.657	0.673	0.366	0.336
11:45:00.000	1.159	1.176	1.139	1.139	0.743	0.726	0.685	0.702	0.381	0.351
12:00:00.000	1.186	1.202	1.165	1.166	0.769	0.752	0.714	0.73	0.395	0.363
12:15:00.000	1.211	1.227	1.19	1.19	0.795	0.775	0.743	0.76	0.41	0.378
12:30:00.000	1.234	1.249	1.213	1.213	0.821	0.803	0.772	0.787	0.425	0.391
12:45:00.000	1.256	1.271	1.236	1.234	0.846	0.828	0.799	0.817	0.439	0.407
13:00:00.000	1.278	1.291	1.256	1.255	0.872	0.853	0.826	0.844	0.453	0.419
13:15:00.000	1.297	1.31	1.276	1.275	0.896	0.878	0.853	0.871	0.468	0.433
13:30:00.000	1.315	1.327	1.294	1.293	0.921	0.903	0.878	0.897	0.486	0.448
13:45:00.000	1.331	1.341	1.31	1.31	0.945	0.926	0.906	0.923	0.501	0.462
14:00:00.000	1.344	1.353	1.323	1.324	0.969	0.95	0.93	0.949	0.518	0.477
14:15:00.000	1.355	1.361	1.334	1.335	0.993	0.975	0.955	0.973	0.536	0.491
14:30:00.000	1.361	1.366	1.341	1.343	1.016	0.997	0.979	0.998	0.552	0.506
14:45:00.000	1.363	1.369	1.345	1.347	1.037	1.019	1.002	1.02	0.568	0.521
15:00:00.000	1.365	1.37	1.348	1.353	1.058	1.041	1.025	1.043	0.584	0.534
15:15:00.000	1.367	1.373	1.351	1.354	1.079	1.062	1.047	1.063	0.6	0.548
15:30:00.000	1.368	1.373	1.353	1.356	1.1	1.083	1.068	1.085	0.618	0.562
15:45:00.000	1.369	1.374	1.353	1.357	1.119	1.103	1.088	1.106	0.634	0.577
16:00:00.000	1.369	1.375	1.355	1.359	1.14	1.123	1.108	1.125	0.651	0.592
16:15:00.000	1.37	1.374	1.355	1.359	1.158	1.142	1.127	1.145	0.668	0.607
16:30:00.000	1.37	1.375	1.356	1.36	1.177	1.162	1.146	1.164	0.686	0.622
16:45:00.000	1.371	1.376	1.357	1.361	1.194	1.179	1.163	1.182	0.702	0.636
17:00:00.000	1.37	1.376	1.356	1.362	1.211	1.197	1.181	1.198	0.719	0.649
17:15:00.000	1.37	1.376	1.357	1.363	1.229	1.214	1.199	1.214	0.737	0.664
17:30:00.000	1.37	1.377	1.357	1.363	1.243	1.23	1.213	1.231	0.753	0.677
17:45:00.000	1.37	1.377	1.357	1.363	1.259	1.247	1.229	1.246	0.77	0.692
18:00:00.000	1.371	1.376	1.357	1.363	1.274	1.262	1.242	1.261	0.787	0.707
18:15:00.000	1.371	1.377	1.357	1.363	1.288	1.278	1.257	1.274	0.803	0.721
18:30:00.000	1.371	1.377	1.357	1.363	1.303	1.292	1.271	1.288	0.82	0.735
18:45:00.000	1.371	1.377	1.357	1.363	1.316	1.305	1.283	1.302	0.838	0.748
19:00:00.000	1.37	1.377	1.357	1.363	1.329	1.319	1.296	1.313	0.854	0.763
19:15:00.000	1.371	1.377	1.357	1.363	1.341	1.332	1.308	1.326	0.869	0.778
19:30:00.000	1.371	1.377	1.358	1.363	1.352	1.343	1.32	1.337	0.886	0.791
19:45:00.000	1.37	1.377	1.358	1.363	1.361	1.352	1.33	1.348	0.901	0.805
20:00:00.000	1.371	1.377	1.358	1.363	1.368	1.361	1.341	1.358	0.917	0.818
NSC-pH5_bio replicate #3
Time (h)	WT_915		Pho84-A_2788		Pho89-A_2783		Pho87-A_2777		Fgr2-A_2758
0:00:00.000	0.117	0.114	0.117	0.114	0.11	0.116	0.11	0.113	0.112	0.114
0:15:00.000	0.121	0.118	0.123	0.12	0.115	0.122	0.113	0.12	0.113	0.121
0:30:00.000	0.127	0.122	0.122	0.123	0.116	0.124	0.116	0.122	0.115	0.124
0:45:00.000	0.125	0.118	0.123	0.123	0.117	0.124	0.117	0.123	0.116	0.124
1:00:00.000	0.126	0.119	0.125	0.124	0.118	0.126	0.118	0.124	0.118	0.123
1:15:00.000	0.127	0.122	0.127	0.124	0.121	0.128	0.12	0.125	0.119	0.124
1:30:00.000	0.129	0.124	0.128	0.126	0.123	0.13	0.121	0.126	0.119	0.123
1:45:00.000	0.132	0.127	0.133	0.129	0.124	0.132	0.12	0.127	0.119	0.124
2:00:00.000	0.135	0.129	0.137	0.132	0.126	0.134	0.121	0.127	0.119	0.124
2:15:00.000	0.14	0.134	0.143	0.137	0.129	0.138	0.122	0.129	0.12	0.125
2:30:00.000	0.145	0.141	0.148	0.143	0.131	0.143	0.122	0.131	0.12	0.125
2:45:00.000	0.152	0.146	0.153	0.151	0.134	0.147	0.124	0.133	0.121	0.125
3:00:00.000	0.161	0.154	0.161	0.16	0.138	0.152	0.127	0.135	0.122	0.126
3:15:00.000	0.169	0.162	0.169	0.17	0.141	0.157	0.128	0.137	0.122	0.126
3:30:00.000	0.179	0.172	0.179	0.18	0.146	0.163	0.131	0.141	0.123	0.126
3:45:00.000	0.19	0.183	0.189	0.19	0.151	0.168	0.133	0.144	0.123	0.127
4:00:00.000	0.201	0.192	0.2	0.201	0.157	0.173	0.136	0.148	0.123	0.127
4:15:00.000	0.214	0.202	0.212	0.214	0.163	0.179	0.139	0.152	0.124	0.128
4:30:00.000	0.227	0.214	0.225	0.227	0.169	0.185	0.142	0.156	0.125	0.128
4:45:00.000	0.244	0.229	0.239	0.244	0.176	0.192	0.146	0.162	0.125	0.129
5:00:00.000	0.262	0.25	0.254	0.264	0.185	0.199	0.151	0.169	0.126	0.13
5:15:00.000	0.279	0.267	0.272	0.286	0.193	0.207	0.157	0.175	0.127	0.131
5:30:00.000	0.3	0.286	0.291	0.311	0.202	0.215	0.163	0.184	0.128	0.133
5:45:00.000	0.321	0.303	0.32	0.338	0.21	0.223	0.172	0.193	0.129	0.135
6:00:00.000	0.346	0.324	0.349	0.362	0.219	0.234	0.179	0.203	0.131	0.137
6:15:00.000	0.373	0.347	0.378	0.392	0.227	0.244	0.189	0.214	0.133	0.139
6:30:00.000	0.401	0.369	0.401	0.423	0.236	0.257	0.2	0.226	0.135	0.143
6:45:00.000	0.432	0.391	0.424	0.45	0.244	0.269	0.212	0.238	0.137	0.146
7:00:00.000	0.466	0.417	0.451	0.482	0.254	0.283	0.225	0.251	0.14	0.149
7:15:00.000	0.502	0.443	0.48	0.51	0.265	0.301	0.238	0.267	0.142	0.157
7:30:00.000	0.537	0.472	0.512	0.543	0.278	0.317	0.253	0.282	0.145	0.163
7:45:00.000	0.573	0.503	0.547	0.574	0.293	0.329	0.268	0.297	0.148	0.166
8:00:00.000	0.612	0.536	0.583	0.613	0.308	0.345	0.286	0.314	0.153	0.171
8:15:00.000	0.649	0.568	0.619	0.65	0.323	0.359	0.304	0.331	0.156	0.176
8:30:00.000	0.689	0.601	0.657	0.689	0.337	0.372	0.324	0.35	0.16	0.181
8:45:00.000	0.728	0.636	0.695	0.728	0.35	0.388	0.343	0.37	0.166	0.188
9:00:00.000	0.765	0.669	0.735	0.767	0.362	0.402	0.366	0.394	0.171	0.194
9:15:00.000	0.801	0.703	0.773	0.807	0.374	0.415	0.389	0.416	0.176	0.199
9:30:00.000	0.838	0.738	0.813	0.846	0.385	0.428	0.411	0.439	0.182	0.204
9:45:00.000	0.87	0.774	0.85	0.883	0.4	0.446	0.434	0.463	0.189	0.21
10:00:00.000	0.906	0.808	0.888	0.92	0.412	0.458	0.456	0.486	0.195	0.215
10:15:00.000	0.937	0.844	0.924	0.956	0.427	0.474	0.477	0.505	0.202	0.221
10:30:00.000	0.969	0.875	0.96	0.99	0.442	0.492	0.497	0.527	0.208	0.228
10:45:00.000	1	0.906	0.993	1.023	0.457	0.508	0.516	0.551	0.217	0.236
11:00:00.000	1.029	0.938	1.027	1.055	0.47	0.526	0.538	0.573	0.225	0.246
11:15:00.000	1.058	0.969	1.059	1.087	0.485	0.544	0.56	0.596	0.231	0.257
11:30:00.000	1.086	0.997	1.089	1.116	0.501	0.562	0.581	0.616	0.239	0.268
11:45:00.000	1.111	1.025	1.119	1.144	0.517	0.583	0.604	0.639	0.245	0.282
12:00:00.000	1.136	1.053	1.144	1.17	0.533	0.601	0.626	0.662	0.251	0.295
12:15:00.000	1.16	1.08	1.171	1.195	0.549	0.618	0.65	0.684	0.259	0.304
12:30:00.000	1.183	1.105	1.195	1.22	0.566	0.636	0.67	0.706	0.267	0.312
12:45:00.000	1.204	1.13	1.218	1.241	0.583	0.658	0.694	0.729	0.275	0.321
13:00:00.000	1.226	1.154	1.238	1.264	0.6	0.676	0.715	0.747	0.282	0.33
13:15:00.000	1.246	1.174	1.261	1.285	0.617	0.694	0.738	0.769	0.289	0.341
13:30:00.000	1.266	1.198	1.279	1.302	0.633	0.713	0.761	0.79	0.297	0.353
13:45:00.000	1.285	1.216	1.298	1.321	0.651	0.732	0.778	0.811	0.304	0.364
14:00:00.000	1.303	1.236	1.316	1.338	0.669	0.751	0.802	0.833	0.311	0.375
14:15:00.000	1.318	1.254	1.333	1.355	0.687	0.771	0.824	0.85	0.318	0.388
14:30:00.000	1.333	1.265	1.346	1.369	0.706	0.79	0.84	0.873	0.325	0.4
14:45:00.000	1.346	1.273	1.359	1.382	0.723	0.808	0.86	0.891	0.332	0.412
15:00:00.000	1.354	1.279	1.369	1.39	0.74	0.827	0.88	0.909	0.339	0.424
15:15:00.000	1.361	1.284	1.375	1.397	0.759	0.846	0.898	0.929	0.346	0.436
15:30:00.000	1.363	1.287	1.379	1.401	0.777	0.863	0.916	0.944	0.354	0.447
15:45:00.000	1.365	1.293	1.382	1.403	0.794	0.881	0.935	0.964	0.361	0.459
16:00:00.000	1.366	1.286	1.384	1.406	0.812	0.899	0.951	0.98	0.368	0.471
16:15:00.000	1.366	1.289	1.386	1.408	0.829	0.916	0.966	0.998	0.376	0.484
16:30:00.000	1.369	1.285	1.387	1.409	0.847	0.933	0.983	1.016	0.384	0.496
16:45:00.000	1.361	1.286	1.388	1.41	0.865	0.951	0.998	1.032	0.392	0.508
17:00:00.000	1.36	1.285	1.388	1.41	0.882	0.967	1.014	1.045	0.399	0.519
17:15:00.000	1.356	1.285	1.389	1.411	0.9	0.985	1.031	1.062	0.406	0.531
17:30:00.000	1.354	1.288	1.39	1.411	0.915	1	1.042	1.075	0.415	0.542
17:45:00.000	1.353	1.291	1.39	1.411	0.933	1.016	1.054	1.09	0.422	0.555
18:00:00.000	1.352	1.3	1.39	1.41	0.95	1.032	1.071	1.102	0.428	0.565
18:15:00.000	1.351	1.285	1.391	1.411	0.966	1.049	1.083	1.117	0.437	0.576
18:30:00.000	1.351	1.284	1.39	1.411	0.984	1.064	1.096	1.131	0.443	0.587
18:45:00.000	1.351	1.299	1.39	1.411	1	1.079	1.109	1.144	0.451	0.598
19:00:00.000	1.347	1.281	1.39	1.41	1.016	1.095	1.122	1.158	0.458	0.61
19:15:00.000	1.346	1.28	1.39	1.41	1.032	1.11	1.135	1.167	0.466	0.619
19:30:00.000	1.344	1.282	1.39	1.41	1.047	1.123	1.146	1.181	0.471	0.628
19:45:00.000	1.342	1.283	1.39	1.41	1.063	1.139	1.159	1.192	0.478	0.638
20:00:00.000	1.344	1.284	1.39	1.41	1.079	1.153	1.171	1.203	0.485	0.648
NSC-pH6_bio replicate #3
Time (h)	WT_915		Pho84-A_2788		Pho89-A_2783		Pho87-A_2777		Fgr2-A_2758
0:00:00.000	0.119	0.118	0.116	0.124	0.113	0.118	0.114	0.113	0.117	0.116
0:15:00.000	0.124	0.128	0.126	0.133	0.119	0.125	0.123	0.12	0.119	0.12
0:30:00.000	0.12	0.123	0.128	0.132	0.122	0.126	0.125	0.122	0.124	0.124
0:45:00.000	0.122	0.125	0.129	0.132	0.125	0.128	0.127	0.124	0.125	0.125
1:00:00.000	0.124	0.127	0.13	0.132	0.126	0.127	0.128	0.125	0.126	0.127
1:15:00.000	0.128	0.13	0.133	0.134	0.127	0.129	0.13	0.126	0.13	0.128
1:30:00.000	0.131	0.136	0.137	0.14	0.129	0.133	0.132	0.129	0.132	0.129
1:45:00.000	0.137	0.14	0.142	0.142	0.133	0.137	0.136	0.13	0.136	0.133
2:00:00.000	0.145	0.147	0.148	0.149	0.138	0.142	0.14	0.134	0.139	0.137
2:15:00.000	0.153	0.157	0.156	0.162	0.144	0.15	0.145	0.138	0.143	0.142
2:30:00.000	0.164	0.17	0.164	0.173	0.152	0.157	0.149	0.142	0.147	0.144
2:45:00.000	0.174	0.184	0.172	0.182	0.157	0.165	0.153	0.145	0.149	0.145
3:00:00.000	0.185	0.2	0.18	0.186	0.164	0.17	0.158	0.15	0.151	0.15
3:15:00.000	0.2	0.211	0.189	0.194	0.17	0.178	0.163	0.154	0.153	0.157
3:30:00.000	0.218	0.227	0.199	0.203	0.177	0.188	0.169	0.16	0.155	0.157
3:45:00.000	0.238	0.247	0.21	0.212	0.184	0.2	0.175	0.164	0.156	0.167
4:00:00.000	0.257	0.268	0.22	0.221	0.191	0.209	0.18	0.168	0.157	0.164
4:15:00.000	0.281	0.291	0.232	0.234	0.2	0.224	0.186	0.173	0.159	0.161
4:30:00.000	0.307	0.313	0.245	0.249	0.209	0.242	0.192	0.178	0.159	0.165
4:45:00.000	0.332	0.34	0.26	0.263	0.22	0.256	0.197	0.184	0.165	0.167
5:00:00.000	0.359	0.383	0.278	0.278	0.233	0.271	0.204	0.191	0.169	0.169
5:15:00.000	0.388	0.429	0.296	0.294	0.246	0.287	0.212	0.202	0.169	0.17
5:30:00.000	0.414	0.473	0.317	0.315	0.261	0.304	0.222	0.211	0.17	0.171
5:45:00.000	0.439	0.517	0.343	0.34	0.277	0.325	0.231	0.221	0.172	0.173
6:00:00.000	0.468	0.556	0.369	0.366	0.293	0.345	0.24	0.233	0.176	0.176
6:15:00.000	0.497	0.588	0.401	0.408	0.312	0.369	0.251	0.245	0.178	0.176
6:30:00.000	0.533	0.624	0.43	0.443	0.334	0.397	0.261	0.26	0.181	0.178
6:45:00.000	0.566	0.662	0.467	0.471	0.355	0.425	0.273	0.272	0.181	0.177
7:00:00.000	0.601	0.699	0.497	0.475	0.381	0.453	0.281	0.285	0.187	0.177
7:15:00.000	0.644	0.739	0.529	0.498	0.403	0.481	0.293	0.299	0.19	0.179
7:30:00.000	0.681	0.776	0.546	0.521	0.43	0.511	0.304	0.311	0.187	0.179
7:45:00.000	0.708	0.812	0.579	0.557	0.461	0.542	0.316	0.324	0.188	0.179
8:00:00.000	0.735	0.846	0.613	0.587	0.494	0.564	0.329	0.341	0.194	0.181
8:15:00.000	0.771	0.881	0.647	0.619	0.515	0.589	0.341	0.356	0.194	0.181
8:30:00.000	0.804	0.916	0.68	0.653	0.541	0.611	0.353	0.372	0.194	0.18
8:45:00.000	0.837	0.947	0.716	0.687	0.566	0.63	0.37	0.395	0.195	0.179
9:00:00.000	0.869	0.979	0.751	0.721	0.588	0.655	0.386	0.415	0.198	0.18
9:15:00.000	0.899	1.009	0.787	0.757	0.616	0.683	0.406	0.443	0.201	0.179
9:30:00.000	0.932	1.039	0.821	0.79	0.638	0.714	0.427	0.466	0.201	0.179
9:45:00.000	0.965	1.069	0.857	0.824	0.665	0.752	0.456	0.497	0.204	0.18
10:00:00.000	0.997	1.096	0.892	0.859	0.695	0.77	0.488	0.527	0.203	0.179
10:15:00.000	1.027	1.123	0.923	0.89	0.725	0.797	0.522	0.552	0.208	0.179
10:30:00.000	1.055	1.15	0.957	0.921	0.756	0.826	0.547	0.576	0.203	0.177
10:45:00.000	1.084	1.174	0.989	0.954	0.785	0.855	0.57	0.601	0.205	0.177
11:00:00.000	1.11	1.196	1.021	0.983	0.814	0.883	0.594	0.628	0.209	0.176
11:15:00.000	1.137	1.218	1.051	1.013	0.845	0.909	0.618	0.66	0.211	0.176
11:30:00.000	1.162	1.241	1.079	1.041	0.873	0.936	0.642	0.687	0.211	0.176
11:45:00.000	1.186	1.263	1.106	1.067	0.902	0.962	0.665	0.716	0.211	0.175
12:00:00.000	1.211	1.28	1.133	1.094	0.93	1	0.687	0.745	0.211	0.174
12:15:00.000	1.231	1.304	1.159	1.117	0.958	1.014	0.71	0.775	0.211	0.173
12:30:00.000	1.252	1.327	1.185	1.143	0.984	1.042	0.73	0.802	0.21	0.172
12:45:00.000	1.273	1.338	1.208	1.17	1.01	1.069	0.754	0.83	0.211	0.171
13:00:00.000	1.293	1.35	1.231	1.196	1.035	1.109	0.776	0.859	0.211	0.171
13:15:00.000	1.313	1.37	1.251	1.211	1.06	1.111	0.803	0.888	0.211	0.172
13:30:00.000	1.333	1.386	1.271	1.23	1.083	1.135	0.828	0.914	0.214	0.172
13:45:00.000	1.349	1.416	1.291	1.252	1.105	1.163	0.853	0.939	0.214	0.172
14:00:00.000	1.365	1.409	1.308	1.273	1.127	1.175	0.876	0.968	0.214	0.173
14:15:00.000	1.381	1.421	1.325	1.287	1.149	1.196	0.899	0.987	0.215	0.175
14:30:00.000	1.397	1.431	1.342	1.305	1.17	1.25	0.921	1.013	0.215	0.176
14:45:00.000	1.409	1.443	1.357	1.323	1.188	1.238	0.946	1.033	0.215	0.177
15:00:00.000	1.42	1.453	1.371	1.333	1.207	1.254	0.965	1.054	0.215	0.181
15:15:00.000	1.431	1.474	1.384	1.349	1.222	1.276	0.987	1.074	0.217	0.185
15:30:00.000	1.456	1.466	1.395	1.357	1.24	1.287	1.011	1.091	0.218	0.189
15:45:00.000	1.446	1.471	1.404	1.371	1.254	1.301	1.029	1.109	0.217	0.197
16:00:00.000	1.454	1.48	1.41	1.369	1.27	1.321	1.049	1.125	0.217	0.206
16:15:00.000	1.451	1.503	1.415	1.372	1.283	1.329	1.068	1.14	0.218	0.218
16:30:00.000	1.455	1.475	1.419	1.375	1.297	1.375	1.088	1.156	0.219	0.226
16:45:00.000	1.453	1.471	1.421	1.372	1.315	1.392	1.104	1.169	0.218	0.238
17:00:00.000	1.457	1.475	1.422	1.377	1.323	1.363	1.123	1.183	0.218	0.242
17:15:00.000	1.453	1.494	1.424	1.374	1.337	1.451	1.138	1.195	0.219	0.246
17:30:00.000	1.452	1.482	1.425	1.402	1.353	1.414	1.152	1.206	0.218	0.253
17:45:00.000	1.45	1.459	1.425	1.375	1.362	1.424	1.167	1.217	0.219	0.251
18:00:00.000	1.459	1.457	1.426	1.377	1.375	1.454	1.181	1.228	0.217	0.249
18:15:00.000	1.455	1.491	1.427	1.399	1.38	1.424	1.193	1.239	0.218	0.25
18:30:00.000	1.448	1.45	1.428	1.376	1.388	1.454	1.206	1.249	0.217	0.249
18:45:00.000	1.446	1.462	1.427	1.388	1.411	1.435	1.218	1.258	0.217	0.248
19:00:00.000	1.444	1.456	1.427	1.384	1.406	1.496	1.228	1.271	0.218	0.248
19:15:00.000	1.443	1.446	1.427	1.378	1.405	1.435	1.241	1.276	0.22	0.247
19:30:00.000	1.444	1.461	1.427	1.373	1.408	1.456	1.252	1.285	0.22	0.244
19:45:00.000	1.445	1.454	1.427	1.372	1.43	1.44	1.261	1.29	0.22	0.24
20:00:00.000	1.436	1.436	1.426	1.371	1.419	1.451	1.271	1.3	0.222	0.236
NSC-pH7_bio replicate #3
Time (h)	WT_915		Pho84-A_2788		Pho89-A_2783		Pho87-A_2777		Fgr2-A_2758
0:00:00.000	0.113	0.115	0.11	0.112	0.111	0.109	0.112	0.112	0.11	0.111
0:15:00.000	0.125	0.122	0.118	0.116	0.118	0.117	0.116	0.117	0.111	0.121
0:30:00.000	0.123	0.125	0.12	0.117	0.121	0.12	0.117	0.12	0.113	0.123
0:45:00.000	0.125	0.124	0.121	0.117	0.122	0.121	0.117	0.121	0.116	0.123
1:00:00.000	0.12	0.124	0.121	0.118	0.117	0.122	0.118	0.122	0.116	0.124
1:15:00.000	0.123	0.125	0.122	0.12	0.119	0.121	0.12	0.124	0.117	0.124
1:30:00.000	0.124	0.126	0.124	0.121	0.12	0.121	0.121	0.126	0.118	0.125
1:45:00.000	0.127	0.128	0.126	0.123	0.122	0.123	0.123	0.128	0.119	0.127
2:00:00.000	0.132	0.131	0.129	0.126	0.124	0.125	0.126	0.129	0.119	0.128
2:15:00.000	0.135	0.135	0.132	0.129	0.126	0.128	0.129	0.13	0.121	0.131
2:30:00.000	0.14	0.138	0.136	0.133	0.13	0.13	0.133	0.133	0.122	0.133
2:45:00.000	0.145	0.143	0.141	0.137	0.133	0.134	0.137	0.134	0.122	0.135
3:00:00.000	0.15	0.148	0.146	0.142	0.137	0.138	0.142	0.137	0.123	0.137
3:15:00.000	0.157	0.154	0.152	0.147	0.141	0.142	0.147	0.139	0.123	0.138
3:30:00.000	0.165	0.161	0.159	0.154	0.146	0.147	0.154	0.141	0.124	0.139
3:45:00.000	0.173	0.169	0.167	0.162	0.153	0.153	0.162	0.143	0.125	0.14
4:00:00.000	0.182	0.178	0.175	0.17	0.16	0.161	0.17	0.145	0.126	0.141
4:15:00.000	0.193	0.188	0.186	0.18	0.169	0.17	0.148	0.148	0.127	0.144
4:30:00.000	0.204	0.199	0.197	0.19	0.179	0.179	0.15	0.15	0.128	0.144
4:45:00.000	0.217	0.211	0.208	0.201	0.19	0.19	0.153	0.153	0.129	0.146
5:00:00.000	0.231	0.224	0.221	0.213	0.202	0.201	0.156	0.156	0.13	0.147
5:15:00.000	0.246	0.238	0.234	0.225	0.215	0.214	0.158	0.158	0.13	0.148
5:30:00.000	0.262	0.254	0.249	0.24	0.229	0.227	0.161	0.161	0.131	0.15
5:45:00.000	0.279	0.27	0.265	0.256	0.244	0.242	0.165	0.165	0.132	0.151
6:00:00.000	0.297	0.288	0.283	0.272	0.26	0.258	0.168	0.168	0.133	0.152
6:15:00.000	0.315	0.307	0.302	0.289	0.276	0.275	0.172	0.172	0.134	0.154
6:30:00.000	0.335	0.328	0.321	0.308	0.295	0.292	0.176	0.176	0.134	0.156
6:45:00.000	0.356	0.349	0.344	0.329	0.314	0.312	0.18	0.18	0.135	0.157
7:00:00.000	0.38	0.371	0.366	0.351	0.336	0.333	0.184	0.184	0.136	0.158
7:15:00.000	0.406	0.395	0.391	0.373	0.358	0.355	0.189	0.189	0.136	0.161
7:30:00.000	0.432	0.421	0.417	0.398	0.381	0.378	0.193	0.193	0.137	0.162
7:45:00.000	0.465	0.447	0.443	0.422	0.404	0.401	0.197	0.197	0.138	0.165
8:00:00.000	0.488	0.474	0.472	0.447	0.429	0.426	0.202	0.202	0.14	0.167
8:15:00.000	0.516	0.503	0.499	0.473	0.456	0.453	0.206	0.206	0.141	0.169
8:30:00.000	0.545	0.529	0.545	0.5	0.484	0.481	0.211	0.211	0.142	0.171
8:45:00.000	0.577	0.557	0.56	0.53	0.523	0.508	0.216	0.216	0.144	0.174
9:00:00.000	0.607	0.594	0.588	0.578	0.543	0.538	0.22	0.22	0.146	0.176
9:15:00.000	0.638	0.619	0.619	0.588	0.573	0.569	0.224	0.224	0.147	0.147
9:30:00.000	0.672	0.648	0.65	0.616	0.605	0.599	0.229	0.229	0.149	0.149
9:45:00.000	0.702	0.679	0.681	0.647	0.638	0.631	0.234	0.234	0.151	0.151
10:00:00.000	0.734	0.71	0.714	0.676	0.672	0.661	0.238	0.238	0.153	0.153
10:15:00.000	0.765	0.741	0.745	0.708	0.698	0.691	0.243	0.243	0.154	0.154
10:30:00.000	0.796	0.791	0.776	0.738	0.728	0.721	0.248	0.248	0.156	0.156
10:45:00.000	0.826	0.801	0.806	0.77	0.755	0.752	0.252	0.252	0.158	0.158
11:00:00.000	0.855	0.831	0.838	0.801	0.786	0.783	0.258	0.258	0.16	0.16
11:15:00.000	0.885	0.861	0.866	0.831	0.817	0.812	0.262	0.262	0.162	0.162
11:30:00.000	0.912	0.889	0.897	0.864	0.844	0.84	0.267	0.267	0.164	0.164
11:45:00.000	0.94	0.919	0.925	0.891	0.875	0.87	0.273	0.273	0.166	0.166
12:00:00.000	0.966	0.945	0.953	0.917	0.904	0.899	0.278	0.278	0.168	0.168
12:15:00.000	0.993	0.972	0.978	0.945	0.929	0.926	0.283	0.283	0.17	0.17
12:30:00.000	1.017	0.995	1.004	0.971	0.957	0.951	0.289	0.289	0.173	0.173
12:45:00.000	1.039	1.018	1.027	0.996	0.982	0.977	0.295	0.295	0.175	0.175
13:00:00.000	1.062	1.042	1.05	1.02	1.006	1	0.302	0.302	0.177	0.177
13:15:00.000	1.084	1.063	1.072	1.042	1.029	1.023	0.308	0.308	0.179	0.179
13:30:00.000	1.105	1.083	1.093	1.065	1.052	1.045	0.313	0.313	0.181	0.181
13:45:00.000	1.124	1.104	1.113	1.085	1.072	1.065	0.32	0.32	0.183	0.183
14:00:00.000	1.143	1.123	1.131	1.104	1.092	1.085	0.327	0.327	0.185	0.185
14:15:00.000	1.161	1.14	1.151	1.124	1.111	1.104	0.335	0.335	0.187	0.187
14:30:00.000	1.177	1.157	1.168	1.142	1.129	1.121	0.342	0.342	0.188	0.188
14:45:00.000	1.193	1.174	1.184	1.159	1.147	1.138	0.35	0.35	0.189	0.189
15:00:00.000	1.208	1.19	1.199	1.175	1.163	1.155	0.357	0.357	0.191	0.191
15:15:00.000	1.222	1.205	1.214	1.191	1.18	1.171	0.365	0.365	0.192	0.192
15:30:00.000	1.237	1.219	1.228	1.206	1.194	1.186	0.372	0.372	0.193	0.193
15:45:00.000	1.249	1.232	1.242	1.219	1.209	1.201	0.38	0.38	0.194	0.194
16:00:00.000	1.261	1.246	1.254	1.233	1.222	1.214	0.387	0.387	0.196	0.196
16:15:00.000	1.273	1.258	1.267	1.246	1.235	1.227	0.396	0.396	0.196	0.196
16:30:00.000	1.284	1.269	1.279	1.258	1.248	1.24	0.404	0.404	0.197	0.197
16:45:00.000	1.295	1.28	1.29	1.27	1.26	1.251	0.412	0.412	0.198	0.198
17:00:00.000	1.304	1.289	1.299	1.28	1.271	1.263	0.419	0.419	0.198	0.198
17:15:00.000	1.312	1.301	1.31	1.29	1.283	1.274	0.429	0.429	0.198	0.198
17:30:00.000	1.319	1.309	1.317	1.3	1.293	1.284	0.437	0.437	0.199	0.199
17:45:00.000	1.325	1.318	1.325	1.308	1.303	1.294	0.447	0.447	0.199	0.199
18:00:00.000	1.329	1.324	1.33	1.314	1.312	1.303	0.457	0.457	0.199	0.199
18:15:00.000	1.331	1.33	1.334	1.319	1.321	1.312	0.467	0.467	0.199	0.199
18:30:00.000	1.333	1.334	1.337	1.323	1.329	1.32	0.474	0.474	0.2	0.2
18:45:00.000	1.335	1.336	1.34	1.326	1.336	1.327	0.484	0.484	0.2	0.2
19:00:00.000	1.337	1.339	1.342	1.329	1.341	1.334	0.494	0.494	0.2	0.2
19:15:00.000	1.337	1.341	1.344	1.329	1.345	1.34	0.505	0.505	0.201	0.201
19:30:00.000	1.338	1.343	1.345	1.331	1.349	1.343	0.514	0.514	0.202	0.202
19:45:00.000	1.339	1.344	1.346	1.332	1.351	1.346	0.523	0.523	0.202	0.202
20:00:00.000	1.339	1.345	1.347	1.333	1.352	1.348	0.534	0.534	0.203	0.203
NSC-pH8_bio replicate #3
Time (h)	WT_915		Pho84-A_2788		Pho89-A_2783		Pho87-A_2777		Fgr2-A_2758
0:00:00.000	0.106	0.121	0.113	0.123	0.11	0.11	0.111	0.111	0.107	0.105
0:15:00.000	0.115	0.131	0.123	0.135	0.119	0.119	0.123	0.121	0.119	0.116
0:30:00.000	0.12	0.134	0.126	0.142	0.121	0.123	0.127	0.126	0.121	0.12
0:45:00.000	0.12	0.135	0.126	0.14	0.122	0.115	0.128	0.128	0.124	0.124
1:00:00.000	0.122	0.134	0.126	0.134	0.117	0.116	0.129	0.125	0.122	0.122
1:15:00.000	0.122	0.135	0.126	0.138	0.119	0.119	0.131	0.129	0.123	0.124
1:30:00.000	0.121	0.135	0.127	0.14	0.12	0.12	0.131	0.13	0.124	0.125
1:45:00.000	0.123	0.137	0.128	0.141	0.122	0.123	0.134	0.132	0.127	0.127
2:00:00.000	0.123	0.138	0.13	0.143	0.123	0.125	0.136	0.133	0.128	0.128
2:15:00.000	0.125	0.14	0.131	0.145	0.125	0.127	0.139	0.135	0.13	0.13
2:30:00.000	0.126	0.141	0.133	0.154	0.127	0.129	0.141	0.136	0.132	0.131
2:45:00.000	0.127	0.143	0.135	0.148	0.128	0.131	0.143	0.138	0.133	0.133
3:00:00.000	0.129	0.145	0.138	0.154	0.129	0.133	0.145	0.141	0.134	0.135
3:15:00.000	0.131	0.147	0.14	0.156	0.131	0.135	0.146	0.142	0.136	0.137
3:30:00.000	0.133	0.15	0.144	0.158	0.133	0.137	0.148	0.145	0.138	0.139
3:45:00.000	0.136	0.153	0.147	0.16	0.134	0.14	0.15	0.148	0.14	0.142
4:00:00.000	0.138	0.156	0.149	0.166	0.137	0.141	0.152	0.15	0.141	0.145
4:15:00.000	0.141	0.16	0.154	0.176	0.14	0.145	0.154	0.154	0.143	0.147
4:30:00.000	0.145	0.164	0.158	0.178	0.143	0.148	0.156	0.155	0.144	0.15
4:45:00.000	0.149	0.169	0.163	0.18	0.146	0.152	0.158	0.158	0.146	0.154
5:00:00.000	0.154	0.175	0.168	0.186	0.151	0.155	0.159	0.161	0.148	0.158
5:15:00.000	0.159	0.179	0.174	0.19	0.155	0.161	0.161	0.163	0.148	0.162
5:30:00.000	0.165	0.185	0.18	0.198	0.16	0.165	0.163	0.166	0.15	0.166
5:45:00.000	0.171	0.191	0.186	0.209	0.167	0.17	0.165	0.168	0.151	0.17
6:00:00.000	0.177	0.198	0.193	0.215	0.176	0.176	0.167	0.171	0.153	0.174
6:15:00.000	0.184	0.205	0.201	0.221	0.184	0.182	0.169	0.173	0.155	0.177
6:30:00.000	0.191	0.213	0.208	0.229	0.187	0.19	0.172	0.175	0.158	0.181
6:45:00.000	0.199	0.22	0.216	0.238	0.198	0.199	0.173	0.177	0.16	0.184
7:00:00.000	0.208	0.229	0.225	0.247	0.215	0.206	0.175	0.18	0.164	0.187
7:15:00.000	0.215	0.237	0.234	0.26	0.223	0.217	0.177	0.182	0.167	0.187
7:30:00.000	0.225	0.246	0.243	0.268	0.235	0.226	0.179	0.184	0.168	0.188
7:45:00.000	0.234	0.256	0.253	0.277	0.244	0.238	0.181	0.187	0.166	0.187
8:00:00.000	0.244	0.266	0.263	0.292	0.253	0.251	0.184	0.19	0.168	0.187
8:15:00.000	0.255	0.276	0.274	0.302	0.265	0.261	0.186	0.191	0.166	0.188
8:30:00.000	0.266	0.288	0.286	0.317	0.278	0.273	0.188	0.191	0.167	0.189
8:45:00.000	0.28	0.3	0.298	0.331	0.289	0.287	0.192	0.193	0.166	0.188
9:00:00.000	0.296	0.313	0.311	0.358	0.303	0.303	0.196	0.193	0.166	0.189
9:15:00.000	0.31	0.326	0.325	0.375	0.313	0.314	0.199	0.198	0.164	0.189
9:30:00.000	0.321	0.339	0.338	0.383	0.323	0.33	0.201	0.197	0.163	0.19
9:45:00.000	0.334	0.354	0.354	0.424	0.339	0.347	0.203	0.202	0.162	0.191
10:00:00.000	0.348	0.37	0.371	0.399	0.355	0.365	0.206	0.211	0.161	0.192
10:15:00.000	0.364	0.386	0.392	0.426	0.378	0.383	0.207	0.21	0.16	0.193
10:30:00.000	0.382	0.403	0.405	0.42	0.383	0.403	0.209	0.214	0.159	0.193
10:45:00.000	0.399	0.42	0.422	0.438	0.396	0.425	0.212	0.218	0.159	0.193
11:00:00.000	0.419	0.439	0.441	0.457	0.414	0.446	0.213	0.22	0.157	0.193
11:15:00.000	0.439	0.459	0.46	0.477	0.432	0.467	0.215	0.222	0.155	0.192
11:30:00.000	0.459	0.479	0.482	0.498	0.452	0.492	0.217	0.225	0.155	0.192
11:45:00.000	0.481	0.5	0.503	0.519	0.474	0.513	0.218	0.227	0.154	0.196
12:00:00.000	0.504	0.522	0.525	0.542	0.495	0.534	0.222	0.232	0.154	0.194
12:15:00.000	0.528	0.545	0.55	0.565	0.517	0.557	0.225	0.237	0.153	0.195
12:30:00.000	0.551	0.57	0.572	0.597	0.539	0.577	0.225	0.238	0.153	0.196
12:45:00.000	0.575	0.595	0.596	0.611	0.562	0.6	0.228	0.24	0.152	0.194
13:00:00.000	0.599	0.618	0.618	0.635	0.583	0.624	0.231	0.245	0.152	0.195
13:15:00.000	0.625	0.642	0.645	0.659	0.607	0.646	0.233	0.246	0.152	0.195
13:30:00.000	0.649	0.667	0.669	0.683	0.63	0.672	0.234	0.246	0.152	0.195
13:45:00.000	0.675	0.692	0.694	0.708	0.655	0.697	0.236	0.249	0.152	0.196
14:00:00.000	0.708	0.718	0.717	0.732	0.68	0.72	0.234	0.25	0.153	0.197
14:15:00.000	0.725	0.743	0.742	0.77	0.705	0.748	0.239	0.253	0.154	0.198
14:30:00.000	0.753	0.767	0.763	0.78	0.729	0.772	0.239	0.256	0.155	0.197
14:45:00.000	0.774	0.79	0.791	0.803	0.753	0.797	0.238	0.257	0.157	0.199
15:00:00.000	0.803	0.813	0.809	0.827	0.778	0.82	0.244	0.261	0.156	0.199
15:15:00.000	0.826	0.837	0.834	0.851	0.802	0.844	0.244	0.263	0.156	0.199
15:30:00.000	0.849	0.86	0.857	0.876	0.826	0.87	0.246	0.264	0.16	0.198
15:45:00.000	0.872	0.884	0.879	0.897	0.848	0.891	0.248	0.266	0.162	0.197
16:00:00.000	0.891	0.905	0.902	0.918	0.871	0.915	0.25	0.271	0.161	0.197
16:15:00.000	0.914	0.925	0.924	0.939	0.895	0.938	0.253	0.273	0.161	0.195
16:30:00.000	0.937	0.947	0.945	0.961	0.915	0.959	0.254	0.274	0.16	0.196
16:45:00.000	0.958	0.967	0.966	0.982	0.937	0.98	0.255	0.276	0.157	0.193
17:00:00.000	0.979	0.987	0.985	1.001	0.957	1	0.257	0.278	0.159	0.192
17:15:00.000	0.999	1.007	1.005	1.021	0.978	1.023	0.26	0.282	0.161	0.192
17:30:00.000	1.018	1.025	1.024	1.039	0.998	1.039	0.259	0.287	0.159	0.19
17:45:00.000	1.037	1.043	1.042	1.057	1.017	1.059	0.263	0.288	0.16	0.19
18:00:00.000	1.056	1.062	1.061	1.075	1.036	1.078	0.264	0.291	0.159	0.189
18:15:00.000	1.073	1.079	1.078	1.093	1.055	1.097	0.267	0.293	0.16	0.188
18:30:00.000	1.09	1.095	1.094	1.11	1.072	1.112	0.269	0.294	0.161	0.186
18:45:00.000	1.107	1.112	1.111	1.126	1.091	1.136	0.269	0.296	0.163	0.186
19:00:00.000	1.121	1.127	1.127	1.142	1.106	1.148	0.271	0.297	0.162	0.185
19:15:00.000	1.137	1.143	1.142	1.156	1.126	1.16	0.273	0.297	0.164	0.186
19:30:00.000	1.152	1.156	1.157	1.17	1.138	1.183	0.275	0.299	0.165	0.187
19:45:00.000	1.165	1.171	1.171	1.184	1.153	1.191	0.278	0.299	0.168	0.187
20:00:00.000	1.178	1.184	1.185	1.198	1.17	1.205	0.279	0.3	0.166	0.188
