# Supplementary material for: Candida albicans’ inorganic phosphate transport and evolutionary adaptation to phosphate scarcity
Source: PLoS Genet. 2024 Aug 13;20(8):e1011156. doi: 10.1371/journal.pgen.1011156 (PMC11343460; doi:10.1371/journal.pgen.1011156)
Supplement: S14 Table — (XLSX) [file pgen.1011156.s015.xlsx]

## Sheet: Fig. S4 growth curve _ rep show
20230322_replicate shown
SC high affinity											SC low affinity
Time (h)	C915 WT			C2788 Pho84-A			C2783 Pho89-A				Time (h)	C915 WT			C2777 Pho87-A			C2758 Fgr2-A
0:00:00	0.088	0.089	0.09	0.09	0.089	0.089	0.09	0.088	0.091		0:00:00	0.088	0.089	0.09	0.096	0.093	0.089	0.094	0.09	0.09
0:15:00	0.088	0.089	0.09	0.092	0.09	0.09	0.09	0.089	0.093		0:15:00	0.088	0.089	0.09	0.096	0.094	0.091	0.094	0.092	0.091
0:30:00	0.088	0.089	0.09	0.093	0.089	0.091	0.091	0.088	0.093		0:30:00	0.088	0.089	0.09	0.097	0.094	0.092	0.095	0.091	0.093
0:45:00	0.088	0.089	0.091	0.092	0.089	0.091	0.091	0.087	0.093		0:45:00	0.088	0.089	0.091	0.097	0.094	0.091	0.095	0.09	0.093
1:00:00	0.088	0.089	0.09	0.092	0.089	0.092	0.091	0.088	0.092		1:00:00	0.088	0.089	0.09	0.097	0.094	0.09	0.094	0.091	0.092
1:15:00	0.088	0.09	0.091	0.092	0.089	0.092	0.091	0.089	0.092		1:15:00	0.088	0.09	0.091	0.097	0.094	0.091	0.095	0.091	0.093
1:30:00	0.088	0.089	0.091	0.093	0.089	0.092	0.092	0.089	0.092		1:30:00	0.088	0.089	0.091	0.098	0.094	0.092	0.095	0.091	0.093
1:45:00	0.089	0.09	0.091	0.093	0.09	0.093	0.092	0.089	0.092		1:45:00	0.089	0.09	0.091	0.098	0.094	0.091	0.094	0.091	0.094
2:00:00	0.089	0.09	0.092	0.093	0.09	0.093	0.092	0.089	0.092		2:00:00	0.089	0.09	0.092	0.099	0.094	0.091	0.095	0.091	0.093
2:15:00	0.089	0.091	0.092	0.093	0.09	0.093	0.092	0.089	0.092		2:15:00	0.089	0.091	0.092	0.099	0.094	0.092	0.094	0.091	0.094
2:30:00	0.09	0.091	0.092	0.094	0.091	0.094	0.093	0.089	0.093		2:30:00	0.09	0.091	0.092	0.099	0.094	0.092	0.095	0.091	0.094
2:45:00	0.09	0.092	0.093	0.094	0.091	0.094	0.093	0.09	0.093		2:45:00	0.09	0.092	0.093	0.099	0.094	0.093	0.095	0.092	0.094
3:00:00	0.091	0.092	0.094	0.094	0.091	0.095	0.093	0.09	0.093		3:00:00	0.091	0.092	0.094	0.099	0.094	0.093	0.095	0.091	0.094
3:15:00	0.092	0.093	0.095	0.095	0.092	0.096	0.094	0.09	0.093		3:15:00	0.092	0.093	0.095	0.1	0.095	0.093	0.095	0.092	0.094
3:30:00	0.093	0.094	0.096	0.096	0.093	0.098	0.095	0.091	0.094		3:30:00	0.093	0.094	0.096	0.1	0.095	0.094	0.096	0.092	0.094
3:45:00	0.094	0.095	0.097	0.097	0.094	0.099	0.096	0.091	0.094		3:45:00	0.094	0.095	0.097	0.101	0.096	0.095	0.096	0.092	0.095
4:00:00	0.095	0.097	0.098	0.099	0.095	0.101	0.096	0.091	0.095		4:00:00	0.095	0.097	0.098	0.102	0.097	0.095	0.096	0.092	0.095
4:15:00	0.097	0.098	0.1	0.1	0.096	0.102	0.098	0.092	0.096		4:15:00	0.097	0.098	0.1	0.103	0.097	0.096	0.096	0.093	0.095
4:30:00	0.099	0.1	0.101	0.102	0.098	0.105	0.099	0.093	0.097		4:30:00	0.099	0.1	0.101	0.104	0.097	0.097	0.097	0.093	0.096
4:45:00	0.101	0.102	0.104	0.104	0.1	0.107	0.1	0.094	0.098		4:45:00	0.101	0.102	0.104	0.104	0.098	0.098	0.097	0.093	0.096
5:00:00	0.103	0.106	0.107	0.108	0.103	0.111	0.102	0.096	0.1		5:00:00	0.103	0.106	0.107	0.107	0.1	0.099	0.098	0.094	0.097
5:15:00	0.106	0.109	0.11	0.111	0.105	0.115	0.103	0.097	0.101		5:15:00	0.106	0.109	0.11	0.108	0.101	0.101	0.099	0.095	0.098
5:30:00	0.11	0.113	0.114	0.115	0.109	0.119	0.106	0.099	0.102		5:30:00	0.11	0.113	0.114	0.11	0.103	0.103	0.1	0.095	0.099
5:45:00	0.115	0.117	0.119	0.119	0.113	0.124	0.108	0.101	0.105		5:45:00	0.115	0.117	0.119	0.113	0.105	0.106	0.101	0.096	0.101
6:00:00	0.12	0.123	0.124	0.125	0.117	0.13	0.111	0.103	0.107		6:00:00	0.12	0.123	0.124	0.116	0.106	0.108	0.103	0.098	0.102
6:15:00	0.125	0.128	0.13	0.131	0.122	0.136	0.115	0.105	0.109		6:15:00	0.125	0.128	0.13	0.119	0.109	0.112	0.104	0.098	0.103
6:30:00	0.133	0.135	0.137	0.137	0.128	0.144	0.119	0.108	0.113		6:30:00	0.133	0.135	0.137	0.123	0.111	0.115	0.106	0.099	0.105
6:45:00	0.14	0.143	0.144	0.145	0.135	0.153	0.124	0.112	0.116		6:45:00	0.14	0.143	0.144	0.127	0.115	0.119	0.108	0.101	0.108
7:00:00	0.149	0.152	0.153	0.155	0.142	0.163	0.129	0.116	0.121		7:00:00	0.149	0.152	0.153	0.133	0.119	0.124	0.111	0.103	0.11
7:15:00	0.16	0.162	0.164	0.165	0.151	0.174	0.134	0.121	0.125		7:15:00	0.16	0.162	0.164	0.138	0.123	0.129	0.114	0.105	0.113
7:30:00	0.171	0.174	0.176	0.177	0.161	0.187	0.141	0.125	0.13		7:30:00	0.171	0.174	0.176	0.144	0.127	0.134	0.117	0.108	0.116
7:45:00	0.184	0.188	0.189	0.191	0.173	0.202	0.147	0.131	0.135		7:45:00	0.184	0.188	0.189	0.151	0.132	0.141	0.121	0.111	0.12
8:00:00	0.2	0.202	0.203	0.206	0.186	0.217	0.155	0.137	0.14		8:00:00	0.2	0.202	0.203	0.159	0.138	0.148	0.126	0.114	0.124
8:15:00	0.216	0.22	0.22	0.222	0.2	0.235	0.163	0.143	0.147		8:15:00	0.216	0.22	0.22	0.168	0.144	0.155	0.131	0.118	0.128
8:30:00	0.234	0.238	0.237	0.241	0.215	0.254	0.172	0.149	0.154		8:30:00	0.234	0.238	0.237	0.178	0.152	0.165	0.136	0.122	0.134
8:45:00	0.253	0.256	0.256	0.259	0.233	0.275	0.183	0.157	0.162		8:45:00	0.253	0.256	0.256	0.189	0.16	0.174	0.142	0.126	0.138
9:00:00	0.275	0.277	0.277	0.281	0.252	0.297	0.193	0.165	0.169		9:00:00	0.275	0.277	0.277	0.201	0.169	0.185	0.148	0.131	0.144
9:15:00	0.298	0.301	0.3	0.305	0.273	0.323	0.205	0.174	0.178		9:15:00	0.298	0.301	0.3	0.214	0.178	0.196	0.155	0.136	0.15
9:30:00	0.325	0.329	0.326	0.332	0.296	0.352	0.217	0.183	0.188		9:30:00	0.325	0.329	0.326	0.23	0.189	0.21	0.163	0.141	0.157
9:45:00	0.354	0.358	0.355	0.361	0.321	0.383	0.231	0.194	0.198		9:45:00	0.354	0.358	0.355	0.246	0.2	0.224	0.17	0.147	0.164
10:00:00	0.386	0.387	0.386	0.392	0.349	0.416	0.245	0.205	0.209		10:00:00	0.386	0.387	0.386	0.263	0.215	0.24	0.179	0.153	0.171
10:15:00	0.42	0.421	0.419	0.425	0.379	0.451	0.26	0.218	0.221		10:15:00	0.42	0.421	0.419	0.282	0.23	0.257	0.189	0.161	0.18
10:30:00	0.458	0.458	0.455	0.463	0.412	0.49	0.274	0.229	0.234		10:30:00	0.458	0.458	0.455	0.303	0.246	0.276	0.199	0.169	0.188
10:45:00	0.497	0.499	0.494	0.502	0.448	0.532	0.29	0.241	0.247		10:45:00	0.497	0.499	0.494	0.325	0.262	0.294	0.21	0.177	0.198
11:00:00	0.541	0.541	0.537	0.545	0.487	0.576	0.307	0.255	0.26		11:00:00	0.541	0.541	0.537	0.349	0.281	0.315	0.222	0.186	0.209
11:15:00	0.589	0.587	0.583	0.59	0.529	0.624	0.322	0.268	0.273		11:15:00	0.589	0.587	0.583	0.375	0.301	0.339	0.235	0.196	0.22
11:30:00	0.636	0.635	0.63	0.637	0.573	0.673	0.34	0.282	0.287		11:30:00	0.636	0.635	0.63	0.402	0.323	0.364	0.248	0.207	0.231
11:45:00	0.686	0.685	0.68	0.686	0.62	0.724	0.356	0.295	0.303		11:45:00	0.686	0.685	0.68	0.431	0.347	0.39	0.261	0.218	0.244
12:00:00	0.737	0.734	0.729	0.736	0.668	0.775	0.374	0.312	0.319		12:00:00	0.737	0.734	0.729	0.464	0.371	0.417	0.275	0.23	0.256
12:15:00	0.787	0.783	0.779	0.785	0.718	0.827	0.395	0.33	0.334		12:15:00	0.787	0.783	0.779	0.497	0.399	0.446	0.289	0.242	0.269
12:30:00	0.837	0.832	0.827	0.836	0.768	0.879	0.417	0.346	0.354		12:30:00	0.837	0.832	0.827	0.532	0.428	0.479	0.304	0.254	0.282
12:45:00	0.884	0.879	0.874	0.885	0.817	0.928	0.438	0.363	0.372		12:45:00	0.884	0.879	0.874	0.569	0.46	0.511	0.32	0.267	0.296
13:00:00	0.93	0.924	0.92	0.931	0.865	0.975	0.459	0.381	0.392		13:00:00	0.93	0.924	0.92	0.607	0.493	0.546	0.337	0.28	0.311
13:15:00	0.973	0.967	0.963	0.975	0.911	1.019	0.48	0.399	0.41		13:15:00	0.973	0.967	0.963	0.647	0.527	0.583	0.353	0.293	0.327
13:30:00	1.017	1.007	1.004	1.018	0.955	1.063	0.503	0.419	0.43		13:30:00	1.017	1.007	1.004	0.688	0.563	0.622	0.372	0.308	0.343
13:45:00	1.058	1.047	1.045	1.057	0.996	1.103	0.527	0.44	0.449		13:45:00	1.058	1.047	1.045	0.73	0.601	0.661	0.391	0.323	0.36
14:00:00	1.095	1.084	1.082	1.093	1.037	1.14	0.55	0.46	0.47		14:00:00	1.095	1.084	1.082	0.77	0.639	0.701	0.41	0.339	0.377
14:15:00	1.131	1.12	1.117	1.129	1.074	1.176	0.574	0.482	0.492		14:15:00	1.131	1.12	1.117	0.812	0.678	0.74	0.43	0.355	0.395
14:30:00	1.164	1.153	1.15	1.162	1.111	1.21	0.6	0.504	0.514		14:30:00	1.164	1.153	1.15	0.853	0.718	0.782	0.449	0.373	0.413
14:45:00	1.197	1.183	1.181	1.195	1.144	1.241	0.623	0.526	0.538		14:45:00	1.197	1.183	1.181	0.892	0.754	0.822	0.47	0.39	0.433
15:00:00	1.228	1.212	1.212	1.225	1.176	1.269	0.649	0.548	0.561		15:00:00	1.228	1.212	1.212	0.93	0.793	0.861	0.491	0.408	0.452
15:15:00	1.257	1.239	1.239	1.253	1.206	1.296	0.675	0.573	0.584		15:15:00	1.257	1.239	1.239	0.969	0.83	0.901	0.513	0.428	0.47
15:30:00	1.283	1.265	1.265	1.278	1.234	1.323	0.701	0.596	0.609		15:30:00	1.283	1.265	1.265	1.004	0.867	0.937	0.536	0.446	0.488
15:45:00	1.309	1.289	1.289	1.301	1.26	1.347	0.728	0.621	0.633		15:45:00	1.309	1.289	1.289	1.033	0.903	0.971	0.559	0.466	0.507
16:00:00	1.333	1.312	1.313	1.325	1.286	1.369	0.753	0.645	0.659		16:00:00	1.333	1.312	1.313	1.067	0.938	1.006	0.582	0.487	0.528
16:15:00	1.355	1.334	1.336	1.346	1.308	1.391	0.781	0.669	0.683		16:15:00	1.355	1.334	1.336	1.097	0.969	1.039	0.608	0.509	0.55
16:30:00	1.378	1.354	1.356	1.367	1.333	1.411	0.805	0.695	0.707		16:30:00	1.378	1.354	1.356	1.126	1.002	1.072	0.633	0.531	0.571
16:45:00	1.398	1.374	1.375	1.388	1.353	1.43	0.83	0.72	0.733		16:45:00	1.398	1.374	1.375	1.155	1.032	1.101	0.657	0.554	0.594
17:00:00	1.418	1.392	1.393	1.403	1.373	1.447	0.857	0.744	0.758		17:00:00	1.418	1.392	1.393	1.183	1.064	1.13	0.683	0.577	0.616
17:15:00	1.435	1.407	1.409	1.419	1.39	1.462	0.882	0.769	0.783		17:15:00	1.435	1.407	1.409	1.211	1.094	1.159	0.71	0.601	0.639
17:30:00	1.449	1.419	1.42	1.433	1.404	1.475	0.908	0.793	0.808		17:30:00	1.449	1.419	1.42	1.238	1.121	1.186	0.735	0.625	0.662
17:45:00	1.457	1.427	1.429	1.441	1.416	1.484	0.934	0.818	0.833		17:45:00	1.457	1.427	1.429	1.263	1.148	1.211	0.761	0.649	0.686
18:00:00	1.464	1.432	1.435	1.447	1.422	1.491	0.957	0.843	0.858		18:00:00	1.464	1.432	1.435	1.287	1.173	1.236	0.787	0.674	0.71
18:15:00	1.468	1.437	1.439	1.452	1.426	1.494	0.981	0.866	0.882		18:15:00	1.468	1.437	1.439	1.307	1.196	1.261	0.813	0.699	0.733
18:30:00	1.472	1.439	1.441	1.453	1.429	1.497	1.005	0.891	0.906		18:30:00	1.472	1.439	1.441	1.33	1.221	1.284	0.837	0.723	0.757
18:45:00	1.474	1.441	1.443	1.456	1.429	1.498	1.027	0.914	0.929		18:45:00	1.474	1.441	1.443	1.352	1.243	1.305	0.863	0.746	0.78
19:00:00	1.478	1.442	1.444	1.456	1.431	1.498	1.049	0.938	0.952		19:00:00	1.478	1.442	1.444	1.372	1.263	1.325	0.888	0.772	0.803
19:15:00	1.48	1.444	1.445	1.459	1.431	1.499	1.074	0.959	0.975		19:15:00	1.48	1.444	1.445	1.391	1.285	1.343	0.912	0.796	0.827
19:30:00	1.483	1.445	1.445	1.459	1.433	1.5	1.097	0.982	0.998		19:30:00	1.483	1.445	1.445	1.405	1.307	1.357	0.941	0.823	0.85
19:45:00	1.484	1.447	1.447	1.459	1.434	1.501	1.118	1.004	1.019		19:45:00	1.484	1.447	1.447	1.421	1.325	1.375	0.962	0.846	0.875
20:00:00	1.486	1.448	1.447	1.459	1.434	1.501	1.136	1.025	1.041		20:00:00	1.486	1.448	1.447	1.438	1.344	1.396	0.985	0.872	0.899
20:15:00	1.49	1.45	1.448	1.46	1.434	1.5	1.158	1.046	1.063		20:15:00	1.49	1.45	1.448	1.451	1.361	1.412	1.01	0.895	0.921
20:30:00	1.492	1.45	1.449	1.461	1.434	1.5	1.179	1.067	1.083		20:30:00	1.492	1.45	1.449	1.464	1.375	1.426	1.034	0.919	0.944
20:45:00	1.494	1.452	1.449	1.462	1.434	1.5	1.196	1.087	1.103		20:45:00	1.494	1.452	1.449	1.474	1.387	1.434	1.056	0.942	0.969
21:00:00	1.498	1.453	1.449	1.464	1.434	1.5	1.213	1.107	1.125		21:00:00	1.498	1.453	1.449	1.478	1.396	1.44	1.077	0.966	0.99
21:15:00	1.498	1.453	1.45	1.465	1.435	1.5	1.232	1.127	1.145		21:15:00	1.498	1.453	1.45	1.482	1.4	1.444	1.1	0.988	1.014
21:30:00	1.501	1.455	1.45	1.467	1.436	1.5	1.249	1.144	1.164		21:30:00	1.501	1.455	1.45	1.485	1.404	1.447	1.123	1.011	1.035
21:45:00	1.504	1.455	1.45	1.469	1.435	1.5	1.266	1.164	1.182		21:45:00	1.504	1.455	1.45	1.487	1.406	1.45	1.145	1.034	1.057
22:00:00	1.507	1.456	1.451	1.47	1.434	1.499	1.283	1.182	1.2		22:00:00	1.507	1.456	1.451	1.488	1.407	1.449	1.165	1.056	1.078
22:15:00	1.509	1.457	1.451	1.471	1.434	1.5	1.299	1.199	1.218		22:15:00	1.509	1.457	1.451	1.488	1.408	1.452	1.185	1.077	1.1
22:30:00	1.51	1.458	1.451	1.474	1.434	1.501	1.316	1.216	1.234		22:30:00	1.51	1.458	1.451	1.491	1.41	1.452	1.204	1.098	1.119
22:45:00	1.51	1.459	1.45	1.474	1.434	1.5	1.331	1.233	1.252		22:45:00	1.51	1.459	1.45	1.491	1.411	1.452	1.223	1.119	1.142
23:00:00	1.514	1.46	1.451	1.476	1.434	1.5	1.346	1.25	1.269		23:00:00	1.514	1.46	1.451	1.492	1.411	1.452	1.242	1.139	1.16
23:15:00	1.514	1.459	1.451	1.477	1.434	1.501	1.361	1.264	1.284		23:15:00	1.514	1.459	1.451	1.489	1.411	1.452	1.26	1.16	1.18
23:30:00	1.517	1.46	1.452	1.478	1.435	1.501	1.374	1.279	1.3		23:30:00	1.517	1.46	1.452	1.493	1.412	1.452	1.276	1.18	1.199
23:45:00	1.52	1.46	1.452	1.48	1.435	1.501	1.386	1.294	1.316		23:45:00	1.52	1.46	1.452	1.491	1.412	1.452	1.293	1.196	1.216
24:00:00	1.525	1.459	1.451	1.48	1.436	1.501	1.398	1.308	1.33		24:00:00	1.525	1.459	1.451	1.49	1.412	1.452	1.311	1.215	1.234
24:15:00	1.524	1.461	1.45	1.484	1.434	1.501	1.41	1.322	1.345		24:15:00	1.524	1.461	1.45	1.49	1.411	1.452	1.325	1.232	1.253
24:30:00	1.527	1.462	1.451	1.487	1.435	1.502	1.422	1.336	1.359		24:30:00	1.527	1.462	1.451	1.49	1.411	1.451	1.34	1.25	1.27
24:45:00	1.533	1.462	1.451	1.488	1.435	1.501	1.431	1.348	1.373		24:45:00	1.533	1.462	1.451	1.49	1.411	1.451	1.356	1.266	1.287
25:00:00	1.543	1.462	1.45	1.491	1.435	1.501	1.437	1.361	1.385		25:00:00	1.543	1.462	1.45	1.49	1.41	1.452	1.369	1.282	1.303
25:15:00	1.538	1.459	1.45	1.492	1.435	1.502	1.442	1.371	1.394		25:15:00	1.538	1.459	1.45	1.492	1.411	1.452	1.383	1.297	1.317
25:30:00	1.542	1.46	1.45	1.495	1.436	1.502	1.445	1.38	1.404		25:30:00	1.542	1.46	1.45	1.492	1.411	1.453	1.396	1.313	1.334
25:45:00	1.546	1.461	1.45	1.498	1.437	1.502	1.447	1.386	1.411		25:45:00	1.546	1.461	1.45	1.492	1.41	1.452	1.41	1.326	1.349
26:00:00	1.556	1.46	1.451	1.498	1.439	1.502	1.448	1.389	1.415		26:00:00	1.556	1.46	1.451	1.492	1.41	1.452	1.421	1.341	1.364
26:15:00	1.562	1.458	1.452	1.502	1.44	1.503	1.45	1.392	1.419		26:15:00	1.562	1.458	1.452	1.493	1.41	1.452	1.433	1.355	1.379
26:30:00	1.576	1.456	1.451	1.503	1.439	1.503	1.45	1.393	1.421		26:30:00	1.576	1.456	1.451	1.492	1.409	1.452	1.441	1.368	1.392
26:45:00	1.572	1.455	1.452	1.505	1.44	1.504	1.453	1.396	1.422		26:45:00	1.572	1.455	1.452	1.496	1.409	1.451	1.449	1.38	1.406
	1.572	1.457	1.452	1.505	1.44	1.503	1.454	1.396	1.423			1.572	1.457	1.452	1.498	1.408	1.451	1.453	1.39	1.415
	1.57	1.458	1.448	1.51	1.44	1.504	1.456	1.397	1.424			1.57	1.458	1.448	1.498	1.408	1.451	1.458	1.397	1.427
	1.572	1.456	1.447	1.512	1.441	1.504	1.456	1.398	1.426			1.572	1.456	1.447	1.5	1.409	1.451	1.46	1.402	1.435
	1.571	1.454	1.446	1.511	1.441	1.506	1.457	1.399	1.427			1.571	1.454	1.446	1.499	1.408	1.45	1.463	1.406	1.441
	1.586	1.457	1.443	1.514	1.443	1.506	1.459	1.399	1.429			1.586	1.457	1.443	1.499	1.408	1.45	1.463	1.407	1.444
	1.583	1.455	1.444	1.516	1.444	1.507	1.46	1.4	1.429			1.583	1.455	1.444	1.5	1.407	1.45	1.464	1.409	1.446
	1.591	1.454	1.444	1.515	1.445	1.507	1.46	1.4	1.43			1.591	1.454	1.444	1.498	1.408	1.45	1.466	1.41	1.448
	1.573	1.455	1.442	1.514	1.446	1.509	1.461	1.4	1.431			1.573	1.455	1.442	1.498	1.408	1.451	1.466	1.411	1.45
	1.577	1.453	1.443	1.513	1.448	1.508	1.463	1.401	1.431			1.577	1.453	1.443	1.5	1.407	1.45	1.468	1.412	1.452
	1.571	1.452	1.44	1.51	1.449	1.506	1.463	1.401	1.43			1.571	1.452	1.44	1.501	1.407	1.451	1.468	1.412	1.452
	1.569	1.45	1.44	1.51	1.451	1.506	1.464	1.402	1.43			1.569	1.45	1.44	1.5	1.408	1.45	1.469	1.413	1.454
	1.577	1.451	1.439	1.509	1.453	1.507	1.466	1.402	1.428			1.577	1.451	1.439	1.501	1.408	1.45	1.47	1.414	1.454
	1.566	1.45	1.438	1.511	1.453	1.506	1.468	1.402	1.428			1.566	1.45	1.438	1.503	1.407	1.45	1.471	1.414	1.455
	1.576	1.448	1.438	1.514	1.454	1.502	1.47	1.402	1.429			1.576	1.448	1.438	1.505	1.408	1.45	1.472	1.415	1.456
	1.566	1.447	1.438	1.517	1.456	1.501	1.472	1.402	1.429			1.566	1.447	1.438	1.505	1.407	1.45	1.472	1.415	1.456
	1.561	1.446	1.436	1.518	1.456	1.5	1.471	1.403	1.429			1.561	1.446	1.436	1.504	1.407	1.45	1.474	1.415	1.457
	1.572	1.446	1.436	1.518	1.458	1.5	1.472	1.403	1.43			1.572	1.446	1.436	1.505	1.408	1.449	1.474	1.417	1.458
	1.566	1.446	1.436	1.517	1.459	1.497	1.474	1.404	1.431			1.566	1.446	1.436	1.504	1.409	1.45	1.476	1.417	1.459
	1.559	1.445	1.436	1.515	1.459	1.495	1.476	1.404	1.431			1.559	1.445	1.436	1.505	1.409	1.45	1.476	1.417	1.46
	1.569	1.446	1.435	1.515	1.46	1.494	1.479	1.404	1.431			1.569	1.446	1.435	1.504	1.407	1.449	1.478	1.418	1.46
	1.579	1.446	1.435	1.51	1.459	1.491	1.477	1.404	1.431			1.579	1.446	1.435	1.506	1.408	1.449	1.48	1.419	1.461
	1.561	1.445	1.433	1.503	1.455	1.487	1.476	1.405	1.432			1.561	1.445	1.433	1.508	1.41	1.449	1.48	1.419	1.461
	1.555	1.447	1.431	1.498	1.456	1.488	1.482	1.405	1.432			1.555	1.447	1.431	1.509	1.41	1.45	1.479	1.42	1.462
	1.565	1.447	1.431	1.5	1.455	1.488	1.485	1.405	1.433			1.565	1.447	1.431	1.508	1.409	1.449	1.48	1.421	1.462
	1.586	1.445	1.432	1.499	1.453	1.487	1.484	1.406	1.433			1.586	1.445	1.432	1.512	1.41	1.449	1.482	1.421	1.464
	1.574	1.446	1.432	1.5	1.454	1.486	1.487	1.406	1.433			1.574	1.446	1.432	1.514	1.409	1.45	1.484	1.421	1.463
	1.576	1.447	1.431	1.501	1.451	1.486	1.489	1.406	1.434			1.576	1.447	1.431	1.514	1.41	1.451	1.485	1.422	1.464
	1.56	1.445	1.429	1.498	1.449	1.486	1.489	1.407	1.434			1.56	1.445	1.429	1.516	1.409	1.449	1.486	1.422	1.464
	1.582	1.446	1.428	1.493	1.445	1.485	1.499	1.406	1.434			1.582	1.446	1.428	1.518	1.409	1.449	1.486	1.422	1.464
	1.601	1.445	1.429	1.496	1.442	1.486	1.494	1.407	1.434			1.601	1.445	1.429	1.519	1.409	1.449	1.486	1.423	1.465
	1.611	1.447	1.429	1.498	1.44	1.486	1.491	1.406	1.435			1.611	1.447	1.429	1.518	1.409	1.45	1.487	1.424	1.465
	1.62	1.447	1.429	1.498	1.436	1.486	1.493	1.407	1.435			1.62	1.447	1.429	1.519	1.41	1.449	1.489	1.424	1.466
	1.622	1.447	1.427	1.5	1.436	1.486	1.498	1.408	1.435			1.622	1.447	1.427	1.521	1.41	1.45	1.489	1.424	1.466
	1.621	1.447	1.428	1.501	1.433	1.486	1.502	1.408	1.435			1.621	1.447	1.428	1.524	1.41	1.45	1.491	1.425	1.466
	1.646	1.45	1.426	1.503	1.431	1.485	1.507	1.407	1.434			1.646	1.45	1.426	1.524	1.409	1.449	1.492	1.425	1.466
	1.64	1.452	1.428	1.507	1.429	1.485	1.509	1.409	1.436			1.64	1.452	1.428	1.526	1.41	1.45	1.494	1.426	1.467
	1.639	1.455	1.427	1.508	1.43	1.485	1.51	1.409	1.435			1.639	1.455	1.427	1.527	1.41	1.449	1.498	1.426	1.467
	1.638	1.455	1.427	1.506	1.431	1.486	1.514	1.409	1.435			1.638	1.455	1.427	1.53	1.412	1.449	1.5	1.426	1.468
	1.581	1.454	1.428	1.51	1.433	1.485	1.517	1.409	1.435			1.581	1.454	1.428	1.531	1.412	1.448	1.503	1.426	1.468
	1.639	1.455	1.428	1.512	1.434	1.485	1.523	1.409	1.435			1.639	1.455	1.428	1.534	1.412	1.448	1.505	1.426	1.468
	1.675	1.458	1.428	1.513	1.434	1.483	1.525	1.409	1.435			1.675	1.458	1.428	1.535	1.413	1.448	1.51	1.427	1.468
	1.666	1.464	1.427	1.516	1.434	1.483	1.523	1.41	1.434			1.666	1.464	1.427	1.538	1.414	1.448	1.51	1.427	1.468
	1.679	1.466	1.428	1.518	1.434	1.484	1.525	1.41	1.435			1.679	1.466	1.428	1.54	1.414	1.45	1.511	1.428	1.468
	1.702	1.467	1.43	1.521	1.435	1.483	1.523	1.41	1.435			1.702	1.467	1.43	1.541	1.414	1.45	1.514	1.429	1.468
	1.748	1.473	1.429	1.523	1.434	1.481	1.522	1.411	1.436			1.748	1.473	1.429	1.542	1.415	1.451	1.517	1.428	1.468
	1.715	1.482	1.429	1.527	1.436	1.482	1.512	1.41	1.436			1.715	1.482	1.429	1.543	1.416	1.45	1.519	1.429	1.468
	1.714	1.482	1.431	1.527	1.437	1.481	1.517	1.411	1.436			1.714	1.482	1.431	1.546	1.415	1.451	1.523	1.428	1.469
	1.69	1.484	1.431	1.529	1.439	1.48	1.519	1.411	1.436			1.69	1.484	1.431	1.545	1.416	1.45	1.525	1.429	1.47
	1.708	1.486	1.43	1.537	1.435	1.481	1.52	1.412	1.436			1.708	1.486	1.43	1.548	1.416	1.451	1.529	1.429	1.47
	1.688	1.486	1.431	1.541	1.439	1.483	1.523	1.412	1.437			1.688	1.486	1.431	1.549	1.418	1.451	1.53	1.43	1.47
	1.719	1.489	1.432	1.544	1.44	1.483	1.523	1.412	1.437			1.719	1.489	1.432	1.548	1.418	1.452	1.532	1.431	1.471
YPD high affinity											YPD low affinity
Time (h)	C915 WT			C2788 Pho84-A			C2783 Pho89-A				Time (h)	C915 WT			C2777 Pho87-A			C2758 Fgr2-A
0:00:00	0.096	0.096	0.095	0.096	0.096	0.095	0.095	0.096	0.096		0:00:00	0.096	0.096	0.095	0.096	0.096	0.095	0.095	0.096	0.096
0:15:00	0.096	0.101	0.096	0.096	0.097	0.096	0.095	0.096	0.096		0:15:00	0.096	0.101	0.096	0.096	0.096	0.096	0.096	0.097	0.097
0:30:00	0.096	0.102	0.096	0.097	0.097	0.096	0.096	0.096	0.096		0:30:00	0.096	0.102	0.096	0.096	0.096	0.096	0.096	0.096	0.097
0:45:00	0.096	0.108	0.096	0.096	0.096	0.096	0.095	0.096	0.096		0:45:00	0.096	0.108	0.096	0.096	0.096	0.096	0.096	0.097	0.098
1:00:00	0.095	0.1	0.095	0.096	0.096	0.095	0.095	0.096	0.096		1:00:00	0.095	0.1	0.095	0.096	0.096	0.096	0.096	0.097	0.098
1:15:00	0.096	0.108	0.096	0.096	0.097	0.096	0.096	0.096	0.097		1:15:00	0.096	0.108	0.096	0.097	0.097	0.097	0.097	0.097	0.098
1:30:00	0.096	0.108	0.096	0.097	0.097	0.096	0.096	0.097	0.097		1:30:00	0.096	0.108	0.096	0.097	0.097	0.097	0.097	0.097	0.097
1:45:00	0.096	0.098	0.096	0.097	0.097	0.096	0.097	0.097	0.097		1:45:00	0.096	0.098	0.096	0.097	0.098	0.097	0.097	0.098	0.099
2:00:00	0.096	0.099	0.096	0.097	0.098	0.097	0.098	0.097	0.098		2:00:00	0.096	0.099	0.096	0.097	0.098	0.098	0.098	0.098	0.101
2:15:00	0.096	0.098	0.096	0.097	0.097	0.097	0.098	0.098	0.098		2:15:00	0.096	0.098	0.096	0.098	0.098	0.097	0.098	0.098	0.099
2:30:00	0.097	0.098	0.097	0.098	0.098	0.098	0.099	0.098	0.098		2:30:00	0.097	0.098	0.097	0.099	0.099	0.098	0.098	0.099	0.1
2:45:00	0.097	0.106	0.098	0.099	0.099	0.098	0.099	0.099	0.099		2:45:00	0.097	0.106	0.098	0.099	0.099	0.099	0.099	0.099	0.1
3:00:00	0.097	0.099	0.097	0.099	0.099	0.099	0.099	0.099	0.099		3:00:00	0.097	0.099	0.097	0.099	0.099	0.099	0.099	0.099	0.101
3:15:00	0.098	0.107	0.098	0.101	0.1	0.1	0.101	0.1	0.1		3:15:00	0.098	0.107	0.098	0.1	0.1	0.1	0.1	0.1	0.1
3:30:00	0.1	0.101	0.099	0.102	0.102	0.101	0.102	0.101	0.101		3:30:00	0.1	0.101	0.099	0.101	0.101	0.101	0.1	0.101	0.1
3:45:00	0.1	0.109	0.1	0.103	0.103	0.102	0.102	0.102	0.102		3:45:00	0.1	0.109	0.1	0.102	0.102	0.101	0.101	0.101	0.101
4:00:00	0.102	0.103	0.101	0.104	0.104	0.103	0.104	0.104	0.104		4:00:00	0.102	0.103	0.101	0.103	0.103	0.102	0.102	0.102	0.102
4:15:00	0.103	0.111	0.103	0.106	0.106	0.105	0.105	0.105	0.105		4:15:00	0.103	0.111	0.103	0.104	0.104	0.103	0.103	0.103	0.103
4:30:00	0.105	0.106	0.105	0.109	0.108	0.108	0.107	0.107	0.107		4:30:00	0.105	0.106	0.105	0.106	0.106	0.105	0.104	0.104	0.104
4:45:00	0.108	0.115	0.107	0.112	0.111	0.11	0.109	0.109	0.109		4:45:00	0.108	0.115	0.107	0.108	0.108	0.107	0.106	0.105	0.105
5:00:00	0.111	0.111	0.11	0.116	0.115	0.114	0.112	0.112	0.112		5:00:00	0.111	0.111	0.11	0.111	0.111	0.11	0.108	0.107	0.108
5:15:00	0.115	0.123	0.113	0.12	0.119	0.118	0.116	0.115	0.115		5:15:00	0.115	0.123	0.113	0.115	0.113	0.113	0.11	0.109	0.11
5:30:00	0.12	0.119	0.117	0.125	0.124	0.123	0.12	0.119	0.118		5:30:00	0.12	0.119	0.117	0.118	0.117	0.116	0.113	0.112	0.112
5:45:00	0.127	0.133	0.123	0.133	0.13	0.128	0.126	0.124	0.123		5:45:00	0.127	0.133	0.123	0.123	0.122	0.12	0.117	0.115	0.116
6:00:00	0.135	0.131	0.129	0.141	0.138	0.136	0.132	0.13	0.129		6:00:00	0.135	0.131	0.129	0.129	0.126	0.126	0.121	0.119	0.12
6:15:00	0.146	0.139	0.136	0.152	0.146	0.144	0.14	0.137	0.136		6:15:00	0.146	0.139	0.136	0.137	0.133	0.132	0.126	0.124	0.125
6:30:00	0.16	0.148	0.145	0.165	0.157	0.154	0.149	0.145	0.144		6:30:00	0.16	0.148	0.145	0.146	0.14	0.14	0.133	0.129	0.13
6:45:00	0.175	0.167	0.156	0.18	0.169	0.166	0.16	0.154	0.153		6:45:00	0.175	0.167	0.156	0.157	0.149	0.148	0.141	0.135	0.137
7:00:00	0.194	0.18	0.168	0.198	0.184	0.18	0.173	0.165	0.165		7:00:00	0.194	0.18	0.168	0.169	0.16	0.159	0.15	0.144	0.145
7:15:00	0.215	0.187	0.183	0.218	0.201	0.195	0.188	0.178	0.177		7:15:00	0.215	0.187	0.183	0.184	0.172	0.171	0.162	0.153	0.155
7:30:00	0.239	0.212	0.2	0.241	0.219	0.212	0.205	0.193	0.191		7:30:00	0.239	0.212	0.2	0.2	0.186	0.184	0.175	0.164	0.166
7:45:00	0.264	0.232	0.219	0.267	0.24	0.232	0.226	0.21	0.207		7:45:00	0.264	0.232	0.219	0.22	0.202	0.201	0.191	0.176	0.179
8:00:00	0.293	0.245	0.24	0.296	0.264	0.254	0.25	0.229	0.227		8:00:00	0.293	0.245	0.24	0.242	0.22	0.219	0.208	0.191	0.194
8:15:00	0.325	0.271	0.265	0.329	0.292	0.279	0.277	0.251	0.248		8:15:00	0.325	0.271	0.265	0.268	0.242	0.241	0.229	0.207	0.211
8:30:00	0.358	0.299	0.292	0.365	0.321	0.307	0.307	0.275	0.272		8:30:00	0.358	0.299	0.292	0.296	0.267	0.266	0.253	0.226	0.23
8:45:00	0.396	0.332	0.323	0.404	0.355	0.339	0.34	0.302	0.299		8:45:00	0.396	0.332	0.323	0.328	0.295	0.294	0.28	0.248	0.253
9:00:00	0.435	0.367	0.358	0.449	0.393	0.375	0.375	0.333	0.328		9:00:00	0.435	0.367	0.358	0.362	0.325	0.325	0.31	0.273	0.277
9:15:00	0.475	0.406	0.396	0.496	0.434	0.413	0.414	0.366	0.361		9:15:00	0.475	0.406	0.396	0.401	0.36	0.36	0.343	0.3	0.306
9:30:00	0.518	0.449	0.436	0.547	0.479	0.456	0.454	0.403	0.398		9:30:00	0.518	0.449	0.436	0.441	0.399	0.399	0.378	0.331	0.337
9:45:00	0.563	0.496	0.482	0.599	0.527	0.502	0.496	0.443	0.438		9:45:00	0.563	0.496	0.482	0.481	0.441	0.442	0.413	0.363	0.371
10:00:00	0.609	0.544	0.529	0.653	0.578	0.551	0.541	0.485	0.481		10:00:00	0.609	0.544	0.529	0.523	0.486	0.488	0.449	0.4	0.409
10:15:00	0.659	0.597	0.58	0.71	0.631	0.602	0.587	0.532	0.527		10:15:00	0.659	0.597	0.58	0.565	0.534	0.536	0.486	0.438	0.449
10:30:00	0.709	0.65	0.634	0.768	0.686	0.656	0.631	0.581	0.576		10:30:00	0.709	0.65	0.634	0.607	0.585	0.589	0.521	0.481	0.493
10:45:00	0.76	0.706	0.688	0.825	0.744	0.711	0.675	0.632	0.626		10:45:00	0.76	0.706	0.688	0.649	0.639	0.642	0.556	0.525	0.539
11:00:00	0.812	0.762	0.744	0.883	0.801	0.769	0.717	0.684	0.678		11:00:00	0.812	0.762	0.744	0.693	0.693	0.696	0.591	0.571	0.588
11:15:00	0.865	0.821	0.802	0.939	0.859	0.826	0.761	0.736	0.731		11:15:00	0.865	0.821	0.802	0.737	0.75	0.752	0.625	0.62	0.639
11:30:00	0.918	0.878	0.858	0.995	0.915	0.883	0.803	0.787	0.786		11:30:00	0.918	0.878	0.858	0.782	0.808	0.807	0.661	0.667	0.692
11:45:00	0.973	0.935	0.916	1.047	0.971	0.939	0.846	0.84	0.838		11:45:00	0.973	0.935	0.916	0.829	0.865	0.863	0.697	0.717	0.741
12:00:00	1.023	0.988	0.97	1.099	1.024	0.994	0.889	0.891	0.891		12:00:00	1.023	0.988	0.97	0.877	0.92	0.919	0.735	0.765	0.794
12:15:00	1.075	1.04	1.025	1.148	1.077	1.047	0.931	0.942	0.942		12:15:00	1.075	1.04	1.025	0.925	0.976	0.973	0.775	0.813	0.844
12:30:00	1.123	1.093	1.076	1.194	1.125	1.098	0.975	0.99	0.99		12:30:00	1.123	1.093	1.076	0.973	1.029	1.024	0.818	0.862	0.895
12:45:00	1.17	1.143	1.125	1.237	1.171	1.145	1.019	1.038	1.038		12:45:00	1.17	1.143	1.125	1.018	1.08	1.074	0.86	0.908	0.944
13:00:00	1.215	1.185	1.172	1.278	1.214	1.19	1.06	1.082	1.083		13:00:00	1.215	1.185	1.172	1.065	1.128	1.121	0.9	0.954	0.992
13:15:00	1.257	1.224	1.215	1.314	1.253	1.231	1.099	1.123	1.125		13:15:00	1.257	1.224	1.215	1.112	1.173	1.165	0.944	0.999	1.039
13:30:00	1.297	1.272	1.256	1.349	1.292	1.272	1.136	1.163	1.165		13:30:00	1.297	1.272	1.256	1.154	1.216	1.208	0.985	1.041	1.084
13:45:00	1.335	1.301	1.295	1.382	1.326	1.308	1.174	1.2	1.201		13:45:00	1.335	1.301	1.295	1.198	1.256	1.248	1.025	1.084	1.125
14:00:00	1.37	1.339	1.331	1.411	1.358	1.34	1.208	1.235	1.236		14:00:00	1.37	1.339	1.331	1.237	1.293	1.286	1.066	1.127	1.167
14:15:00	1.401	1.369	1.363	1.438	1.388	1.372	1.238	1.266	1.267		14:15:00	1.401	1.369	1.363	1.274	1.326	1.321	1.106	1.164	1.204
14:30:00	1.431	1.4	1.394	1.463	1.415	1.399	1.271	1.296	1.296		14:30:00	1.431	1.4	1.394	1.309	1.359	1.353	1.143	1.2	1.238
14:45:00	1.458	1.428	1.422	1.486	1.44	1.426	1.299	1.323	1.323		14:45:00	1.458	1.428	1.422	1.343	1.387	1.381	1.178	1.234	1.27
15:00:00	1.484	1.451	1.45	1.507	1.464	1.451	1.326	1.348	1.348		15:00:00	1.484	1.451	1.45	1.373	1.415	1.41	1.211	1.265	1.299
15:15:00	1.507	1.475	1.474	1.528	1.487	1.474	1.35	1.373	1.372		15:15:00	1.507	1.475	1.474	1.402	1.44	1.436	1.242	1.296	1.328
15:30:00	1.528	1.496	1.496	1.546	1.506	1.496	1.373	1.394	1.393		15:30:00	1.528	1.496	1.496	1.429	1.463	1.46	1.27	1.322	1.352
15:45:00	1.547	1.519	1.518	1.563	1.524	1.516	1.394	1.415	1.413		15:45:00	1.547	1.519	1.518	1.452	1.485	1.482	1.297	1.347	1.376
16:00:00	1.562	1.535	1.536	1.577	1.541	1.533	1.415	1.434	1.432		16:00:00	1.562	1.535	1.536	1.475	1.506	1.503	1.323	1.37	1.397
16:15:00	1.573	1.546	1.548	1.587	1.554	1.546	1.432	1.452	1.45		16:15:00	1.573	1.546	1.548	1.497	1.526	1.524	1.347	1.391	1.417
16:30:00	1.579	1.554	1.557	1.594	1.562	1.556	1.45	1.469	1.467		16:30:00	1.579	1.554	1.557	1.518	1.544	1.541	1.37	1.411	1.437
16:45:00	1.583	1.56	1.561	1.598	1.567	1.562	1.466	1.484	1.482		16:45:00	1.583	1.56	1.561	1.535	1.561	1.559	1.39	1.43	1.453
17:00:00	1.587	1.562	1.566	1.601	1.571	1.566	1.482	1.5	1.497		17:00:00	1.587	1.562	1.566	1.554	1.577	1.574	1.411	1.447	1.471
17:15:00	1.589	1.565	1.567	1.603	1.574	1.57	1.496	1.514	1.512		17:15:00	1.589	1.565	1.567	1.57	1.59	1.588	1.428	1.463	1.487
17:30:00	1.589	1.565	1.57	1.604	1.576	1.571	1.51	1.527	1.525		17:30:00	1.589	1.565	1.57	1.582	1.6	1.597	1.446	1.478	1.502
17:45:00	1.592	1.567	1.572	1.605	1.577	1.573	1.523	1.539	1.537		17:45:00	1.592	1.567	1.572	1.591	1.606	1.604	1.46	1.493	1.515
18:00:00	1.593	1.569	1.573	1.605	1.577	1.573	1.535	1.551	1.548		18:00:00	1.593	1.569	1.573	1.597	1.611	1.61	1.476	1.506	1.528
18:15:00	1.593	1.57	1.575	1.605	1.578	1.573	1.546	1.563	1.559		18:15:00	1.593	1.57	1.575	1.601	1.614	1.612	1.491	1.518	1.54
18:30:00	1.596	1.571	1.576	1.606	1.579	1.574	1.557	1.574	1.57		18:30:00	1.596	1.571	1.576	1.604	1.616	1.615	1.505	1.53	1.552
18:45:00	1.596	1.572	1.578	1.607	1.578	1.575	1.566	1.583	1.581		18:45:00	1.596	1.572	1.578	1.605	1.618	1.616	1.517	1.543	1.563
19:00:00	1.597	1.573	1.58	1.608	1.579	1.575	1.575	1.592	1.589		19:00:00	1.597	1.573	1.58	1.607	1.618	1.617	1.527	1.552	1.574
19:15:00	1.598	1.574	1.58	1.609	1.579	1.576	1.583	1.598	1.595		19:15:00	1.598	1.574	1.58	1.607	1.62	1.617	1.539	1.564	1.585
19:30:00	1.599	1.575	1.582	1.609	1.581	1.576	1.588	1.604	1.6		19:30:00	1.599	1.575	1.582	1.608	1.619	1.618	1.55	1.573	1.593
19:45:00	1.601	1.576	1.584	1.609	1.58	1.576	1.591	1.607	1.601		19:45:00	1.601	1.576	1.584	1.608	1.621	1.618	1.559	1.582	1.602
20:00:00	1.602	1.577	1.585	1.611	1.581	1.578	1.594	1.609	1.605		20:00:00	1.602	1.577	1.585	1.608	1.619	1.618	1.567	1.59	1.611
20:15:00	1.603	1.579	1.586	1.611	1.581	1.578	1.596	1.61	1.606		20:15:00	1.603	1.579	1.586	1.608	1.62	1.618	1.577	1.599	1.618
20:30:00	1.604	1.579	1.588	1.611	1.582	1.578	1.597	1.611	1.607		20:30:00	1.604	1.579	1.588	1.609	1.621	1.619	1.584	1.605	1.623
20:45:00	1.605	1.581	1.589	1.612	1.583	1.58	1.598	1.612	1.607		20:45:00	1.605	1.581	1.589	1.609	1.621	1.621	1.591	1.609	1.627
21:00:00	1.607	1.581	1.588	1.613	1.583	1.58	1.597	1.612	1.607		21:00:00	1.607	1.581	1.588	1.609	1.621	1.619	1.594	1.612	1.629
21:15:00	1.607	1.581	1.59	1.613	1.583	1.58	1.598	1.612	1.608		21:15:00	1.607	1.581	1.59	1.609	1.621	1.62	1.597	1.615	1.632
21:30:00	1.607	1.584	1.591	1.613	1.585	1.581	1.598	1.612	1.608		21:30:00	1.607	1.584	1.591	1.609	1.621	1.62	1.6	1.616	1.632
21:45:00	1.609	1.583	1.592	1.616	1.585	1.581	1.597	1.612	1.607		21:45:00	1.609	1.583	1.592	1.608	1.62	1.621	1.601	1.617	1.633
22:00:00	1.609	1.587	1.593	1.615	1.585	1.582	1.598	1.612	1.607		22:00:00	1.609	1.587	1.593	1.609	1.621	1.62	1.601	1.616	1.634
22:15:00	1.61	1.586	1.595	1.615	1.585	1.583	1.598	1.612	1.608		22:15:00	1.61	1.586	1.595	1.61	1.62	1.62	1.601	1.617	1.634
22:30:00	1.611	1.589	1.596	1.616	1.586	1.583	1.598	1.612	1.607		22:30:00	1.611	1.589	1.596	1.608	1.62	1.62	1.601	1.617	1.634
22:45:00	1.612	1.587	1.597	1.616	1.588	1.584	1.598	1.613	1.608		22:45:00	1.612	1.587	1.597	1.607	1.621	1.62	1.601	1.617	1.634
23:00:00	1.613	1.593	1.599	1.617	1.587	1.584	1.598	1.612	1.608		23:00:00	1.613	1.593	1.599	1.608	1.621	1.62	1.601	1.616	1.634
23:15:00	1.613	1.588	1.6	1.617	1.587	1.585	1.597	1.612	1.607		23:15:00	1.613	1.588	1.6	1.608	1.62	1.62	1.6	1.617	1.633
23:30:00	1.615	1.594	1.601	1.619	1.589	1.585	1.599	1.613	1.607		23:30:00	1.615	1.594	1.601	1.609	1.621	1.621	1.6	1.617	1.633
23:45:00	1.615	1.59	1.601	1.619	1.589	1.587	1.598	1.612	1.607		23:45:00	1.615	1.59	1.601	1.607	1.62	1.62	1.601	1.617	1.632
24:00:00	1.616	1.597	1.601	1.62	1.589	1.587	1.597	1.613	1.607		24:00:00	1.616	1.597	1.601	1.607	1.619	1.62	1.6	1.616	1.632
24:15:00	1.617	1.592	1.604	1.62	1.59	1.587	1.597	1.613	1.607		24:15:00	1.617	1.592	1.604	1.608	1.621	1.621	1.599	1.617	1.633
24:30:00	1.618	1.594	1.603	1.621	1.591	1.588	1.597	1.614	1.608		24:30:00	1.618	1.594	1.603	1.609	1.621	1.62	1.6	1.616	1.633
24:45:00	1.618	1.594	1.604	1.621	1.591	1.589	1.597	1.613	1.608		24:45:00	1.618	1.594	1.604	1.607	1.62	1.621	1.599	1.616	1.633
25:00:00	1.619	1.594	1.606	1.622	1.592	1.589	1.597	1.614	1.607		25:00:00	1.619	1.594	1.606	1.606	1.62	1.62	1.597	1.615	1.632
25:15:00	1.62	1.595	1.607	1.622	1.593	1.59	1.597	1.612	1.607		25:15:00	1.62	1.595	1.607	1.606	1.62	1.62	1.598	1.615	1.632
25:30:00	1.621	1.596	1.607	1.623	1.594	1.591	1.596	1.614	1.608		25:30:00	1.621	1.596	1.607	1.607	1.621	1.62	1.598	1.616	1.633
25:45:00	1.623	1.598	1.609	1.623	1.593	1.591	1.596	1.613	1.607		25:45:00	1.623	1.598	1.609	1.605	1.62	1.62	1.597	1.617	1.633
26:00:00	1.623	1.598	1.611	1.624	1.594	1.591	1.596	1.613	1.606		26:00:00	1.623	1.598	1.611	1.605	1.621	1.62	1.597	1.615	1.633
26:15:00	1.624	1.599	1.611	1.625	1.594	1.593	1.596	1.613	1.608		26:15:00	1.624	1.599	1.611	1.605	1.621	1.62	1.595	1.616	1.632
26:30:00	1.627	1.6	1.612	1.624	1.595	1.593	1.595	1.614	1.606		26:30:00	1.627	1.6	1.612	1.605	1.62	1.62	1.596	1.615	1.632
26:45:00	1.627	1.602	1.613	1.626	1.597	1.593	1.596	1.614	1.608		26:45:00	1.627	1.602	1.613	1.605	1.62	1.619	1.595	1.615	1.633
	1.627	1.602	1.614	1.627	1.597	1.594	1.596	1.615	1.608			1.627	1.602	1.614	1.605	1.62	1.619	1.595	1.614	1.633
	1.629	1.603	1.614	1.626	1.596	1.594	1.596	1.614	1.608			1.629	1.603	1.614	1.605	1.62	1.62	1.593	1.615	1.633
	1.63	1.605	1.616	1.627	1.597	1.596	1.596	1.614	1.608			1.63	1.605	1.616	1.605	1.62	1.619	1.594	1.615	1.632
	1.632	1.605	1.617	1.628	1.598	1.597	1.597	1.614	1.608			1.632	1.605	1.617	1.604	1.621	1.619	1.594	1.615	1.634
	1.632	1.606	1.618	1.627	1.598	1.597	1.597	1.615	1.608			1.632	1.606	1.618	1.604	1.619	1.62	1.594	1.615	1.633
	1.635	1.607	1.618	1.628	1.599	1.597	1.595	1.615	1.607			1.635	1.607	1.618	1.604	1.62	1.619	1.593	1.614	1.633
	1.635	1.607	1.62	1.628	1.599	1.598	1.595	1.614	1.607			1.635	1.607	1.62	1.603	1.62	1.619	1.592	1.614	1.632
	1.636	1.609	1.62	1.629	1.6	1.599	1.595	1.614	1.607			1.636	1.609	1.62	1.604	1.619	1.619	1.591	1.614	1.633
	1.638	1.61	1.621	1.63	1.601	1.6	1.594	1.615	1.607			1.638	1.61	1.621	1.603	1.62	1.619	1.591	1.614	1.633
	1.637	1.61	1.62	1.631	1.6	1.601	1.595	1.614	1.609			1.637	1.61	1.62	1.603	1.62	1.619	1.591	1.614	1.633
	1.64	1.611	1.621	1.63	1.601	1.601	1.594	1.614	1.607			1.64	1.611	1.621	1.602	1.619	1.619	1.59	1.613	1.634
	1.641	1.612	1.621	1.631	1.601	1.601	1.595	1.613	1.609			1.641	1.612	1.621	1.602	1.619	1.619	1.59	1.613	1.634
	1.643	1.614	1.622	1.633	1.601	1.602	1.595	1.614	1.608			1.643	1.614	1.622	1.602	1.62	1.619	1.591	1.614	1.633
	1.644	1.613	1.623	1.632	1.602	1.602	1.594	1.614	1.608			1.644	1.613	1.623	1.601	1.619	1.618	1.59	1.613	1.634
	1.645	1.615	1.623	1.632	1.602	1.602	1.594	1.614	1.607			1.645	1.615	1.623	1.602	1.619	1.618	1.59	1.612	1.633
	1.647	1.616	1.624	1.633	1.603	1.605	1.594	1.614	1.608			1.647	1.616	1.624	1.601	1.619	1.618	1.59	1.613	1.633
	1.649	1.617	1.625	1.633	1.603	1.604	1.595	1.615	1.607			1.649	1.617	1.625	1.601	1.619	1.619	1.589	1.612	1.632
	1.649	1.619	1.625	1.634	1.604	1.605	1.595	1.614	1.607			1.649	1.619	1.625	1.601	1.619	1.617	1.589	1.613	1.634
	1.649	1.619	1.624	1.634	1.604	1.605	1.594	1.614	1.607			1.649	1.619	1.624	1.601	1.619	1.617	1.588	1.612	1.633
	1.652	1.62	1.627	1.635	1.605	1.606	1.595	1.613	1.607			1.652	1.62	1.627	1.601	1.618	1.618	1.588	1.612	1.633
	1.652	1.62	1.627	1.635	1.605	1.607	1.594	1.614	1.608			1.652	1.62	1.627	1.601	1.618	1.617	1.587	1.613	1.633
	1.655	1.622	1.627	1.635	1.606	1.607	1.594	1.614	1.608			1.655	1.622	1.627	1.6	1.618	1.618	1.587	1.611	1.634
	1.656	1.622	1.629	1.635	1.607	1.608	1.594	1.614	1.607			1.656	1.622	1.629	1.602	1.618	1.617	1.587	1.612	1.634
	1.657	1.623	1.628	1.635	1.606	1.607	1.593	1.614	1.607			1.657	1.623	1.628	1.601	1.617	1.616	1.587	1.611	1.633
	1.658	1.625	1.628	1.637	1.606	1.608	1.594	1.613	1.608			1.658	1.625	1.628	1.601	1.617	1.617	1.587	1.611	1.633
	1.659	1.625	1.629	1.637	1.607	1.609	1.593	1.613	1.607			1.659	1.625	1.629	1.601	1.617	1.617	1.586	1.611	1.633
	1.662	1.627	1.63	1.637	1.607	1.61	1.593	1.615	1.607			1.662	1.627	1.63	1.602	1.618	1.617	1.586	1.611	1.634
	1.661	1.627	1.63	1.638	1.607	1.61	1.593	1.614	1.606			1.661	1.627	1.63	1.601	1.616	1.616	1.585	1.61	1.634
	1.662	1.629	1.63	1.638	1.607	1.611	1.592	1.613	1.606			1.662	1.629	1.63	1.6	1.616	1.616	1.584	1.609	1.633
	1.664	1.629	1.632	1.639	1.608	1.611	1.592	1.613	1.606			1.664	1.629	1.632	1.601	1.617	1.615	1.585	1.61	1.634
	1.665	1.631	1.632	1.638	1.607	1.611	1.592	1.613	1.606			1.665	1.631	1.632	1.6	1.617	1.615	1.584	1.609	1.633
	1.666	1.631	1.633	1.639	1.609	1.611	1.592	1.612	1.605			1.666	1.631	1.633	1.6	1.616	1.615	1.584	1.609	1.634
	1.668	1.632	1.634	1.64	1.609	1.613	1.592	1.612	1.605			1.668	1.632	1.634	1.601	1.615	1.615	1.584	1.61	1.634
	1.669	1.634	1.633	1.64	1.609	1.612	1.591	1.613	1.604			1.669	1.634	1.633	1.601	1.614	1.615	1.583	1.609	1.633
	1.668	1.635	1.634	1.64	1.608	1.611	1.593	1.613	1.604			1.668	1.635	1.634	1.601	1.614	1.615	1.582	1.609	1.634
	1.671	1.635	1.635	1.641	1.609	1.613	1.591	1.613	1.605			1.671	1.635	1.635	1.601	1.615	1.615	1.583	1.609	1.634
	1.674	1.636	1.637	1.641	1.61	1.613	1.591	1.612	1.605			1.674	1.636	1.637	1.601	1.614	1.615	1.583	1.607	1.633
	1.674	1.638	1.638	1.642	1.609	1.614	1.59	1.612	1.606			1.674	1.638	1.638	1.601	1.614	1.615	1.582	1.606	1.634
	1.675	1.639	1.639	1.642	1.609	1.614	1.592	1.612	1.605			1.675	1.639	1.639	1.601	1.614	1.614	1.581	1.607	1.634
	1.676	1.639	1.639	1.642	1.611	1.613	1.59	1.611	1.603			1.676	1.639	1.639	1.6	1.614	1.613	1.582	1.606	1.634
	1.677	1.641	1.64	1.642	1.61	1.614	1.591	1.609	1.604			1.677	1.641	1.64	1.6	1.613	1.613	1.581	1.606	1.633
	1.679	1.641	1.64	1.642	1.61	1.614	1.591	1.609	1.603			1.679	1.641	1.64	1.598	1.614	1.614	1.579	1.606	1.634
	1.679	1.643	1.642	1.643	1.609	1.615	1.591	1.61	1.602			1.679	1.643	1.642	1.6	1.613	1.612	1.581	1.607	1.634
	1.681	1.644	1.644	1.643	1.61	1.614	1.59	1.609	1.603			1.681	1.644	1.644	1.6	1.613	1.614	1.579	1.606	1.634
	1.682	1.645	1.644	1.643	1.609	1.616	1.591	1.61	1.602			1.682	1.645	1.644	1.599	1.612	1.613	1.579	1.605	1.634
	1.684	1.645	1.645	1.643	1.61	1.616	1.592	1.61	1.603			1.684	1.645	1.645	1.6	1.612	1.613	1.58	1.605	1.634
	1.683	1.646	1.646	1.643	1.611	1.615	1.592	1.609	1.602			1.683	1.646	1.646	1.6	1.612	1.612	1.579	1.605	1.634
	1.684	1.648	1.648	1.643	1.611	1.615	1.59	1.609	1.601			1.684	1.648	1.648	1.6	1.612	1.612	1.579	1.605	1.635
	1.685	1.649	1.648	1.644	1.609	1.615	1.59	1.609	1.602			1.685	1.649	1.648	1.6	1.611	1.613	1.579	1.605	1.634
	1.687	1.649	1.651	1.643	1.61	1.616	1.591	1.609	1.602			1.687	1.649	1.651	1.601	1.612	1.613	1.579	1.606	1.633
	1.687	1.651	1.651	1.645	1.61	1.617	1.591	1.609	1.601			1.687	1.651	1.651	1.601	1.612	1.613	1.578	1.604	1.633

## Sheet: Fig. S4 additional YPD
20230320_YPD
YPD high affinity											YPD low affinity
Time (h)	C915 WT			C2788 Pho84-A			C2783 Pho89-A				Time (h)	C915 WT			C2777 Pho87-A			C2758 Fgr2-A
0:00:00	0.094	0.095	0.096	0.094	0.096	0.096	0.095	0.095	0.096		0:00:00	0.094	0.095	0.096	0.096	0.096	0.096	0.096	0.097	0.101
0:15:00	0.096	0.097	0.096	0.096	0.097	0.097	0.096	0.097	0.097		0:15:00	0.096	0.097	0.096	0.096	0.097	0.097	0.097	0.098	0.101
0:30:00	0.095	0.096	0.096	0.096	0.098	0.097	0.096	0.097	0.097		0:30:00	0.095	0.096	0.096	0.096	0.097	0.097	0.097	0.098	0.101
0:45:00	0.095	0.096	0.096	0.096	0.097	0.097	0.096	0.097	0.096		0:45:00	0.095	0.096	0.096	0.097	0.097	0.096	0.097	0.098	0.101
1:00:00	0.095	0.096	0.096	0.096	0.097	0.097	0.096	0.097	0.097		1:00:00	0.095	0.096	0.096	0.097	0.098	0.096	0.097	0.099	0.1
1:15:00	0.095	0.096	0.096	0.096	0.097	0.096	0.096	0.097	0.096		1:15:00	0.095	0.096	0.096	0.097	0.098	0.096	0.097	0.099	0.1
1:30:00	0.095	0.096	0.096	0.096	0.097	0.096	0.096	0.097	0.096		1:30:00	0.095	0.096	0.096	0.097	0.097	0.096	0.097	0.099	0.1
1:45:00	0.095	0.096	0.096	0.096	0.098	0.096	0.096	0.097	0.096		1:45:00	0.095	0.096	0.096	0.097	0.098	0.096	0.098	0.099	0.101
2:00:00	0.095	0.096	0.096	0.097	0.098	0.097	0.097	0.098	0.096		2:00:00	0.095	0.096	0.096	0.098	0.098	0.096	0.098	0.1	0.101
2:15:00	0.096	0.096	0.096	0.097	0.098	0.097	0.097	0.098	0.096		2:15:00	0.096	0.096	0.096	0.098	0.098	0.096	0.098	0.099	0.101
2:30:00	0.096	0.097	0.097	0.097	0.099	0.098	0.098	0.099	0.097		2:30:00	0.096	0.097	0.097	0.098	0.099	0.097	0.099	0.1	0.101
2:45:00	0.097	0.097	0.097	0.098	0.1	0.098	0.098	0.099	0.097		2:45:00	0.097	0.097	0.097	0.099	0.099	0.097	0.099	0.101	0.101
3:00:00	0.097	0.098	0.098	0.099	0.1	0.098	0.099	0.1	0.097		3:00:00	0.097	0.098	0.098	0.099	0.1	0.097	0.099	0.101	0.101
3:15:00	0.098	0.099	0.098	0.099	0.101	0.099	0.099	0.101	0.098		3:15:00	0.098	0.099	0.098	0.1	0.1	0.097	0.1	0.101	0.101
3:30:00	0.098	0.099	0.099	0.101	0.102	0.099	0.101	0.101	0.098		3:30:00	0.098	0.099	0.099	0.1	0.101	0.098	0.1	0.102	0.102
3:45:00	0.099	0.1	0.1	0.102	0.103	0.101	0.101	0.103	0.099		3:45:00	0.099	0.1	0.1	0.102	0.102	0.098	0.101	0.102	0.102
4:00:00	0.101	0.102	0.101	0.104	0.106	0.102	0.103	0.104	0.1		4:00:00	0.101	0.102	0.101	0.103	0.103	0.099	0.102	0.103	0.102
4:15:00	0.102	0.103	0.102	0.106	0.107	0.103	0.104	0.105	0.1		4:15:00	0.102	0.103	0.102	0.104	0.104	0.1	0.103	0.104	0.103
4:30:00	0.104	0.105	0.104	0.109	0.11	0.105	0.106	0.107	0.101		4:30:00	0.104	0.105	0.104	0.106	0.105	0.101	0.104	0.106	0.104
4:45:00	0.106	0.107	0.106	0.111	0.113	0.107	0.108	0.109	0.102		4:45:00	0.106	0.107	0.106	0.108	0.107	0.102	0.105	0.107	0.105
5:00:00	0.109	0.11	0.109	0.115	0.116	0.109	0.11	0.111	0.104		5:00:00	0.109	0.11	0.109	0.11	0.11	0.103	0.107	0.108	0.106
5:15:00	0.113	0.113	0.112	0.119	0.12	0.112	0.114	0.115	0.106		5:15:00	0.113	0.113	0.112	0.113	0.112	0.106	0.109	0.11	0.107
5:30:00	0.117	0.117	0.116	0.124	0.125	0.116	0.117	0.118	0.108		5:30:00	0.117	0.117	0.116	0.116	0.115	0.108	0.111	0.112	0.108
5:45:00	0.123	0.122	0.121	0.131	0.131	0.121	0.122	0.122	0.111		5:45:00	0.123	0.122	0.121	0.12	0.12	0.111	0.115	0.116	0.111
6:00:00	0.13	0.129	0.128	0.138	0.139	0.127	0.127	0.127	0.114		6:00:00	0.13	0.129	0.128	0.125	0.124	0.114	0.118	0.119	0.113
6:15:00	0.139	0.136	0.137	0.148	0.147	0.134	0.134	0.134	0.118		6:15:00	0.139	0.136	0.137	0.131	0.129	0.119	0.123	0.123	0.117
6:30:00	0.149	0.146	0.147	0.158	0.157	0.143	0.141	0.141	0.123		6:30:00	0.149	0.146	0.147	0.137	0.136	0.124	0.128	0.129	0.121
6:45:00	0.163	0.157	0.161	0.171	0.169	0.153	0.151	0.15	0.13		6:45:00	0.163	0.157	0.161	0.145	0.143	0.13	0.134	0.135	0.126
7:00:00	0.179	0.171	0.178	0.186	0.183	0.166	0.161	0.16	0.137		7:00:00	0.179	0.171	0.178	0.155	0.153	0.138	0.142	0.143	0.132
7:15:00	0.197	0.187	0.197	0.202	0.198	0.181	0.174	0.172	0.145		7:15:00	0.197	0.187	0.197	0.166	0.164	0.146	0.151	0.151	0.139
7:30:00	0.219	0.206	0.22	0.222	0.216	0.199	0.189	0.187	0.155		7:30:00	0.219	0.206	0.22	0.178	0.176	0.157	0.162	0.163	0.148
7:45:00	0.244	0.227	0.246	0.244	0.236	0.219	0.207	0.203	0.168		7:45:00	0.244	0.227	0.246	0.193	0.191	0.169	0.174	0.175	0.159
8:00:00	0.271	0.251	0.274	0.268	0.259	0.24	0.226	0.222	0.182		8:00:00	0.271	0.251	0.274	0.209	0.208	0.183	0.189	0.19	0.172
8:15:00	0.303	0.278	0.306	0.296	0.286	0.266	0.249	0.244	0.199		8:15:00	0.303	0.278	0.306	0.229	0.228	0.2	0.206	0.207	0.187
8:30:00	0.337	0.308	0.341	0.328	0.315	0.294	0.275	0.27	0.219		8:30:00	0.337	0.308	0.341	0.252	0.25	0.22	0.226	0.228	0.206
8:45:00	0.376	0.342	0.379	0.362	0.348	0.326	0.303	0.297	0.242		8:45:00	0.376	0.342	0.379	0.277	0.275	0.244	0.249	0.251	0.226
9:00:00	0.419	0.379	0.42	0.401	0.385	0.362	0.335	0.33	0.269		9:00:00	0.419	0.379	0.42	0.306	0.304	0.271	0.275	0.277	0.251
9:15:00	0.466	0.421	0.463	0.444	0.426	0.401	0.371	0.366	0.299		9:15:00	0.466	0.421	0.463	0.337	0.335	0.302	0.305	0.308	0.278
9:30:00	0.516	0.466	0.509	0.49	0.47	0.445	0.411	0.405	0.331		9:30:00	0.516	0.466	0.509	0.373	0.37	0.333	0.337	0.341	0.309
9:45:00	0.57	0.514	0.557	0.539	0.516	0.492	0.453	0.448	0.367		9:45:00	0.57	0.514	0.557	0.412	0.409	0.367	0.374	0.377	0.339
10:00:00	0.626	0.566	0.609	0.591	0.567	0.541	0.499	0.493	0.407		10:00:00	0.626	0.566	0.609	0.454	0.452	0.402	0.413	0.416	0.372
10:15:00	0.684	0.621	0.661	0.646	0.62	0.595	0.547	0.541	0.449		10:15:00	0.684	0.621	0.661	0.501	0.498	0.436	0.457	0.46	0.403
10:30:00	0.742	0.676	0.715	0.701	0.675	0.649	0.595	0.594	0.493		10:30:00	0.742	0.676	0.715	0.548	0.547	0.473	0.502	0.504	0.431
10:45:00	0.802	0.735	0.77	0.758	0.732	0.706	0.645	0.645	0.538		10:45:00	0.802	0.735	0.77	0.6	0.597	0.513	0.55	0.552	0.457
11:00:00	0.862	0.794	0.827	0.816	0.789	0.763	0.696	0.697	0.583		11:00:00	0.862	0.794	0.827	0.654	0.65	0.555	0.6	0.6	0.483
11:15:00	0.92	0.852	0.884	0.874	0.846	0.822	0.746	0.75	0.628		11:15:00	0.92	0.852	0.884	0.708	0.704	0.598	0.65	0.648	0.508
11:30:00	0.977	0.911	0.939	0.931	0.904	0.88	0.795	0.803	0.672		11:30:00	0.977	0.911	0.939	0.764	0.758	0.644	0.701	0.696	0.534
11:45:00	1.032	0.969	0.995	0.986	0.96	0.938	0.843	0.854	0.716		11:45:00	1.032	0.969	0.995	0.821	0.813	0.691	0.749	0.742	0.562
12:00:00	1.084	1.024	1.049	1.04	1.014	0.992	0.891	0.905	0.76		12:00:00	1.084	1.024	1.049	0.877	0.868	0.74	0.797	0.788	0.594
12:15:00	1.135	1.076	1.1	1.091	1.066	1.046	0.937	0.954	0.805		12:15:00	1.135	1.076	1.1	0.93	0.92	0.789	0.844	0.832	0.626
12:30:00	1.183	1.126	1.151	1.139	1.116	1.097	0.984	1.002	0.85		12:30:00	1.183	1.126	1.151	0.984	0.973	0.837	0.89	0.876	0.658
12:45:00	1.228	1.173	1.197	1.185	1.162	1.146	1.028	1.047	0.895		12:45:00	1.228	1.173	1.197	1.033	1.025	0.888	0.937	0.921	0.695
13:00:00	1.268	1.218	1.242	1.227	1.206	1.191	1.07	1.089	0.938		13:00:00	1.268	1.218	1.242	1.082	1.075	0.937	0.981	0.966	0.73
13:15:00	1.306	1.259	1.283	1.267	1.247	1.233	1.11	1.131	0.981		13:15:00	1.306	1.259	1.283	1.128	1.121	0.983	1.024	1.01	0.768
13:30:00	1.342	1.298	1.322	1.304	1.285	1.273	1.15	1.169	1.024		13:30:00	1.342	1.298	1.322	1.172	1.165	1.03	1.067	1.053	0.805
13:45:00	1.375	1.333	1.357	1.338	1.32	1.31	1.188	1.204	1.064		13:45:00	1.375	1.333	1.357	1.213	1.206	1.076	1.107	1.093	0.843
14:00:00	1.406	1.366	1.391	1.37	1.353	1.344	1.22	1.238	1.103		14:00:00	1.406	1.366	1.391	1.252	1.246	1.119	1.146	1.133	0.879
14:15:00	1.433	1.396	1.423	1.399	1.383	1.377	1.251	1.27	1.139		14:15:00	1.433	1.396	1.423	1.286	1.283	1.16	1.182	1.17	0.916
14:30:00	1.46	1.424	1.452	1.427	1.41	1.406	1.282	1.298	1.174		14:30:00	1.46	1.424	1.452	1.32	1.317	1.201	1.216	1.206	0.953
14:45:00	1.484	1.451	1.478	1.452	1.438	1.435	1.308	1.325	1.206		14:45:00	1.484	1.451	1.478	1.351	1.348	1.238	1.247	1.24	0.988
15:00:00	1.507	1.475	1.504	1.476	1.462	1.46	1.334	1.35	1.236		15:00:00	1.507	1.475	1.504	1.38	1.378	1.274	1.277	1.269	1.021
15:15:00	1.528	1.499	1.526	1.498	1.485	1.484	1.358	1.373	1.266		15:15:00	1.528	1.499	1.526	1.408	1.404	1.309	1.304	1.298	1.053
15:30:00	1.547	1.52	1.549	1.518	1.505	1.508	1.38	1.395	1.292		15:30:00	1.547	1.52	1.549	1.433	1.431	1.34	1.331	1.325	1.088
15:45:00	1.563	1.537	1.566	1.534	1.524	1.526	1.402	1.415	1.317		15:45:00	1.563	1.537	1.566	1.456	1.454	1.369	1.355	1.35	1.119
16:00:00	1.573	1.549	1.58	1.546	1.536	1.54	1.421	1.433	1.34		16:00:00	1.573	1.549	1.58	1.479	1.476	1.396	1.377	1.372	1.148
16:15:00	1.581	1.558	1.589	1.555	1.545	1.549	1.438	1.452	1.362		16:15:00	1.581	1.558	1.589	1.5	1.498	1.423	1.397	1.394	1.177
16:30:00	1.584	1.563	1.595	1.559	1.551	1.554	1.456	1.468	1.383		16:30:00	1.584	1.563	1.595	1.519	1.517	1.447	1.416	1.413	1.204
16:45:00	1.587	1.566	1.599	1.562	1.554	1.559	1.472	1.483	1.402		16:45:00	1.587	1.566	1.599	1.536	1.534	1.47	1.435	1.431	1.228
17:00:00	1.59	1.568	1.603	1.565	1.557	1.563	1.488	1.498	1.42		17:00:00	1.59	1.568	1.603	1.553	1.551	1.49	1.452	1.449	1.253
17:15:00	1.591	1.571	1.605	1.567	1.558	1.564	1.502	1.512	1.437		17:15:00	1.591	1.571	1.605	1.564	1.562	1.507	1.467	1.465	1.277
17:30:00	1.593	1.571	1.607	1.568	1.559	1.567	1.516	1.524	1.454		17:30:00	1.593	1.571	1.607	1.573	1.571	1.519	1.482	1.479	1.298
17:45:00	1.595	1.573	1.609	1.569	1.56	1.569	1.528	1.538	1.468		17:45:00	1.595	1.573	1.609	1.579	1.577	1.528	1.495	1.493	1.317
18:00:00	1.595	1.574	1.611	1.571	1.562	1.571	1.542	1.55	1.483		18:00:00	1.595	1.574	1.611	1.584	1.582	1.533	1.509	1.506	1.338
18:15:00	1.596	1.576	1.613	1.571	1.562	1.572	1.552	1.56	1.496		18:15:00	1.596	1.576	1.613	1.586	1.585	1.539	1.521	1.519	1.355
18:30:00	1.596	1.577	1.616	1.572	1.562	1.573	1.563	1.571	1.51		18:30:00	1.596	1.577	1.616	1.588	1.587	1.54	1.533	1.531	1.37
18:45:00	1.599	1.579	1.617	1.572	1.563	1.575	1.574	1.581	1.522		18:45:00	1.599	1.579	1.617	1.589	1.589	1.543	1.545	1.543	1.387
19:00:00	1.599	1.579	1.618	1.573	1.563	1.576	1.582	1.589	1.532		19:00:00	1.599	1.579	1.618	1.589	1.589	1.543	1.555	1.553	1.401
19:15:00	1.601	1.581	1.621	1.574	1.564	1.577	1.59	1.595	1.542		19:15:00	1.601	1.581	1.621	1.591	1.59	1.544	1.566	1.565	1.417
19:30:00	1.601	1.58	1.622	1.575	1.565	1.579	1.596	1.6	1.549		19:30:00	1.601	1.58	1.622	1.59	1.591	1.546	1.576	1.574	1.43
19:45:00	1.603	1.583	1.624	1.575	1.567	1.58	1.6	1.603	1.554		19:45:00	1.603	1.583	1.624	1.59	1.591	1.546	1.585	1.582	1.442
20:00:00	1.603	1.583	1.626	1.575	1.567	1.58	1.601	1.605	1.557		20:00:00	1.603	1.583	1.626	1.59	1.591	1.547	1.593	1.59	1.455
20:15:00	1.603	1.585	1.626	1.576	1.567	1.582	1.602	1.608	1.56		20:15:00	1.603	1.585	1.626	1.59	1.591	1.548	1.6	1.597	1.468
20:30:00	1.605	1.586	1.628	1.577	1.568	1.584	1.604	1.608	1.561		20:30:00	1.605	1.586	1.628	1.59	1.591	1.549	1.604	1.601	1.476
20:45:00	1.606	1.587	1.629	1.578	1.568	1.585	1.605	1.609	1.562		20:45:00	1.606	1.587	1.629	1.589	1.591	1.55	1.609	1.606	1.485
21:00:00	1.606	1.589	1.631	1.579	1.569	1.586	1.606	1.608	1.563		21:00:00	1.606	1.589	1.631	1.589	1.591	1.55	1.61	1.608	1.491
21:15:00	1.607	1.589	1.632	1.579	1.57	1.586	1.607	1.609	1.563		21:15:00	1.607	1.589	1.632	1.588	1.591	1.551	1.613	1.61	1.496
21:30:00	1.608	1.589	1.633	1.579	1.57	1.588	1.606	1.609	1.564		21:30:00	1.608	1.589	1.633	1.588	1.591	1.55	1.614	1.611	1.499
21:45:00	1.609	1.591	1.634	1.58	1.571	1.589	1.605	1.609	1.565		21:45:00	1.609	1.591	1.634	1.587	1.591	1.551	1.613	1.61	1.502
22:00:00	1.609	1.592	1.636	1.581	1.572	1.591	1.606	1.61	1.566		22:00:00	1.609	1.592	1.636	1.587	1.591	1.551	1.614	1.612	1.502
22:15:00	1.611	1.593	1.638	1.583	1.573	1.592	1.607	1.61	1.567		22:15:00	1.611	1.593	1.638	1.588	1.592	1.553	1.615	1.612	1.502
22:30:00	1.61	1.594	1.64	1.583	1.574	1.593	1.607	1.61	1.567		22:30:00	1.61	1.594	1.64	1.588	1.592	1.553	1.615	1.613	1.501

## Sheet: Fig. S4 20230321
20230321
SC high affinity											SC low affinity
Time (h)	C915 WT			C2788 Pho84-A			C2783 Pho89-A				Time (h)	C915 WT			C2777 Pho87-A			C2758 Fgr2-A
0:00:00	0.089	0.091	0.091	0.092	0.09	0.091	0.091	0.09	0.095		0:00:00	0.089	0.091	0.091	0.091	0.092	0.09	0.094	0.09	0.091
0:15:00	0.089	0.092	0.091	0.093	0.091	0.093	0.091	0.092	0.095		0:15:00	0.089	0.092	0.091	0.092	0.093	0.092	0.093	0.091	0.093
0:30:00	0.089	0.091	0.091	0.092	0.091	0.093	0.092	0.091	0.095		0:30:00	0.089	0.091	0.091	0.092	0.092	0.092	0.095	0.091	0.094
0:45:00	0.089	0.092	0.092	0.092	0.091	0.093	0.092	0.093	0.095		0:45:00	0.089	0.092	0.092	0.091	0.092	0.092	0.093	0.091	0.093
1:00:00	0.089	0.092	0.091	0.093	0.09	0.093	0.091	0.092	0.095		1:00:00	0.089	0.092	0.091	0.091	0.092	0.092	0.093	0.09	0.093
1:15:00	0.09	0.092	0.091	0.093	0.091	0.093	0.092	0.093	0.096		1:15:00	0.09	0.092	0.091	0.092	0.093	0.092	0.094	0.09	0.093
1:30:00	0.09	0.092	0.092	0.093	0.091	0.092	0.092	0.092	0.096		1:30:00	0.09	0.092	0.092	0.092	0.092	0.092	0.093	0.09	0.093
1:45:00	0.09	0.093	0.092	0.094	0.091	0.093	0.092	0.093	0.096		1:45:00	0.09	0.093	0.092	0.092	0.092	0.092	0.093	0.09	0.093
2:00:00	0.091	0.093	0.093	0.094	0.091	0.093	0.093	0.093	0.097		2:00:00	0.091	0.093	0.093	0.093	0.093	0.093	0.094	0.09	0.093
2:15:00	0.091	0.094	0.093	0.095	0.092	0.094	0.093	0.093	0.097		2:15:00	0.091	0.094	0.093	0.093	0.093	0.093	0.094	0.09	0.094
2:30:00	0.092	0.094	0.093	0.094	0.092	0.094	0.093	0.093	0.097		2:30:00	0.092	0.094	0.093	0.093	0.093	0.093	0.093	0.09	0.093
2:45:00	0.093	0.095	0.095	0.096	0.093	0.095	0.094	0.094	0.097		2:45:00	0.093	0.095	0.095	0.094	0.094	0.094	0.094	0.09	0.094
3:00:00	0.094	0.096	0.095	0.096	0.093	0.096	0.094	0.094	0.098		3:00:00	0.094	0.096	0.095	0.094	0.093	0.094	0.094	0.09	0.094
3:15:00	0.095	0.097	0.097	0.097	0.094	0.097	0.095	0.094	0.098		3:15:00	0.095	0.097	0.097	0.094	0.094	0.095	0.094	0.091	0.094
3:30:00	0.096	0.099	0.097	0.098	0.095	0.098	0.095	0.094	0.098		3:30:00	0.096	0.099	0.097	0.095	0.094	0.095	0.094	0.091	0.094
3:45:00	0.097	0.101	0.099	0.1	0.097	0.1	0.096	0.095	0.099		3:45:00	0.097	0.101	0.099	0.096	0.095	0.096	0.094	0.091	0.094
4:00:00	0.099	0.102	0.101	0.102	0.098	0.102	0.097	0.096	0.1		4:00:00	0.099	0.102	0.101	0.097	0.095	0.097	0.095	0.091	0.095
4:15:00	0.101	0.105	0.104	0.103	0.1	0.104	0.098	0.097	0.101		4:15:00	0.101	0.105	0.104	0.098	0.096	0.098	0.095	0.092	0.095
4:30:00	0.104	0.107	0.106	0.106	0.102	0.106	0.098	0.097	0.101		4:30:00	0.104	0.107	0.106	0.099	0.097	0.099	0.095	0.092	0.095
4:45:00	0.108	0.111	0.11	0.108	0.104	0.11	0.1	0.099	0.102		4:45:00	0.108	0.111	0.11	0.1	0.098	0.1	0.096	0.092	0.096
5:00:00	0.111	0.114	0.113	0.112	0.107	0.113	0.101	0.1	0.104		5:00:00	0.111	0.114	0.113	0.102	0.099	0.102	0.096	0.093	0.096
5:15:00	0.116	0.119	0.118	0.116	0.111	0.117	0.103	0.102	0.105		5:15:00	0.116	0.119	0.118	0.104	0.101	0.104	0.097	0.093	0.097
5:30:00	0.12	0.124	0.123	0.12	0.115	0.121	0.105	0.103	0.107		5:30:00	0.12	0.124	0.123	0.107	0.102	0.106	0.098	0.094	0.098
5:45:00	0.128	0.13	0.13	0.125	0.119	0.127	0.108	0.106	0.109		5:45:00	0.128	0.13	0.13	0.11	0.105	0.109	0.099	0.095	0.099
6:00:00	0.134	0.137	0.135	0.131	0.124	0.132	0.11	0.108	0.112		6:00:00	0.134	0.137	0.135	0.113	0.107	0.112	0.1	0.096	0.099
6:15:00	0.142	0.145	0.143	0.138	0.131	0.139	0.114	0.111	0.115		6:15:00	0.142	0.145	0.143	0.117	0.11	0.116	0.101	0.097	0.101
6:30:00	0.15	0.154	0.153	0.146	0.138	0.147	0.118	0.115	0.118		6:30:00	0.15	0.154	0.153	0.121	0.114	0.119	0.102	0.098	0.102
6:45:00	0.161	0.164	0.162	0.155	0.146	0.156	0.122	0.118	0.122		6:45:00	0.161	0.164	0.162	0.127	0.118	0.124	0.104	0.1	0.104
7:00:00	0.172	0.175	0.174	0.166	0.155	0.166	0.128	0.123	0.126		7:00:00	0.172	0.175	0.174	0.133	0.122	0.129	0.106	0.101	0.106
7:15:00	0.187	0.19	0.188	0.178	0.166	0.178	0.134	0.128	0.131		7:15:00	0.187	0.19	0.188	0.139	0.127	0.134	0.109	0.103	0.109
7:30:00	0.202	0.204	0.201	0.191	0.178	0.191	0.14	0.133	0.136		7:30:00	0.202	0.204	0.201	0.146	0.132	0.141	0.111	0.106	0.112
7:45:00	0.219	0.221	0.219	0.206	0.191	0.206	0.146	0.139	0.141		7:45:00	0.219	0.221	0.219	0.155	0.138	0.147	0.114	0.108	0.115
8:00:00	0.236	0.24	0.237	0.223	0.206	0.222	0.154	0.145	0.147		8:00:00	0.236	0.24	0.237	0.164	0.145	0.156	0.118	0.112	0.118
8:15:00	0.256	0.261	0.255	0.241	0.223	0.238	0.162	0.152	0.154		8:15:00	0.256	0.261	0.255	0.174	0.152	0.164	0.122	0.115	0.122
8:30:00	0.279	0.281	0.277	0.261	0.241	0.257	0.171	0.16	0.161		8:30:00	0.279	0.281	0.277	0.186	0.161	0.174	0.127	0.119	0.127
8:45:00	0.303	0.306	0.301	0.284	0.26	0.278	0.181	0.168	0.168		8:45:00	0.303	0.306	0.301	0.199	0.17	0.185	0.133	0.123	0.131
9:00:00	0.33	0.332	0.324	0.308	0.282	0.301	0.192	0.177	0.177		9:00:00	0.33	0.332	0.324	0.214	0.181	0.197	0.139	0.128	0.136
9:15:00	0.359	0.36	0.351	0.334	0.305	0.326	0.204	0.186	0.186		9:15:00	0.359	0.36	0.351	0.23	0.193	0.21	0.146	0.134	0.141
9:30:00	0.392	0.392	0.382	0.364	0.332	0.354	0.217	0.197	0.196		9:30:00	0.392	0.392	0.382	0.248	0.206	0.225	0.154	0.139	0.147
9:45:00	0.427	0.426	0.415	0.396	0.359	0.385	0.23	0.208	0.206		9:45:00	0.427	0.426	0.415	0.266	0.22	0.24	0.162	0.145	0.153
10:00:00	0.467	0.465	0.452	0.431	0.391	0.419	0.245	0.22	0.218		10:00:00	0.467	0.465	0.452	0.287	0.236	0.258	0.172	0.152	0.16
10:15:00	0.51	0.506	0.492	0.469	0.425	0.454	0.261	0.233	0.23		10:15:00	0.51	0.506	0.492	0.309	0.254	0.278	0.183	0.159	0.167
10:30:00	0.555	0.55	0.534	0.509	0.463	0.494	0.276	0.246	0.243		10:30:00	0.555	0.55	0.534	0.333	0.272	0.299	0.194	0.167	0.175
10:45:00	0.605	0.598	0.58	0.554	0.501	0.536	0.292	0.259	0.257		10:45:00	0.605	0.598	0.58	0.36	0.292	0.32	0.207	0.176	0.184
11:00:00	0.655	0.647	0.627	0.601	0.546	0.58	0.31	0.273	0.273		11:00:00	0.655	0.647	0.627	0.388	0.316	0.343	0.221	0.186	0.193
11:15:00	0.709	0.697	0.679	0.65	0.59	0.627	0.327	0.289	0.288		11:15:00	0.709	0.697	0.679	0.419	0.339	0.37	0.235	0.196	0.203
11:30:00	0.762	0.753	0.729	0.699	0.637	0.676	0.346	0.305	0.302		11:30:00	0.762	0.753	0.729	0.452	0.365	0.397	0.25	0.207	0.215
11:45:00	0.818	0.805	0.779	0.751	0.686	0.726	0.365	0.321	0.317		11:45:00	0.818	0.805	0.779	0.488	0.392	0.427	0.268	0.219	0.226
12:00:00	0.87	0.855	0.827	0.801	0.734	0.775	0.386	0.336	0.33		12:00:00	0.87	0.855	0.827	0.526	0.424	0.459	0.285	0.23	0.238
12:15:00	0.92	0.906	0.877	0.853	0.782	0.825	0.406	0.352	0.345		12:15:00	0.92	0.906	0.877	0.564	0.457	0.493	0.303	0.243	0.252
12:30:00	0.971	0.954	0.924	0.901	0.83	0.873	0.429	0.371	0.363		12:30:00	0.971	0.954	0.924	0.605	0.493	0.529	0.322	0.256	0.267
12:45:00	1.018	0.998	0.97	0.949	0.876	0.919	0.451	0.39	0.383		12:45:00	1.018	0.998	0.97	0.646	0.53	0.567	0.342	0.269	0.277
13:00:00	1.064	1.041	1.012	0.993	0.922	0.964	0.474	0.41	0.401		13:00:00	1.064	1.041	1.012	0.69	0.567	0.606	0.363	0.283	0.29
13:15:00	1.108	1.084	1.054	1.035	0.965	1.006	0.499	0.431	0.42		13:15:00	1.108	1.084	1.054	0.735	0.605	0.646	0.386	0.298	0.305
13:30:00	1.148	1.124	1.093	1.075	1.004	1.046	0.525	0.451	0.441		13:30:00	1.148	1.124	1.093	0.776	0.645	0.688	0.409	0.313	0.322
13:45:00	1.187	1.16	1.13	1.113	1.043	1.083	0.55	0.474	0.461		13:45:00	1.187	1.16	1.13	0.814	0.685	0.729	0.434	0.328	0.335
14:00:00	1.223	1.195	1.165	1.15	1.078	1.119	0.577	0.496	0.483		14:00:00	1.223	1.195	1.165	0.859	0.726	0.771	0.459	0.344	0.351
14:15:00	1.259	1.23	1.198	1.183	1.113	1.152	0.605	0.519	0.506		14:15:00	1.259	1.23	1.198	0.898	0.766	0.812	0.486	0.361	0.369
14:30:00	1.29	1.26	1.229	1.215	1.146	1.184	0.632	0.543	0.528		14:30:00	1.29	1.26	1.229	0.94	0.807	0.849	0.513	0.378	0.387
14:45:00	1.32	1.29	1.257	1.245	1.176	1.214	0.661	0.567	0.551		14:45:00	1.32	1.29	1.257	0.977	0.846	0.887	0.541	0.397	0.406
15:00:00	1.347	1.317	1.285	1.275	1.206	1.242	0.69	0.592	0.574		15:00:00	1.347	1.317	1.285	1.015	0.883	0.924	0.57	0.417	0.425
15:15:00	1.374	1.342	1.311	1.302	1.233	1.268	0.72	0.617	0.599		15:15:00	1.374	1.342	1.311	1.052	0.921	0.961	0.6	0.436	0.446
15:30:00	1.399	1.366	1.334	1.328	1.26	1.294	0.749	0.643	0.622		15:30:00	1.399	1.366	1.334	1.085	0.956	0.996	0.629	0.457	0.466
15:45:00	1.421	1.388	1.358	1.353	1.283	1.317	0.776	0.668	0.647		15:45:00	1.421	1.388	1.358	1.119	0.987	1.03	0.659	0.478	0.488
16:00:00	1.444	1.41	1.38	1.378	1.308	1.34	0.806	0.694	0.672		16:00:00	1.444	1.41	1.38	1.151	1.021	1.062	0.69	0.5	0.509
16:15:00	1.461	1.43	1.399	1.397	1.329	1.36	0.833	0.719	0.697		16:15:00	1.461	1.43	1.399	1.181	1.051	1.089	0.721	0.522	0.532
16:30:00	1.479	1.447	1.417	1.417	1.35	1.38	0.861	0.745	0.72		16:30:00	1.479	1.447	1.417	1.21	1.082	1.119	0.75	0.545	0.555
16:45:00	1.495	1.463	1.434	1.435	1.368	1.397	0.889	0.771	0.746		16:45:00	1.495	1.463	1.434	1.238	1.11	1.147	0.78	0.569	0.58
17:00:00	1.506	1.475	1.446	1.449	1.384	1.411	0.917	0.795	0.771		17:00:00	1.506	1.475	1.446	1.264	1.139	1.176	0.809	0.594	0.604
17:15:00	1.514	1.482	1.454	1.458	1.394	1.42	0.944	0.821	0.794		17:15:00	1.514	1.482	1.454	1.29	1.165	1.202	0.84	0.617	0.628
17:30:00	1.52	1.489	1.46	1.464	1.403	1.428	0.971	0.846	0.82		17:30:00	1.52	1.489	1.46	1.314	1.191	1.228	0.87	0.642	0.653
17:45:00	1.524	1.491	1.464	1.468	1.407	1.431	0.996	0.871	0.845		17:45:00	1.524	1.491	1.464	1.337	1.215	1.25	0.9	0.668	0.676
18:00:00	1.527	1.494	1.467	1.471	1.409	1.434	1.021	0.896	0.871		18:00:00	1.527	1.494	1.467	1.358	1.24	1.274	0.93	0.692	0.699
18:15:00	1.53	1.496	1.469	1.473	1.411	1.436	1.048	0.921	0.895		18:15:00	1.53	1.496	1.469	1.378	1.263	1.297	0.961	0.719	0.725
18:30:00	1.533	1.497	1.469	1.476	1.412	1.436	1.073	0.944	0.919		18:30:00	1.533	1.497	1.469	1.398	1.285	1.317	0.989	0.743	0.749
18:45:00	1.539	1.498	1.47	1.477	1.413	1.438	1.097	0.969	0.944		18:45:00	1.539	1.498	1.47	1.415	1.306	1.337	1.015	0.768	0.774
19:00:00	1.538	1.499	1.472	1.478	1.413	1.439	1.121	0.992	0.969		19:00:00	1.538	1.499	1.472	1.433	1.325	1.356	1.04	0.794	0.8
19:15:00	1.539	1.5	1.473	1.48	1.414	1.44	1.144	1.015	0.992		19:15:00	1.539	1.5	1.473	1.449	1.344	1.374	1.067	0.82	0.825
19:30:00	1.541	1.501	1.474	1.481	1.416	1.44	1.166	1.039	1.015		19:30:00	1.541	1.501	1.474	1.464	1.363	1.391	1.092	0.846	0.849
19:45:00	1.543	1.502	1.475	1.482	1.417	1.44	1.188	1.06	1.036		19:45:00	1.543	1.502	1.475	1.479	1.379	1.407	1.117	0.871	0.875
20:00:00	1.546	1.502	1.475	1.483	1.416	1.44	1.21	1.083	1.058		20:00:00	1.546	1.502	1.475	1.491	1.393	1.419	1.142	0.895	0.901
20:15:00	1.549	1.503	1.476	1.484	1.417	1.44	1.23	1.104	1.081		20:15:00	1.549	1.503	1.476	1.5	1.404	1.429	1.165	0.921	0.924
20:30:00	1.553	1.504	1.476	1.484	1.417	1.44	1.25	1.124	1.102		20:30:00	1.553	1.504	1.476	1.505	1.411	1.436	1.187	0.945	0.949
20:45:00	1.557	1.504	1.476	1.485	1.417	1.44	1.27	1.145	1.121		20:45:00	1.557	1.504	1.476	1.51	1.416	1.44	1.21	0.97	0.974
21:00:00	1.561	1.506	1.476	1.486	1.418	1.441	1.289	1.165	1.142		21:00:00	1.561	1.506	1.476	1.513	1.42	1.443	1.231	0.995	0.996
21:15:00	1.564	1.505	1.477	1.486	1.418	1.441	1.308	1.183	1.163		21:15:00	1.564	1.505	1.477	1.514	1.423	1.445	1.253	1.017	1.019
21:30:00	1.569	1.506	1.477	1.486	1.419	1.441	1.326	1.202	1.182		21:30:00	1.569	1.506	1.477	1.516	1.425	1.446	1.273	1.04	1.042
21:45:00	1.572	1.506	1.476	1.486	1.418	1.441	1.343	1.22	1.201		21:45:00	1.572	1.506	1.476	1.518	1.426	1.447	1.292	1.062	1.065
22:00:00	1.574	1.506	1.476	1.487	1.418	1.442	1.361	1.238	1.22		22:00:00	1.574	1.506	1.476	1.518	1.427	1.448	1.31	1.083	1.087
22:15:00	1.578	1.506	1.477	1.487	1.419	1.442	1.377	1.255	1.238		22:15:00	1.578	1.506	1.477	1.519	1.428	1.449	1.329	1.104	1.109
22:30:00	1.584	1.508	1.478	1.486	1.42	1.442	1.393	1.272	1.255		22:30:00	1.584	1.508	1.478	1.519	1.429	1.45	1.347	1.127	1.131
22:45:00	1.589	1.507	1.477	1.488	1.419	1.442	1.408	1.287	1.274		22:45:00	1.589	1.507	1.477	1.519	1.429	1.45	1.363	1.146	1.152
23:00:00	1.59	1.508	1.478	1.488	1.42	1.443	1.423	1.303	1.289		23:00:00	1.59	1.508	1.478	1.52	1.429	1.449	1.38	1.167	1.171
23:15:00	1.593	1.509	1.477	1.487	1.421	1.442	1.438	1.319	1.306		23:15:00	1.593	1.509	1.477	1.52	1.429	1.45	1.395	1.187	1.191
23:30:00	1.593	1.509	1.478	1.484	1.421	1.442	1.451	1.333	1.323		23:30:00	1.593	1.509	1.478	1.521	1.428	1.45	1.409	1.206	1.211
23:45:00	1.598	1.509	1.478	1.484	1.421	1.442	1.464	1.348	1.339		23:45:00	1.598	1.509	1.478	1.521	1.428	1.45	1.425	1.224	1.23
24:00:00	1.602	1.509	1.478	1.485	1.42	1.441	1.475	1.361	1.353		24:00:00	1.602	1.509	1.478	1.521	1.428	1.449	1.437	1.242	1.249
24:15:00	1.605	1.51	1.477	1.484	1.421	1.442	1.486	1.375	1.367		24:15:00	1.605	1.51	1.477	1.52	1.428	1.45	1.45	1.259	1.266
24:30:00	1.606	1.513	1.475	1.482	1.421	1.441	1.492	1.388	1.382		24:30:00	1.606	1.513	1.475	1.522	1.428	1.45	1.465	1.277	1.285
24:45:00	1.612	1.511	1.475	1.486	1.421	1.441	1.496	1.398	1.395		24:45:00	1.612	1.511	1.475	1.521	1.428	1.45	1.476	1.294	1.301
25:00:00	1.609	1.509	1.474	1.487	1.422	1.441	1.501	1.406	1.405		25:00:00	1.609	1.509	1.474	1.523	1.429	1.45	1.488	1.309	1.318
25:15:00	1.619	1.509	1.474	1.489	1.423	1.441	1.503	1.413	1.414		25:15:00	1.619	1.509	1.474	1.523	1.429	1.45	1.499	1.326	1.334
25:30:00	1.616	1.509	1.474	1.487	1.424	1.441	1.505	1.416	1.418		25:30:00	1.616	1.509	1.474	1.522	1.429	1.45	1.51	1.341	1.35
25:45:00	1.612	1.508	1.473	1.488	1.424	1.442	1.507	1.419	1.422		25:45:00	1.612	1.508	1.473	1.523	1.429	1.449	1.52	1.356	1.365
26:00:00	1.616	1.508	1.474	1.488	1.425	1.442	1.509	1.421	1.425		26:00:00	1.616	1.508	1.474	1.523	1.429	1.45	1.529	1.37	1.379
26:15:00	1.62	1.51	1.474	1.486	1.424	1.443	1.511	1.422	1.426		26:15:00	1.62	1.51	1.474	1.523	1.429	1.45	1.537	1.383	1.393
26:30:00	1.617	1.513	1.473	1.485	1.425	1.444	1.513	1.423	1.428		26:30:00	1.617	1.513	1.473	1.523	1.429	1.449	1.542	1.395	1.407
26:45:00	1.614	1.512	1.471	1.485	1.423	1.443	1.515	1.425	1.43		26:45:00	1.614	1.512	1.471	1.522	1.429	1.45	1.545	1.405	1.418
YPD high affinity											YPD low affinity
Time (h)	C915 WT			C2788 Pho84-A			C2783 Pho89-A				Time (h)	C915 WT			C2777 Pho87-A			C2758 Fgr2-A
0:00:00	0.095	0.1	0.098	0.1	0.097	0.096	0.097	0.097	0.097		0:00:00	0.095	0.1	0.098	0.095	0.096	0.095	0.097	0.098	0.096
0:15:00	0.096	0.1	0.098	0.102	0.098	0.096	0.097	0.098	0.097		0:15:00	0.096	0.1	0.098	0.096	0.096	0.096	0.098	0.098	0.097
0:30:00	0.096	0.1	0.098	0.101	0.098	0.097	0.098	0.097	0.097		0:30:00	0.096	0.1	0.098	0.097	0.096	0.096	0.097	0.098	0.097
0:45:00	0.095	0.1	0.097	0.101	0.101	0.096	0.097	0.097	0.097		0:45:00	0.095	0.1	0.097	0.097	0.096	0.096	0.098	0.098	0.097
1:00:00	0.095	0.099	0.097	0.101	0.097	0.096	0.097	0.097	0.097		1:00:00	0.095	0.099	0.097	0.096	0.096	0.096	0.097	0.098	0.098
1:15:00	0.095	0.099	0.097	0.102	0.098	0.096	0.098	0.098	0.097		1:15:00	0.095	0.099	0.097	0.097	0.096	0.096	0.098	0.098	0.097
1:30:00	0.095	0.099	0.097	0.102	0.098	0.096	0.098	0.098	0.098		1:30:00	0.095	0.099	0.097	0.097	0.096	0.096	0.098	0.098	0.098
1:45:00	0.096	0.099	0.097	0.102	0.098	0.097	0.098	0.098	0.098		1:45:00	0.096	0.099	0.097	0.098	0.096	0.096	0.098	0.098	0.097
2:00:00	0.096	0.1	0.098	0.103	0.099	0.097	0.099	0.099	0.099		2:00:00	0.096	0.1	0.098	0.098	0.097	0.097	0.099	0.099	0.098
2:15:00	0.097	0.101	0.099	0.104	0.1	0.098	0.1	0.1	0.099		2:15:00	0.097	0.101	0.099	0.099	0.098	0.098	0.1	0.1	0.099
2:30:00	0.097	0.101	0.099	0.104	0.1	0.098	0.1	0.1	0.099		2:30:00	0.097	0.101	0.099	0.099	0.098	0.098	0.1	0.1	0.099
2:45:00	0.098	0.102	0.099	0.105	0.101	0.099	0.101	0.101	0.1		2:45:00	0.098	0.102	0.099	0.101	0.099	0.099	0.101	0.1	0.1
3:00:00	0.098	0.102	0.1	0.106	0.102	0.1	0.102	0.101	0.101		3:00:00	0.098	0.102	0.1	0.102	0.099	0.099	0.101	0.101	0.1
3:15:00	0.099	0.103	0.101	0.107	0.103	0.101	0.102	0.102	0.102		3:15:00	0.099	0.103	0.101	0.106	0.1	0.1	0.101	0.101	0.1
3:30:00	0.1	0.104	0.102	0.108	0.104	0.102	0.103	0.103	0.102		3:30:00	0.1	0.104	0.102	0.108	0.101	0.101	0.102	0.102	0.101
3:45:00	0.101	0.106	0.103	0.11	0.106	0.104	0.105	0.104	0.104		3:45:00	0.101	0.106	0.103	0.109	0.102	0.102	0.103	0.103	0.102
4:00:00	0.103	0.108	0.105	0.112	0.108	0.106	0.107	0.106	0.105		4:00:00	0.103	0.108	0.105	0.108	0.103	0.103	0.104	0.104	0.103
4:15:00	0.105	0.11	0.107	0.115	0.11	0.109	0.109	0.108	0.107		4:15:00	0.105	0.11	0.107	0.109	0.105	0.105	0.105	0.105	0.104
4:30:00	0.108	0.112	0.109	0.117	0.113	0.111	0.111	0.11	0.109		4:30:00	0.108	0.112	0.109	0.108	0.107	0.107	0.106	0.106	0.105
4:45:00	0.111	0.115	0.112	0.121	0.116	0.115	0.113	0.113	0.112		4:45:00	0.111	0.115	0.112	0.11	0.109	0.109	0.108	0.107	0.107
5:00:00	0.115	0.119	0.115	0.125	0.12	0.119	0.116	0.115	0.114		5:00:00	0.115	0.119	0.115	0.113	0.112	0.112	0.109	0.109	0.109
5:15:00	0.12	0.123	0.12	0.131	0.125	0.124	0.12	0.119	0.118		5:15:00	0.12	0.123	0.12	0.117	0.115	0.115	0.112	0.111	0.111
5:30:00	0.127	0.129	0.125	0.138	0.131	0.13	0.125	0.123	0.122		5:30:00	0.127	0.129	0.125	0.121	0.119	0.119	0.115	0.114	0.114
5:45:00	0.135	0.136	0.132	0.146	0.138	0.138	0.131	0.128	0.127		5:45:00	0.135	0.136	0.132	0.126	0.124	0.125	0.118	0.117	0.117
6:00:00	0.146	0.145	0.139	0.156	0.146	0.146	0.138	0.135	0.133		6:00:00	0.146	0.145	0.139	0.132	0.13	0.13	0.122	0.12	0.121
6:15:00	0.158	0.155	0.149	0.168	0.156	0.157	0.146	0.142	0.14		6:15:00	0.158	0.155	0.149	0.14	0.137	0.138	0.127	0.125	0.126
6:30:00	0.174	0.167	0.16	0.183	0.167	0.169	0.156	0.151	0.148		6:30:00	0.174	0.167	0.16	0.15	0.145	0.146	0.133	0.13	0.131
6:45:00	0.192	0.181	0.174	0.199	0.181	0.183	0.168	0.162	0.158		6:45:00	0.192	0.181	0.174	0.161	0.155	0.156	0.14	0.136	0.139
7:00:00	0.213	0.197	0.189	0.219	0.196	0.198	0.182	0.174	0.169		7:00:00	0.213	0.197	0.189	0.174	0.166	0.168	0.149	0.144	0.147
7:15:00	0.236	0.216	0.207	0.241	0.214	0.216	0.199	0.188	0.183		7:15:00	0.236	0.216	0.207	0.189	0.18	0.181	0.16	0.153	0.157
7:30:00	0.262	0.236	0.226	0.266	0.234	0.237	0.217	0.204	0.198		7:30:00	0.262	0.236	0.226	0.207	0.195	0.197	0.172	0.163	0.168
7:45:00	0.289	0.258	0.248	0.293	0.256	0.26	0.238	0.222	0.215		7:45:00	0.289	0.258	0.248	0.228	0.213	0.215	0.185	0.175	0.18
8:00:00	0.319	0.285	0.273	0.325	0.282	0.286	0.263	0.244	0.234		8:00:00	0.319	0.285	0.273	0.251	0.233	0.235	0.201	0.189	0.195
8:15:00	0.352	0.315	0.302	0.361	0.31	0.315	0.291	0.269	0.256		8:15:00	0.352	0.315	0.302	0.277	0.255	0.259	0.22	0.205	0.212
8:30:00	0.386	0.348	0.335	0.4	0.342	0.349	0.322	0.297	0.282		8:30:00	0.386	0.348	0.335	0.306	0.281	0.284	0.243	0.223	0.232
8:45:00	0.422	0.385	0.37	0.442	0.379	0.385	0.357	0.327	0.311		8:45:00	0.422	0.385	0.37	0.336	0.309	0.311	0.267	0.245	0.256
9:00:00	0.461	0.426	0.41	0.488	0.419	0.426	0.394	0.361	0.342		9:00:00	0.461	0.426	0.41	0.368	0.34	0.343	0.295	0.269	0.283
9:15:00	0.503	0.47	0.454	0.538	0.462	0.469	0.434	0.399	0.376		9:15:00	0.503	0.47	0.454	0.401	0.375	0.377	0.327	0.297	0.312
9:30:00	0.547	0.518	0.5	0.589	0.509	0.516	0.476	0.439	0.415		9:30:00	0.547	0.518	0.5	0.436	0.412	0.414	0.361	0.326	0.344
9:45:00	0.594	0.568	0.55	0.643	0.558	0.566	0.521	0.482	0.456		9:45:00	0.594	0.568	0.55	0.473	0.452	0.453	0.399	0.361	0.38
10:00:00	0.644	0.62	0.604	0.699	0.61	0.619	0.569	0.531	0.5		10:00:00	0.644	0.62	0.604	0.51	0.496	0.495	0.44	0.399	0.42
10:15:00	0.693	0.674	0.658	0.756	0.665	0.674	0.616	0.581	0.547		10:15:00	0.693	0.674	0.658	0.548	0.542	0.539	0.485	0.441	0.463
10:30:00	0.745	0.731	0.715	0.813	0.722	0.73	0.663	0.63	0.598		10:30:00	0.745	0.731	0.715	0.588	0.59	0.586	0.53	0.485	0.509
10:45:00	0.799	0.786	0.773	0.87	0.779	0.786	0.709	0.684	0.65		10:45:00	0.799	0.786	0.773	0.628	0.641	0.634	0.576	0.532	0.557
11:00:00	0.853	0.843	0.83	0.927	0.837	0.844	0.755	0.738	0.704		11:00:00	0.853	0.843	0.83	0.673	0.693	0.684	0.621	0.583	0.61
11:15:00	0.906	0.899	0.888	0.982	0.895	0.9	0.801	0.793	0.758		11:15:00	0.906	0.899	0.888	0.719	0.746	0.736	0.666	0.635	0.662
11:30:00	0.959	0.954	0.944	1.036	0.952	0.955	0.848	0.846	0.813		11:30:00	0.959	0.954	0.944	0.766	0.798	0.787	0.711	0.69	0.714
11:45:00	1.011	1.009	1	1.086	1.007	1.01	0.891	0.898	0.866		11:45:00	1.011	1.009	1	0.813	0.854	0.84	0.755	0.745	0.767
12:00:00	1.063	1.06	1.053	1.136	1.06	1.061	0.936	0.949	0.919		12:00:00	1.063	1.06	1.053	0.859	0.906	0.89	0.797	0.799	0.818
12:15:00	1.112	1.11	1.103	1.182	1.109	1.112	0.98	0.998	0.969		12:15:00	1.112	1.11	1.103	0.91	0.959	0.942	0.837	0.854	0.87
12:30:00	1.159	1.156	1.151	1.226	1.158	1.158	1.024	1.045	1.018		12:30:00	1.159	1.156	1.151	0.96	1.013	0.994	0.879	0.907	0.921
12:45:00	1.203	1.201	1.196	1.268	1.201	1.203	1.067	1.089	1.064		12:45:00	1.203	1.201	1.196	1.008	1.062	1.043	0.923	0.959	0.971
13:00:00	1.246	1.241	1.239	1.305	1.242	1.244	1.108	1.131	1.107		13:00:00	1.246	1.241	1.239	1.054	1.109	1.092	0.966	1.007	1.017
13:15:00	1.284	1.281	1.278	1.34	1.28	1.282	1.147	1.171	1.149		13:15:00	1.284	1.281	1.278	1.098	1.154	1.137	1.007	1.054	1.062
13:30:00	1.321	1.317	1.315	1.373	1.316	1.318	1.185	1.207	1.187		13:30:00	1.321	1.317	1.315	1.142	1.197	1.181	1.049	1.099	1.105
13:45:00	1.357	1.35	1.349	1.404	1.349	1.351	1.219	1.241	1.222		13:45:00	1.357	1.35	1.349	1.185	1.238	1.221	1.089	1.14	1.145
14:00:00	1.389	1.381	1.381	1.433	1.38	1.381	1.25	1.274	1.256		14:00:00	1.389	1.381	1.381	1.224	1.275	1.26	1.128	1.179	1.183
14:15:00	1.418	1.411	1.41	1.458	1.408	1.41	1.28	1.304	1.287		14:15:00	1.418	1.411	1.41	1.263	1.31	1.296	1.166	1.216	1.219
14:30:00	1.446	1.438	1.437	1.482	1.434	1.437	1.309	1.332	1.315		14:30:00	1.446	1.438	1.437	1.298	1.343	1.33	1.201	1.25	1.253
14:45:00	1.471	1.463	1.463	1.506	1.458	1.461	1.336	1.356	1.341		14:45:00	1.471	1.463	1.463	1.33	1.373	1.361	1.234	1.28	1.284
15:00:00	1.496	1.486	1.487	1.526	1.481	1.484	1.36	1.381	1.366		15:00:00	1.496	1.486	1.487	1.362	1.401	1.39	1.264	1.309	1.313
15:15:00	1.519	1.508	1.509	1.547	1.504	1.505	1.382	1.402	1.388		15:15:00	1.519	1.508	1.509	1.39	1.427	1.418	1.294	1.335	1.339
15:30:00	1.536	1.526	1.528	1.563	1.522	1.524	1.403	1.424	1.409		15:30:00	1.536	1.526	1.528	1.416	1.451	1.441	1.322	1.359	1.365
15:45:00	1.549	1.541	1.542	1.577	1.539	1.541	1.423	1.444	1.429		15:45:00	1.549	1.541	1.542	1.442	1.474	1.465	1.347	1.382	1.387
16:00:00	1.558	1.551	1.55	1.587	1.552	1.553	1.442	1.461	1.448		16:00:00	1.558	1.551	1.55	1.466	1.496	1.487	1.371	1.404	1.408
16:15:00	1.563	1.556	1.556	1.592	1.559	1.561	1.459	1.477	1.464		16:15:00	1.563	1.556	1.556	1.487	1.515	1.507	1.392	1.424	1.428
16:30:00	1.567	1.559	1.561	1.597	1.564	1.567	1.475	1.493	1.48		16:30:00	1.567	1.559	1.561	1.507	1.534	1.526	1.412	1.442	1.445
16:45:00	1.57	1.562	1.563	1.6	1.567	1.571	1.49	1.509	1.496		16:45:00	1.57	1.562	1.563	1.528	1.549	1.543	1.432	1.459	1.464
17:00:00	1.572	1.565	1.566	1.603	1.572	1.573	1.505	1.523	1.511		17:00:00	1.572	1.565	1.566	1.539	1.562	1.556	1.45	1.476	1.481
17:15:00	1.573	1.566	1.568	1.603	1.572	1.575	1.519	1.536	1.524		17:15:00	1.573	1.566	1.568	1.549	1.569	1.565	1.466	1.492	1.496
17:30:00	1.576	1.567	1.569	1.605	1.574	1.576	1.531	1.549	1.537		17:30:00	1.576	1.567	1.569	1.556	1.576	1.571	1.481	1.506	1.511
17:45:00	1.577	1.568	1.571	1.605	1.574	1.577	1.543	1.56	1.549		17:45:00	1.577	1.568	1.571	1.56	1.58	1.575	1.497	1.519	1.524
18:00:00	1.578	1.569	1.572	1.606	1.575	1.577	1.555	1.571	1.561		18:00:00	1.578	1.569	1.572	1.563	1.582	1.578	1.51	1.532	1.536
18:15:00	1.579	1.571	1.573	1.608	1.575	1.577	1.566	1.582	1.571		18:15:00	1.579	1.571	1.573	1.565	1.583	1.581	1.523	1.546	1.549
18:30:00	1.581	1.572	1.574	1.608	1.576	1.578	1.576	1.591	1.581		18:30:00	1.581	1.572	1.574	1.569	1.584	1.581	1.537	1.556	1.561
18:45:00	1.582	1.573	1.575	1.609	1.576	1.58	1.585	1.601	1.589		18:45:00	1.582	1.573	1.575	1.568	1.584	1.581	1.548	1.567	1.572
19:00:00	1.584	1.575	1.577	1.61	1.577	1.579	1.592	1.606	1.597		19:00:00	1.584	1.575	1.577	1.569	1.585	1.582	1.559	1.577	1.583
19:15:00	1.585	1.575	1.578	1.609	1.577	1.581	1.598	1.613	1.603		19:15:00	1.585	1.575	1.578	1.569	1.587	1.583	1.57	1.587	1.593
19:30:00	1.586	1.577	1.58	1.611	1.577	1.581	1.602	1.615	1.607		19:30:00	1.586	1.577	1.58	1.57	1.586	1.584	1.579	1.596	1.602
19:45:00	1.588	1.578	1.58	1.612	1.579	1.581	1.604	1.618	1.609		19:45:00	1.588	1.578	1.58	1.571	1.587	1.583	1.589	1.604	1.612
20:00:00	1.589	1.579	1.582	1.612	1.579	1.582	1.607	1.62	1.612		20:00:00	1.589	1.579	1.582	1.571	1.586	1.584	1.597	1.613	1.618
20:15:00	1.59	1.58	1.581	1.613	1.58	1.583	1.606	1.621	1.612		20:15:00	1.59	1.58	1.581	1.57	1.587	1.583	1.603	1.617	1.625
20:30:00	1.592	1.58	1.583	1.613	1.58	1.584	1.607	1.621	1.614		20:30:00	1.592	1.58	1.583	1.57	1.585	1.584	1.609	1.622	1.63
20:45:00	1.593	1.582	1.585	1.614	1.581	1.584	1.608	1.621	1.614		20:45:00	1.593	1.582	1.585	1.57	1.587	1.584	1.614	1.626	1.635
21:00:00	1.595	1.582	1.586	1.615	1.582	1.585	1.609	1.623	1.614		21:00:00	1.595	1.582	1.586	1.571	1.587	1.584	1.615	1.629	1.637
21:15:00	1.595	1.584	1.587	1.616	1.582	1.587	1.608	1.621	1.613		21:15:00	1.595	1.584	1.587	1.571	1.586	1.584	1.617	1.63	1.638
21:30:00	1.596	1.583	1.587	1.616	1.582	1.585	1.609	1.622	1.613		21:30:00	1.596	1.583	1.587	1.57	1.586	1.584	1.618	1.63	1.64
21:45:00	1.598	1.585	1.589	1.617	1.584	1.586	1.608	1.622	1.613		21:45:00	1.598	1.585	1.589	1.571	1.585	1.585	1.619	1.63	1.64
22:00:00	1.599	1.586	1.59	1.617	1.584	1.587	1.608	1.622	1.615		22:00:00	1.599	1.586	1.59	1.571	1.585	1.585	1.62	1.631	1.641
22:15:00	1.6	1.587	1.591	1.617	1.585	1.588	1.608	1.622	1.614		22:15:00	1.6	1.587	1.591	1.57	1.585	1.585	1.619	1.631	1.64
22:30:00	1.6	1.588	1.591	1.618	1.585	1.589	1.608	1.621	1.613		22:30:00	1.6	1.588	1.591	1.571	1.585	1.585	1.619	1.632	1.641
22:45:00	1.603	1.59	1.594	1.619	1.586	1.589	1.608	1.621	1.615		22:45:00	1.603	1.59	1.594	1.57	1.585	1.585	1.619	1.631	1.641
23:00:00	1.605	1.59	1.595	1.62	1.586	1.591	1.608	1.623	1.614		23:00:00	1.605	1.59	1.595	1.569	1.585	1.585	1.62	1.631	1.642
23:15:00	1.606	1.591	1.595	1.621	1.587	1.592	1.608	1.622	1.615		23:15:00	1.606	1.591	1.595	1.569	1.586	1.585	1.62	1.631	1.641
23:30:00	1.607	1.592	1.595	1.621	1.588	1.591	1.607	1.623	1.615		23:30:00	1.607	1.592	1.595	1.569	1.586	1.585	1.62	1.631	1.641
23:45:00	1.61	1.593	1.597	1.621	1.589	1.592	1.606	1.622	1.614		23:45:00	1.61	1.593	1.597	1.569	1.586	1.585	1.62	1.63	1.641
24:00:00	1.611	1.593	1.598	1.621	1.588	1.593	1.607	1.623	1.615		24:00:00	1.611	1.593	1.598	1.569	1.586	1.585	1.619	1.63	1.641
24:15:00	1.611	1.595	1.599	1.622	1.589	1.594	1.607	1.622	1.615		24:15:00	1.611	1.595	1.599	1.568	1.586	1.585	1.619	1.631	1.642
24:30:00	1.613	1.596	1.601	1.623	1.59	1.595	1.607	1.623	1.614		24:30:00	1.613	1.596	1.601	1.569	1.585	1.585	1.619	1.631	1.643
24:45:00	1.616	1.598	1.601	1.623	1.59	1.595	1.607	1.622	1.614		24:45:00	1.616	1.598	1.601	1.568	1.586	1.585	1.619	1.631	1.641
25:00:00	1.617	1.598	1.603	1.623	1.591	1.596	1.608	1.623	1.615		25:00:00	1.617	1.598	1.603	1.569	1.586	1.584	1.62	1.631	1.642
25:15:00	1.62	1.599	1.604	1.624	1.592	1.596	1.608	1.623	1.615		25:15:00	1.62	1.599	1.604	1.569	1.586	1.585	1.619	1.631	1.642
25:30:00	1.621	1.601	1.604	1.625	1.593	1.597	1.607	1.623	1.615		25:30:00	1.621	1.601	1.604	1.568	1.587	1.585	1.619	1.631	1.642
25:45:00	1.623	1.603	1.606	1.626	1.593	1.597	1.606	1.623	1.615		25:45:00	1.623	1.603	1.606	1.567	1.586	1.586	1.619	1.631	1.643
26:00:00	1.624	1.603	1.607	1.626	1.593	1.599	1.606	1.622	1.614		26:00:00	1.624	1.603	1.607	1.567	1.587	1.586	1.619	1.63	1.642
26:15:00	1.627	1.604	1.608	1.626	1.595	1.599	1.607	1.623	1.615		26:15:00	1.627	1.604	1.608	1.567	1.587	1.585	1.619	1.631	1.642
26:30:00	1.628	1.606	1.609	1.627	1.595	1.6	1.607	1.623	1.614		26:30:00	1.628	1.606	1.609	1.567	1.588	1.585	1.619	1.631	1.643
26:45:00	1.631	1.608	1.611	1.627	1.595	1.6	1.607	1.623	1.615		26:45:00	1.631	1.608	1.611	1.567	1.587	1.586	1.619	1.632	1.643

## Sheet: Fig. S4 20230324
20230324
SC high affinity											SC low affinity
Time (h)	C915 WT			C2788 Pho84-A			C2783 Pho89-A				Time (h)	C915 WT			C2777 Pho87-A			C2758 Fgr2-A
0:00:00	0.088	0.088	0.089	0.089	0.088	0.09	0.088	0.088	0.089		0:00:00	0.088	0.088	0.089	0.092	0.089	0.089	0.089	0.089	0.089
0:15:00	0.088	0.088	0.089	0.089	0.089	0.092	0.088	0.089	0.091		0:15:00	0.088	0.088	0.089	0.092	0.09	0.091	0.089	0.092	0.09
0:30:00	0.088	0.09	0.09	0.089	0.089	0.092	0.09	0.089	0.092		0:30:00	0.088	0.09	0.09	0.093	0.091	0.092	0.091	0.092	0.091
0:45:00	0.089	0.089	0.091	0.09	0.089	0.093	0.09	0.088	0.092		0:45:00	0.089	0.089	0.091	0.094	0.09	0.093	0.091	0.092	0.091
1:00:00	0.088	0.089	0.09	0.089	0.09	0.092	0.09	0.088	0.091		1:00:00	0.088	0.089	0.09	0.093	0.09	0.092	0.091	0.092	0.091
1:15:00	0.089	0.089	0.091	0.089	0.089	0.093	0.091	0.088	0.092		1:15:00	0.089	0.089	0.091	0.094	0.09	0.093	0.091	0.092	0.091
1:30:00	0.089	0.09	0.091	0.09	0.089	0.093	0.091	0.088	0.091		1:30:00	0.089	0.09	0.091	0.094	0.09	0.093	0.091	0.092	0.092
1:45:00	0.089	0.09	0.092	0.09	0.089	0.093	0.091	0.088	0.091		1:45:00	0.089	0.09	0.092	0.093	0.09	0.093	0.091	0.092	0.091
2:00:00	0.09	0.09	0.092	0.09	0.09	0.093	0.091	0.088	0.091		2:00:00	0.09	0.09	0.092	0.094	0.09	0.094	0.091	0.091	0.092
2:15:00	0.09	0.091	0.093	0.091	0.09	0.094	0.092	0.089	0.092		2:15:00	0.09	0.091	0.093	0.094	0.091	0.094	0.091	0.092	0.092
2:30:00	0.09	0.091	0.092	0.091	0.09	0.094	0.091	0.088	0.092		2:30:00	0.09	0.091	0.092	0.093	0.09	0.094	0.091	0.091	0.091
2:45:00	0.091	0.092	0.094	0.092	0.09	0.095	0.092	0.089	0.092		2:45:00	0.091	0.092	0.094	0.094	0.091	0.094	0.091	0.092	0.092
3:00:00	0.092	0.092	0.094	0.092	0.091	0.096	0.092	0.089	0.093		3:00:00	0.092	0.092	0.094	0.094	0.091	0.094	0.091	0.092	0.091
3:15:00	0.093	0.094	0.096	0.093	0.092	0.097	0.093	0.09	0.093		3:15:00	0.093	0.094	0.096	0.095	0.091	0.095	0.091	0.092	0.092
3:30:00	0.094	0.095	0.097	0.094	0.092	0.098	0.094	0.09	0.094		3:30:00	0.094	0.095	0.097	0.095	0.092	0.095	0.092	0.092	0.092
3:45:00	0.095	0.096	0.098	0.095	0.093	0.099	0.094	0.09	0.094		3:45:00	0.095	0.096	0.098	0.095	0.092	0.096	0.091	0.092	0.092
4:00:00	0.097	0.097	0.099	0.097	0.095	0.1	0.094	0.091	0.094		4:00:00	0.097	0.097	0.099	0.096	0.092	0.096	0.092	0.092	0.092
4:15:00	0.098	0.099	0.102	0.098	0.096	0.102	0.095	0.091	0.095		4:15:00	0.098	0.099	0.102	0.096	0.092	0.097	0.092	0.092	0.092
4:30:00	0.101	0.102	0.105	0.1	0.097	0.105	0.096	0.092	0.096		4:30:00	0.101	0.102	0.105	0.098	0.094	0.098	0.092	0.092	0.092
4:45:00	0.103	0.104	0.107	0.102	0.099	0.107	0.097	0.093	0.096		4:45:00	0.103	0.104	0.107	0.098	0.094	0.098	0.092	0.092	0.092
5:00:00	0.107	0.107	0.111	0.104	0.101	0.11	0.099	0.094	0.097		5:00:00	0.107	0.107	0.111	0.099	0.095	0.1	0.092	0.093	0.093
5:15:00	0.111	0.111	0.116	0.108	0.104	0.114	0.101	0.095	0.099		5:15:00	0.111	0.111	0.116	0.1	0.096	0.101	0.093	0.093	0.093
5:30:00	0.115	0.115	0.12	0.112	0.108	0.118	0.102	0.096	0.1		5:30:00	0.115	0.115	0.12	0.102	0.097	0.103	0.093	0.094	0.093
5:45:00	0.12	0.12	0.125	0.116	0.111	0.123	0.105	0.098	0.102		5:45:00	0.12	0.12	0.125	0.104	0.099	0.105	0.094	0.094	0.094
6:00:00	0.126	0.126	0.131	0.121	0.116	0.129	0.107	0.1	0.104		6:00:00	0.126	0.126	0.131	0.106	0.1	0.107	0.095	0.095	0.095
6:15:00	0.133	0.132	0.138	0.127	0.121	0.135	0.11	0.102	0.107		6:15:00	0.133	0.132	0.138	0.108	0.102	0.11	0.096	0.095	0.095
6:30:00	0.141	0.139	0.147	0.134	0.127	0.143	0.114	0.104	0.109		6:30:00	0.141	0.139	0.147	0.111	0.105	0.114	0.097	0.096	0.097
6:45:00	0.15	0.148	0.156	0.142	0.134	0.151	0.118	0.107	0.113		6:45:00	0.15	0.148	0.156	0.114	0.108	0.117	0.098	0.097	0.098
7:00:00	0.16	0.158	0.166	0.15	0.141	0.161	0.123	0.11	0.116		7:00:00	0.16	0.158	0.166	0.118	0.111	0.121	0.099	0.098	0.099
7:15:00	0.172	0.169	0.178	0.16	0.151	0.172	0.128	0.114	0.12		7:15:00	0.172	0.169	0.178	0.123	0.115	0.126	0.101	0.1	0.1
7:30:00	0.187	0.182	0.192	0.172	0.161	0.185	0.134	0.118	0.125		7:30:00	0.187	0.182	0.192	0.127	0.119	0.131	0.103	0.101	0.102
7:45:00	0.201	0.196	0.207	0.186	0.173	0.199	0.14	0.123	0.129		7:45:00	0.201	0.196	0.207	0.133	0.124	0.137	0.105	0.103	0.104
8:00:00	0.218	0.212	0.224	0.201	0.186	0.215	0.147	0.128	0.135		8:00:00	0.218	0.212	0.224	0.139	0.129	0.143	0.108	0.105	0.106
8:15:00	0.236	0.229	0.241	0.217	0.201	0.231	0.155	0.133	0.14		8:15:00	0.236	0.229	0.241	0.146	0.134	0.151	0.111	0.108	0.109
8:30:00	0.255	0.248	0.26	0.235	0.217	0.25	0.163	0.139	0.147		8:30:00	0.255	0.248	0.26	0.153	0.141	0.159	0.114	0.111	0.112
8:45:00	0.278	0.269	0.281	0.254	0.235	0.27	0.172	0.146	0.153		8:45:00	0.278	0.269	0.281	0.161	0.148	0.167	0.117	0.114	0.116
9:00:00	0.302	0.291	0.306	0.276	0.254	0.292	0.181	0.152	0.16		9:00:00	0.302	0.291	0.306	0.171	0.156	0.177	0.121	0.117	0.119
9:15:00	0.329	0.317	0.332	0.3	0.276	0.318	0.192	0.16	0.168		9:15:00	0.329	0.317	0.332	0.181	0.165	0.189	0.127	0.121	0.123
9:30:00	0.358	0.344	0.361	0.327	0.299	0.345	0.203	0.168	0.177		9:30:00	0.358	0.344	0.361	0.193	0.175	0.201	0.132	0.126	0.127
9:45:00	0.39	0.374	0.391	0.354	0.325	0.375	0.215	0.177	0.185		9:45:00	0.39	0.374	0.391	0.205	0.185	0.213	0.138	0.13	0.132
10:00:00	0.425	0.408	0.426	0.386	0.354	0.407	0.228	0.187	0.196		10:00:00	0.425	0.408	0.426	0.22	0.198	0.228	0.143	0.135	0.137
10:15:00	0.463	0.444	0.462	0.421	0.385	0.442	0.242	0.197	0.206		10:15:00	0.463	0.444	0.462	0.235	0.212	0.244	0.15	0.141	0.142
10:30:00	0.503	0.482	0.501	0.456	0.419	0.479	0.256	0.209	0.217		10:30:00	0.503	0.482	0.501	0.252	0.226	0.261	0.157	0.146	0.148
10:45:00	0.547	0.523	0.544	0.496	0.455	0.52	0.272	0.22	0.227		10:45:00	0.547	0.523	0.544	0.271	0.242	0.279	0.165	0.153	0.154
11:00:00	0.593	0.567	0.589	0.539	0.497	0.564	0.287	0.233	0.24		11:00:00	0.593	0.567	0.589	0.292	0.26	0.299	0.174	0.16	0.161
11:15:00	0.642	0.614	0.637	0.583	0.538	0.61	0.302	0.249	0.255		11:15:00	0.642	0.614	0.637	0.314	0.279	0.321	0.183	0.167	0.169
11:30:00	0.694	0.664	0.686	0.632	0.584	0.658	0.317	0.264	0.269		11:30:00	0.694	0.664	0.686	0.336	0.3	0.345	0.194	0.175	0.177
11:45:00	0.743	0.713	0.734	0.68	0.631	0.708	0.334	0.278	0.283		11:45:00	0.743	0.713	0.734	0.36	0.322	0.372	0.204	0.184	0.185
12:00:00	0.795	0.763	0.785	0.731	0.679	0.759	0.351	0.292	0.298		12:00:00	0.795	0.763	0.785	0.387	0.345	0.399	0.217	0.193	0.194
12:15:00	0.843	0.812	0.835	0.78	0.73	0.81	0.369	0.306	0.313		12:15:00	0.843	0.812	0.835	0.415	0.371	0.424	0.229	0.203	0.204
12:30:00	0.891	0.861	0.882	0.828	0.779	0.86	0.39	0.32	0.328		12:30:00	0.891	0.861	0.882	0.443	0.4	0.458	0.243	0.215	0.215
12:45:00	0.938	0.906	0.927	0.876	0.827	0.908	0.41	0.336	0.343		12:45:00	0.938	0.906	0.927	0.475	0.429	0.489	0.257	0.226	0.225
13:00:00	0.983	0.95	0.971	0.922	0.874	0.954	0.429	0.355	0.357		13:00:00	0.983	0.95	0.971	0.508	0.46	0.522	0.271	0.237	0.236
13:15:00	1.024	0.992	1.013	0.965	0.919	0.998	0.451	0.374	0.377		13:15:00	1.024	0.992	1.013	0.543	0.493	0.558	0.285	0.25	0.248
13:30:00	1.064	1.033	1.054	1.007	0.963	1.04	0.473	0.393	0.393		13:30:00	1.064	1.033	1.054	0.58	0.528	0.595	0.3	0.263	0.26
13:45:00	1.101	1.07	1.091	1.045	1.003	1.081	0.496	0.412	0.412		13:45:00	1.101	1.07	1.091	0.618	0.564	0.633	0.316	0.276	0.273
14:00:00	1.137	1.105	1.128	1.083	1.041	1.119	0.52	0.431	0.432		14:00:00	1.137	1.105	1.128	0.658	0.603	0.673	0.332	0.29	0.287
14:15:00	1.171	1.139	1.16	1.119	1.08	1.154	0.543	0.453	0.453		14:15:00	1.171	1.139	1.16	0.696	0.641	0.713	0.35	0.304	0.301
14:30:00	1.202	1.171	1.192	1.151	1.114	1.187	0.568	0.474	0.473		14:30:00	1.202	1.171	1.192	0.736	0.679	0.753	0.369	0.319	0.316
14:45:00	1.234	1.203	1.222	1.182	1.147	1.218	0.593	0.496	0.494		14:45:00	1.234	1.203	1.222	0.775	0.719	0.792	0.385	0.334	0.332
15:00:00	1.262	1.229	1.25	1.211	1.178	1.246	0.619	0.519	0.517		15:00:00	1.262	1.229	1.25	0.815	0.757	0.831	0.405	0.351	0.346
15:15:00	1.289	1.256	1.276	1.24	1.207	1.275	0.644	0.543	0.539		15:15:00	1.289	1.256	1.276	0.854	0.795	0.87	0.424	0.367	0.362
15:30:00	1.316	1.282	1.301	1.266	1.234	1.302	0.671	0.566	0.562		15:30:00	1.316	1.282	1.301	0.89	0.834	0.908	0.444	0.386	0.377
15:45:00	1.34	1.305	1.325	1.289	1.261	1.324	0.697	0.591	0.585		15:45:00	1.34	1.305	1.325	0.926	0.869	0.944	0.465	0.403	0.394
16:00:00	1.363	1.327	1.345	1.313	1.286	1.348	0.723	0.615	0.608		16:00:00	1.363	1.327	1.345	0.962	0.905	0.98	0.486	0.421	0.414
16:15:00	1.384	1.348	1.367	1.334	1.309	1.369	0.751	0.639	0.632		16:15:00	1.384	1.348	1.367	0.996	0.94	1.012	0.509	0.44	0.432
16:30:00	1.404	1.368	1.386	1.354	1.331	1.389	0.778	0.665	0.656		16:30:00	1.404	1.368	1.386	1.029	0.971	1.045	0.533	0.459	0.45
16:45:00	1.424	1.389	1.405	1.374	1.35	1.408	0.805	0.69	0.682		16:45:00	1.424	1.389	1.405	1.061	1.004	1.078	0.558	0.48	0.47
17:00:00	1.439	1.404	1.421	1.391	1.37	1.424	0.832	0.715	0.706		17:00:00	1.439	1.404	1.421	1.09	1.035	1.109	0.582	0.501	0.49
17:15:00	1.452	1.417	1.433	1.407	1.387	1.439	0.857	0.741	0.731		17:15:00	1.452	1.417	1.433	1.119	1.065	1.137	0.607	0.521	0.511
17:30:00	1.46	1.425	1.44	1.421	1.401	1.45	0.884	0.767	0.756		17:30:00	1.46	1.425	1.44	1.148	1.094	1.164	0.632	0.544	0.532
17:45:00	1.467	1.431	1.444	1.429	1.41	1.457	0.911	0.792	0.78		17:45:00	1.467	1.431	1.444	1.177	1.121	1.192	0.657	0.567	0.554
18:00:00	1.47	1.436	1.447	1.433	1.416	1.461	0.936	0.818	0.806		18:00:00	1.47	1.436	1.447	1.202	1.148	1.217	0.682	0.59	0.576
18:15:00	1.474	1.437	1.448	1.436	1.42	1.464	0.962	0.843	0.831		18:15:00	1.474	1.437	1.448	1.229	1.174	1.243	0.707	0.614	0.6
18:30:00	1.476	1.439	1.45	1.439	1.423	1.466	0.985	0.867	0.854		18:30:00	1.476	1.439	1.45	1.252	1.198	1.267	0.732	0.638	0.621
18:45:00	1.479	1.44	1.451	1.44	1.424	1.466	1.009	0.891	0.878		18:45:00	1.479	1.44	1.451	1.271	1.222	1.29	0.758	0.66	0.646
19:00:00	1.482	1.441	1.452	1.442	1.425	1.468	1.032	0.915	0.904		19:00:00	1.482	1.441	1.452	1.296	1.245	1.31	0.784	0.684	0.671
19:15:00	1.485	1.442	1.453	1.443	1.426	1.468	1.057	0.939	0.927		19:15:00	1.485	1.442	1.453	1.316	1.265	1.33	0.812	0.71	0.697
19:30:00	1.487	1.443	1.453	1.445	1.426	1.468	1.079	0.961	0.951		19:30:00	1.487	1.443	1.453	1.335	1.287	1.35	0.838	0.734	0.72
19:45:00	1.49	1.444	1.455	1.447	1.428	1.47	1.101	0.984	0.973		19:45:00	1.49	1.444	1.455	1.355	1.307	1.369	0.863	0.757	0.745
20:00:00	1.491	1.445	1.455	1.447	1.429	1.47	1.122	1.009	0.995		20:00:00	1.491	1.445	1.455	1.372	1.325	1.387	0.888	0.782	0.769
20:15:00	1.493	1.445	1.455	1.448	1.429	1.47	1.144	1.031	1.017		20:15:00	1.493	1.445	1.455	1.391	1.343	1.404	0.914	0.807	0.794
20:30:00	1.494	1.445	1.456	1.448	1.43	1.47	1.164	1.053	1.039		20:30:00	1.494	1.445	1.456	1.408	1.359	1.42	0.938	0.831	0.821
20:45:00	1.495	1.446	1.456	1.449	1.43	1.47	1.185	1.073	1.06		20:45:00	1.495	1.446	1.456	1.421	1.374	1.434	0.965	0.855	0.845
21:00:00	1.498	1.447	1.457	1.451	1.43	1.471	1.204	1.095	1.082		21:00:00	1.498	1.447	1.457	1.435	1.39	1.448	0.992	0.88	0.869
21:15:00	1.5	1.449	1.456	1.451	1.431	1.471	1.225	1.115	1.103		21:15:00	1.5	1.449	1.456	1.446	1.403	1.458	1.017	0.905	0.894
21:30:00	1.501	1.448	1.457	1.451	1.431	1.471	1.241	1.135	1.123		21:30:00	1.501	1.448	1.457	1.454	1.411	1.465	1.035	0.929	0.918
21:45:00	1.502	1.449	1.457	1.452	1.431	1.472	1.26	1.153	1.144		21:45:00	1.502	1.449	1.457	1.458	1.418	1.47	1.059	0.954	0.941
22:00:00	1.504	1.448	1.457	1.454	1.432	1.471	1.277	1.173	1.161		22:00:00	1.504	1.448	1.457	1.462	1.422	1.473	1.081	0.977	0.965
22:15:00	1.505	1.449	1.458	1.455	1.432	1.472	1.293	1.191	1.179		22:15:00	1.505	1.449	1.458	1.465	1.425	1.476	1.103	1.001	0.989
22:30:00	1.508	1.449	1.457	1.455	1.433	1.471	1.309	1.209	1.197		22:30:00	1.508	1.449	1.457	1.467	1.427	1.476	1.125	1.023	1.012
22:45:00	1.509	1.45	1.458	1.456	1.432	1.472	1.325	1.226	1.215		22:45:00	1.509	1.45	1.458	1.47	1.428	1.478	1.146	1.046	1.034
23:00:00	1.511	1.45	1.458	1.457	1.433	1.471	1.34	1.242	1.233		23:00:00	1.511	1.45	1.458	1.472	1.429	1.479	1.166	1.068	1.057
23:15:00	1.513	1.449	1.458	1.459	1.433	1.471	1.355	1.259	1.25		23:15:00	1.513	1.449	1.458	1.474	1.429	1.478	1.187	1.091	1.077
23:30:00	1.512	1.45	1.458	1.46	1.433	1.472	1.37	1.275	1.267		23:30:00	1.512	1.45	1.458	1.474	1.43	1.479	1.207	1.113	1.099
23:45:00	1.514	1.449	1.458	1.462	1.434	1.472	1.385	1.29	1.283		23:45:00	1.514	1.449	1.458	1.474	1.43	1.479	1.226	1.133	1.12
24:00:00	1.519	1.448	1.457	1.462	1.433	1.472	1.398	1.305	1.298		24:00:00	1.519	1.448	1.457	1.474	1.429	1.478	1.243	1.153	1.141
24:15:00	1.516	1.449	1.457	1.463	1.435	1.472	1.41	1.319	1.313		24:15:00	1.516	1.449	1.457	1.476	1.43	1.479	1.262	1.172	1.161
24:30:00	1.517	1.449	1.456	1.465	1.435	1.472	1.423	1.334	1.329		24:30:00	1.517	1.449	1.456	1.476	1.43	1.479	1.281	1.192	1.18
24:45:00	1.518	1.45	1.456	1.467	1.436	1.472	1.435	1.348	1.344		24:45:00	1.518	1.45	1.456	1.478	1.428	1.479	1.298	1.211	1.199
25:00:00	1.519	1.448	1.456	1.465	1.436	1.472	1.446	1.36	1.358		25:00:00	1.519	1.448	1.456	1.48	1.428	1.479	1.315	1.23	1.218
25:15:00	1.525	1.447	1.457	1.466	1.437	1.472	1.456	1.373	1.371		25:15:00	1.525	1.447	1.457	1.48	1.426	1.48	1.33	1.248	1.236
25:30:00	1.523	1.447	1.457	1.465	1.436	1.472	1.462	1.385	1.383		25:30:00	1.523	1.447	1.457	1.481	1.427	1.479	1.345	1.263	1.254
25:45:00	1.527	1.448	1.456	1.465	1.438	1.473	1.468	1.394	1.396		25:45:00	1.527	1.448	1.456	1.482	1.427	1.48	1.361	1.281	1.272
26:00:00	1.524	1.445	1.455	1.466	1.438	1.473	1.471	1.401	1.406		26:00:00	1.524	1.445	1.455	1.481	1.426	1.48	1.376	1.296	1.288
26:15:00	1.525	1.445	1.455	1.466	1.439	1.473	1.474	1.406	1.414		26:15:00	1.525	1.445	1.455	1.481	1.427	1.48	1.394	1.312	1.304
26:30:00	1.526	1.443	1.455	1.467	1.44	1.473	1.476	1.409	1.419		26:30:00	1.526	1.443	1.455	1.482	1.426	1.48	1.404	1.327	1.321
26:45:00	1.528	1.442	1.454	1.466	1.44	1.474	1.478	1.412	1.423		26:45:00	1.528	1.442	1.454	1.482	1.427	1.481	1.418	1.342	1.336
	1.532	1.442	1.454	1.467	1.441	1.474	1.48	1.413	1.426			1.532	1.442	1.454	1.484	1.427	1.481	1.431	1.356	1.351
	1.528	1.44	1.453	1.467	1.44	1.475	1.482	1.415	1.427			1.528	1.44	1.453	1.485	1.428	1.48	1.443	1.37	1.365
	1.529	1.44	1.452	1.467	1.441	1.475	1.484	1.416	1.429			1.529	1.44	1.452	1.481	1.427	1.48	1.452	1.385	1.381
	1.533	1.44	1.452	1.467	1.443	1.476	1.486	1.418	1.431			1.533	1.44	1.452	1.482	1.428	1.481	1.461	1.398	1.394
	1.534	1.439	1.453	1.466	1.442	1.476	1.487	1.418	1.432			1.534	1.439	1.453	1.487	1.428	1.48	1.465	1.409	1.406
	1.537	1.438	1.452	1.466	1.443	1.476	1.488	1.42	1.434			1.537	1.438	1.452	1.491	1.428	1.48	1.47	1.417	1.419
	1.543	1.44	1.453	1.464	1.444	1.476	1.489	1.42	1.434			1.543	1.44	1.453	1.489	1.428	1.48	1.473	1.425	1.429
	1.543	1.439	1.45	1.462	1.442	1.475	1.491	1.421	1.435			1.543	1.439	1.45	1.487	1.428	1.48	1.476	1.429	1.436
	1.54	1.436	1.452	1.46	1.442	1.476	1.491	1.42	1.436			1.54	1.436	1.452	1.49	1.428	1.48	1.478	1.431	1.44
	1.541	1.436	1.452	1.46	1.442	1.475	1.493	1.422	1.437			1.541	1.436	1.452	1.494	1.427	1.48	1.48	1.434	1.445
	1.543	1.434	1.451	1.462	1.442	1.47	1.495	1.423	1.438			1.543	1.434	1.451	1.498	1.426	1.48	1.484	1.436	1.448
	1.539	1.434	1.451	1.461	1.443	1.469	1.496	1.423	1.439			1.539	1.434	1.451	1.502	1.427	1.479	1.485	1.438	1.45
	1.545	1.435	1.449	1.461	1.441	1.469	1.497	1.424	1.439			1.545	1.435	1.449	1.503	1.427	1.479	1.488	1.44	1.452
	1.55	1.434	1.448	1.461	1.438	1.469	1.498	1.424	1.439			1.55	1.434	1.448	1.504	1.427	1.478	1.49	1.442	1.453
	1.547	1.434	1.445	1.463	1.436	1.469	1.499	1.425	1.44			1.547	1.434	1.445	1.505	1.428	1.479	1.491	1.442	1.454
	1.553	1.432	1.444	1.461	1.435	1.468	1.501	1.425	1.441			1.553	1.432	1.444	1.504	1.428	1.479	1.494	1.443	1.456
	1.556	1.432	1.444	1.458	1.433	1.468	1.503	1.425	1.44			1.556	1.432	1.444	1.508	1.428	1.479	1.495	1.443	1.457
	1.558	1.432	1.441	1.459	1.432	1.465	1.503	1.426	1.441			1.558	1.432	1.441	1.511	1.428	1.479	1.497	1.445	1.458
	1.558	1.431	1.441	1.456	1.433	1.461	1.504	1.427	1.442			1.558	1.431	1.441	1.513	1.429	1.478	1.499	1.446	1.459
	1.559	1.433	1.443	1.456	1.434	1.461	1.507	1.427	1.442			1.559	1.433	1.443	1.517	1.428	1.479	1.5	1.446	1.46
	1.563	1.432	1.441	1.455	1.433	1.463	1.507	1.427	1.443			1.563	1.432	1.441	1.516	1.429	1.478	1.501	1.448	1.46
	1.563	1.429	1.441	1.455	1.43	1.463	1.508	1.428	1.443			1.563	1.429	1.441	1.516	1.429	1.478	1.502	1.447	1.461
	1.573	1.428	1.442	1.458	1.429	1.463	1.511	1.428	1.444			1.573	1.428	1.442	1.519	1.429	1.478	1.503	1.448	1.462
	1.578	1.427	1.44	1.46	1.427	1.462	1.511	1.429	1.444			1.578	1.427	1.44	1.523	1.429	1.478	1.505	1.448	1.463
	1.555	1.426	1.437	1.461	1.427	1.463	1.512	1.429	1.444			1.555	1.426	1.437	1.527	1.431	1.478	1.505	1.449	1.462
	1.556	1.424	1.437	1.463	1.427	1.463	1.513	1.43	1.445			1.556	1.424	1.437	1.528	1.431	1.478	1.506	1.45	1.463
	1.571	1.424	1.438	1.465	1.425	1.463	1.513	1.43	1.445			1.571	1.424	1.438	1.528	1.432	1.479	1.507	1.451	1.464
	1.574	1.424	1.436	1.465	1.425	1.461	1.518	1.431	1.446			1.574	1.424	1.436	1.529	1.433	1.479	1.508	1.452	1.465
	1.577	1.423	1.435	1.467	1.424	1.46	1.517	1.431	1.446			1.577	1.423	1.435	1.529	1.433	1.479	1.509	1.452	1.465
	1.579	1.424	1.435	1.47	1.421	1.459	1.517	1.433	1.446			1.579	1.424	1.435	1.532	1.433	1.48	1.51	1.452	1.466
	1.57	1.424	1.433	1.47	1.42	1.459	1.519	1.432	1.447			1.57	1.424	1.433	1.531	1.433	1.481	1.511	1.453	1.466
	1.563	1.424	1.432	1.47	1.42	1.459	1.517	1.432	1.447			1.563	1.424	1.432	1.53	1.433	1.481	1.511	1.454	1.466
	1.58	1.423	1.431	1.469	1.419	1.456	1.517	1.432	1.447			1.58	1.423	1.431	1.532	1.434	1.481	1.513	1.455	1.467
	1.571	1.424	1.431	1.47	1.417	1.455	1.517	1.433	1.447			1.571	1.424	1.431	1.536	1.434	1.482	1.514	1.455	1.468
	1.569	1.425	1.431	1.473	1.414	1.455	1.521	1.432	1.446			1.569	1.425	1.431	1.537	1.435	1.482	1.514	1.456	1.468
	1.583	1.424	1.432	1.474	1.414	1.456	1.523	1.433	1.448			1.583	1.424	1.432	1.537	1.436	1.482	1.515	1.456	1.468
	1.561	1.424	1.431	1.478	1.414	1.457	1.525	1.434	1.447			1.561	1.424	1.431	1.536	1.436	1.482	1.517	1.457	1.468
	1.566	1.422	1.43	1.482	1.414	1.457	1.525	1.435	1.448			1.566	1.422	1.43	1.532	1.436	1.483	1.517	1.458	1.468
	1.574	1.424	1.431	1.48	1.415	1.459	1.521	1.434	1.448			1.574	1.424	1.431	1.536	1.437	1.483	1.519	1.457	1.469
	1.579	1.42	1.43	1.479	1.416	1.458	1.522	1.434	1.449			1.579	1.42	1.43	1.539	1.437	1.484	1.521	1.459	1.47
	1.588	1.421	1.43	1.479	1.416	1.459	1.522	1.435	1.449			1.588	1.421	1.43	1.538	1.437	1.485	1.522	1.46	1.47
	1.606	1.42	1.43	1.479	1.417	1.46	1.522	1.435	1.45			1.606	1.42	1.43	1.543	1.436	1.486	1.522	1.459	1.471
	1.624	1.418	1.43	1.484	1.418	1.461	1.519	1.436	1.45			1.624	1.418	1.43	1.545	1.437	1.484	1.524	1.46	1.472
	1.607	1.417	1.428	1.488	1.417	1.462	1.517	1.435	1.45			1.607	1.417	1.428	1.544	1.438	1.482	1.526	1.461	1.471
	1.596	1.418	1.428	1.49	1.417	1.463	1.515	1.435	1.45			1.596	1.418	1.428	1.544	1.437	1.48	1.526	1.46	1.471
	1.6	1.42	1.428	1.488	1.418	1.463	1.513	1.436	1.449			1.6	1.42	1.428	1.549	1.437	1.48	1.53	1.461	1.472
	1.605	1.42	1.428	1.488	1.418	1.464	1.515	1.436	1.45			1.605	1.42	1.428	1.547	1.437	1.481	1.531	1.462	1.473
	1.599	1.421	1.428	1.492	1.419	1.465	1.514	1.436	1.451			1.599	1.421	1.428	1.544	1.435	1.481	1.532	1.461	1.473
	1.604	1.418	1.429	1.49	1.417	1.464	1.515	1.436	1.451			1.604	1.418	1.429	1.545	1.436	1.482	1.532	1.461	1.473
	1.613	1.417	1.427	1.494	1.417	1.456	1.513	1.436	1.451			1.613	1.417	1.427	1.547	1.436	1.482	1.534	1.461	1.472
	1.641	1.418	1.427	1.496	1.416	1.454	1.513	1.437	1.452			1.641	1.418	1.427	1.551	1.436	1.482	1.535	1.462	1.472
	1.643	1.418	1.428	1.498	1.417	1.453	1.515	1.437	1.452			1.643	1.418	1.428	1.554	1.436	1.482	1.536	1.463	1.474
	1.738	1.417	1.429	1.498	1.419	1.454	1.517	1.439	1.453			1.738	1.417	1.429	1.552	1.435	1.482	1.538	1.464	1.474
	1.717	1.417	1.428	1.498	1.417	1.452	1.516	1.44	1.453			1.717	1.417	1.428	1.549	1.436	1.479	1.536	1.464	1.472
	1.714	1.417	1.428	1.501	1.419	1.452	1.519	1.44	1.453			1.714	1.417	1.428	1.553	1.436	1.478	1.539	1.466	1.473
	1.629	1.421	1.428	1.502	1.417	1.449	1.518	1.44	1.454			1.629	1.421	1.428	1.549	1.436	1.477	1.539	1.465	1.474
	1.61	1.418	1.429	1.5	1.419	1.451	1.522	1.441	1.454			1.61	1.418	1.429	1.549	1.437	1.476	1.541	1.466	1.474
	1.643	1.42	1.431	1.504	1.421	1.452	1.521	1.442	1.455			1.643	1.42	1.431	1.552	1.438	1.476	1.54	1.466	1.475
	1.621	1.422	1.426	1.506	1.421	1.452	1.522	1.441	1.456			1.621	1.422	1.426	1.554	1.438	1.476	1.542	1.467	1.475
	1.742	1.422	1.427	1.512	1.419	1.452	1.519	1.441	1.455			1.742	1.422	1.427	1.553	1.436	1.476	1.542	1.465	1.474
	1.745	1.422	1.425	1.515	1.418	1.451	1.522	1.443	1.455			1.745	1.422	1.425	1.556	1.436	1.476	1.545	1.467	1.476
	1.643	1.418	1.424	1.519	1.417	1.451	1.519	1.443	1.457			1.643	1.418	1.424	1.559	1.437	1.476	1.547	1.466	1.476
	1.652	1.417	1.424	1.514	1.417	1.45	1.518	1.443	1.458			1.652	1.417	1.424	1.56	1.437	1.476	1.549	1.467	1.476
	1.73	1.418	1.423	1.518	1.417	1.451	1.517	1.442	1.458			1.73	1.418	1.423	1.554	1.437	1.478	1.551	1.467	1.477
	1.742	1.42	1.422	1.525	1.417	1.45	1.519	1.442	1.458			1.742	1.42	1.422	1.552	1.437	1.478	1.554	1.467	1.477
	1.734	1.424	1.421	1.524	1.417	1.45	1.52	1.442	1.458			1.734	1.424	1.421	1.553	1.437	1.477	1.553	1.466	1.477
	1.681	1.431	1.422	1.524	1.416	1.449	1.518	1.442	1.457			1.681	1.431	1.422	1.563	1.436	1.477	1.554	1.465	1.477
	1.719	1.428	1.421	1.523	1.417	1.448	1.52	1.443	1.458			1.719	1.428	1.421	1.565	1.435	1.478	1.554	1.465	1.478
	1.75	1.433	1.42	1.526	1.418	1.448	1.52	1.443	1.458			1.75	1.433	1.42	1.555	1.438	1.478	1.556	1.466	1.478
	1.78	1.435	1.421	1.524	1.418	1.448	1.522	1.447	1.453			1.78	1.435	1.421	1.565	1.44	1.478	1.555	1.466	1.478
	1.725	1.433	1.417	1.532	1.417	1.447	1.521	1.446	1.453			1.725	1.433	1.417	1.572	1.441	1.479	1.553	1.466	1.479
	1.744	1.433	1.399	1.533	1.415	1.446	1.526	1.445	1.453			1.744	1.433	1.399	1.573	1.442	1.478	1.555	1.465	1.48
	1.73	1.427	1.403	1.533	1.415	1.444	1.523	1.445	1.452			1.73	1.427	1.403	1.575	1.441	1.477	1.556	1.466	1.481
	1.674	1.428	1.405	1.54	1.415	1.444	1.523	1.447	1.451			1.674	1.428	1.405	1.58	1.444	1.477	1.557	1.466	1.481
	1.766	1.43	1.407	1.543	1.414	1.445	1.527	1.447	1.451			1.766	1.43	1.407	1.589	1.449	1.478	1.555	1.466	1.481
	1.697	1.432	1.409	1.546	1.415	1.445	1.524	1.45	1.452			1.697	1.432	1.409	1.593	1.451	1.477	1.551	1.466	1.48
	1.666	1.432	1.411	1.548	1.414	1.444	1.523	1.451	1.449			1.666	1.432	1.411	1.593	1.453	1.476	1.549	1.467	1.48
	1.659	1.435	1.412	1.556	1.414	1.443	1.528	1.452	1.448			1.659	1.435	1.412	1.593	1.452	1.476	1.552	1.469	1.48
	1.705	1.436	1.416	1.557	1.413	1.443	1.53	1.452	1.447			1.705	1.436	1.416	1.597	1.453	1.476	1.55	1.472	1.48
	1.747	1.438	1.416	1.55	1.414	1.444	1.526	1.453	1.444			1.747	1.438	1.416	1.596	1.455	1.476	1.549	1.473	1.479
	1.744	1.436	1.417	1.554	1.414	1.444	1.524	1.452	1.444			1.744	1.436	1.417	1.596	1.454	1.475	1.555	1.472	1.48
	1.763	1.438	1.417	1.556	1.413	1.444	1.526	1.452	1.44			1.763	1.438	1.417	1.591	1.455	1.476	1.562	1.474	1.48
	1.71	1.443	1.418	1.557	1.412	1.444	1.527	1.454	1.44			1.71	1.443	1.418	1.587	1.455	1.476	1.565	1.474	1.479
	1.734	1.444	1.418	1.56	1.412	1.442	1.526	1.452	1.442			1.734	1.444	1.418	1.587	1.455	1.476	1.565	1.472	1.478
	1.653	1.449	1.419	1.563	1.413	1.442	1.529	1.451	1.442			1.653	1.449	1.419	1.59	1.455	1.476	1.568	1.471	1.478
YPD high affinity											YPD low affinity
Time (h)	C915 WT			C2788 Pho84-A			C2783 Pho89-A				Time (h)	C915 WT			C2777 Pho87-A			C2758 Fgr2-A
0:00:00	0.096	0.094	0.096	0.096	0.096	0.096	0.095	0.096	0.096		0:00:00	0.096	0.094	0.096	0.095	0.095	0.095	0.095	0.096	0.096
0:15:00	0.096	0.094	0.096	0.097	0.097	0.098	0.096	0.097	0.096		0:15:00	0.096	0.094	0.096	0.096	0.096	0.096	0.096	0.097	0.097
0:30:00	0.096	0.094	0.096	0.096	0.097	0.097	0.097	0.097	0.096		0:30:00	0.096	0.094	0.096	0.096	0.096	0.095	0.096	0.097	0.097
0:45:00	0.096	0.094	0.096	0.097	0.097	0.097	0.096	0.097	0.096		0:45:00	0.096	0.094	0.096	0.096	0.096	0.096	0.097	0.098	0.098
1:00:00	0.095	0.093	0.096	0.096	0.096	0.097	0.096	0.097	0.096		1:00:00	0.095	0.093	0.096	0.096	0.096	0.095	0.096	0.098	0.097
1:15:00	0.096	0.094	0.096	0.097	0.097	0.097	0.097	0.097	0.096		1:15:00	0.096	0.094	0.096	0.096	0.097	0.096	0.097	0.098	0.097
1:30:00	0.096	0.094	0.096	0.097	0.097	0.097	0.097	0.097	0.097		1:30:00	0.096	0.094	0.096	0.097	0.097	0.096	0.097	0.098	0.097
1:45:00	0.096	0.094	0.096	0.097	0.097	0.098	0.097	0.098	0.097		1:45:00	0.096	0.094	0.096	0.097	0.097	0.096	0.097	0.098	0.098
2:00:00	0.097	0.094	0.096	0.098	0.098	0.098	0.098	0.098	0.097		2:00:00	0.097	0.094	0.096	0.097	0.098	0.097	0.098	0.099	0.098
2:15:00	0.097	0.095	0.097	0.098	0.098	0.099	0.098	0.099	0.098		2:15:00	0.097	0.095	0.097	0.098	0.098	0.097	0.098	0.099	0.099
2:30:00	0.097	0.095	0.097	0.099	0.099	0.099	0.098	0.099	0.098		2:30:00	0.097	0.095	0.097	0.098	0.098	0.097	0.098	0.099	0.098
2:45:00	0.098	0.096	0.098	0.1	0.1	0.1	0.099	0.1	0.099		2:45:00	0.098	0.096	0.098	0.098	0.098	0.098	0.099	0.1	0.099
3:00:00	0.099	0.096	0.099	0.101	0.101	0.101	0.1	0.1	0.099		3:00:00	0.099	0.096	0.099	0.099	0.099	0.098	0.099	0.1	0.1
3:15:00	0.1	0.097	0.1	0.102	0.102	0.102	0.1	0.101	0.1		3:15:00	0.1	0.097	0.1	0.1	0.1	0.099	0.1	0.1	0.1
3:30:00	0.101	0.098	0.1	0.104	0.103	0.103	0.101	0.102	0.101		3:30:00	0.101	0.098	0.1	0.101	0.101	0.1	0.101	0.101	0.101
3:45:00	0.103	0.1	0.101	0.105	0.105	0.105	0.102	0.103	0.102		3:45:00	0.103	0.1	0.101	0.101	0.101	0.1	0.101	0.101	0.101
4:00:00	0.104	0.101	0.103	0.108	0.107	0.107	0.103	0.104	0.103		4:00:00	0.104	0.101	0.103	0.102	0.102	0.101	0.101	0.102	0.102
4:15:00	0.106	0.103	0.104	0.11	0.109	0.109	0.105	0.105	0.104		4:15:00	0.106	0.103	0.104	0.103	0.103	0.102	0.102	0.102	0.102
4:30:00	0.109	0.106	0.107	0.114	0.112	0.113	0.106	0.107	0.106		4:30:00	0.109	0.106	0.107	0.105	0.105	0.104	0.103	0.103	0.104
4:45:00	0.113	0.108	0.11	0.117	0.115	0.116	0.108	0.109	0.108		4:45:00	0.113	0.108	0.11	0.107	0.106	0.105	0.104	0.104	0.104
5:00:00	0.117	0.112	0.114	0.122	0.12	0.12	0.111	0.112	0.11		5:00:00	0.117	0.112	0.114	0.11	0.109	0.107	0.106	0.105	0.106
5:15:00	0.123	0.117	0.119	0.128	0.125	0.125	0.114	0.115	0.113		5:15:00	0.123	0.117	0.119	0.112	0.111	0.11	0.108	0.107	0.108
5:30:00	0.131	0.124	0.125	0.136	0.131	0.132	0.117	0.119	0.116		5:30:00	0.131	0.124	0.125	0.116	0.115	0.113	0.111	0.109	0.11
5:45:00	0.14	0.131	0.132	0.145	0.139	0.14	0.121	0.123	0.12		5:45:00	0.14	0.131	0.132	0.12	0.118	0.117	0.113	0.112	0.113
6:00:00	0.151	0.141	0.141	0.157	0.148	0.149	0.127	0.128	0.125		6:00:00	0.151	0.141	0.141	0.126	0.123	0.122	0.117	0.115	0.116
6:15:00	0.165	0.152	0.152	0.17	0.159	0.16	0.133	0.135	0.131		6:15:00	0.165	0.152	0.152	0.132	0.129	0.127	0.122	0.118	0.121
6:30:00	0.181	0.165	0.165	0.187	0.172	0.173	0.141	0.143	0.139		6:30:00	0.181	0.165	0.165	0.141	0.136	0.134	0.127	0.122	0.126
6:45:00	0.2	0.181	0.18	0.204	0.186	0.188	0.15	0.153	0.148		6:45:00	0.2	0.181	0.18	0.151	0.145	0.142	0.134	0.128	0.132
7:00:00	0.223	0.198	0.197	0.226	0.202	0.205	0.161	0.163	0.159		7:00:00	0.223	0.198	0.197	0.162	0.155	0.151	0.142	0.134	0.139
7:15:00	0.248	0.219	0.218	0.25	0.221	0.224	0.174	0.176	0.171		7:15:00	0.248	0.219	0.218	0.175	0.167	0.162	0.152	0.141	0.148
7:30:00	0.275	0.242	0.24	0.277	0.242	0.246	0.188	0.19	0.185		7:30:00	0.275	0.242	0.24	0.191	0.18	0.175	0.164	0.15	0.158
7:45:00	0.306	0.268	0.265	0.307	0.267	0.271	0.205	0.207	0.201		7:45:00	0.306	0.268	0.265	0.21	0.196	0.191	0.177	0.161	0.17
8:00:00	0.342	0.296	0.293	0.341	0.294	0.298	0.224	0.227	0.22		8:00:00	0.342	0.296	0.293	0.231	0.214	0.208	0.194	0.173	0.184
8:15:00	0.381	0.329	0.325	0.378	0.324	0.328	0.246	0.249	0.241		8:15:00	0.381	0.329	0.325	0.255	0.236	0.228	0.212	0.187	0.2
8:30:00	0.425	0.365	0.361	0.419	0.358	0.363	0.271	0.274	0.265		8:30:00	0.425	0.365	0.361	0.281	0.261	0.251	0.235	0.204	0.219
8:45:00	0.471	0.405	0.401	0.464	0.396	0.402	0.299	0.302	0.292		8:45:00	0.471	0.405	0.401	0.311	0.29	0.276	0.26	0.222	0.24
9:00:00	0.523	0.448	0.444	0.513	0.437	0.443	0.33	0.334	0.321		9:00:00	0.523	0.448	0.444	0.342	0.321	0.305	0.288	0.244	0.265
9:15:00	0.576	0.496	0.491	0.565	0.482	0.489	0.366	0.368	0.355		9:15:00	0.576	0.496	0.491	0.374	0.355	0.336	0.32	0.269	0.294
9:30:00	0.633	0.546	0.541	0.62	0.53	0.537	0.405	0.405	0.391		9:30:00	0.633	0.546	0.541	0.409	0.395	0.372	0.354	0.297	0.326
9:45:00	0.691	0.599	0.593	0.676	0.58	0.59	0.446	0.446	0.431		9:45:00	0.691	0.599	0.593	0.443	0.436	0.41	0.391	0.327	0.361
10:00:00	0.752	0.656	0.65	0.734	0.634	0.644	0.491	0.49	0.475		10:00:00	0.752	0.656	0.65	0.479	0.481	0.452	0.429	0.362	0.399
10:15:00	0.812	0.714	0.706	0.793	0.689	0.7	0.538	0.539	0.52		10:15:00	0.812	0.714	0.706	0.517	0.529	0.496	0.468	0.4	0.441
10:30:00	0.873	0.773	0.765	0.851	0.745	0.758	0.587	0.586	0.569		10:30:00	0.873	0.773	0.765	0.556	0.578	0.542	0.503	0.441	0.484
10:45:00	0.932	0.831	0.824	0.909	0.804	0.816	0.636	0.637	0.618		10:45:00	0.932	0.831	0.824	0.595	0.63	0.591	0.539	0.485	0.531
11:00:00	0.991	0.89	0.881	0.966	0.861	0.874	0.687	0.688	0.668		11:00:00	0.991	0.89	0.881	0.638	0.683	0.639	0.572	0.534	0.58
11:15:00	1.046	0.948	0.94	1.02	0.917	0.932	0.738	0.738	0.72		11:15:00	1.046	0.948	0.94	0.682	0.735	0.688	0.605	0.584	0.63
11:30:00	1.099	1.004	0.996	1.072	0.973	0.988	0.788	0.788	0.773		11:30:00	1.099	1.004	0.996	0.727	0.788	0.741	0.636	0.636	0.681
11:45:00	1.15	1.058	1.05	1.122	1.028	1.043	0.837	0.837	0.823		11:45:00	1.15	1.058	1.05	0.772	0.842	0.794	0.668	0.69	0.732
12:00:00	1.198	1.11	1.103	1.17	1.078	1.094	0.886	0.887	0.873		12:00:00	1.198	1.11	1.103	0.82	0.896	0.848	0.701	0.745	0.782
12:15:00	1.241	1.158	1.152	1.214	1.128	1.144	0.934	0.934	0.922		12:15:00	1.241	1.158	1.152	0.867	0.95	0.9	0.735	0.801	0.832
12:30:00	1.283	1.203	1.198	1.256	1.175	1.19	0.981	0.983	0.969		12:30:00	1.283	1.203	1.198	0.916	1.001	0.954	0.77	0.855	0.881
12:45:00	1.322	1.247	1.24	1.294	1.217	1.232	1.026	1.027	1.015		12:45:00	1.322	1.247	1.24	0.963	1.051	1.005	0.803	0.909	0.93
13:00:00	1.356	1.287	1.279	1.33	1.257	1.272	1.07	1.073	1.06		13:00:00	1.356	1.287	1.279	1.01	1.097	1.054	0.839	0.96	0.975
13:15:00	1.389	1.323	1.318	1.364	1.295	1.309	1.114	1.113	1.103		13:15:00	1.389	1.323	1.318	1.059	1.144	1.103	0.874	1.011	1.022
13:30:00	1.419	1.357	1.352	1.393	1.33	1.343	1.153	1.153	1.143		13:30:00	1.419	1.357	1.352	1.104	1.189	1.149	0.908	1.059	1.066
13:45:00	1.447	1.389	1.384	1.422	1.362	1.375	1.191	1.191	1.18		13:45:00	1.447	1.389	1.384	1.149	1.23	1.193	0.943	1.103	1.108
14:00:00	1.473	1.419	1.414	1.448	1.392	1.404	1.225	1.226	1.218		14:00:00	1.473	1.419	1.414	1.191	1.269	1.234	0.977	1.146	1.148
14:15:00	1.498	1.446	1.441	1.472	1.419	1.431	1.259	1.261	1.252		14:15:00	1.498	1.446	1.441	1.231	1.305	1.273	1.009	1.185	1.186
14:30:00	1.52	1.471	1.466	1.493	1.444	1.455	1.289	1.29	1.282		14:30:00	1.52	1.471	1.466	1.269	1.339	1.308	1.04	1.22	1.221
14:45:00	1.54	1.495	1.49	1.515	1.469	1.478	1.317	1.32	1.312		14:45:00	1.54	1.495	1.49	1.305	1.37	1.341	1.072	1.254	1.255
15:00:00	1.559	1.516	1.513	1.533	1.49	1.499	1.344	1.346	1.338		15:00:00	1.559	1.516	1.513	1.337	1.399	1.371	1.103	1.285	1.286
15:15:00	1.577	1.536	1.535	1.551	1.51	1.52	1.369	1.37	1.364		15:15:00	1.577	1.536	1.535	1.369	1.425	1.4	1.131	1.313	1.317
15:30:00	1.593	1.555	1.553	1.567	1.529	1.539	1.392	1.393	1.388		15:30:00	1.593	1.555	1.553	1.398	1.45	1.426	1.16	1.341	1.343
15:45:00	1.605	1.569	1.568	1.582	1.547	1.555	1.413	1.414	1.41		15:45:00	1.605	1.569	1.568	1.425	1.474	1.45	1.188	1.365	1.369
16:00:00	1.614	1.579	1.578	1.593	1.56	1.568	1.433	1.435	1.431		16:00:00	1.614	1.579	1.578	1.45	1.495	1.473	1.213	1.387	1.393
16:15:00	1.62	1.585	1.586	1.602	1.569	1.577	1.453	1.453	1.449		16:15:00	1.62	1.585	1.586	1.472	1.517	1.495	1.24	1.408	1.414
16:30:00	1.623	1.59	1.59	1.607	1.577	1.583	1.469	1.471	1.467		16:30:00	1.623	1.59	1.59	1.494	1.535	1.516	1.269	1.428	1.435
16:45:00	1.627	1.593	1.594	1.61	1.581	1.587	1.486	1.487	1.484		16:45:00	1.627	1.593	1.594	1.515	1.554	1.535	1.294	1.447	1.453
17:00:00	1.627	1.596	1.597	1.613	1.583	1.589	1.501	1.502	1.499		17:00:00	1.627	1.596	1.597	1.534	1.57	1.553	1.318	1.464	1.469
17:15:00	1.628	1.597	1.597	1.615	1.585	1.591	1.515	1.517	1.514		17:15:00	1.628	1.597	1.597	1.553	1.585	1.569	1.344	1.481	1.485
17:30:00	1.63	1.598	1.599	1.615	1.587	1.592	1.528	1.53	1.528		17:30:00	1.63	1.598	1.599	1.567	1.598	1.581	1.367	1.495	1.501
17:45:00	1.63	1.599	1.601	1.617	1.588	1.593	1.542	1.543	1.541		17:45:00	1.63	1.599	1.601	1.578	1.606	1.59	1.392	1.51	1.515
18:00:00	1.631	1.6	1.6	1.618	1.589	1.594	1.554	1.555	1.554		18:00:00	1.631	1.6	1.6	1.586	1.612	1.597	1.414	1.523	1.529
18:15:00	1.633	1.601	1.601	1.618	1.589	1.594	1.566	1.567	1.566		18:15:00	1.633	1.601	1.601	1.591	1.617	1.601	1.435	1.537	1.541
18:30:00	1.633	1.602	1.604	1.619	1.59	1.595	1.576	1.578	1.576		18:30:00	1.633	1.602	1.604	1.594	1.619	1.603	1.452	1.55	1.554
18:45:00	1.634	1.604	1.605	1.619	1.59	1.595	1.586	1.588	1.586		18:45:00	1.634	1.604	1.605	1.597	1.621	1.606	1.469	1.56	1.563
19:00:00	1.634	1.604	1.606	1.619	1.591	1.597	1.596	1.597	1.596		19:00:00	1.634	1.604	1.606	1.598	1.622	1.607	1.486	1.572	1.576
19:15:00	1.637	1.605	1.607	1.621	1.592	1.597	1.604	1.606	1.607		19:15:00	1.637	1.605	1.607	1.6	1.623	1.607	1.502	1.583	1.585
19:30:00	1.637	1.607	1.609	1.622	1.593	1.598	1.612	1.615	1.612		19:30:00	1.637	1.607	1.609	1.599	1.623	1.608	1.517	1.592	1.595
19:45:00	1.638	1.608	1.61	1.622	1.593	1.599	1.618	1.62	1.618		19:45:00	1.638	1.608	1.61	1.601	1.624	1.608	1.531	1.601	1.605
20:00:00	1.639	1.609	1.61	1.623	1.593	1.598	1.622	1.625	1.624		20:00:00	1.639	1.609	1.61	1.601	1.624	1.609	1.543	1.611	1.614
20:15:00	1.64	1.61	1.611	1.623	1.592	1.599	1.625	1.627	1.626		20:15:00	1.64	1.61	1.611	1.601	1.624	1.609	1.555	1.619	1.622
20:30:00	1.642	1.611	1.612	1.624	1.594	1.599	1.627	1.629	1.629		20:30:00	1.642	1.611	1.612	1.601	1.625	1.609	1.565	1.627	1.629
20:45:00	1.641	1.612	1.614	1.625	1.595	1.601	1.628	1.63	1.629		20:45:00	1.641	1.612	1.614	1.601	1.624	1.609	1.575	1.634	1.636
21:00:00	1.642	1.614	1.615	1.625	1.595	1.602	1.628	1.631	1.63		21:00:00	1.642	1.614	1.615	1.6	1.625	1.609	1.583	1.639	1.641
21:15:00	1.643	1.614	1.615	1.626	1.597	1.602	1.629	1.631	1.63		21:15:00	1.643	1.614	1.615	1.601	1.624	1.609	1.591	1.643	1.646
21:30:00	1.643	1.616	1.616	1.626	1.597	1.603	1.629	1.629	1.63		21:30:00	1.643	1.616	1.616	1.601	1.624	1.61	1.598	1.646	1.648
21:45:00	1.644	1.617	1.618	1.627	1.598	1.603	1.63	1.631	1.63		21:45:00	1.644	1.617	1.618	1.6	1.624	1.61	1.602	1.647	1.651
22:00:00	1.646	1.617	1.619	1.628	1.597	1.605	1.629	1.631	1.629		22:00:00	1.646	1.617	1.619	1.601	1.624	1.611	1.605	1.649	1.652
22:15:00	1.646	1.618	1.619	1.628	1.598	1.605	1.629	1.631	1.63		22:15:00	1.646	1.618	1.619	1.602	1.623	1.611	1.608	1.648	1.653
22:30:00	1.647	1.619	1.62	1.628	1.599	1.605	1.629	1.63	1.63		22:30:00	1.647	1.619	1.62	1.601	1.623	1.61	1.607	1.65	1.652
22:45:00	1.648	1.62	1.621	1.63	1.599	1.606	1.63	1.631	1.629		22:45:00	1.648	1.62	1.621	1.6	1.622	1.61	1.609	1.65	1.652
23:00:00	1.648	1.621	1.621	1.629	1.601	1.607	1.63	1.63	1.63		23:00:00	1.648	1.621	1.621	1.601	1.624	1.61	1.61	1.649	1.653
23:15:00	1.648	1.621	1.622	1.631	1.601	1.608	1.63	1.63	1.63		23:15:00	1.648	1.621	1.622	1.6	1.622	1.611	1.607	1.65	1.653
23:30:00	1.649	1.622	1.623	1.63	1.601	1.608	1.629	1.631	1.63		23:30:00	1.649	1.622	1.623	1.6	1.623	1.61	1.61	1.65	1.653
23:45:00	1.65	1.623	1.624	1.631	1.602	1.609	1.629	1.631	1.63		23:45:00	1.65	1.623	1.624	1.6	1.623	1.611	1.609	1.65	1.652
24:00:00	1.651	1.623	1.624	1.632	1.602	1.609	1.629	1.63	1.631		24:00:00	1.651	1.623	1.624	1.6	1.623	1.61	1.608	1.649	1.652
24:15:00	1.651	1.625	1.625	1.633	1.603	1.611	1.629	1.63	1.63		24:15:00	1.651	1.625	1.625	1.6	1.621	1.61	1.608	1.65	1.653
24:30:00	1.652	1.626	1.625	1.633	1.604	1.611	1.63	1.63	1.63		24:30:00	1.652	1.626	1.625	1.6	1.622	1.61	1.607	1.649	1.653
24:45:00	1.652	1.626	1.627	1.634	1.605	1.612	1.629	1.63	1.631		24:45:00	1.652	1.626	1.627	1.6	1.622	1.61	1.607	1.65	1.652
25:00:00	1.653	1.627	1.628	1.634	1.605	1.612	1.629	1.63	1.63		25:00:00	1.653	1.627	1.628	1.6	1.621	1.61	1.607	1.649	1.652
25:15:00	1.654	1.628	1.629	1.635	1.605	1.614	1.629	1.63	1.63		25:15:00	1.654	1.628	1.629	1.6	1.622	1.61	1.606	1.648	1.653
25:30:00	1.654	1.629	1.631	1.634	1.606	1.613	1.627	1.629	1.63		25:30:00	1.654	1.629	1.631	1.599	1.621	1.61	1.605	1.65	1.652
25:45:00	1.655	1.63	1.631	1.636	1.607	1.614	1.628	1.631	1.631		25:45:00	1.655	1.63	1.631	1.599	1.623	1.611	1.605	1.649	1.653
26:00:00	1.656	1.631	1.632	1.636	1.607	1.615	1.628	1.63	1.63		26:00:00	1.656	1.631	1.632	1.599	1.622	1.61	1.604	1.649	1.652
26:15:00	1.657	1.631	1.634	1.636	1.608	1.616	1.627	1.631	1.63		26:15:00	1.657	1.631	1.634	1.6	1.621	1.61	1.604	1.649	1.652
26:30:00	1.657	1.632	1.635	1.637	1.609	1.616	1.628	1.63	1.63		26:30:00	1.657	1.632	1.635	1.6	1.621	1.61	1.603	1.649	1.653
26:45:00	1.658	1.633	1.635	1.637	1.61	1.617	1.627	1.63	1.63		26:45:00	1.658	1.633	1.635	1.599	1.621	1.611	1.603	1.649	1.653
	1.658	1.634	1.636	1.638	1.61	1.618	1.628	1.63	1.629			1.658	1.634	1.636	1.6	1.621	1.61	1.603	1.649	1.653
	1.658	1.634	1.637	1.638	1.611	1.619	1.627	1.629	1.629			1.658	1.634	1.637	1.599	1.62	1.61	1.602	1.649	1.652
	1.659	1.636	1.639	1.639	1.612	1.619	1.627	1.63	1.629			1.659	1.636	1.639	1.6	1.62	1.61	1.601	1.648	1.653
	1.659	1.637	1.639	1.64	1.613	1.619	1.628	1.63	1.63			1.659	1.637	1.639	1.6	1.621	1.611	1.602	1.649	1.653
	1.66	1.638	1.639	1.64	1.612	1.619	1.627	1.63	1.629			1.66	1.638	1.639	1.599	1.62	1.61	1.6	1.648	1.653
	1.66	1.638	1.64	1.64	1.613	1.621	1.627	1.631	1.629			1.66	1.638	1.64	1.599	1.62	1.611	1.601	1.649	1.653
	1.661	1.638	1.642	1.64	1.614	1.621	1.627	1.63	1.629			1.661	1.638	1.642	1.599	1.62	1.611	1.599	1.648	1.654
	1.661	1.639	1.643	1.641	1.615	1.622	1.626	1.63	1.628			1.661	1.639	1.643	1.599	1.619	1.61	1.599	1.648	1.653
	1.662	1.64	1.642	1.641	1.615	1.622	1.626	1.63	1.627			1.662	1.64	1.642	1.598	1.619	1.611	1.598	1.649	1.653
	1.663	1.641	1.643	1.641	1.617	1.623	1.626	1.63	1.627			1.663	1.641	1.643	1.599	1.619	1.611	1.598	1.648	1.653
	1.663	1.643	1.644	1.641	1.616	1.624	1.626	1.63	1.628			1.663	1.643	1.644	1.599	1.619	1.611	1.598	1.648	1.653
	1.664	1.643	1.645	1.643	1.616	1.624	1.627	1.631	1.628			1.664	1.643	1.645	1.599	1.618	1.611	1.597	1.649	1.654
	1.665	1.644	1.646	1.643	1.617	1.625	1.626	1.63	1.627			1.665	1.644	1.646	1.6	1.618	1.611	1.598	1.649	1.654
	1.665	1.644	1.647	1.643	1.618	1.625	1.626	1.63	1.627			1.665	1.644	1.647	1.599	1.617	1.61	1.597	1.647	1.654
	1.666	1.646	1.648	1.643	1.618	1.626	1.626	1.631	1.628			1.666	1.646	1.648	1.599	1.618	1.61	1.597	1.649	1.654
	1.667	1.646	1.649	1.644	1.619	1.626	1.626	1.63	1.627			1.667	1.646	1.649	1.599	1.617	1.611	1.597	1.649	1.654
	1.667	1.646	1.649	1.644	1.618	1.626	1.627	1.63	1.627			1.667	1.646	1.649	1.599	1.616	1.61	1.596	1.648	1.654
	1.668	1.647	1.652	1.643	1.62	1.626	1.626	1.631	1.625			1.668	1.647	1.652	1.598	1.617	1.611	1.594	1.648	1.653
	1.67	1.65	1.653	1.644	1.62	1.627	1.625	1.629	1.626			1.67	1.65	1.653	1.597	1.616	1.611	1.593	1.648	1.653
	1.67	1.65	1.654	1.645	1.621	1.628	1.625	1.631	1.627			1.67	1.65	1.654	1.597	1.616	1.611	1.594	1.648	1.653
	1.671	1.65	1.655	1.645	1.622	1.629	1.626	1.63	1.626			1.671	1.65	1.655	1.598	1.616	1.611	1.593	1.649	1.653
	1.671	1.651	1.656	1.644	1.622	1.629	1.625	1.63	1.625			1.671	1.651	1.656	1.597	1.616	1.61	1.593	1.649	1.653
	1.672	1.652	1.655	1.645	1.621	1.629	1.625	1.63	1.624			1.672	1.652	1.655	1.598	1.615	1.61	1.592	1.648	1.654
	1.673	1.654	1.657	1.646	1.622	1.63	1.625	1.63	1.623			1.673	1.654	1.657	1.597	1.615	1.611	1.592	1.647	1.655
	1.674	1.655	1.657	1.645	1.623	1.631	1.624	1.63	1.623			1.674	1.655	1.657	1.596	1.615	1.61	1.591	1.649	1.655
	1.674	1.655	1.658	1.647	1.622	1.63	1.625	1.629	1.622			1.674	1.655	1.658	1.596	1.615	1.61	1.59	1.648	1.653
	1.675	1.657	1.658	1.647	1.623	1.63	1.625	1.63	1.622			1.675	1.657	1.658	1.595	1.614	1.61	1.59	1.647	1.653
	1.675	1.657	1.66	1.647	1.622	1.631	1.626	1.629	1.621			1.675	1.657	1.66	1.595	1.614	1.61	1.591	1.648	1.654
	1.678	1.657	1.661	1.647	1.623	1.632	1.626	1.629	1.621			1.678	1.657	1.661	1.595	1.614	1.61	1.589	1.648	1.653
	1.678	1.66	1.662	1.648	1.623	1.633	1.625	1.629	1.621			1.678	1.66	1.662	1.595	1.613	1.61	1.589	1.648	1.654
	1.68	1.66	1.663	1.648	1.624	1.632	1.626	1.628	1.62			1.68	1.66	1.663	1.595	1.615	1.611	1.588	1.648	1.653
	1.68	1.662	1.663	1.648	1.624	1.633	1.625	1.629	1.621			1.68	1.662	1.663	1.595	1.615	1.61	1.587	1.648	1.653
	1.68	1.662	1.665	1.649	1.624	1.633	1.625	1.629	1.62			1.68	1.662	1.665	1.594	1.614	1.609	1.587	1.648	1.654
	1.681	1.663	1.666	1.649	1.624	1.634	1.624	1.628	1.619			1.681	1.663	1.666	1.595	1.613	1.61	1.586	1.647	1.653
	1.682	1.664	1.666	1.649	1.625	1.633	1.623	1.627	1.62			1.682	1.664	1.666	1.594	1.613	1.61	1.587	1.647	1.653
	1.682	1.664	1.666	1.648	1.624	1.633	1.622	1.629	1.619			1.682	1.664	1.666	1.594	1.612	1.609	1.585	1.648	1.653
	1.685	1.666	1.669	1.649	1.625	1.634	1.623	1.629	1.618			1.685	1.666	1.669	1.593	1.613	1.609	1.585	1.647	1.654
	1.684	1.667	1.67	1.65	1.624	1.634	1.623	1.629	1.618			1.684	1.667	1.67	1.594	1.613	1.609	1.585	1.647	1.653
	1.686	1.667	1.669	1.649	1.625	1.635	1.623	1.628	1.617			1.686	1.667	1.669	1.593	1.612	1.609	1.585	1.648	1.654
	1.686	1.67	1.67	1.651	1.625	1.634	1.623	1.627	1.617			1.686	1.67	1.67	1.593	1.612	1.609	1.584	1.648	1.652
	1.687	1.67	1.672	1.65	1.625	1.635	1.623	1.625	1.617			1.687	1.67	1.672	1.593	1.612	1.607	1.585	1.648	1.653
	1.688	1.671	1.673	1.651	1.625	1.635	1.622	1.626	1.615			1.688	1.671	1.673	1.592	1.612	1.608	1.583	1.647	1.653
	1.689	1.672	1.675	1.651	1.627	1.635	1.622	1.625	1.616			1.689	1.672	1.675	1.592	1.612	1.608	1.583	1.647	1.653
	1.69	1.674	1.676	1.651	1.625	1.636	1.622	1.625	1.615			1.69	1.674	1.676	1.593	1.612	1.608	1.582	1.647	1.652
	1.69	1.674	1.675	1.653	1.626	1.636	1.622	1.625	1.614			1.69	1.674	1.675	1.591	1.611	1.608	1.581	1.647	1.652
	1.691	1.675	1.676	1.651	1.626	1.635	1.623	1.625	1.614			1.691	1.675	1.676	1.591	1.611	1.608	1.581	1.646	1.652
	1.692	1.675	1.678	1.651	1.625	1.637	1.622	1.624	1.614			1.692	1.675	1.678	1.591	1.611	1.608	1.58	1.648	1.652
	1.692	1.677	1.678	1.652	1.626	1.635	1.622	1.623	1.614			1.692	1.677	1.678	1.591	1.611	1.608	1.58	1.647	1.653
	1.694	1.678	1.68	1.652	1.626	1.636	1.621	1.623	1.613			1.694	1.678	1.68	1.591	1.611	1.608	1.579	1.647	1.653
	1.694	1.68	1.68	1.652	1.626	1.636	1.621	1.623	1.613			1.694	1.68	1.68	1.59	1.611	1.607	1.578	1.646	1.651
	1.694	1.68	1.681	1.653	1.625	1.636	1.621	1.621	1.612			1.694	1.68	1.681	1.591	1.611	1.607	1.577	1.647	1.651
	1.696	1.681	1.682	1.652	1.626	1.637	1.62	1.621	1.612			1.696	1.681	1.682	1.591	1.61	1.608	1.576	1.646	1.651
	1.696	1.682	1.682	1.653	1.626	1.637	1.621	1.621	1.613			1.696	1.682	1.682	1.591	1.611	1.607	1.576	1.647	1.65
	1.696	1.682	1.683	1.653	1.625	1.636	1.62	1.619	1.611			1.696	1.682	1.683	1.589	1.61	1.607	1.576	1.646	1.651
	1.698	1.684	1.685	1.653	1.625	1.637	1.62	1.619	1.611			1.698	1.684	1.685	1.589	1.611	1.606	1.574	1.646	1.651
	1.697	1.685	1.685	1.652	1.626	1.636	1.619	1.62	1.61			1.697	1.685	1.685	1.589	1.611	1.606	1.574	1.646	1.651
	1.7	1.686	1.685	1.654	1.627	1.637	1.62	1.619	1.611			1.7	1.686	1.685	1.589	1.611	1.605	1.574	1.646	1.65
	1.7	1.686	1.685	1.652	1.625	1.636	1.62	1.618	1.61			1.7	1.686	1.685	1.589	1.61	1.606	1.573	1.645	1.651
	1.701	1.687	1.688	1.653	1.626	1.637	1.62	1.618	1.609			1.701	1.687	1.688	1.589	1.61	1.605	1.572	1.646	1.65
	1.7	1.689	1.687	1.654	1.626	1.637	1.619	1.618	1.609			1.7	1.689	1.687	1.588	1.609	1.605	1.571	1.645	1.65
	1.702	1.689	1.687	1.652	1.627	1.638	1.619	1.618	1.61			1.702	1.689	1.687	1.587	1.61	1.604	1.571	1.645	1.65
	1.702	1.691	1.691	1.653	1.626	1.637	1.619	1.617	1.608			1.702	1.691	1.691	1.588	1.61	1.604	1.569	1.647	1.65
	1.703	1.691	1.69	1.653	1.625	1.638	1.619	1.618	1.608			1.703	1.691	1.69	1.587	1.61	1.605	1.569	1.646	1.65
	1.703	1.692	1.689	1.654	1.625	1.638	1.619	1.617	1.607			1.703	1.692	1.689	1.587	1.609	1.604	1.569	1.646	1.65
	1.704	1.692	1.69	1.654	1.625	1.638	1.617	1.616	1.607			1.704	1.692	1.69	1.587	1.61	1.603	1.568	1.646	1.65
	1.704	1.692	1.691	1.654	1.625	1.638	1.618	1.617	1.606			1.704	1.692	1.691	1.587	1.61	1.603	1.566	1.645	1.65
	1.705	1.693	1.692	1.654	1.625	1.638	1.619	1.616	1.605			1.705	1.693	1.692	1.587	1.609	1.602	1.566	1.645	1.649
	1.706	1.694	1.692	1.655	1.625	1.638	1.618	1.615	1.606			1.706	1.694	1.692	1.586	1.609	1.602	1.566	1.645	1.649
	1.706	1.695	1.692	1.654	1.626	1.638	1.618	1.616	1.606			1.706	1.695	1.692	1.586	1.608	1.602	1.565	1.645	1.649
	1.708	1.694	1.694	1.654	1.626	1.638	1.618	1.616	1.605			1.708	1.694	1.694	1.586	1.611	1.602	1.564	1.645	1.648
	1.708	1.698	1.693	1.655	1.626	1.638	1.617	1.615	1.606			1.708	1.698	1.693	1.586	1.609	1.602	1.562	1.645	1.648
	1.709	1.696	1.695	1.654	1.626	1.639	1.616	1.616	1.605			1.709	1.696	1.695	1.585	1.608	1.601	1.562	1.646	1.649
	1.709	1.697	1.696	1.655	1.625	1.638	1.616	1.616	1.605			1.709	1.697	1.696	1.586	1.608	1.602	1.562	1.645	1.647
	1.71	1.697	1.696	1.654	1.624	1.639	1.616	1.615	1.605			1.71	1.697	1.696	1.586	1.608	1.601	1.561	1.644	1.648
	1.71	1.697	1.696	1.655	1.625	1.638	1.617	1.615	1.605			1.71	1.697	1.696	1.585	1.608	1.601	1.561	1.644	1.648
	1.711	1.7	1.698	1.655	1.625	1.638	1.617	1.614	1.605			1.711	1.7	1.698	1.585	1.609	1.6	1.561	1.644	1.648
	1.711	1.698	1.698	1.655	1.625	1.638	1.617	1.613	1.604			1.711	1.698	1.698	1.585	1.608	1.601	1.56	1.645	1.648
	1.711	1.699	1.698	1.656	1.626	1.638	1.616	1.613	1.604			1.711	1.699	1.698	1.584	1.609	1.601	1.56	1.645	1.647
	1.712	1.699	1.698	1.656	1.626	1.638	1.616	1.613	1.603			1.712	1.699	1.698	1.584	1.608	1.601	1.56	1.646	1.648
	1.711	1.699	1.7	1.655	1.625	1.637	1.617	1.612	1.601			1.711	1.699	1.7	1.585	1.608	1.6	1.558	1.645	1.648
	1.713	1.7	1.7	1.656	1.625	1.638	1.615	1.613	1.603			1.713	1.7	1.7	1.585	1.608	1.6	1.558	1.644	1.646
	1.712	1.7	1.7	1.655	1.626	1.638	1.616	1.611	1.602			1.712	1.7	1.7	1.585	1.607	1.6	1.557	1.644	1.648
	1.713	1.699	1.702	1.656	1.625	1.638	1.615	1.612	1.602			1.713	1.699	1.702	1.584	1.607	1.599	1.556	1.643	1.646
	1.713	1.699	1.701	1.655	1.625	1.638	1.614	1.612	1.601			1.713	1.699	1.701	1.583	1.606	1.599	1.556	1.644	1.646
	1.714	1.7	1.703	1.655	1.625	1.639	1.615	1.613	1.601			1.714	1.7	1.703	1.585	1.607	1.6	1.555	1.644	1.647
