# Supplementary material for: Candida albicans’ inorganic phosphate transport and evolutionary adaptation to phosphate scarcity
Source: PLoS Genet. 2024 Aug 13;20(8):e1011156. doi: 10.1371/journal.pgen.1011156 (PMC11343460; doi:10.1371/journal.pgen.1011156)
Supplement: S15 Table — (XLSX) [file pgen.1011156.s016.xlsx]

## Sheet: Fig. S5A SC vs YPD
20230322_replicate shown
SC Q and S mutants											YPD Q and S mutants
Time (h)	C915 WT			C2830 pho84/pho89/pho87/fgr2			C2969 git2-4/pho84/pho89//fgr2/pho87/tetOPHO87				Time (h)	C915 WT			C2830 pho84/pho89/pho87/fgr2			C2969 git2-4/pho84/pho89//fgr2/pho87/tetOPHO87
0:00:00	0.088	0.089	0.09	0.089	0.089	0.092	0.089	0.09	0.089		0:00:00	0.096	0.096	0.095	0.095	0.096	0.096	0.096	0.096	0.096
0:15:00	0.088	0.089	0.09	0.09	0.091	0.093	0.09	0.091	0.091		0:15:00	0.096	0.101	0.096	0.096	0.097	0.096	0.096	0.096	0.096
0:30:00	0.088	0.089	0.09	0.091	0.091	0.094	0.09	0.091	0.089		0:30:00	0.096	0.102	0.096	0.096	0.097	0.097	0.096	0.097	0.097
0:45:00	0.088	0.089	0.091	0.091	0.09	0.093	0.09	0.09	0.09		0:45:00	0.096	0.108	0.096	0.096	0.097	0.097	0.096	0.097	0.097
1:00:00	0.088	0.089	0.09	0.091	0.091	0.094	0.09	0.091	0.089		1:00:00	0.095	0.1	0.095	0.096	0.096	0.097	0.096	0.097	0.097
1:15:00	0.088	0.09	0.091	0.091	0.091	0.094	0.09	0.091	0.09		1:15:00	0.096	0.108	0.096	0.097	0.097	0.097	0.097	0.097	0.098
1:30:00	0.088	0.089	0.091	0.091	0.091	0.094	0.09	0.091	0.091		1:30:00	0.096	0.108	0.096	0.097	0.098	0.098	0.097	0.098	0.098
1:45:00	0.089	0.09	0.091	0.091	0.091	0.094	0.09	0.091	0.091		1:45:00	0.096	0.098	0.096	0.097	0.097	0.098	0.097	0.098	0.098
2:00:00	0.089	0.09	0.092	0.091	0.091	0.094	0.09	0.092	0.092		2:00:00	0.096	0.099	0.096	0.097	0.098	0.099	0.098	0.098	0.098
2:15:00	0.089	0.091	0.092	0.091	0.091	0.094	0.091	0.092	0.091		2:15:00	0.096	0.098	0.096	0.097	0.098	0.098	0.098	0.099	0.099
2:30:00	0.09	0.091	0.092	0.091	0.091	0.094	0.091	0.092	0.092		2:30:00	0.097	0.098	0.097	0.098	0.099	0.098	0.099	0.099	0.099
2:45:00	0.09	0.092	0.093	0.091	0.091	0.095	0.092	0.092	0.092		2:45:00	0.097	0.106	0.098	0.099	0.099	0.099	0.099	0.1	0.1
3:00:00	0.091	0.092	0.094	0.091	0.09	0.094	0.092	0.092	0.092		3:00:00	0.097	0.099	0.097	0.098	0.099	0.099	0.1	0.1	0.1
3:15:00	0.092	0.093	0.095	0.092	0.091	0.094	0.092	0.093	0.093		3:15:00	0.098	0.107	0.098	0.099	0.1	0.1	0.1	0.101	0.101
3:30:00	0.093	0.094	0.096	0.092	0.091	0.095	0.093	0.094	0.093		3:30:00	0.1	0.101	0.099	0.1	0.1	0.1	0.102	0.102	0.102
3:45:00	0.094	0.095	0.097	0.092	0.091	0.095	0.094	0.094	0.094		3:45:00	0.1	0.109	0.1	0.1	0.1	0.101	0.102	0.103	0.102
4:00:00	0.095	0.097	0.098	0.092	0.091	0.095	0.094	0.094	0.094		4:00:00	0.102	0.103	0.101	0.1	0.101	0.101	0.103	0.104	0.104
4:15:00	0.097	0.098	0.1	0.092	0.091	0.095	0.095	0.095	0.095		4:15:00	0.103	0.111	0.103	0.101	0.101	0.102	0.105	0.105	0.105
4:30:00	0.099	0.1	0.101	0.092	0.092	0.095	0.096	0.096	0.096		4:30:00	0.105	0.106	0.105	0.102	0.102	0.103	0.107	0.107	0.107
4:45:00	0.101	0.102	0.104	0.092	0.091	0.095	0.098	0.097	0.097		4:45:00	0.108	0.115	0.107	0.103	0.103	0.104	0.109	0.109	0.109
5:00:00	0.103	0.106	0.107	0.093	0.092	0.096	0.1	0.098	0.099		5:00:00	0.111	0.111	0.11	0.105	0.105	0.105	0.112	0.111	0.111
5:15:00	0.106	0.109	0.11	0.093	0.093	0.097	0.102	0.099	0.1		5:15:00	0.115	0.123	0.113	0.107	0.106	0.107	0.115	0.114	0.114
5:30:00	0.11	0.113	0.114	0.094	0.093	0.097	0.104	0.101	0.102		5:30:00	0.12	0.119	0.117	0.109	0.108	0.109	0.119	0.117	0.118
5:45:00	0.115	0.117	0.119	0.095	0.094	0.098	0.106	0.103	0.104		5:45:00	0.127	0.133	0.123	0.112	0.111	0.111	0.124	0.122	0.122
6:00:00	0.12	0.123	0.124	0.096	0.094	0.099	0.109	0.105	0.107		6:00:00	0.135	0.131	0.129	0.115	0.114	0.114	0.129	0.126	0.127
6:15:00	0.125	0.128	0.13	0.096	0.095	0.099	0.113	0.108	0.11		6:15:00	0.146	0.139	0.136	0.118	0.117	0.117	0.136	0.132	0.133
6:30:00	0.133	0.135	0.137	0.097	0.096	0.101	0.117	0.111	0.113		6:30:00	0.16	0.148	0.145	0.124	0.121	0.121	0.144	0.14	0.14
6:45:00	0.14	0.143	0.144	0.099	0.097	0.102	0.122	0.114	0.117		6:45:00	0.175	0.167	0.156	0.129	0.126	0.126	0.155	0.148	0.148
7:00:00	0.149	0.152	0.153	0.1	0.098	0.104	0.127	0.118	0.121		7:00:00	0.194	0.18	0.168	0.136	0.133	0.132	0.167	0.158	0.159
7:15:00	0.16	0.162	0.164	0.102	0.1	0.106	0.133	0.123	0.126		7:15:00	0.215	0.187	0.183	0.145	0.14	0.139	0.18	0.17	0.17
7:30:00	0.171	0.174	0.176	0.104	0.101	0.108	0.139	0.128	0.132		7:30:00	0.239	0.212	0.2	0.155	0.148	0.146	0.196	0.183	0.184
7:45:00	0.184	0.188	0.189	0.106	0.103	0.11	0.147	0.134	0.138		7:45:00	0.264	0.232	0.219	0.168	0.159	0.156	0.214	0.198	0.199
8:00:00	0.2	0.202	0.203	0.109	0.106	0.114	0.156	0.141	0.145		8:00:00	0.293	0.245	0.24	0.182	0.171	0.167	0.236	0.216	0.216
8:15:00	0.216	0.22	0.22	0.113	0.108	0.117	0.165	0.148	0.154		8:15:00	0.325	0.271	0.265	0.199	0.185	0.18	0.259	0.235	0.236
8:30:00	0.234	0.238	0.237	0.116	0.112	0.121	0.177	0.157	0.163		8:30:00	0.358	0.299	0.292	0.219	0.201	0.194	0.286	0.258	0.26
8:45:00	0.253	0.256	0.256	0.12	0.115	0.125	0.189	0.167	0.173		8:45:00	0.396	0.332	0.323	0.242	0.22	0.211	0.315	0.284	0.285
9:00:00	0.275	0.277	0.277	0.125	0.119	0.129	0.202	0.178	0.184		9:00:00	0.435	0.367	0.358	0.268	0.24	0.23	0.344	0.311	0.314
9:15:00	0.298	0.301	0.3	0.13	0.123	0.133	0.218	0.189	0.197		9:15:00	0.475	0.406	0.396	0.297	0.266	0.252	0.376	0.342	0.344
9:30:00	0.325	0.329	0.326	0.135	0.127	0.138	0.235	0.203	0.212		9:30:00	0.518	0.449	0.436	0.327	0.294	0.277	0.405	0.375	0.379
9:45:00	0.354	0.358	0.355	0.141	0.132	0.143	0.253	0.218	0.227		9:45:00	0.563	0.496	0.482	0.357	0.325	0.303	0.435	0.412	0.415
10:00:00	0.386	0.387	0.386	0.147	0.137	0.15	0.274	0.234	0.244		10:00:00	0.609	0.544	0.529	0.386	0.359	0.334	0.464	0.45	0.454
10:15:00	0.42	0.421	0.419	0.154	0.143	0.156	0.296	0.253	0.264		10:15:00	0.659	0.597	0.58	0.414	0.397	0.368	0.493	0.489	0.493
10:30:00	0.458	0.458	0.455	0.162	0.149	0.163	0.32	0.274	0.285		10:30:00	0.709	0.65	0.634	0.44	0.438	0.405	0.525	0.531	0.535
10:45:00	0.497	0.499	0.494	0.17	0.156	0.17	0.345	0.296	0.307		10:45:00	0.76	0.706	0.688	0.463	0.482	0.445	0.552	0.572	0.58
11:00:00	0.541	0.541	0.537	0.18	0.163	0.179	0.374	0.318	0.33		11:00:00	0.812	0.762	0.744	0.488	0.528	0.489	0.584	0.616	0.627
11:15:00	0.589	0.587	0.583	0.19	0.171	0.187	0.403	0.342	0.356		11:15:00	0.865	0.821	0.802	0.513	0.575	0.535	0.616	0.661	0.672
11:30:00	0.636	0.635	0.63	0.2	0.179	0.197	0.434	0.369	0.385		11:30:00	0.918	0.878	0.858	0.541	0.622	0.583	0.648	0.705	0.718
11:45:00	0.686	0.685	0.68	0.212	0.189	0.207	0.469	0.398	0.414		11:45:00	0.973	0.935	0.916	0.569	0.67	0.633	0.683	0.749	0.764
12:00:00	0.737	0.734	0.729	0.224	0.199	0.217	0.505	0.43	0.447		12:00:00	1.023	0.988	0.97	0.598	0.716	0.687	0.72	0.795	0.812
12:15:00	0.787	0.783	0.779	0.236	0.209	0.229	0.543	0.465	0.482		12:15:00	1.075	1.04	1.025	0.629	0.762	0.74	0.758	0.839	0.858
12:30:00	0.837	0.832	0.827	0.249	0.22	0.24	0.585	0.501	0.521		12:30:00	1.123	1.093	1.076	0.663	0.808	0.794	0.796	0.886	0.905
12:45:00	0.884	0.879	0.874	0.263	0.232	0.252	0.626	0.54	0.561		12:45:00	1.17	1.143	1.125	0.697	0.853	0.848	0.836	0.933	0.952
13:00:00	0.93	0.924	0.92	0.277	0.243	0.265	0.672	0.579	0.6		13:00:00	1.215	1.185	1.172	0.731	0.898	0.899	0.876	0.978	0.996
13:15:00	0.973	0.967	0.963	0.291	0.256	0.277	0.718	0.621	0.644		13:15:00	1.257	1.224	1.215	0.767	0.943	0.951	0.917	1.021	1.041
13:30:00	1.017	1.007	1.004	0.307	0.269	0.289	0.762	0.664	0.687		13:30:00	1.297	1.272	1.256	0.802	0.987	0.999	0.958	1.066	1.086
13:45:00	1.058	1.047	1.045	0.324	0.283	0.304	0.809	0.709	0.731		13:45:00	1.335	1.301	1.295	0.838	1.031	1.045	1.001	1.107	1.127
14:00:00	1.095	1.084	1.082	0.34	0.297	0.32	0.853	0.752	0.776		14:00:00	1.37	1.339	1.331	0.872	1.073	1.089	1.045	1.149	1.167
14:15:00	1.131	1.12	1.117	0.357	0.312	0.336	0.898	0.796	0.819		14:15:00	1.401	1.369	1.363	0.906	1.113	1.13	1.084	1.187	1.206
14:30:00	1.164	1.153	1.15	0.375	0.327	0.351	0.945	0.838	0.861		14:30:00	1.431	1.4	1.394	0.938	1.152	1.169	1.125	1.225	1.242
14:45:00	1.197	1.183	1.181	0.394	0.342	0.367	0.985	0.881	0.903		14:45:00	1.458	1.428	1.422	0.97	1.189	1.204	1.164	1.26	1.277
15:00:00	1.228	1.212	1.212	0.413	0.36	0.384	1.024	0.921	0.944		15:00:00	1.484	1.451	1.45	1.002	1.224	1.238	1.203	1.294	1.31
15:15:00	1.257	1.239	1.239	0.433	0.378	0.402	1.063	0.962	0.982		15:15:00	1.507	1.475	1.474	1.033	1.256	1.268	1.238	1.324	1.341
15:30:00	1.283	1.265	1.265	0.453	0.394	0.419	1.099	0.998	1.019		15:30:00	1.528	1.496	1.496	1.063	1.285	1.297	1.273	1.354	1.371
15:45:00	1.309	1.289	1.289	0.474	0.411	0.439	1.132	1.034	1.055		15:45:00	1.547	1.519	1.518	1.091	1.313	1.324	1.307	1.38	1.396
16:00:00	1.333	1.312	1.313	0.496	0.429	0.458	1.161	1.069	1.089		16:00:00	1.562	1.535	1.536	1.119	1.339	1.349	1.337	1.406	1.421
16:15:00	1.355	1.334	1.336	0.519	0.448	0.478	1.193	1.103	1.123		16:15:00	1.573	1.546	1.548	1.145	1.363	1.372	1.366	1.431	1.445
16:30:00	1.378	1.354	1.356	0.541	0.467	0.498	1.225	1.134	1.154		16:30:00	1.579	1.554	1.557	1.171	1.385	1.394	1.394	1.452	1.467
16:45:00	1.398	1.374	1.375	0.564	0.488	0.519	1.254	1.164	1.183		16:45:00	1.583	1.56	1.561	1.194	1.406	1.414	1.419	1.474	1.488
17:00:00	1.418	1.392	1.393	0.587	0.509	0.541	1.282	1.194	1.207		17:00:00	1.587	1.562	1.566	1.218	1.426	1.432	1.443	1.495	1.507
17:15:00	1.435	1.407	1.409	0.611	0.53	0.562	1.305	1.219	1.234		17:15:00	1.589	1.565	1.567	1.242	1.444	1.448	1.467	1.514	1.526
17:30:00	1.449	1.419	1.42	0.634	0.552	0.584	1.329	1.246	1.259		17:30:00	1.589	1.565	1.57	1.264	1.46	1.464	1.487	1.532	1.543
17:45:00	1.457	1.427	1.429	0.661	0.575	0.607	1.354	1.27	1.284		17:45:00	1.592	1.567	1.572	1.283	1.476	1.48	1.507	1.548	1.559
18:00:00	1.464	1.432	1.435	0.687	0.597	0.63	1.379	1.294	1.308		18:00:00	1.593	1.569	1.573	1.304	1.49	1.495	1.525	1.562	1.574
18:15:00	1.468	1.437	1.439	0.713	0.62	0.653	1.398	1.316	1.33		18:15:00	1.593	1.57	1.575	1.324	1.504	1.509	1.542	1.574	1.585
18:30:00	1.472	1.439	1.441	0.738	0.642	0.676	1.419	1.337	1.348		18:30:00	1.596	1.571	1.576	1.346	1.518	1.522	1.554	1.583	1.595
18:45:00	1.474	1.441	1.443	0.763	0.666	0.7	1.441	1.357	1.366		18:45:00	1.596	1.572	1.578	1.365	1.53	1.534	1.565	1.587	1.6
19:00:00	1.478	1.442	1.444	0.79	0.691	0.725	1.456	1.375	1.385		19:00:00	1.597	1.573	1.58	1.383	1.541	1.546	1.572	1.591	1.604
19:15:00	1.48	1.444	1.445	0.816	0.715	0.748	1.471	1.393	1.401		19:15:00	1.598	1.574	1.58	1.402	1.553	1.556	1.577	1.595	1.607
19:30:00	1.483	1.445	1.445	0.841	0.738	0.773	1.483	1.408	1.414		19:30:00	1.599	1.575	1.582	1.419	1.564	1.567	1.579	1.596	1.609
19:45:00	1.484	1.447	1.447	0.866	0.761	0.798	1.493	1.418	1.423		19:45:00	1.601	1.576	1.584	1.434	1.573	1.577	1.58	1.596	1.609
20:00:00	1.486	1.448	1.447	0.891	0.785	0.823	1.497	1.425	1.43		20:00:00	1.602	1.577	1.585	1.45	1.582	1.586	1.581	1.596	1.609
20:15:00	1.49	1.45	1.448	0.917	0.808	0.848	1.503	1.43	1.435		20:15:00	1.603	1.579	1.586	1.465	1.592	1.595	1.583	1.597	1.611
20:30:00	1.492	1.45	1.449	0.943	0.833	0.871	1.506	1.433	1.438		20:30:00	1.604	1.579	1.588	1.479	1.601	1.603	1.584	1.597	1.609
20:45:00	1.494	1.452	1.449	0.969	0.857	0.895	1.509	1.436	1.44		20:45:00	1.605	1.581	1.589	1.492	1.609	1.61	1.583	1.596	1.61
21:00:00	1.498	1.453	1.449	0.993	0.88	0.917	1.512	1.437	1.44		21:00:00	1.607	1.581	1.588	1.502	1.614	1.614	1.583	1.596	1.609
21:15:00	1.498	1.453	1.45	1.018	0.902	0.943	1.514	1.439	1.442		21:15:00	1.607	1.581	1.59	1.514	1.62	1.619	1.583	1.596	1.609
21:30:00	1.501	1.455	1.45	1.038	0.925	0.964	1.517	1.441	1.444		21:30:00	1.607	1.584	1.591	1.523	1.623	1.623	1.584	1.596	1.609
21:45:00	1.504	1.455	1.45	1.061	0.949	0.988	1.517	1.442	1.445		21:45:00	1.609	1.583	1.592	1.53	1.626	1.624	1.583	1.597	1.609
22:00:00	1.507	1.456	1.451	1.087	0.972	1.011	1.516	1.442	1.445		22:00:00	1.609	1.587	1.593	1.536	1.627	1.624	1.583	1.597	1.608
22:15:00	1.509	1.457	1.451	1.109	0.996	1.032	1.517	1.443	1.447		22:15:00	1.61	1.586	1.595	1.541	1.627	1.625	1.583	1.595	1.606
22:30:00	1.51	1.458	1.451	1.127	1.017	1.055	1.518	1.443	1.447		22:30:00	1.611	1.589	1.596	1.543	1.629	1.625	1.583	1.596	1.607
22:45:00	1.51	1.459	1.45	1.148	1.038	1.077	1.519	1.444	1.448		22:45:00	1.612	1.587	1.597	1.544	1.629	1.625	1.582	1.594	1.606
23:00:00	1.514	1.46	1.451	1.17	1.059	1.097	1.524	1.444	1.448		23:00:00	1.613	1.593	1.599	1.546	1.628	1.625	1.582	1.595	1.607
23:15:00	1.514	1.459	1.451	1.189	1.081	1.119	1.521	1.445	1.448		23:15:00	1.613	1.588	1.6	1.545	1.629	1.624	1.582	1.594	1.605
23:30:00	1.517	1.46	1.452	1.208	1.101	1.14	1.523	1.446	1.45		23:30:00	1.615	1.594	1.601	1.545	1.628	1.624	1.582	1.595	1.606
23:45:00	1.52	1.46	1.452	1.229	1.121	1.158	1.524	1.445	1.449		23:45:00	1.615	1.59	1.601	1.546	1.629	1.624	1.582	1.595	1.605
24:00:00	1.525	1.459	1.451	1.246	1.14	1.179	1.524	1.445	1.449		24:00:00	1.616	1.597	1.601	1.545	1.629	1.625	1.582	1.593	1.603
24:15:00	1.524	1.461	1.45	1.264	1.16	1.197	1.524	1.446	1.45		24:15:00	1.617	1.592	1.604	1.544	1.628	1.624	1.583	1.593	1.604
24:30:00	1.527	1.462	1.451	1.28	1.178	1.216	1.527	1.447	1.45		24:30:00	1.618	1.594	1.603	1.542	1.628	1.624	1.582	1.595	1.603
24:45:00	1.533	1.462	1.451	1.298	1.197	1.234	1.526	1.448	1.45		24:45:00	1.618	1.594	1.604	1.541	1.628	1.624	1.582	1.594	1.604
25:00:00	1.543	1.462	1.45	1.316	1.215	1.253	1.526	1.448	1.451		25:00:00	1.619	1.594	1.606	1.541	1.628	1.623	1.581	1.594	1.605
25:15:00	1.538	1.459	1.45	1.331	1.232	1.27	1.529	1.448	1.45		25:15:00	1.62	1.595	1.607	1.539	1.628	1.623	1.582	1.593	1.604
25:30:00	1.542	1.46	1.45	1.347	1.248	1.286	1.53	1.449	1.452		25:30:00	1.621	1.596	1.607	1.539	1.629	1.624	1.582	1.594	1.604
25:45:00	1.546	1.461	1.45	1.363	1.266	1.301	1.531	1.449	1.451		25:45:00	1.623	1.598	1.609	1.537	1.627	1.624	1.581	1.593	1.604
26:00:00	1.556	1.46	1.451	1.377	1.28	1.317	1.531	1.45	1.451		26:00:00	1.623	1.598	1.611	1.538	1.627	1.623	1.581	1.594	1.605
26:15:00	1.562	1.458	1.452	1.391	1.295	1.333	1.536	1.449	1.452		26:15:00	1.624	1.599	1.611	1.535	1.627	1.623	1.58	1.594	1.604
26:30:00	1.576	1.456	1.451	1.404	1.312	1.349	1.537	1.448	1.451		26:30:00	1.627	1.6	1.612	1.533	1.627	1.623	1.58	1.592	1.603
26:45:00	1.572	1.455	1.452	1.419	1.329	1.364	1.536	1.449	1.451		26:45:00	1.627	1.602	1.613	1.535	1.628	1.623	1.58	1.595	1.603
	1.572	1.457	1.452	1.431	1.343	1.379	1.539	1.449	1.45			1.627	1.602	1.614	1.533	1.627	1.623	1.579	1.594	1.603
	1.57	1.458	1.448	1.442	1.354	1.392	1.542	1.449	1.451			1.629	1.603	1.614	1.531	1.628	1.622	1.581	1.593	1.603
	1.572	1.456	1.447	1.453	1.367	1.405	1.541	1.449	1.449			1.63	1.605	1.616	1.531	1.628	1.622	1.58	1.594	1.604
	1.571	1.454	1.446	1.46	1.379	1.42	1.542	1.45	1.448			1.632	1.605	1.617	1.53	1.628	1.623	1.58	1.593	1.604
	1.586	1.457	1.443	1.465	1.391	1.431	1.541	1.449	1.448			1.632	1.606	1.618	1.527	1.626	1.623	1.579	1.597	1.604
	1.583	1.455	1.444	1.469	1.4	1.441	1.54	1.449	1.447			1.635	1.607	1.618	1.527	1.628	1.623	1.58	1.593	1.603
	1.591	1.454	1.444	1.472	1.407	1.449	1.542	1.449	1.448			1.635	1.607	1.62	1.527	1.627	1.622	1.581	1.592	1.603
	1.573	1.455	1.442	1.475	1.412	1.455	1.542	1.448	1.447			1.636	1.609	1.62	1.525	1.627	1.621	1.579	1.592	1.602
	1.577	1.453	1.443	1.477	1.415	1.46	1.543	1.447	1.446			1.638	1.61	1.621	1.525	1.627	1.623	1.58	1.593	1.605
	1.571	1.452	1.44	1.48	1.418	1.463	1.543	1.447	1.446			1.637	1.61	1.62	1.524	1.627	1.622	1.581	1.595	1.603
	1.569	1.45	1.44	1.482	1.419	1.464	1.543	1.448	1.447			1.64	1.611	1.621	1.524	1.628	1.622	1.581	1.594	1.603
	1.577	1.451	1.439	1.484	1.421	1.466	1.544	1.447	1.447			1.641	1.612	1.621	1.523	1.627	1.622	1.581	1.594	1.605
	1.566	1.45	1.438	1.486	1.422	1.468	1.549	1.447	1.446			1.643	1.614	1.622	1.522	1.628	1.622	1.581	1.596	1.602
	1.576	1.448	1.438	1.488	1.423	1.469	1.549	1.448	1.446			1.644	1.613	1.623	1.521	1.628	1.622	1.581	1.596	1.603
	1.566	1.447	1.438	1.49	1.424	1.47	1.553	1.447	1.445			1.645	1.615	1.623	1.52	1.627	1.621	1.581	1.595	1.602
	1.561	1.446	1.436	1.492	1.426	1.472	1.559	1.447	1.444			1.647	1.616	1.624	1.521	1.627	1.622	1.584	1.596	1.603
	1.572	1.446	1.436	1.493	1.425	1.472	1.557	1.446	1.442			1.649	1.617	1.625	1.518	1.626	1.621	1.582	1.596	1.603
	1.566	1.446	1.436	1.495	1.426	1.472	1.559	1.445	1.44			1.649	1.619	1.625	1.518	1.627	1.622	1.582	1.597	1.603
	1.559	1.445	1.436	1.496	1.426	1.474	1.555	1.444	1.438			1.649	1.619	1.624	1.516	1.626	1.623	1.583	1.595	1.603
	1.569	1.446	1.435	1.499	1.427	1.474	1.548	1.444	1.436			1.652	1.62	1.627	1.516	1.627	1.622	1.583	1.596	1.603
	1.579	1.446	1.435	1.5	1.426	1.475	1.547	1.444	1.434			1.652	1.62	1.627	1.515	1.626	1.621	1.583	1.596	1.602
	1.561	1.445	1.433	1.502	1.428	1.475	1.549	1.446	1.434			1.655	1.622	1.627	1.514	1.626	1.621	1.583	1.597	1.602
	1.555	1.447	1.431	1.502	1.428	1.476	1.553	1.445	1.432			1.656	1.622	1.629	1.514	1.627	1.621	1.582	1.596	1.602
	1.565	1.447	1.431	1.503	1.429	1.476	1.555	1.445	1.43			1.657	1.623	1.628	1.513	1.626	1.621	1.583	1.596	1.601
	1.586	1.445	1.432	1.505	1.43	1.477	1.551	1.446	1.43			1.658	1.625	1.628	1.514	1.625	1.622	1.583	1.596	1.601
	1.574	1.446	1.432	1.506	1.431	1.478	1.555	1.447	1.429			1.659	1.625	1.629	1.512	1.625	1.621	1.584	1.595	1.601
	1.576	1.447	1.431	1.507	1.431	1.478	1.561	1.448	1.429			1.662	1.627	1.63	1.511	1.625	1.621	1.582	1.597	1.602
	1.56	1.445	1.429	1.509	1.432	1.479	1.563	1.448	1.428			1.661	1.627	1.63	1.511	1.625	1.621	1.585	1.596	1.601
	1.582	1.446	1.428	1.508	1.433	1.478	1.569	1.449	1.427			1.662	1.629	1.63	1.509	1.625	1.62	1.583	1.596	1.602
	1.601	1.445	1.429	1.509	1.434	1.48	1.567	1.451	1.427			1.664	1.629	1.632	1.509	1.626	1.622	1.584	1.596	1.601
	1.611	1.447	1.429	1.51	1.434	1.48	1.564	1.45	1.427			1.665	1.631	1.632	1.508	1.624	1.62	1.583	1.596	1.601
	1.62	1.447	1.429	1.512	1.434	1.481	1.566	1.448	1.427			1.666	1.631	1.633	1.507	1.625	1.621	1.583	1.596	1.601
	1.622	1.447	1.427	1.513	1.435	1.481	1.56	1.448	1.428			1.668	1.632	1.634	1.507	1.625	1.621	1.583	1.597	1.601
	1.621	1.447	1.428	1.513	1.435	1.482	1.558	1.448	1.428			1.669	1.634	1.633	1.506	1.624	1.62	1.585	1.597	1.604
	1.646	1.45	1.426	1.514	1.435	1.482	1.561	1.447	1.426			1.668	1.635	1.634	1.506	1.625	1.62	1.582	1.596	1.603
	1.64	1.452	1.428	1.515	1.436	1.482	1.559	1.447	1.423			1.671	1.635	1.635	1.505	1.625	1.621	1.584	1.599	1.602
	1.639	1.455	1.427	1.515	1.437	1.482	1.541	1.447	1.425			1.674	1.636	1.637	1.504	1.625	1.621	1.583	1.596	1.603
	1.638	1.455	1.427	1.516	1.437	1.482	1.535	1.447	1.428			1.674	1.638	1.638	1.505	1.624	1.619	1.583	1.597	1.603
	1.581	1.454	1.428	1.517	1.438	1.482	1.531	1.449	1.433			1.675	1.639	1.639	1.503	1.625	1.62	1.582	1.596	1.621
	1.639	1.455	1.428	1.519	1.438	1.482	1.532	1.448	1.433			1.676	1.639	1.639	1.502	1.624	1.619	1.583	1.599	1.603
	1.675	1.458	1.428	1.52	1.438	1.483	1.534	1.45	1.433			1.677	1.641	1.64	1.5	1.623	1.62	1.588	1.596	1.604
	1.666	1.464	1.427	1.521	1.438	1.482	1.534	1.446	1.435			1.679	1.641	1.64	1.5	1.623	1.62	1.582	1.597	1.603
	1.679	1.466	1.428	1.521	1.439	1.483	1.517	1.443	1.433			1.679	1.643	1.642	1.5	1.622	1.619	1.58	1.599	1.604
	1.702	1.467	1.43	1.521	1.439	1.483	1.519	1.445	1.434			1.681	1.644	1.644	1.499	1.623	1.62	1.579	1.602	1.61
	1.748	1.473	1.429	1.522	1.44	1.483	1.508	1.446	1.436			1.682	1.645	1.644	1.497	1.622	1.619	1.578	1.601	1.603
	1.715	1.482	1.429	1.521	1.44	1.484	1.518	1.448	1.435			1.684	1.645	1.645	1.498	1.622	1.62	1.578	1.599	1.603
	1.714	1.482	1.431	1.525	1.441	1.484	1.512	1.446	1.435			1.683	1.646	1.646	1.498	1.622	1.619	1.578	1.599	1.603
	1.69	1.484	1.431	1.525	1.441	1.484	1.503	1.443	1.438			1.684	1.648	1.648	1.497	1.622	1.619	1.579	1.597	1.605
	1.708	1.486	1.43	1.525	1.442	1.484	1.535	1.44	1.436			1.685	1.649	1.648	1.497	1.622	1.619	1.579	1.597	1.609
	1.688	1.486	1.431	1.525	1.443	1.484	1.57	1.44	1.434			1.687	1.649	1.651	1.496	1.622	1.618	1.579	1.599	1.606
	1.719	1.489	1.432	1.527	1.444	1.485	1.516	1.442	1.435			1.687	1.651	1.651	1.496	1.622	1.619	1.579	1.599	1.605
20230320_YPD
YPD Q and S mutants
Time (h)	C915 WT			C2830 pho84/pho89/pho87/fgr2			C2969 git2-4/pho84/pho89//fgr2/pho87/tetOPHO87
0:00:00	0.094	0.095	0.096	0.097	0.098	0.096	0.096	0.104	0.098
0:15:00	0.096	0.097	0.096	0.097	0.097	0.097	0.095	0.096	0.096
0:30:00	0.095	0.096	0.096	0.097	0.097	0.097	0.096	0.097	0.097
0:45:00	0.095	0.096	0.096	0.097	0.098	0.097	0.096	0.097	0.097
1:00:00	0.095	0.096	0.096	0.097	0.098	0.097	0.097	0.097	0.097
1:15:00	0.095	0.096	0.096	0.097	0.098	0.097	0.096	0.097	0.097
1:30:00	0.095	0.096	0.096	0.098	0.098	0.097	0.097	0.097	0.097
1:45:00	0.095	0.096	0.096	0.098	0.098	0.097	0.097	0.098	0.097
2:00:00	0.095	0.096	0.096	0.099	0.098	0.097	0.097	0.098	0.097
2:15:00	0.096	0.096	0.096	0.098	0.098	0.097	0.097	0.098	0.097
2:30:00	0.096	0.097	0.097	0.098	0.099	0.097	0.098	0.098	0.097
2:45:00	0.097	0.097	0.097	0.099	0.099	0.097	0.098	0.099	0.098
3:00:00	0.097	0.098	0.098	0.099	0.099	0.097	0.098	0.099	0.098
3:15:00	0.098	0.099	0.098	0.099	0.099	0.097	0.099	0.099	0.098
3:30:00	0.098	0.099	0.099	0.1	0.1	0.098	0.099	0.1	0.099
3:45:00	0.099	0.1	0.1	0.1	0.101	0.098	0.1	0.101	0.1
4:00:00	0.101	0.102	0.101	0.101	0.103	0.099	0.102	0.102	0.101
4:15:00	0.102	0.103	0.102	0.102	0.104	0.099	0.102	0.103	0.102
4:30:00	0.104	0.105	0.104	0.103	0.105	0.1	0.103	0.105	0.103
4:45:00	0.106	0.107	0.106	0.104	0.106	0.1	0.105	0.106	0.104
5:00:00	0.109	0.11	0.109	0.105	0.108	0.101	0.107	0.108	0.106
5:15:00	0.113	0.113	0.112	0.107	0.109	0.102	0.11	0.111	0.109
5:30:00	0.117	0.117	0.116	0.109	0.111	0.103	0.112	0.114	0.112
5:45:00	0.123	0.122	0.121	0.112	0.114	0.105	0.117	0.118	0.116
6:00:00	0.13	0.129	0.128	0.114	0.116	0.107	0.121	0.123	0.122
6:15:00	0.139	0.136	0.137	0.119	0.12	0.109	0.127	0.129	0.129
6:30:00	0.149	0.146	0.147	0.123	0.124	0.112	0.134	0.136	0.137
6:45:00	0.163	0.157	0.161	0.129	0.129	0.116	0.143	0.145	0.148
7:00:00	0.179	0.171	0.178	0.136	0.135	0.121	0.153	0.156	0.16
7:15:00	0.197	0.187	0.197	0.143	0.141	0.127	0.165	0.168	0.176
7:30:00	0.219	0.206	0.22	0.153	0.149	0.134	0.18	0.183	0.194
7:45:00	0.244	0.227	0.246	0.164	0.16	0.143	0.196	0.199	0.213
8:00:00	0.271	0.251	0.274	0.177	0.171	0.153	0.216	0.218	0.229
8:15:00	0.303	0.278	0.306	0.192	0.185	0.165	0.238	0.24	0.246
8:30:00	0.337	0.308	0.341	0.21	0.201	0.181	0.263	0.266	0.26
8:45:00	0.376	0.342	0.379	0.232	0.22	0.198	0.291	0.294	0.272
9:00:00	0.419	0.379	0.42	0.256	0.242	0.218	0.323	0.326	0.286
9:15:00	0.466	0.421	0.463	0.285	0.269	0.241	0.358	0.36	0.301
9:30:00	0.516	0.466	0.509	0.316	0.297	0.268	0.393	0.394	0.313
9:45:00	0.57	0.514	0.557	0.348	0.33	0.295	0.429	0.429	0.326
10:00:00	0.626	0.566	0.609	0.384	0.364	0.324	0.463	0.464	0.336
10:15:00	0.684	0.621	0.661	0.424	0.403	0.351	0.496	0.498	0.349
10:30:00	0.742	0.676	0.715	0.466	0.444	0.377	0.53	0.531	0.359
10:45:00	0.802	0.735	0.77	0.512	0.488	0.402	0.561	0.564	0.371
11:00:00	0.862	0.794	0.827	0.559	0.534	0.425	0.594	0.596	0.386
11:15:00	0.92	0.852	0.884	0.605	0.582	0.448	0.625	0.629	0.399
11:30:00	0.977	0.911	0.939	0.652	0.631	0.474	0.66	0.663	0.415
11:45:00	1.032	0.969	0.995	0.698	0.676	0.502	0.695	0.698	0.435
12:00:00	1.084	1.024	1.049	0.743	0.723	0.53	0.727	0.733	0.454
12:15:00	1.135	1.076	1.1	0.787	0.767	0.56	0.764	0.769	0.478
12:30:00	1.183	1.126	1.151	0.831	0.812	0.593	0.8	0.809	0.501
12:45:00	1.228	1.173	1.197	0.872	0.855	0.629	0.838	0.85	0.526
13:00:00	1.268	1.218	1.242	0.916	0.898	0.666	0.88	0.892	0.556
13:15:00	1.306	1.259	1.283	0.959	0.941	0.704	0.918	0.934	0.58
13:30:00	1.342	1.298	1.322	1.001	0.983	0.742	0.959	0.973	0.606
13:45:00	1.375	1.333	1.357	1.041	1.024	0.782	0.999	1.015	0.632
14:00:00	1.406	1.366	1.391	1.083	1.064	0.819	1.039	1.055	0.658
14:15:00	1.433	1.396	1.423	1.122	1.104	0.858	1.079	1.094	0.684
14:30:00	1.46	1.424	1.452	1.158	1.14	0.894	1.119	1.134	0.708
14:45:00	1.484	1.451	1.478	1.192	1.173	0.928	1.156	1.172	0.732
15:00:00	1.507	1.475	1.504	1.226	1.209	0.965	1.194	1.208	0.757
15:15:00	1.528	1.499	1.526	1.256	1.238	0.997	1.229	1.245	0.782
15:30:00	1.547	1.52	1.549	1.285	1.27	1.031	1.263	1.28	0.805
15:45:00	1.563	1.537	1.566	1.311	1.296	1.062	1.296	1.312	0.83
16:00:00	1.573	1.549	1.58	1.336	1.321	1.091	1.327	1.341	0.855
16:15:00	1.581	1.558	1.589	1.359	1.343	1.119	1.357	1.37	0.881
16:30:00	1.584	1.563	1.595	1.381	1.367	1.147	1.384	1.396	0.904
16:45:00	1.587	1.566	1.599	1.403	1.387	1.174	1.409	1.422	0.928
17:00:00	1.59	1.568	1.603	1.422	1.409	1.2	1.435	1.446	0.95
17:15:00	1.591	1.571	1.605	1.438	1.426	1.223	1.458	1.468	0.974
17:30:00	1.593	1.571	1.607	1.456	1.442	1.246	1.479	1.489	1.004
17:45:00	1.595	1.573	1.609	1.47	1.459	1.266	1.498	1.508	1.03
18:00:00	1.595	1.574	1.611	1.487	1.473	1.287	1.512	1.521	1.063
18:15:00	1.596	1.576	1.613	1.5	1.486	1.306	1.523	1.532	1.095
18:30:00	1.596	1.577	1.616	1.514	1.499	1.325	1.53	1.539	1.122
18:45:00	1.599	1.579	1.617	1.526	1.512	1.343	1.535	1.544	1.148
19:00:00	1.599	1.579	1.618	1.539	1.524	1.359	1.538	1.546	1.169
19:15:00	1.601	1.581	1.621	1.55	1.534	1.377	1.54	1.549	1.187
19:30:00	1.601	1.58	1.622	1.56	1.546	1.392	1.542	1.551	1.198
19:45:00	1.603	1.583	1.624	1.571	1.556	1.405	1.542	1.551	1.21
20:00:00	1.603	1.583	1.626	1.58	1.565	1.42	1.544	1.553	1.218
20:15:00	1.603	1.585	1.626	1.589	1.575	1.433	1.545	1.552	1.228
20:30:00	1.605	1.586	1.628	1.596	1.581	1.443	1.545	1.552	1.238
20:45:00	1.606	1.587	1.629	1.602	1.587	1.454	1.544	1.552	1.244
21:00:00	1.606	1.589	1.631	1.605	1.592	1.463	1.544	1.552	1.249
21:15:00	1.607	1.589	1.632	1.607	1.594	1.471	1.545	1.553	1.254
21:30:00	1.608	1.589	1.633	1.61	1.596	1.479	1.546	1.555	1.258
21:45:00	1.609	1.591	1.634	1.611	1.597	1.48	1.545	1.554	1.258
22:00:00	1.609	1.592	1.636	1.612	1.598	1.483	1.546	1.554	1.259
22:15:00	1.611	1.593	1.638	1.613	1.597	1.483	1.545	1.554	1.26
22:30:00	1.61	1.594	1.64	1.612	1.599	1.486	1.546	1.555	1.268
20230321
SC Q and S mutants											YPD Q and S mutants
Time (h)	C915 WT			C2830 pho84/pho89/pho87/fgr2			C2969 git2-4/pho84/pho89//fgr2/pho87/tetOPHO87				Time (h)	C915 WT			C2830 pho84/pho89/pho87/fgr2			C2969 git2-4/pho84/pho89//fgr2/pho87/tetOPHO87
0:00:00	0.089	0.091	0.091	0.091	0.09	0.09	0.09	0.091	0.091		0:00:00	0.095	0.1	0.098	0.096	0.096	0.096	0.096	0.101	0.097
0:15:00	0.089	0.092	0.091	0.091	0.092	0.091	0.091	0.092	0.092		0:15:00	0.096	0.1	0.098	0.097	0.097	0.097	0.097	0.102	0.098
0:30:00	0.089	0.091	0.091	0.091	0.092	0.091	0.097	0.093	0.092		0:30:00	0.096	0.1	0.098	0.097	0.097	0.097	0.097	0.102	0.098
0:45:00	0.089	0.092	0.092	0.091	0.092	0.091	0.101	0.093	0.092		0:45:00	0.095	0.1	0.097	0.098	0.097	0.097	0.097	0.102	0.098
1:00:00	0.089	0.092	0.091	0.09	0.091	0.091	0.099	0.093	0.095		1:00:00	0.095	0.099	0.097	0.097	0.096	0.097	0.097	0.102	0.098
1:15:00	0.09	0.092	0.091	0.091	0.091	0.091	0.096	0.094	0.096		1:15:00	0.095	0.099	0.097	0.098	0.097	0.097	0.098	0.102	0.098
1:30:00	0.09	0.092	0.092	0.092	0.091	0.091	0.091	0.094	0.096		1:30:00	0.095	0.099	0.097	0.098	0.097	0.097	0.098	0.103	0.099
1:45:00	0.09	0.093	0.092	0.092	0.091	0.091	0.091	0.094	0.098		1:45:00	0.096	0.099	0.097	0.098	0.097	0.097	0.098	0.103	0.099
2:00:00	0.091	0.093	0.093	0.092	0.091	0.091	0.092	0.095	0.099		2:00:00	0.096	0.1	0.098	0.099	0.098	0.098	0.099	0.104	0.1
2:15:00	0.091	0.094	0.093	0.092	0.091	0.091	0.093	0.095	0.099		2:15:00	0.097	0.101	0.099	0.099	0.098	0.099	0.1	0.105	0.101
2:30:00	0.092	0.094	0.093	0.091	0.091	0.091	0.092	0.095	0.1		2:30:00	0.097	0.101	0.099	0.099	0.099	0.098	0.1	0.105	0.1
2:45:00	0.093	0.095	0.095	0.092	0.092	0.091	0.093	0.096	0.1		2:45:00	0.098	0.102	0.099	0.1	0.099	0.099	0.101	0.106	0.102
3:00:00	0.094	0.096	0.095	0.092	0.092	0.092	0.093	0.096	0.099		3:00:00	0.098	0.102	0.1	0.1	0.1	0.099	0.101	0.107	0.102
3:15:00	0.095	0.097	0.097	0.092	0.091	0.091	0.094	0.097	0.1		3:15:00	0.099	0.103	0.101	0.101	0.1	0.1	0.102	0.108	0.103
3:30:00	0.096	0.099	0.097	0.092	0.091	0.091	0.095	0.097	0.101		3:30:00	0.1	0.104	0.102	0.101	0.1	0.1	0.103	0.109	0.104
3:45:00	0.097	0.101	0.099	0.092	0.092	0.092	0.096	0.098	0.102		3:45:00	0.101	0.106	0.103	0.102	0.101	0.101	0.105	0.11	0.105
4:00:00	0.099	0.102	0.101	0.093	0.092	0.092	0.097	0.099	0.102		4:00:00	0.103	0.108	0.105	0.103	0.102	0.102	0.106	0.112	0.107
4:15:00	0.101	0.105	0.104	0.093	0.092	0.092	0.099	0.1	0.102		4:15:00	0.105	0.11	0.107	0.104	0.103	0.102	0.108	0.114	0.109
4:30:00	0.104	0.107	0.106	0.093	0.092	0.092	0.1	0.101	0.102		4:30:00	0.108	0.112	0.109	0.105	0.104	0.103	0.11	0.115	0.111
4:45:00	0.108	0.111	0.11	0.093	0.093	0.093	0.102	0.103	0.105		4:45:00	0.111	0.115	0.112	0.106	0.106	0.105	0.114	0.118	0.114
5:00:00	0.111	0.114	0.113	0.094	0.093	0.093	0.103	0.105	0.107		5:00:00	0.115	0.119	0.115	0.108	0.107	0.106	0.117	0.121	0.117
5:15:00	0.116	0.119	0.118	0.094	0.094	0.094	0.106	0.107	0.108		5:15:00	0.12	0.123	0.12	0.11	0.109	0.109	0.121	0.126	0.121
5:30:00	0.12	0.124	0.123	0.095	0.094	0.094	0.109	0.11	0.111		5:30:00	0.127	0.129	0.125	0.113	0.112	0.111	0.126	0.13	0.126
5:45:00	0.128	0.13	0.13	0.096	0.095	0.095	0.112	0.113	0.113		5:45:00	0.135	0.136	0.132	0.116	0.115	0.114	0.132	0.136	0.131
6:00:00	0.134	0.137	0.135	0.097	0.096	0.096	0.116	0.116	0.117		6:00:00	0.146	0.145	0.139	0.12	0.118	0.117	0.139	0.143	0.138
6:15:00	0.142	0.145	0.143	0.098	0.097	0.097	0.12	0.121	0.121		6:15:00	0.158	0.155	0.149	0.124	0.123	0.121	0.149	0.151	0.146
6:30:00	0.15	0.154	0.153	0.099	0.098	0.098	0.125	0.125	0.126		6:30:00	0.174	0.167	0.16	0.13	0.128	0.126	0.16	0.161	0.156
6:45:00	0.161	0.164	0.162	0.101	0.099	0.1	0.131	0.13	0.129		6:45:00	0.192	0.181	0.174	0.137	0.135	0.132	0.173	0.171	0.168
7:00:00	0.172	0.175	0.174	0.102	0.101	0.102	0.137	0.136	0.136		7:00:00	0.213	0.197	0.189	0.146	0.142	0.139	0.188	0.184	0.181
7:15:00	0.187	0.19	0.188	0.104	0.103	0.104	0.145	0.143	0.141		7:15:00	0.236	0.216	0.207	0.156	0.151	0.148	0.206	0.198	0.197
7:30:00	0.202	0.204	0.201	0.107	0.105	0.106	0.154	0.15	0.149		7:30:00	0.262	0.236	0.226	0.169	0.162	0.157	0.226	0.215	0.215
7:45:00	0.219	0.221	0.219	0.109	0.108	0.109	0.163	0.159	0.157		7:45:00	0.289	0.258	0.248	0.183	0.174	0.169	0.25	0.233	0.235
8:00:00	0.236	0.24	0.237	0.113	0.111	0.112	0.174	0.169	0.167		8:00:00	0.319	0.285	0.273	0.2	0.188	0.182	0.275	0.256	0.257
8:15:00	0.256	0.261	0.255	0.117	0.114	0.115	0.186	0.179	0.177		8:15:00	0.352	0.315	0.302	0.22	0.204	0.197	0.305	0.281	0.283
8:30:00	0.279	0.281	0.277	0.122	0.118	0.119	0.2	0.192	0.189		8:30:00	0.386	0.348	0.335	0.244	0.224	0.214	0.338	0.308	0.312
8:45:00	0.303	0.306	0.301	0.127	0.122	0.123	0.216	0.204	0.201		8:45:00	0.422	0.385	0.37	0.271	0.246	0.234	0.371	0.338	0.342
9:00:00	0.33	0.332	0.324	0.133	0.126	0.128	0.233	0.22	0.217		9:00:00	0.461	0.426	0.41	0.303	0.272	0.257	0.406	0.371	0.376
9:15:00	0.359	0.36	0.351	0.139	0.131	0.133	0.253	0.237	0.234		9:15:00	0.503	0.47	0.454	0.337	0.301	0.283	0.441	0.408	0.413
9:30:00	0.392	0.392	0.382	0.147	0.137	0.138	0.275	0.255	0.252		9:30:00	0.547	0.518	0.5	0.373	0.332	0.312	0.475	0.445	0.451
9:45:00	0.427	0.426	0.415	0.155	0.142	0.143	0.298	0.275	0.271		9:45:00	0.594	0.568	0.55	0.41	0.367	0.344	0.509	0.486	0.491
10:00:00	0.467	0.465	0.452	0.165	0.149	0.15	0.325	0.297	0.293		10:00:00	0.644	0.62	0.604	0.447	0.406	0.378	0.543	0.529	0.532
10:15:00	0.51	0.506	0.492	0.175	0.156	0.156	0.353	0.321	0.318		10:15:00	0.693	0.674	0.658	0.484	0.448	0.417	0.579	0.574	0.576
10:30:00	0.555	0.55	0.534	0.187	0.163	0.164	0.385	0.347	0.343		10:30:00	0.745	0.731	0.715	0.52	0.493	0.458	0.615	0.62	0.62
10:45:00	0.605	0.598	0.58	0.199	0.172	0.172	0.419	0.373	0.37		10:45:00	0.799	0.786	0.773	0.555	0.539	0.503	0.65	0.666	0.666
11:00:00	0.655	0.647	0.627	0.213	0.181	0.18	0.455	0.403	0.395		11:00:00	0.853	0.843	0.83	0.588	0.588	0.552	0.689	0.713	0.711
11:15:00	0.709	0.697	0.679	0.227	0.19	0.19	0.494	0.434	0.431		11:15:00	0.906	0.899	0.888	0.623	0.64	0.603	0.724	0.76	0.755
11:30:00	0.762	0.753	0.729	0.243	0.2	0.2	0.534	0.468	0.466		11:30:00	0.959	0.954	0.944	0.656	0.691	0.652	0.763	0.806	0.799
11:45:00	0.818	0.805	0.779	0.261	0.211	0.21	0.578	0.504	0.5		11:45:00	1.011	1.009	1	0.691	0.741	0.706	0.803	0.852	0.844
12:00:00	0.87	0.855	0.827	0.279	0.222	0.221	0.623	0.543	0.535		12:00:00	1.063	1.06	1.053	0.728	0.792	0.758	0.842	0.897	0.886
12:15:00	0.92	0.906	0.877	0.297	0.233	0.233	0.668	0.583	0.575		12:15:00	1.112	1.11	1.103	0.766	0.841	0.812	0.882	0.942	0.932
12:30:00	0.971	0.954	0.924	0.316	0.246	0.245	0.713	0.624	0.617		12:30:00	1.159	1.156	1.151	0.805	0.889	0.864	0.926	0.987	0.976
12:45:00	1.018	0.998	0.97	0.336	0.259	0.258	0.758	0.667	0.659		12:45:00	1.203	1.201	1.196	0.845	0.937	0.916	0.967	1.03	1.019
13:00:00	1.064	1.041	1.012	0.357	0.272	0.27	0.803	0.71	0.703		13:00:00	1.246	1.241	1.239	0.886	0.982	0.965	1.012	1.073	1.062
13:15:00	1.108	1.084	1.054	0.379	0.286	0.284	0.85	0.754	0.748		13:15:00	1.284	1.281	1.278	0.929	1.026	1.013	1.053	1.116	1.104
13:30:00	1.148	1.124	1.093	0.402	0.301	0.298	0.892	0.798	0.792		13:30:00	1.321	1.317	1.315	0.97	1.07	1.058	1.096	1.155	1.144
13:45:00	1.187	1.16	1.13	0.426	0.316	0.313	0.938	0.84	0.835		13:45:00	1.357	1.35	1.349	1.01	1.112	1.101	1.134	1.192	1.182
14:00:00	1.223	1.195	1.165	0.453	0.333	0.329	0.979	0.883	0.879		14:00:00	1.389	1.381	1.381	1.05	1.151	1.142	1.172	1.228	1.219
14:15:00	1.259	1.23	1.198	0.479	0.349	0.345	1.019	0.925	0.921		14:15:00	1.418	1.411	1.41	1.09	1.189	1.181	1.209	1.261	1.255
14:30:00	1.29	1.26	1.229	0.508	0.367	0.363	1.057	0.966	0.961		14:30:00	1.446	1.438	1.437	1.128	1.224	1.216	1.244	1.293	1.288
14:45:00	1.32	1.29	1.257	0.536	0.386	0.381	1.097	1.004	0.999		14:45:00	1.471	1.463	1.463	1.166	1.258	1.25	1.277	1.325	1.32
15:00:00	1.347	1.317	1.285	0.565	0.405	0.399	1.132	1.041	1.037		15:00:00	1.496	1.486	1.487	1.2	1.288	1.28	1.309	1.355	1.347
15:15:00	1.374	1.342	1.311	0.594	0.425	0.418	1.168	1.075	1.073		15:15:00	1.519	1.508	1.509	1.234	1.317	1.308	1.337	1.38	1.376
15:30:00	1.399	1.366	1.334	0.624	0.446	0.438	1.2	1.109	1.107		15:30:00	1.536	1.526	1.528	1.264	1.343	1.334	1.366	1.405	1.402
15:45:00	1.421	1.388	1.358	0.655	0.466	0.459	1.231	1.142	1.14		15:45:00	1.549	1.541	1.542	1.292	1.368	1.36	1.392	1.43	1.427
16:00:00	1.444	1.41	1.38	0.687	0.488	0.48	1.261	1.172	1.172		16:00:00	1.558	1.551	1.55	1.32	1.392	1.382	1.418	1.453	1.448
16:15:00	1.461	1.43	1.399	0.717	0.508	0.501	1.287	1.201	1.2		16:15:00	1.563	1.556	1.556	1.345	1.412	1.403	1.441	1.472	1.469
16:30:00	1.479	1.447	1.417	0.746	0.531	0.523	1.312	1.229	1.223		16:30:00	1.567	1.559	1.561	1.367	1.432	1.422	1.461	1.491	1.49
16:45:00	1.495	1.463	1.434	0.776	0.553	0.546	1.336	1.257	1.249		16:45:00	1.57	1.562	1.563	1.389	1.451	1.44	1.482	1.51	1.508
17:00:00	1.506	1.475	1.446	0.806	0.577	0.569	1.36	1.283	1.273		17:00:00	1.572	1.565	1.566	1.41	1.468	1.458	1.502	1.527	1.525
17:15:00	1.514	1.482	1.454	0.833	0.601	0.594	1.381	1.305	1.297		17:15:00	1.573	1.566	1.568	1.429	1.484	1.474	1.52	1.542	1.541
17:30:00	1.52	1.489	1.46	0.864	0.625	0.617	1.403	1.327	1.318		17:30:00	1.576	1.567	1.569	1.445	1.5	1.49	1.534	1.557	1.557
17:45:00	1.524	1.491	1.464	0.891	0.649	0.642	1.424	1.349	1.341		17:45:00	1.577	1.568	1.571	1.464	1.513	1.502	1.548	1.567	1.568
18:00:00	1.527	1.494	1.467	0.919	0.674	0.666	1.443	1.369	1.362		18:00:00	1.578	1.569	1.572	1.479	1.526	1.517	1.556	1.574	1.576
18:15:00	1.53	1.496	1.469	0.947	0.7	0.691	1.462	1.389	1.383		18:15:00	1.579	1.571	1.573	1.493	1.539	1.529	1.563	1.579	1.581
18:30:00	1.533	1.497	1.469	0.975	0.725	0.716	1.476	1.408	1.4		18:30:00	1.581	1.572	1.574	1.506	1.552	1.541	1.567	1.583	1.585
18:45:00	1.539	1.498	1.47	1.001	0.749	0.741	1.49	1.425	1.418		18:45:00	1.582	1.573	1.575	1.518	1.563	1.553	1.569	1.583	1.587
19:00:00	1.538	1.499	1.472	1.026	0.775	0.766	1.503	1.439	1.431		19:00:00	1.584	1.575	1.577	1.532	1.574	1.563	1.571	1.585	1.589
19:15:00	1.539	1.5	1.473	1.051	0.799	0.793	1.511	1.45	1.442		19:15:00	1.585	1.575	1.578	1.543	1.584	1.573	1.572	1.585	1.591
19:30:00	1.541	1.501	1.474	1.077	0.825	0.817	1.518	1.458	1.448		19:30:00	1.586	1.577	1.58	1.554	1.594	1.583	1.572	1.586	1.591
19:45:00	1.543	1.502	1.475	1.102	0.85	0.843	1.521	1.464	1.454		19:45:00	1.588	1.578	1.58	1.565	1.603	1.593	1.572	1.585	1.592
20:00:00	1.546	1.502	1.475	1.125	0.874	0.868	1.523	1.465	1.457		20:00:00	1.589	1.579	1.582	1.574	1.611	1.601	1.573	1.585	1.591
20:15:00	1.549	1.503	1.476	1.149	0.899	0.893	1.524	1.467	1.46		20:15:00	1.59	1.58	1.581	1.584	1.618	1.609	1.571	1.585	1.592
20:30:00	1.553	1.504	1.476	1.172	0.921	0.918	1.525	1.469	1.462		20:30:00	1.592	1.58	1.583	1.592	1.623	1.614	1.571	1.585	1.592
20:45:00	1.557	1.504	1.476	1.194	0.946	0.943	1.525	1.47	1.464		20:45:00	1.593	1.582	1.585	1.598	1.629	1.619	1.571	1.585	1.591
21:00:00	1.561	1.506	1.476	1.215	0.969	0.967	1.527	1.472	1.467		21:00:00	1.595	1.582	1.586	1.603	1.632	1.623	1.571	1.585	1.591
21:15:00	1.564	1.505	1.477	1.236	0.992	0.991	1.527	1.473	1.467		21:15:00	1.595	1.584	1.587	1.608	1.634	1.624	1.571	1.585	1.591
21:30:00	1.569	1.506	1.477	1.257	1.016	1.014	1.528	1.473	1.469		21:30:00	1.596	1.583	1.587	1.61	1.635	1.626	1.57	1.583	1.59
21:45:00	1.572	1.506	1.476	1.276	1.039	1.037	1.528	1.473	1.469		21:45:00	1.598	1.585	1.589	1.611	1.637	1.627	1.57	1.583	1.59
22:00:00	1.574	1.506	1.476	1.295	1.06	1.061	1.526	1.474	1.469		22:00:00	1.599	1.586	1.59	1.613	1.636	1.627	1.569	1.583	1.588
22:15:00	1.578	1.506	1.477	1.312	1.082	1.083	1.528	1.473	1.47		22:15:00	1.6	1.587	1.591	1.613	1.637	1.628	1.569	1.583	1.589
22:30:00	1.584	1.508	1.478	1.33	1.103	1.104	1.528	1.474	1.47		22:30:00	1.6	1.588	1.591	1.613	1.637	1.627	1.569	1.581	1.589
22:45:00	1.589	1.507	1.477	1.347	1.124	1.126	1.529	1.474	1.47		22:45:00	1.603	1.59	1.594	1.612	1.636	1.627	1.567	1.581	1.588
23:00:00	1.59	1.508	1.478	1.364	1.145	1.146	1.529	1.474	1.472		23:00:00	1.605	1.59	1.595	1.613	1.636	1.628	1.567	1.581	1.587
23:15:00	1.593	1.509	1.477	1.379	1.165	1.165	1.528	1.474	1.472		23:15:00	1.606	1.591	1.595	1.612	1.637	1.628	1.566	1.582	1.587
23:30:00	1.593	1.509	1.478	1.395	1.185	1.185	1.528	1.474	1.471		23:30:00	1.607	1.592	1.595	1.613	1.637	1.627	1.567	1.58	1.586
23:45:00	1.598	1.509	1.478	1.41	1.204	1.204	1.526	1.474	1.471		23:45:00	1.61	1.593	1.597	1.613	1.637	1.628	1.566	1.579	1.586
24:00:00	1.602	1.509	1.478	1.424	1.222	1.222	1.525	1.475	1.472		24:00:00	1.611	1.593	1.598	1.611	1.635	1.627	1.565	1.579	1.586
24:15:00	1.605	1.51	1.477	1.437	1.241	1.24	1.526	1.474	1.472		24:15:00	1.611	1.595	1.599	1.611	1.636	1.627	1.566	1.579	1.585
24:30:00	1.606	1.513	1.475	1.451	1.26	1.258	1.526	1.475	1.473		24:30:00	1.613	1.596	1.601	1.611	1.636	1.627	1.567	1.578	1.586
24:45:00	1.612	1.511	1.475	1.463	1.276	1.276	1.524	1.474	1.473		24:45:00	1.616	1.598	1.601	1.611	1.635	1.626	1.566	1.577	1.585
25:00:00	1.609	1.509	1.474	1.475	1.293	1.293	1.523	1.474	1.472		25:00:00	1.617	1.598	1.603	1.611	1.635	1.627	1.565	1.576	1.583
25:15:00	1.619	1.509	1.474	1.487	1.31	1.309	1.523	1.474	1.472		25:15:00	1.62	1.599	1.604	1.612	1.636	1.627	1.567	1.576	1.583
25:30:00	1.616	1.509	1.474	1.498	1.325	1.325	1.523	1.474	1.472		25:30:00	1.621	1.601	1.604	1.61	1.636	1.628	1.566	1.576	1.583
25:45:00	1.612	1.508	1.473	1.51	1.34	1.341	1.524	1.475	1.473		25:45:00	1.623	1.603	1.606	1.61	1.635	1.628	1.565	1.577	1.583
26:00:00	1.616	1.508	1.474	1.52	1.355	1.356	1.524	1.475	1.473		26:00:00	1.624	1.603	1.607	1.61	1.636	1.627	1.565	1.577	1.583
26:15:00	1.62	1.51	1.474	1.529	1.369	1.37	1.524	1.475	1.472		26:15:00	1.627	1.604	1.608	1.609	1.635	1.627	1.565	1.574	1.582
26:30:00	1.617	1.513	1.473	1.536	1.383	1.384	1.524	1.475	1.471		26:30:00	1.628	1.606	1.609	1.609	1.635	1.626	1.565	1.575	1.583
26:45:00	1.614	1.512	1.471	1.541	1.395	1.397	1.524	1.474	1.471		26:45:00	1.631	1.608	1.611	1.609	1.636	1.627	1.564	1.575	1.582
20230324
SC Q and S mutants											YPD Q and S mutants
Time (h)	C915 WT			C2830 pho84/pho89/pho87/fgr2			C2969 git2-4/pho84/pho89//fgr2/pho87/tetOPHO87				Time (h)	C915 WT			C2830 pho84/pho89/pho87/fgr2			C2969 git2-4/pho84/pho89//fgr2/pho87/tetOPHO87
0:00:00	0.088	0.088	0.089	0.091	0.091	0.088	0.091	0.09	0.09		0:00:00	0.096	0.094	0.096	0.096	0.096	0.097	0.096	0.096	0.096
0:15:00	0.088	0.088	0.089	0.092	0.094	0.091	0.089	0.091	0.091		0:15:00	0.096	0.094	0.096	0.097	0.097	0.097	0.096	0.096	0.096
0:30:00	0.088	0.09	0.09	0.091	0.094	0.09	0.09	0.09	0.091		0:30:00	0.096	0.094	0.096	0.098	0.097	0.097	0.096	0.096	0.096
0:45:00	0.089	0.089	0.091	0.092	0.094	0.091	0.091	0.091	0.092		0:45:00	0.096	0.094	0.096	0.098	0.097	0.098	0.097	0.097	0.097
1:00:00	0.088	0.089	0.09	0.092	0.094	0.09	0.091	0.09	0.092		1:00:00	0.095	0.093	0.096	0.098	0.097	0.097	0.097	0.096	0.097
1:15:00	0.089	0.089	0.091	0.092	0.095	0.091	0.092	0.091	0.092		1:15:00	0.096	0.094	0.096	0.098	0.097	0.097	0.098	0.097	0.097
1:30:00	0.089	0.09	0.091	0.092	0.094	0.091	0.091	0.091	0.093		1:30:00	0.096	0.094	0.096	0.099	0.097	0.098	0.098	0.097	0.097
1:45:00	0.089	0.09	0.092	0.092	0.095	0.091	0.092	0.091	0.093		1:45:00	0.096	0.094	0.096	0.099	0.097	0.098	0.098	0.097	0.097
2:00:00	0.09	0.09	0.092	0.093	0.094	0.091	0.091	0.091	0.093		2:00:00	0.097	0.094	0.096	0.099	0.098	0.098	0.098	0.097	0.098
2:15:00	0.09	0.091	0.093	0.093	0.095	0.091	0.092	0.092	0.094		2:15:00	0.097	0.095	0.097	0.1	0.098	0.099	0.098	0.098	0.098
2:30:00	0.09	0.091	0.092	0.092	0.094	0.091	0.092	0.092	0.094		2:30:00	0.097	0.095	0.097	0.099	0.098	0.099	0.098	0.098	0.098
2:45:00	0.091	0.092	0.094	0.093	0.095	0.092	0.093	0.093	0.094		2:45:00	0.098	0.096	0.098	0.1	0.099	0.099	0.099	0.098	0.099
3:00:00	0.092	0.092	0.094	0.092	0.095	0.092	0.093	0.094	0.095		3:00:00	0.099	0.096	0.099	0.1	0.099	0.1	0.099	0.099	0.099
3:15:00	0.093	0.094	0.096	0.093	0.095	0.092	0.094	0.095	0.096		3:15:00	0.1	0.097	0.1	0.101	0.1	0.1	0.1	0.099	0.1
3:30:00	0.094	0.095	0.097	0.093	0.095	0.092	0.095	0.095	0.096		3:30:00	0.101	0.098	0.1	0.102	0.1	0.101	0.101	0.1	0.101
3:45:00	0.095	0.096	0.098	0.093	0.095	0.092	0.096	0.096	0.097		3:45:00	0.103	0.1	0.101	0.102	0.101	0.101	0.102	0.1	0.101
4:00:00	0.097	0.097	0.099	0.093	0.095	0.092	0.097	0.097	0.098		4:00:00	0.104	0.101	0.103	0.103	0.102	0.102	0.103	0.101	0.102
4:15:00	0.098	0.099	0.102	0.094	0.095	0.092	0.098	0.098	0.099		4:15:00	0.106	0.103	0.104	0.103	0.102	0.103	0.104	0.102	0.103
4:30:00	0.101	0.102	0.105	0.094	0.096	0.093	0.1	0.1	0.101		4:30:00	0.109	0.106	0.107	0.105	0.103	0.104	0.106	0.104	0.105
4:45:00	0.103	0.104	0.107	0.094	0.096	0.093	0.101	0.101	0.102		4:45:00	0.113	0.108	0.11	0.106	0.104	0.105	0.107	0.105	0.106
5:00:00	0.107	0.107	0.111	0.095	0.097	0.093	0.104	0.104	0.104		5:00:00	0.117	0.112	0.114	0.108	0.106	0.107	0.111	0.108	0.109
5:15:00	0.111	0.111	0.116	0.095	0.098	0.094	0.106	0.106	0.107		5:15:00	0.123	0.117	0.119	0.11	0.108	0.11	0.114	0.111	0.112
5:30:00	0.115	0.115	0.12	0.096	0.099	0.095	0.109	0.109	0.109		5:30:00	0.131	0.124	0.125	0.112	0.111	0.112	0.119	0.115	0.116
5:45:00	0.12	0.12	0.125	0.097	0.099	0.096	0.113	0.112	0.112		5:45:00	0.14	0.131	0.132	0.116	0.114	0.116	0.126	0.119	0.121
6:00:00	0.126	0.126	0.131	0.098	0.101	0.097	0.117	0.116	0.116		6:00:00	0.151	0.141	0.141	0.12	0.118	0.119	0.133	0.126	0.127
6:15:00	0.133	0.132	0.138	0.099	0.102	0.098	0.122	0.121	0.12		6:15:00	0.165	0.152	0.152	0.124	0.122	0.124	0.143	0.133	0.134
6:30:00	0.141	0.139	0.147	0.1	0.104	0.099	0.126	0.126	0.125		6:30:00	0.181	0.165	0.165	0.13	0.128	0.13	0.155	0.143	0.143
6:45:00	0.15	0.148	0.156	0.102	0.106	0.101	0.132	0.132	0.13		6:45:00	0.2	0.181	0.18	0.138	0.135	0.138	0.17	0.154	0.153
7:00:00	0.16	0.158	0.166	0.103	0.108	0.103	0.139	0.138	0.136		7:00:00	0.223	0.198	0.197	0.146	0.143	0.146	0.186	0.168	0.166
7:15:00	0.172	0.169	0.178	0.106	0.111	0.105	0.147	0.146	0.143		7:15:00	0.248	0.219	0.218	0.157	0.153	0.157	0.206	0.184	0.18
7:30:00	0.187	0.182	0.192	0.108	0.114	0.108	0.155	0.155	0.151		7:30:00	0.275	0.242	0.24	0.17	0.165	0.169	0.226	0.203	0.197
7:45:00	0.201	0.196	0.207	0.111	0.118	0.111	0.165	0.164	0.159		7:45:00	0.306	0.268	0.265	0.185	0.178	0.183	0.249	0.224	0.217
8:00:00	0.218	0.212	0.224	0.114	0.121	0.114	0.176	0.175	0.17		8:00:00	0.342	0.296	0.293	0.202	0.194	0.2	0.273	0.249	0.24
8:15:00	0.236	0.229	0.241	0.118	0.126	0.118	0.189	0.187	0.181		8:15:00	0.381	0.329	0.325	0.222	0.212	0.22	0.294	0.277	0.265
8:30:00	0.255	0.248	0.26	0.123	0.131	0.122	0.203	0.2	0.193		8:30:00	0.425	0.365	0.361	0.244	0.233	0.242	0.311	0.307	0.293
8:45:00	0.278	0.269	0.281	0.128	0.136	0.127	0.218	0.215	0.207		8:45:00	0.471	0.405	0.401	0.27	0.257	0.268	0.325	0.337	0.323
9:00:00	0.302	0.291	0.306	0.133	0.141	0.131	0.235	0.231	0.222		9:00:00	0.523	0.448	0.444	0.299	0.283	0.296	0.336	0.369	0.354
9:15:00	0.329	0.317	0.332	0.139	0.147	0.136	0.256	0.25	0.239		9:15:00	0.576	0.496	0.491	0.332	0.314	0.328	0.345	0.401	0.388
9:30:00	0.358	0.344	0.361	0.145	0.154	0.142	0.277	0.27	0.259		9:30:00	0.633	0.546	0.541	0.369	0.348	0.363	0.351	0.43	0.418
9:45:00	0.39	0.374	0.391	0.152	0.161	0.148	0.3	0.292	0.279		9:45:00	0.691	0.599	0.593	0.407	0.384	0.402	0.358	0.459	0.449
10:00:00	0.425	0.408	0.426	0.16	0.169	0.155	0.326	0.316	0.302		10:00:00	0.752	0.656	0.65	0.45	0.424	0.443	0.365	0.486	0.477
10:15:00	0.463	0.444	0.462	0.168	0.178	0.162	0.353	0.341	0.326		10:15:00	0.812	0.714	0.706	0.494	0.466	0.487	0.371	0.508	0.504
10:30:00	0.503	0.482	0.501	0.177	0.187	0.17	0.386	0.369	0.351		10:30:00	0.873	0.773	0.765	0.54	0.512	0.534	0.379	0.531	0.529
10:45:00	0.547	0.523	0.544	0.187	0.197	0.178	0.418	0.398	0.378		10:45:00	0.932	0.831	0.824	0.588	0.559	0.581	0.389	0.555	0.554
11:00:00	0.593	0.567	0.589	0.197	0.207	0.187	0.449	0.43	0.407		11:00:00	0.991	0.89	0.881	0.635	0.608	0.629	0.402	0.578	0.578
11:15:00	0.642	0.614	0.637	0.209	0.219	0.197	0.486	0.463	0.439		11:15:00	1.046	0.948	0.94	0.682	0.658	0.676	0.416	0.602	0.604
11:30:00	0.694	0.664	0.686	0.221	0.231	0.207	0.524	0.499	0.472		11:30:00	1.099	1.004	0.996	0.727	0.707	0.724	0.431	0.627	0.629
11:45:00	0.743	0.713	0.734	0.234	0.243	0.219	0.568	0.536	0.508		11:45:00	1.15	1.058	1.05	0.77	0.755	0.769	0.448	0.655	0.656
12:00:00	0.795	0.763	0.785	0.248	0.256	0.23	0.61	0.577	0.547		12:00:00	1.198	1.11	1.103	0.815	0.802	0.816	0.464	0.678	0.683
12:15:00	0.843	0.812	0.835	0.262	0.269	0.242	0.655	0.618	0.586		12:15:00	1.241	1.158	1.152	0.858	0.852	0.861	0.481	0.705	0.71
12:30:00	0.891	0.861	0.882	0.276	0.283	0.254	0.704	0.661	0.627		12:30:00	1.283	1.203	1.198	0.903	0.896	0.905	0.501	0.734	0.742
12:45:00	0.938	0.906	0.927	0.29	0.298	0.267	0.752	0.705	0.669		12:45:00	1.322	1.247	1.24	0.946	0.942	0.948	0.519	0.761	0.77
13:00:00	0.983	0.95	0.971	0.306	0.313	0.281	0.799	0.752	0.713		13:00:00	1.356	1.287	1.279	0.987	0.986	0.992	0.537	0.79	0.799
13:15:00	1.024	0.992	1.013	0.322	0.329	0.297	0.839	0.796	0.756		13:15:00	1.389	1.323	1.318	1.031	1.029	1.037	0.552	0.818	0.829
13:30:00	1.064	1.033	1.054	0.34	0.344	0.314	0.887	0.84	0.801		13:30:00	1.419	1.357	1.352	1.072	1.071	1.079	0.572	0.848	0.857
13:45:00	1.101	1.07	1.091	0.359	0.361	0.33	0.927	0.882	0.846		13:45:00	1.447	1.389	1.384	1.111	1.111	1.119	0.589	0.877	0.89
14:00:00	1.137	1.105	1.128	0.378	0.378	0.345	0.97	0.923	0.889		14:00:00	1.473	1.419	1.414	1.147	1.15	1.158	0.607	0.905	0.916
14:15:00	1.171	1.139	1.16	0.398	0.398	0.362	1.012	0.962	0.931		14:15:00	1.498	1.446	1.441	1.183	1.186	1.195	0.622	0.933	0.943
14:30:00	1.202	1.171	1.192	0.417	0.415	0.379	1.049	1.001	0.969		14:30:00	1.52	1.471	1.466	1.216	1.219	1.231	0.637	0.96	0.969
14:45:00	1.234	1.203	1.222	0.438	0.436	0.397	1.085	1.041	1.008		14:45:00	1.54	1.495	1.49	1.248	1.252	1.264	0.656	0.987	0.997
15:00:00	1.262	1.229	1.25	0.459	0.455	0.412	1.122	1.08	1.046		15:00:00	1.559	1.516	1.513	1.279	1.282	1.294	0.674	1.013	1.028
15:15:00	1.289	1.256	1.276	0.48	0.475	0.431	1.157	1.111	1.083		15:15:00	1.577	1.536	1.535	1.307	1.311	1.323	0.692	1.04	1.055
15:30:00	1.316	1.282	1.301	0.502	0.497	0.449	1.193	1.144	1.119		15:30:00	1.593	1.555	1.553	1.332	1.336	1.349	0.708	1.063	1.082
15:45:00	1.34	1.305	1.325	0.526	0.517	0.469	1.225	1.171	1.151		15:45:00	1.605	1.569	1.568	1.358	1.362	1.374	0.725	1.089	1.115
16:00:00	1.363	1.327	1.345	0.55	0.54	0.49	1.258	1.194	1.176		16:00:00	1.614	1.579	1.578	1.381	1.384	1.396	0.742	1.115	1.143
16:15:00	1.384	1.348	1.367	0.573	0.562	0.511	1.289	1.225	1.201		16:15:00	1.62	1.585	1.586	1.402	1.406	1.418	0.763	1.143	1.174
16:30:00	1.404	1.368	1.386	0.599	0.585	0.533	1.318	1.253	1.233		16:30:00	1.623	1.59	1.59	1.422	1.427	1.438	0.777	1.168	1.206
16:45:00	1.424	1.389	1.405	0.623	0.608	0.556	1.347	1.279	1.259		16:45:00	1.627	1.593	1.594	1.441	1.445	1.457	0.797	1.189	1.234
17:00:00	1.439	1.404	1.421	0.648	0.631	0.577	1.37	1.304	1.288		17:00:00	1.627	1.596	1.597	1.459	1.463	1.474	0.815	1.215	1.264
17:15:00	1.452	1.417	1.433	0.675	0.654	0.601	1.395	1.327	1.311		17:15:00	1.628	1.597	1.597	1.475	1.479	1.491	0.833	1.24	1.295
17:30:00	1.46	1.425	1.44	0.701	0.679	0.624	1.417	1.35	1.333		17:30:00	1.63	1.598	1.599	1.491	1.495	1.505	0.853	1.265	1.327
17:45:00	1.467	1.431	1.444	0.727	0.702	0.647	1.439	1.371	1.355		17:45:00	1.63	1.599	1.601	1.504	1.51	1.519	0.873	1.291	1.359
18:00:00	1.47	1.436	1.447	0.755	0.727	0.673	1.457	1.393	1.376		18:00:00	1.631	1.6	1.6	1.519	1.524	1.533	0.889	1.314	1.383
18:15:00	1.474	1.437	1.448	0.781	0.751	0.697	1.476	1.414	1.386		18:15:00	1.633	1.601	1.601	1.532	1.538	1.545	0.915	1.337	1.412
18:30:00	1.476	1.439	1.45	0.81	0.775	0.721	1.489	1.434	1.402		18:30:00	1.633	1.602	1.604	1.544	1.55	1.557	0.934	1.358	1.433
18:45:00	1.479	1.44	1.451	0.837	0.8	0.746	1.505	1.449	1.42		18:45:00	1.634	1.604	1.605	1.554	1.561	1.568	0.955	1.377	1.452
19:00:00	1.482	1.441	1.452	0.864	0.824	0.771	1.517	1.464	1.432		19:00:00	1.634	1.604	1.606	1.565	1.572	1.578	0.974	1.396	1.47
19:15:00	1.485	1.442	1.453	0.89	0.848	0.796	1.527	1.475	1.443		19:15:00	1.637	1.605	1.607	1.576	1.582	1.588	0.993	1.408	1.478
19:30:00	1.487	1.443	1.453	0.918	0.872	0.82	1.539	1.484	1.451		19:30:00	1.637	1.607	1.609	1.585	1.592	1.597	0.998	1.415	1.484
19:45:00	1.49	1.444	1.455	0.944	0.896	0.844	1.553	1.49	1.456		19:45:00	1.638	1.608	1.61	1.595	1.603	1.605	1.01	1.425	1.49
20:00:00	1.491	1.445	1.455	0.969	0.92	0.869	1.558	1.494	1.46		20:00:00	1.639	1.609	1.61	1.603	1.611	1.614	1.02	1.43	1.493
20:15:00	1.493	1.445	1.455	0.995	0.944	0.893	1.566	1.498	1.464		20:15:00	1.64	1.61	1.611	1.611	1.618	1.622	1.024	1.432	1.494
20:30:00	1.494	1.445	1.456	1.019	0.968	0.917	1.565	1.502	1.465		20:30:00	1.642	1.611	1.612	1.619	1.626	1.63	1.031	1.438	1.497
20:45:00	1.495	1.446	1.456	1.042	0.991	0.942	1.579	1.503	1.465		20:45:00	1.641	1.612	1.614	1.625	1.632	1.635	1.034	1.439	1.498
21:00:00	1.498	1.447	1.457	1.065	1.012	0.967	1.582	1.505	1.464		21:00:00	1.642	1.614	1.615	1.631	1.638	1.639	1.036	1.438	1.499
21:15:00	1.5	1.449	1.456	1.09	1.036	0.991	1.575	1.506	1.464		21:15:00	1.643	1.614	1.615	1.634	1.641	1.645	1.035	1.44	1.5
21:30:00	1.501	1.448	1.457	1.114	1.058	1.015	1.577	1.509	1.466		21:30:00	1.643	1.616	1.616	1.636	1.644	1.646	1.037	1.442	1.501
21:45:00	1.502	1.449	1.457	1.138	1.08	1.038	1.589	1.513	1.468		21:45:00	1.644	1.617	1.618	1.638	1.647	1.648	1.037	1.446	1.504
22:00:00	1.504	1.448	1.457	1.156	1.102	1.061	1.591	1.509	1.47		22:00:00	1.646	1.617	1.619	1.639	1.646	1.648	1.037	1.444	1.504
22:15:00	1.505	1.449	1.458	1.177	1.121	1.082	1.594	1.51	1.469		22:15:00	1.646	1.618	1.619	1.64	1.647	1.649	1.038	1.446	1.505
22:30:00	1.508	1.449	1.457	1.197	1.142	1.102	1.594	1.511	1.468		22:30:00	1.647	1.619	1.62	1.64	1.648	1.649	1.039	1.446	1.505
22:45:00	1.509	1.45	1.458	1.217	1.162	1.124	1.581	1.513	1.469		22:45:00	1.648	1.62	1.621	1.64	1.647	1.649	1.033	1.446	1.505
23:00:00	1.511	1.45	1.458	1.236	1.182	1.144	1.608	1.514	1.47		23:00:00	1.648	1.621	1.621	1.64	1.648	1.649	1.03	1.445	1.504
23:15:00	1.513	1.449	1.458	1.257	1.203	1.165	1.595	1.515	1.469		23:15:00	1.648	1.621	1.622	1.639	1.648	1.649	1.027	1.447	1.504
23:30:00	1.512	1.45	1.458	1.274	1.22	1.184	1.601	1.514	1.468		23:30:00	1.649	1.622	1.623	1.639	1.647	1.649	1.027	1.448	1.504
23:45:00	1.514	1.449	1.458	1.292	1.24	1.204	1.632	1.514	1.468		23:45:00	1.65	1.623	1.624	1.638	1.647	1.649	1.021	1.444	1.503
24:00:00	1.519	1.448	1.457	1.309	1.257	1.223	1.638	1.514	1.469		24:00:00	1.651	1.623	1.624	1.64	1.647	1.65	1.016	1.443	1.503
24:15:00	1.516	1.449	1.457	1.326	1.276	1.24	1.625	1.515	1.469		24:15:00	1.651	1.625	1.625	1.638	1.648	1.65	1.013	1.443	1.504
24:30:00	1.517	1.449	1.456	1.344	1.293	1.259	1.619	1.513	1.47		24:30:00	1.652	1.626	1.625	1.638	1.648	1.649	1.006	1.44	1.501
24:45:00	1.518	1.45	1.456	1.359	1.309	1.276	1.614	1.512	1.467		24:45:00	1.652	1.626	1.627	1.638	1.648	1.649	1	1.439	1.501
25:00:00	1.519	1.448	1.456	1.374	1.322	1.292	1.615	1.511	1.466		25:00:00	1.653	1.627	1.628	1.637	1.647	1.648	0.994	1.436	1.5
25:15:00	1.525	1.447	1.457	1.389	1.339	1.308	1.616	1.511	1.466		25:15:00	1.654	1.628	1.629	1.638	1.648	1.65	0.993	1.436	1.501
25:30:00	1.523	1.447	1.457	1.404	1.352	1.325	1.558	1.509	1.464		25:30:00	1.654	1.629	1.631	1.636	1.648	1.649	0.987	1.431	1.5
25:45:00	1.527	1.448	1.456	1.418	1.368	1.34	1.604	1.51	1.464		25:45:00	1.655	1.63	1.631	1.636	1.648	1.65	0.985	1.43	1.5
26:00:00	1.524	1.445	1.455	1.432	1.382	1.354	1.56	1.509	1.464		26:00:00	1.656	1.631	1.632	1.637	1.648	1.65	0.979	1.43	1.5
26:15:00	1.525	1.445	1.455	1.445	1.397	1.369	1.577	1.507	1.461		26:15:00	1.657	1.631	1.634	1.637	1.647	1.649	0.97	1.427	1.5
26:30:00	1.526	1.443	1.455	1.458	1.412	1.384	1.566	1.51	1.461		26:30:00	1.657	1.632	1.635	1.636	1.648	1.649	0.97	1.426	1.5
26:45:00	1.528	1.442	1.454	1.469	1.423	1.398	1.571	1.507	1.465		26:45:00	1.658	1.633	1.635	1.636	1.649	1.65	0.962	1.42	1.499
	1.532	1.442	1.454	1.476	1.433	1.411	1.572	1.503	1.463			1.658	1.634	1.636	1.636	1.648	1.649	0.957	1.418	1.498
	1.528	1.44	1.453	1.482	1.442	1.422	1.594	1.503	1.459			1.658	1.634	1.637	1.635	1.647	1.648	0.952	1.414	1.498
	1.529	1.44	1.452	1.486	1.451	1.432	1.575	1.505	1.458			1.659	1.636	1.639	1.636	1.648	1.649	0.946	1.413	1.497
	1.533	1.44	1.452	1.49	1.456	1.439	1.585	1.505	1.46			1.659	1.637	1.639	1.635	1.648	1.649	0.943	1.411	1.497
	1.534	1.439	1.453	1.492	1.459	1.443	1.589	1.508	1.458			1.66	1.638	1.639	1.634	1.647	1.65	0.939	1.407	1.494
	1.537	1.438	1.452	1.496	1.462	1.447	1.588	1.506	1.457			1.66	1.638	1.64	1.635	1.648	1.649	0.939	1.405	1.494
	1.543	1.44	1.453	1.498	1.465	1.45	1.595	1.502	1.456			1.661	1.638	1.642	1.635	1.649	1.649	0.937	1.4	1.493
	1.543	1.439	1.45	1.5	1.466	1.452	1.593	1.5	1.453			1.661	1.639	1.643	1.634	1.648	1.649	0.934	1.401	1.499
	1.54	1.436	1.452	1.502	1.468	1.453	1.598	1.5	1.452			1.662	1.64	1.642	1.633	1.649	1.649	0.93	1.395	1.491
	1.541	1.436	1.452	1.504	1.47	1.455	1.591	1.494	1.45			1.663	1.641	1.643	1.634	1.648	1.648	0.926	1.394	1.49
	1.543	1.434	1.451	1.505	1.47	1.457	1.595	1.49	1.451			1.663	1.643	1.644	1.634	1.648	1.649	0.926	1.389	1.487
	1.539	1.434	1.451	1.506	1.471	1.458	1.589	1.491	1.451			1.664	1.643	1.645	1.633	1.648	1.649	0.924	1.387	1.494
	1.545	1.435	1.449	1.508	1.471	1.458	1.586	1.495	1.45			1.665	1.644	1.646	1.632	1.648	1.649	0.926	1.385	1.496
	1.55	1.434	1.448	1.508	1.473	1.459	1.655	1.485	1.45			1.665	1.644	1.647	1.631	1.648	1.649	0.921	1.38	1.485
	1.547	1.434	1.445	1.51	1.473	1.46	1.593	1.485	1.45			1.666	1.646	1.648	1.634	1.648	1.649	0.919	1.377	1.484
	1.553	1.432	1.444	1.511	1.473	1.462	1.619	1.483	1.447			1.667	1.646	1.649	1.633	1.647	1.648	0.919	1.371	1.483
	1.556	1.432	1.444	1.511	1.473	1.462	1.626	1.478	1.444			1.667	1.646	1.649	1.631	1.648	1.648	0.917	1.371	1.51
	1.558	1.432	1.441	1.512	1.474	1.463	1.595	1.478	1.442			1.668	1.647	1.652	1.631	1.647	1.648	0.913	1.366	1.478
	1.558	1.431	1.441	1.512	1.474	1.464	1.599	1.477	1.442			1.67	1.65	1.653	1.631	1.649	1.649	0.912	1.361	1.478
	1.559	1.433	1.443	1.514	1.475	1.464	1.597	1.476	1.437			1.67	1.65	1.654	1.632	1.649	1.649	0.909	1.36	1.476
	1.563	1.432	1.441	1.515	1.476	1.466	1.6	1.474	1.436			1.671	1.65	1.655	1.631	1.648	1.65	0.907	1.356	1.476
	1.563	1.429	1.441	1.515	1.476	1.466	1.601	1.472	1.437			1.671	1.651	1.656	1.631	1.647	1.648	0.903	1.353	1.473
	1.573	1.428	1.442	1.516	1.478	1.467	1.617	1.474	1.433			1.672	1.652	1.655	1.631	1.648	1.648	0.907	1.353	1.471
	1.578	1.427	1.44	1.516	1.478	1.467	1.604	1.47	1.434			1.673	1.654	1.657	1.63	1.648	1.647	0.901	1.35	1.469
	1.555	1.426	1.437	1.517	1.479	1.467	1.602	1.47	1.434			1.674	1.655	1.657	1.629	1.648	1.648	0.899	1.344	1.466
	1.556	1.424	1.437	1.518	1.479	1.469	1.609	1.47	1.44			1.674	1.655	1.658	1.629	1.648	1.647	0.904	1.342	1.465
	1.571	1.424	1.438	1.518	1.479	1.469	1.607	1.494	1.435			1.675	1.657	1.658	1.629	1.647	1.647	0.9	1.337	1.463
	1.574	1.424	1.436	1.52	1.48	1.469	1.62	1.488	1.435			1.675	1.657	1.66	1.628	1.648	1.647	0.9	1.334	1.461
	1.577	1.423	1.435	1.52	1.48	1.47	1.612	1.491	1.435			1.678	1.657	1.661	1.629	1.648	1.646	0.902	1.333	1.458
	1.579	1.424	1.435	1.521	1.481	1.47	1.614	1.472	1.444			1.678	1.66	1.662	1.628	1.647	1.648	0.899	1.332	1.458
	1.57	1.424	1.433	1.523	1.482	1.471	1.621	1.468	1.441			1.68	1.66	1.663	1.627	1.648	1.646	0.899	1.328	1.456
	1.563	1.424	1.432	1.524	1.483	1.472	1.616	1.454	1.445			1.68	1.662	1.663	1.627	1.648	1.646	0.901	1.324	1.451
	1.58	1.423	1.431	1.524	1.482	1.472	1.618	1.46	1.444			1.68	1.662	1.665	1.626	1.648	1.646	0.903	1.325	1.457
	1.571	1.424	1.431	1.525	1.483	1.472	1.622	1.493	1.447			1.681	1.663	1.666	1.626	1.647	1.645	0.904	1.321	1.452
	1.569	1.425	1.431	1.526	1.483	1.472	1.617	1.444	1.448			1.682	1.664	1.666	1.625	1.647	1.645	0.904	1.32	1.448
	1.583	1.424	1.432	1.525	1.483	1.473	1.619	1.451	1.449			1.682	1.664	1.666	1.626	1.646	1.645	0.907	1.323	1.45
	1.561	1.424	1.431	1.525	1.484	1.473	1.62	1.498	1.45			1.685	1.666	1.669	1.624	1.647	1.644	0.911	1.323	1.445
	1.566	1.422	1.43	1.527	1.484	1.473	1.624	1.446	1.449			1.684	1.667	1.67	1.624	1.647	1.646	0.909	1.319	1.44
	1.574	1.424	1.431	1.527	1.486	1.474	1.618	1.437	1.45			1.686	1.667	1.669	1.623	1.647	1.644	0.912	1.317	1.442
	1.579	1.42	1.43	1.527	1.486	1.474	1.622	1.437	1.452			1.686	1.67	1.67	1.623	1.647	1.644	0.915	1.314	1.438
	1.588	1.421	1.43	1.528	1.486	1.475	1.631	1.478	1.442			1.687	1.67	1.672	1.623	1.647	1.643	0.917	1.313	1.438
	1.606	1.42	1.43	1.53	1.486	1.475	1.627	1.438	1.439			1.688	1.671	1.673	1.623	1.646	1.644	0.921	1.312	1.439
	1.624	1.418	1.43	1.53	1.486	1.476	1.631	1.429	1.448			1.689	1.672	1.675	1.622	1.646	1.644	0.926	1.311	1.432
	1.607	1.417	1.428	1.529	1.487	1.476	1.632	1.448	1.475			1.69	1.674	1.676	1.621	1.646	1.643	0.93	1.311	1.435
	1.596	1.418	1.428	1.529	1.488	1.476	1.671	1.451	1.458			1.69	1.674	1.675	1.622	1.647	1.644	0.93	1.308	1.436
	1.6	1.42	1.428	1.531	1.487	1.476	1.665	1.471	1.467			1.691	1.675	1.676	1.621	1.646	1.642	0.933	1.307	1.427
	1.605	1.42	1.428	1.532	1.488	1.476	1.632	1.463	1.482			1.692	1.675	1.678	1.621	1.646	1.641	0.94	1.302	1.432
	1.599	1.421	1.428	1.535	1.488	1.477	1.635	1.445	1.488			1.692	1.677	1.678	1.62	1.647	1.641	0.939	1.307	1.429
	1.604	1.418	1.429	1.537	1.489	1.478	1.657	1.491	1.495			1.694	1.678	1.68	1.62	1.646	1.642	0.939	1.298	1.426
	1.613	1.417	1.427	1.537	1.488	1.478	1.663	1.512	1.506			1.694	1.68	1.68	1.619	1.645	1.641	0.937	1.295	1.425
	1.641	1.418	1.427	1.539	1.488	1.478	1.639	1.453	1.497			1.694	1.68	1.681	1.619	1.645	1.641	0.945	1.294	1.419
	1.643	1.418	1.428	1.539	1.49	1.479	1.62	1.435	1.546			1.696	1.681	1.682	1.619	1.645	1.641	0.944	1.297	1.423
	1.738	1.417	1.429	1.541	1.489	1.478	1.634	1.511	1.566			1.696	1.682	1.682	1.617	1.645	1.64	0.948	1.291	1.421
	1.717	1.417	1.428	1.541	1.489	1.478	1.627	1.45	1.543			1.696	1.682	1.683	1.617	1.644	1.64	0.955	1.29	1.419
	1.714	1.417	1.428	1.544	1.489	1.479	1.653	1.478	1.448			1.698	1.684	1.685	1.618	1.644	1.641	0.964	1.291	1.418
	1.629	1.421	1.428	1.549	1.488	1.478	1.643	1.494	1.493			1.697	1.685	1.685	1.617	1.645	1.639	0.964	1.293	1.418
	1.61	1.418	1.429	1.546	1.489	1.48	1.641	1.487	1.498			1.7	1.686	1.685	1.615	1.645	1.64	0.968	1.287	1.419
	1.643	1.42	1.431	1.546	1.489	1.479	1.636	1.458	1.488			1.7	1.686	1.685	1.615	1.644	1.639	0.971	1.284	1.417
	1.621	1.422	1.426	1.546	1.489	1.478	1.633	1.46	1.458			1.701	1.687	1.688	1.615	1.644	1.639	0.977	1.284	1.416
	1.742	1.422	1.427	1.549	1.489	1.477	1.642	1.536	1.492			1.7	1.689	1.687	1.614	1.644	1.639	0.983	1.281	1.414
	1.745	1.422	1.425	1.551	1.491	1.478	1.648	1.437	1.46			1.702	1.689	1.687	1.614	1.645	1.638	0.983	1.279	1.412
	1.643	1.418	1.424	1.552	1.49	1.479	1.651	1.501	1.496			1.702	1.691	1.691	1.614	1.644	1.639	0.984	1.275	1.416
	1.652	1.417	1.424	1.556	1.49	1.48	1.645	1.555	1.451			1.703	1.691	1.69	1.613	1.645	1.638	0.992	1.277	1.417
	1.73	1.418	1.423	1.557	1.489	1.479	1.65	1.484	1.491			1.703	1.692	1.689	1.612	1.642	1.638	0.997	1.271	1.419
	1.742	1.42	1.422	1.563	1.489	1.481	1.636	1.555	1.481			1.704	1.692	1.69	1.613	1.644	1.637	1.003	1.267	1.415
	1.734	1.424	1.421	1.568	1.489	1.481	1.668	1.503	1.444			1.704	1.692	1.691	1.612	1.643	1.636	1.006	1.265	1.412
	1.681	1.431	1.422	1.568	1.489	1.481	1.641	1.533	1.443			1.705	1.693	1.692	1.613	1.643	1.637	1.015	1.266	1.412
	1.719	1.428	1.421	1.568	1.491	1.479	1.663	1.452	1.464			1.706	1.694	1.692	1.611	1.642	1.637	1.025	1.266	1.412
	1.75	1.433	1.42	1.568	1.49	1.478	1.664	1.48	1.491			1.706	1.695	1.692	1.612	1.643	1.637	1.037	1.263	1.411
	1.78	1.435	1.421	1.574	1.491	1.479	1.661	1.472	1.446			1.708	1.694	1.694	1.611	1.641	1.637	1.042	1.261	1.413
	1.725	1.433	1.417	1.569	1.49	1.477	1.66	1.465	1.484			1.708	1.698	1.693	1.61	1.642	1.637	1.039	1.26	1.41
	1.744	1.433	1.399	1.579	1.49	1.477	1.675	1.499	1.547			1.709	1.696	1.695	1.609	1.642	1.636	1.044	1.26	1.414
	1.73	1.427	1.403	1.581	1.49	1.478	1.649	1.5	1.515			1.709	1.697	1.696	1.609	1.642	1.635	1.056	1.255	1.412
	1.674	1.428	1.405	1.59	1.49	1.476	1.645	1.459	1.514			1.71	1.697	1.696	1.609	1.64	1.635	1.056	1.259	1.414
	1.766	1.43	1.407	1.587	1.49	1.476	1.651	1.456	1.475			1.71	1.697	1.696	1.609	1.641	1.634	1.063	1.25	1.414
	1.697	1.432	1.409	1.589	1.489	1.475	1.664	1.454	1.495			1.711	1.7	1.698	1.608	1.64	1.635	1.07	1.249	1.414
	1.666	1.432	1.411	1.594	1.489	1.476	1.646	1.471	1.478			1.711	1.698	1.698	1.607	1.639	1.635	1.081	1.253	1.411
	1.659	1.435	1.412	1.586	1.49	1.475	1.653	1.48	1.495			1.711	1.699	1.698	1.607	1.641	1.634	1.083	1.246	1.417
	1.705	1.436	1.416	1.593	1.492	1.475	1.663	1.547	1.502			1.712	1.699	1.698	1.607	1.64	1.635	1.085	1.25	1.41
	1.747	1.438	1.416	1.595	1.492	1.474	1.662	1.529	1.457			1.711	1.699	1.7	1.606	1.64	1.634	1.094	1.245	1.415
	1.744	1.436	1.417	1.6	1.494	1.474	1.67	1.536	1.52			1.713	1.7	1.7	1.606	1.639	1.632	1.104	1.24	1.419
	1.763	1.438	1.417	1.605	1.493	1.475	1.657	1.499	1.446			1.712	1.7	1.7	1.605	1.639	1.633	1.109	1.242	1.414
	1.71	1.443	1.418	1.61	1.493	1.474	1.656	1.565	1.453			1.713	1.699	1.702	1.604	1.639	1.632	1.118	1.246	1.418
	1.734	1.444	1.418	1.606	1.493	1.472	1.676	1.529	1.471			1.713	1.699	1.701	1.605	1.639	1.633	1.12	1.242	1.419
	1.653	1.449	1.419	1.608	1.494	1.472	1.655	1.638	1.481			1.714	1.7	1.703	1.604	1.638	1.632	1.125	1.238	1.418

## Sheet: Fig. S5B Q mutant YPD
20211014_YPD
Time (h)	C915 WT			C2830 24th passage			C2860 24th pasagge
0:00:00	0.14	0.14	0.14	0.14	0.136	0.143	0.136	0.138	0.135
0:15:00	0.139	0.139	0.14	0.14	0.141	0.145	0.14	0.143	0.14
0:30:00	0.139	0.142	0.144	0.143	0.141	0.148	0.138	0.147	0.141
0:45:00	0.142	0.142	0.146	0.145	0.141	0.147	0.14	0.149	0.142
1:00:00	0.144	0.142	0.149	0.145	0.139	0.147	0.14	0.15	0.143
1:15:00	0.146	0.141	0.152	0.146	0.139	0.149	0.14	0.148	0.146
1:30:00	0.15	0.145	0.161	0.15	0.141	0.153	0.143	0.149	0.149
1:45:00	0.154	0.149	0.167	0.151	0.141	0.158	0.148	0.151	0.153
2:00:00	0.163	0.156	0.173	0.153	0.143	0.162	0.153	0.154	0.157
2:15:00	0.17	0.162	0.179	0.157	0.146	0.164	0.158	0.158	0.162
2:30:00	0.176	0.169	0.19	0.161	0.15	0.168	0.164	0.164	0.169
2:45:00	0.185	0.177	0.201	0.166	0.154	0.174	0.17	0.169	0.177
3:00:00	0.195	0.188	0.214	0.173	0.159	0.181	0.177	0.176	0.186
3:15:00	0.208	0.2	0.23	0.18	0.166	0.189	0.185	0.185	0.193
3:30:00	0.223	0.215	0.248	0.187	0.173	0.197	0.193	0.193	0.203
3:45:00	0.239	0.231	0.268	0.195	0.181	0.206	0.203	0.203	0.214
4:00:00	0.259	0.25	0.291	0.206	0.19	0.218	0.215	0.215	0.228
4:15:00	0.281	0.271	0.318	0.218	0.201	0.231	0.229	0.229	0.244
4:30:00	0.306	0.294	0.347	0.233	0.215	0.247	0.246	0.244	0.261
4:45:00	0.333	0.32	0.38	0.25	0.23	0.265	0.262	0.26	0.279
5:00:00	0.364	0.349	0.416	0.267	0.247	0.283	0.28	0.277	0.298
5:15:00	0.397	0.38	0.455	0.286	0.265	0.303	0.299	0.296	0.32
5:30:00	0.435	0.415	0.497	0.306	0.283	0.323	0.32	0.317	0.344
5:45:00	0.474	0.453	0.544	0.326	0.301	0.344	0.344	0.339	0.368
6:00:00	0.517	0.494	0.592	0.348	0.321	0.367	0.369	0.362	0.396
6:15:00	0.564	0.536	0.645	0.372	0.342	0.391	0.395	0.389	0.425
6:30:00	0.611	0.582	0.699	0.396	0.364	0.416	0.425	0.417	0.457
6:45:00	0.662	0.63	0.752	0.423	0.388	0.444	0.456	0.447	0.492
7:00:00	0.712	0.681	0.808	0.451	0.413	0.472	0.489	0.478	0.528
7:15:00	0.765	0.731	0.862	0.48	0.44	0.504	0.523	0.513	0.565
7:30:00	0.818	0.783	0.918	0.513	0.469	0.537	0.562	0.549	0.605
7:45:00	0.871	0.835	0.97	0.547	0.501	0.574	0.599	0.586	0.647
8:00:00	0.922	0.886	1.018	0.583	0.535	0.611	0.638	0.624	0.688
8:15:00	0.972	0.937	1.067	0.62	0.57	0.649	0.678	0.663	0.731
8:30:00	1.019	0.985	1.112	0.659	0.608	0.689	0.721	0.703	0.775
8:45:00	1.066	1.031	1.155	0.698	0.646	0.73	0.762	0.744	0.819
9:00:00	1.109	1.074	1.196	0.737	0.684	0.773	0.804	0.785	0.863
9:15:00	1.15	1.117	1.234	0.776	0.722	0.809	0.844	0.825	0.903
9:30:00	1.19	1.156	1.27	0.814	0.759	0.851	0.885	0.863	0.943
9:45:00	1.227	1.194	1.303	0.85	0.796	0.883	0.923	0.902	0.979
10:00:00	1.261	1.229	1.335	0.887	0.832	0.92	0.96	0.939	1.014
10:15:00	1.293	1.263	1.365	0.921	0.867	0.952	0.995	0.974	1.048
10:30:00	1.323	1.294	1.393	0.955	0.902	0.984	1.029	1.01	1.081
10:45:00	1.352	1.323	1.419	0.987	0.935	1.012	1.062	1.041	1.113
11:00:00	1.376	1.349	1.442	1.016	0.966	1.04	1.094	1.073	1.144
11:15:00	1.397	1.37	1.459	1.044	0.997	1.07	1.123	1.104	1.171
11:30:00	1.41	1.385	1.471	1.072	1.025	1.095	1.152	1.134	1.199
11:45:00	1.419	1.394	1.477	1.097	1.053	1.12	1.18	1.162	1.226
12:00:00	1.424	1.401	1.482	1.122	1.078	1.144	1.206	1.188	1.249
12:15:00	1.429	1.405	1.486	1.146	1.103	1.167	1.232	1.213	1.274
12:30:00	1.433	1.407	1.488	1.168	1.127	1.188	1.256	1.238	1.297
12:45:00	1.435	1.41	1.49	1.188	1.15	1.209	1.28	1.258	1.318
13:00:00	1.438	1.411	1.491	1.209	1.172	1.228	1.301	1.28	1.338
13:15:00	1.439	1.413	1.492	1.229	1.193	1.246	1.322	1.301	1.359
13:30:00	1.441	1.416	1.493	1.247	1.214	1.265	1.34	1.322	1.377
13:45:00	1.443	1.417	1.494	1.266	1.234	1.283	1.359	1.341	1.395
14:00:00	1.444	1.417	1.494	1.283	1.251	1.3	1.376	1.359	1.408
14:15:00	1.445	1.419	1.495	1.3	1.27	1.316	1.389	1.372	1.417
14:30:00	1.448	1.42	1.497	1.316	1.287	1.331	1.397	1.381	1.423
14:45:00	1.45	1.421	1.498	1.331	1.304	1.346	1.403	1.386	1.426
15:00:00	1.45	1.421	1.497	1.345	1.319	1.36	1.405	1.391	1.427
15:15:00	1.454	1.423	1.496	1.358	1.334	1.372	1.406	1.392	1.429
15:30:00	1.453	1.423	1.496	1.37	1.347	1.383	1.408	1.394	1.431
15:45:00	1.456	1.425	1.496	1.377	1.357	1.391	1.409	1.396	1.431
16:00:00	1.452	1.428	1.496	1.383	1.362	1.395	1.411	1.396	1.433
16:15:00	1.454	1.427	1.496	1.387	1.365	1.397	1.411	1.397	1.434
16:30:00	1.454	1.429	1.497	1.389	1.368	1.399	1.412	1.398	1.434
16:45:00	1.451	1.434	1.5	1.389	1.371	1.401	1.413	1.399	1.433
17:00:00	1.449	1.434	1.498	1.391	1.371	1.401	1.414	1.401	1.433
17:15:00	1.447	1.437	1.496	1.392	1.372	1.402	1.414	1.402	1.435
17:30:00	1.449	1.437	1.494	1.392	1.373	1.402	1.415	1.402	1.434
17:45:00	1.445	1.42	1.492	1.393	1.373	1.403	1.416	1.402	1.434
18:00:00	1.452	1.394	1.493	1.393	1.374	1.403	1.415	1.403	1.433
18:15:00	1.456	1.386	1.49	1.394	1.375	1.404	1.416	1.403	1.432
18:30:00	1.459	1.395	1.49	1.394	1.376	1.404	1.417	1.405	1.432
18:45:00	1.462	1.377	1.492	1.395	1.377	1.404	1.416	1.405	1.433
19:00:00	1.465	1.38	1.491	1.395	1.378	1.405	1.417	1.403	1.433
19:15:00	1.469	1.375	1.491	1.396	1.377	1.404	1.416	1.404	1.433
19:30:00	1.475	1.382	1.491	1.397	1.378	1.405	1.417	1.403	1.431
19:45:00	1.48	1.407	1.497	1.397	1.378	1.406	1.419	1.404	1.431
20:00:00	1.487	1.394	1.491	1.397	1.379	1.406	1.417	1.403	1.431
20:15:00	1.49	1.402	1.491	1.399	1.379	1.406	1.417	1.403	1.43
20:30:00	1.491	1.409	1.491	1.398	1.379	1.406	1.416	1.403	1.428
20:45:00	1.494	1.436	1.493	1.399	1.38	1.406	1.416	1.403	1.427
21:00:00	1.5	1.434	1.491	1.4	1.38	1.407	1.416	1.403	1.427
21:15:00	1.538	1.465	1.491	1.4	1.381	1.407	1.416	1.404	1.425
21:30:00	1.523	1.461	1.495	1.401	1.381	1.408	1.415	1.405	1.425
21:45:00	1.518	1.445	1.507	1.401	1.381	1.408	1.414	1.404	1.424
22:00:00	1.527	1.492	1.499	1.402	1.381	1.408	1.413	1.406	1.426
22:15:00	1.518	1.485	1.505	1.403	1.381	1.408	1.411	1.405	1.423
22:30:00	1.522	1.474	1.515	1.404	1.382	1.409	1.411	1.405	1.422
22:45:00	1.529	1.477	1.537	1.404	1.382	1.408	1.408	1.404	1.422
23:00:00	1.53	1.492	1.512	1.405	1.381	1.409	1.398	1.403	1.422
23:15:00	1.535	1.454	1.522	1.405	1.382	1.41	1.398	1.401	1.421
23:30:00	1.547	1.453	1.524	1.407	1.381	1.409	1.395	1.399	1.418
23:45:00	1.539	1.462	1.51	1.407	1.382	1.411	1.392	1.399	1.419
24:00:00	1.561	1.508	1.537	1.408	1.381	1.411	1.392	1.399	1.415
24:15:00	1.554	1.466	1.535	1.408	1.382	1.411	1.391	1.4	1.412
24:30:00	1.558	1.484	1.542	1.41	1.381	1.411	1.391	1.4	1.411
24:45:00	1.554	1.484	1.542	1.41	1.382	1.412	1.39	1.4	1.412
20211217_YPD
Time (h)	C915 WT			C2830 P0			C2860 P0			C2830 P30			C2860 P30
0:00:00	0.134	0.136	0.137	0.136	0.136	0.137	0.138	0.141	0.138	0.148	0.138	0.137	0.136	0.136	0.139
0:15:00	0.138	0.139	0.138	0.136	0.139	0.139	0.142	0.142	0.141	0.151	0.139	0.136	0.139	0.137	0.142
0:30:00	0.138	0.137	0.14	0.137	0.139	0.141	0.14	0.143	0.142	0.151	0.14	0.137	0.135	0.137	0.141
0:45:00	0.136	0.137	0.138	0.134	0.136	0.138	0.134	0.142	0.14	0.148	0.138	0.137	0.129	0.135	0.14
1:00:00	0.138	0.138	0.141	0.13	0.135	0.137	0.134	0.137	0.138	0.145	0.136	0.135	0.129	0.135	0.138
1:15:00	0.138	0.139	0.142	0.129	0.134	0.138	0.134	0.135	0.139	0.146	0.135	0.136	0.13	0.137	0.137
1:30:00	0.14	0.141	0.145	0.13	0.134	0.138	0.135	0.135	0.139	0.147	0.137	0.138	0.131	0.138	0.139
1:45:00	0.144	0.146	0.152	0.132	0.134	0.139	0.137	0.137	0.141	0.149	0.139	0.14	0.132	0.14	0.141
2:00:00	0.149	0.152	0.155	0.134	0.135	0.141	0.138	0.139	0.142	0.153	0.141	0.143	0.133	0.142	0.142
2:15:00	0.157	0.157	0.161	0.135	0.137	0.143	0.141	0.141	0.144	0.157	0.144	0.147	0.134	0.144	0.144
2:30:00	0.165	0.163	0.17	0.138	0.14	0.146	0.143	0.143	0.148	0.161	0.149	0.152	0.136	0.148	0.147
2:45:00	0.174	0.172	0.18	0.141	0.144	0.15	0.147	0.147	0.152	0.166	0.153	0.157	0.138	0.151	0.151
3:00:00	0.184	0.182	0.192	0.145	0.147	0.155	0.152	0.151	0.156	0.172	0.159	0.164	0.141	0.155	0.155
3:15:00	0.196	0.194	0.204	0.149	0.153	0.16	0.157	0.156	0.162	0.178	0.165	0.171	0.144	0.161	0.16
3:30:00	0.21	0.208	0.218	0.154	0.158	0.167	0.162	0.162	0.169	0.186	0.172	0.178	0.148	0.167	0.165
3:45:00	0.226	0.224	0.235	0.161	0.165	0.174	0.169	0.168	0.175	0.194	0.18	0.187	0.154	0.173	0.172
4:00:00	0.243	0.24	0.253	0.169	0.172	0.181	0.176	0.176	0.183	0.204	0.19	0.197	0.159	0.181	0.179
4:15:00	0.263	0.259	0.273	0.178	0.181	0.191	0.185	0.184	0.192	0.216	0.202	0.209	0.166	0.19	0.188
4:30:00	0.285	0.281	0.296	0.189	0.192	0.203	0.196	0.194	0.203	0.229	0.215	0.223	0.174	0.201	0.199
4:45:00	0.308	0.303	0.321	0.203	0.205	0.217	0.209	0.207	0.216	0.245	0.23	0.239	0.185	0.213	0.212
5:00:00	0.333	0.328	0.348	0.217	0.219	0.231	0.223	0.22	0.231	0.261	0.246	0.257	0.195	0.228	0.225
5:15:00	0.36	0.356	0.378	0.233	0.234	0.248	0.239	0.235	0.248	0.28	0.265	0.276	0.208	0.245	0.241
5:30:00	0.39	0.386	0.411	0.249	0.251	0.265	0.256	0.252	0.266	0.3	0.285	0.298	0.223	0.262	0.258
5:45:00	0.424	0.419	0.447	0.267	0.268	0.285	0.275	0.27	0.285	0.323	0.308	0.323	0.238	0.281	0.276
6:00:00	0.46	0.455	0.485	0.284	0.287	0.305	0.294	0.289	0.306	0.348	0.332	0.349	0.254	0.301	0.296
6:15:00	0.501	0.493	0.527	0.305	0.308	0.329	0.315	0.31	0.33	0.374	0.359	0.378	0.272	0.324	0.318
6:30:00	0.543	0.535	0.571	0.326	0.331	0.354	0.338	0.334	0.355	0.404	0.389	0.41	0.29	0.347	0.341
6:45:00	0.586	0.577	0.617	0.348	0.356	0.382	0.362	0.359	0.382	0.436	0.421	0.445	0.31	0.372	0.365
7:00:00	0.631	0.622	0.665	0.373	0.384	0.413	0.389	0.387	0.413	0.469	0.456	0.481	0.331	0.399	0.392
7:15:00	0.679	0.67	0.714	0.4	0.415	0.446	0.419	0.419	0.447	0.505	0.494	0.521	0.355	0.428	0.421
7:30:00	0.726	0.718	0.765	0.429	0.446	0.481	0.449	0.452	0.482	0.543	0.532	0.563	0.379	0.458	0.451
7:45:00	0.775	0.767	0.815	0.46	0.482	0.519	0.483	0.487	0.52	0.584	0.575	0.606	0.406	0.492	0.484
8:00:00	0.827	0.817	0.865	0.494	0.517	0.559	0.518	0.525	0.558	0.624	0.616	0.651	0.435	0.527	0.52
8:15:00	0.874	0.865	0.915	0.529	0.556	0.599	0.556	0.564	0.599	0.667	0.66	0.696	0.467	0.564	0.556
8:30:00	0.919	0.913	0.965	0.565	0.595	0.641	0.595	0.604	0.641	0.71	0.705	0.741	0.5	0.604	0.595
8:45:00	0.967	0.959	1.012	0.602	0.636	0.685	0.635	0.646	0.684	0.753	0.749	0.785	0.535	0.644	0.634
9:00:00	1.013	1.004	1.056	0.64	0.678	0.73	0.676	0.688	0.728	0.798	0.793	0.83	0.572	0.687	0.676
9:15:00	1.056	1.047	1.097	0.677	0.72	0.771	0.717	0.73	0.771	0.84	0.837	0.874	0.608	0.728	0.718
9:30:00	1.097	1.089	1.136	0.716	0.762	0.816	0.76	0.773	0.814	0.881	0.88	0.916	0.646	0.769	0.76
9:45:00	1.138	1.127	1.174	0.753	0.802	0.857	0.8	0.815	0.857	0.922	0.921	0.957	0.684	0.809	0.799
10:00:00	1.171	1.163	1.208	0.789	0.843	0.898	0.841	0.855	0.895	0.96	0.96	0.995	0.721	0.849	0.84
10:15:00	1.203	1.197	1.243	0.827	0.881	0.937	0.882	0.895	0.934	0.997	0.999	1.034	0.758	0.888	0.879
10:30:00	1.23	1.229	1.272	0.862	0.919	0.973	0.917	0.931	0.97	1.033	1.035	1.07	0.794	0.924	0.917
10:45:00	1.26	1.257	1.301	0.896	0.954	1.008	0.953	0.967	1.005	1.069	1.069	1.106	0.828	0.96	0.952
11:00:00	1.289	1.285	1.328	0.928	0.987	1.041	0.986	1.001	1.037	1.103	1.103	1.139	0.863	0.994	0.987
11:15:00	1.315	1.312	1.353	0.96	1.018	1.072	1.017	1.033	1.068	1.135	1.136	1.171	0.896	1.025	1.02
11:30:00	1.336	1.333	1.371	0.989	1.048	1.1	1.048	1.063	1.095	1.165	1.166	1.201	0.929	1.056	1.05
11:45:00	1.349	1.349	1.381	1.016	1.075	1.124	1.075	1.092	1.121	1.196	1.196	1.23	0.959	1.083	1.079
12:00:00	1.357	1.358	1.388	1.042	1.1	1.147	1.098	1.118	1.148	1.224	1.224	1.258	0.988	1.109	1.108
12:15:00	1.363	1.364	1.393	1.066	1.124	1.164	1.123	1.141	1.171	1.252	1.252	1.287	1.015	1.135	1.133
12:30:00	1.366	1.369	1.397	1.09	1.148	1.183	1.15	1.165	1.19	1.279	1.278	1.313	1.042	1.16	1.159
12:45:00	1.37	1.371	1.4	1.114	1.17	1.2	1.16	1.186	1.209	1.305	1.304	1.338	1.067	1.183	1.182
13:00:00	1.373	1.373	1.402	1.143	1.191	1.219	1.18	1.207	1.23	1.328	1.329	1.363	1.092	1.204	1.205
13:15:00	1.374	1.376	1.404	1.156	1.211	1.242	1.195	1.226	1.245	1.353	1.353	1.386	1.116	1.225	1.226
13:30:00	1.376	1.377	1.405	1.18	1.229	1.258	1.203	1.245	1.263	1.374	1.374	1.404	1.14	1.246	1.246
13:45:00	1.377	1.379	1.407	1.2	1.246	1.274	1.221	1.261	1.273	1.392	1.391	1.417	1.161	1.264	1.265
14:00:00	1.378	1.381	1.408	1.214	1.268	1.288	1.238	1.279	1.285	1.407	1.402	1.426	1.183	1.283	1.283
14:15:00	1.379	1.382	1.409	1.228	1.287	1.304	1.252	1.294	1.301	1.416	1.41	1.434	1.204	1.301	1.301
14:30:00	1.38	1.383	1.41	1.24	1.301	1.319	1.272	1.309	1.315	1.423	1.416	1.438	1.223	1.318	1.317
14:45:00	1.382	1.384	1.411	1.252	1.317	1.335	1.276	1.323	1.328	1.428	1.42	1.441	1.242	1.333	1.334
15:00:00	1.382	1.385	1.412	1.262	1.333	1.35	1.29	1.338	1.343	1.432	1.423	1.444	1.26	1.347	1.347
15:15:00	1.382	1.384	1.413	1.271	1.339	1.364	1.305	1.351	1.355	1.435	1.425	1.447	1.276	1.36	1.359
15:30:00	1.379	1.385	1.415	1.268	1.349	1.376	1.321	1.365	1.367	1.438	1.428	1.451	1.289	1.37	1.369
15:45:00	1.375	1.385	1.415	1.268	1.357	1.39	1.328	1.377	1.382	1.439	1.431	1.453	1.299	1.375	1.374
16:00:00	1.375	1.386	1.417	1.283	1.363	1.403	1.341	1.392	1.397	1.442	1.433	1.455	1.305	1.38	1.379
16:15:00	1.374	1.386	1.419	1.295	1.373	1.413	1.342	1.402	1.406	1.444	1.435	1.456	1.31	1.383	1.382
16:30:00	1.375	1.387	1.42	1.301	1.383	1.421	1.347	1.411	1.415	1.447	1.437	1.459	1.312	1.384	1.384
16:45:00	1.369	1.389	1.421	1.31	1.391	1.427	1.355	1.415	1.421	1.448	1.439	1.46	1.315	1.386	1.386
17:00:00	1.349	1.387	1.423	1.314	1.393	1.43	1.361	1.413	1.427	1.45	1.439	1.462	1.316	1.387	1.386
17:15:00	1.344	1.388	1.422	1.319	1.397	1.433	1.374	1.42	1.431	1.451	1.441	1.464	1.316	1.388	1.387
17:30:00	1.343	1.389	1.425	1.322	1.399	1.436	1.369	1.423	1.433	1.453	1.442	1.464	1.318	1.389	1.388
17:45:00	1.347	1.389	1.424	1.326	1.403	1.438	1.367	1.424	1.436	1.452	1.442	1.466	1.318	1.39	1.388
18:00:00	1.342	1.386	1.415	1.352	1.408	1.439	1.363	1.424	1.437	1.454	1.444	1.466	1.319	1.392	1.39
18:15:00	1.354	1.381	1.4	1.351	1.408	1.441	1.363	1.421	1.438	1.456	1.445	1.467	1.319	1.392	1.391
18:30:00	1.323	1.38	1.387	1.351	1.407	1.443	1.366	1.418	1.439	1.456	1.446	1.469	1.32	1.393	1.39
18:45:00	1.323	1.37	1.386	1.354	1.411	1.443	1.364	1.416	1.44	1.457	1.447	1.47	1.32	1.393	1.391
19:00:00	1.325	1.379	1.378	1.366	1.411	1.445	1.362	1.416	1.44	1.458	1.448	1.47	1.32	1.394	1.391
19:15:00	1.332	1.351	1.368	1.376	1.415	1.446	1.368	1.414	1.443	1.458	1.449	1.472	1.321	1.395	1.392
19:30:00	1.339	1.361	1.379	1.378	1.414	1.448	1.364	1.416	1.445	1.459	1.45	1.473	1.322	1.396	1.392
19:45:00	1.342	1.343	1.367	1.389	1.416	1.45	1.363	1.416	1.443	1.46	1.451	1.474	1.322	1.396	1.392
20:00:00	1.347	1.319	1.355	1.397	1.414	1.45	1.364	1.417	1.445	1.459	1.453	1.474	1.322	1.397	1.392
20:15:00	1.36	1.316	1.367	1.391	1.416	1.45	1.362	1.418	1.445	1.46	1.454	1.475	1.321	1.398	1.393
20:30:00	1.363	1.333	1.37	1.399	1.416	1.452	1.36	1.418	1.445	1.459	1.455	1.476	1.322	1.398	1.394
20:45:00	1.383	1.341	1.368	1.388	1.419	1.452	1.36	1.42	1.447	1.458	1.457	1.477	1.322	1.399	1.394
21:00:00	1.388	1.334	1.38	1.391	1.42	1.454	1.359	1.419	1.447	1.459	1.457	1.478	1.322	1.399	1.394
21:15:00	1.413	1.344	1.376	1.399	1.422	1.456	1.356	1.42	1.448	1.458	1.459	1.479	1.323	1.399	1.394
21:30:00	1.423	1.351	1.391	1.404	1.424	1.457	1.357	1.422	1.449	1.458	1.46	1.48	1.322	1.4	1.395
21:45:00	1.43	1.359	1.397	1.41	1.426	1.458	1.37	1.422	1.449	1.46	1.46	1.48	1.322	1.4	1.395
22:00:00	1.451	1.363	1.409	1.402	1.426	1.458	1.373	1.423	1.45	1.459	1.462	1.48	1.321	1.402	1.396
22:15:00	1.465	1.37	1.403	1.396	1.427	1.459	1.368	1.426	1.45	1.458	1.464	1.481	1.321	1.403	1.395
22:30:00	1.467	1.378	1.41	1.397	1.432	1.459	1.375	1.427	1.45	1.457	1.464	1.481	1.321	1.402	1.395
22:45:00	1.486	1.383	1.425	1.402	1.436	1.46	1.383	1.431	1.451	1.458	1.465	1.48	1.322	1.403	1.396
23:00:00	1.505	1.386	1.418	1.404	1.438	1.462	1.377	1.429	1.453	1.458	1.465	1.479	1.321	1.403	1.396
23:15:00	1.506	1.399	1.43	1.405	1.439	1.461	1.37	1.427	1.452	1.456	1.464	1.477	1.32	1.404	1.397
23:30:00	1.51	1.397	1.431	1.415	1.439	1.463	1.369	1.428	1.453	1.455	1.463	1.474	1.32	1.405	1.396
23:45:00	1.519	1.409	1.443	1.406	1.438	1.463	1.368	1.428	1.453	1.455	1.463	1.474	1.316	1.405	1.397
24:00:00	1.525	1.413	1.455	1.408	1.436	1.462	1.37	1.428	1.454	1.454	1.462	1.473	1.312	1.405	1.397
24:15:00	1.538	1.428	1.468	1.393	1.438	1.462	1.372	1.43	1.454	1.452	1.46	1.473	1.308	1.406	1.398
24:30:00	1.54	1.444	1.478	1.406	1.438	1.463	1.383	1.434	1.454	1.451	1.461	1.474	1.291	1.406	1.398
24:45:00	1.55	1.434	1.488	1.406	1.44	1.464	1.378	1.432	1.454	1.45	1.46	1.473	1.271	1.406	1.398
	1.554	1.452	1.47	1.41	1.44	1.465	1.366	1.432	1.454	1.45	1.459	1.471	1.255	1.407	1.398
	1.556	1.45	1.473	1.413	1.44	1.464	1.363	1.433	1.454	1.451	1.456	1.469	1.248	1.407	1.398
	1.563	1.457	1.475	1.417	1.441	1.465	1.365	1.437	1.454	1.448	1.455	1.467	1.247	1.409	1.399
	1.568	1.463	1.485	1.417	1.442	1.466	1.364	1.441	1.455	1.448	1.454	1.466	1.188	1.409	1.399
	1.572	1.478	1.543	1.42	1.443	1.466	1.364	1.446	1.455	1.448	1.452	1.463	1.025	1.409	1.4
	1.576	1.493	1.493	1.427	1.443	1.464	1.363	1.447	1.458	1.45	1.452	1.462	0.812	1.41	1.4
	1.58	1.489	1.509	1.412	1.442	1.465	1.362	1.452	1.454	1.449	1.451	1.462	0.772	1.41	1.401
	1.584	1.5	1.509	1.408	1.445	1.464	1.362	1.452	1.454	1.45	1.455	1.46	0.802	1.412	1.402
	1.594	1.505	1.515	1.412	1.447	1.464	1.387	1.452	1.456	1.448	1.454	1.46	0.776	1.412	1.402
	1.594	1.517	1.511	1.435	1.446	1.465	1.374	1.453	1.456	1.447	1.453	1.463	0.75	1.412	1.403
	1.598	1.511	1.53	1.408	1.446	1.463	1.401	1.452	1.457	1.447	1.454	1.461	0.729	1.414	1.403
	1.601	1.506	1.541	1.417	1.446	1.463	1.44	1.452	1.457	1.443	1.453	1.462	0.728	1.413	1.404
	1.606	1.516	1.552	1.411	1.448	1.463	1.444	1.453	1.457	1.442	1.454	1.463	0.734	1.413	1.404
	1.612	1.517	1.533	1.401	1.458	1.464	1.434	1.453	1.456	1.444	1.454	1.461	0.752	1.413	1.404
	1.613	1.521	1.549	1.408	1.457	1.464	1.429	1.451	1.454	1.446	1.456	1.459	0.78	1.412	1.405
	1.627	1.517	1.542	1.402	1.457	1.464	1.402	1.454	1.453	1.448	1.454	1.459	0.797	1.413	1.406
	1.625	1.521	1.554	1.41	1.454	1.464	1.369	1.452	1.454	1.445	1.455	1.458	0.966	1.413	1.407
	1.627	1.531	1.542	1.41	1.454	1.465	1.396	1.452	1.452	1.445	1.453	1.457	0.866	1.413	1.407
	1.63	1.541	1.55	1.419	1.457	1.471	1.413	1.454	1.456	1.446	1.454	1.457	0.888	1.412	1.408
	1.63	1.537	1.551	1.439	1.461	1.471	1.4	1.452	1.453	1.445	1.453	1.457	0.927	1.412	1.408
	1.641	1.541	1.56	1.438	1.464	1.47	1.388	1.451	1.452	1.45	1.453	1.457	0.944	1.412	1.409
	1.634	1.539	1.579	1.432	1.464	1.473	1.411	1.45	1.452	1.447	1.452	1.458	0.968	1.412	1.409
	1.636	1.541	1.561	1.429	1.46	1.472	1.402	1.449	1.451	1.446	1.448	1.457	1.004	1.411	1.411
	1.637	1.54	1.57	1.44	1.464	1.476	1.398	1.45	1.45	1.449	1.449	1.458	1.035	1.41	1.41
	1.639	1.549	1.566	1.451	1.465	1.478	1.412	1.448	1.45	1.453	1.452	1.455	1.06	1.409	1.412
	1.642	1.554	1.573	1.439	1.469	1.478	1.434	1.448	1.449	1.457	1.452	1.454	1.098	1.409	1.412
	1.643	1.546	1.567	1.457	1.475	1.476	1.461	1.447	1.45	1.462	1.453	1.452	1.133	1.408	1.413
	1.649	1.543	1.585	1.462	1.478	1.475	1.463	1.448	1.452	1.462	1.455	1.454	1.156	1.407	1.414
	1.648	1.556	1.583	1.465	1.481	1.477	1.448	1.446	1.461	1.458	1.454	1.461	1.191	1.407	1.414
	1.649	1.567	1.576	1.472	1.48	1.475	1.458	1.447	1.462	1.454	1.455	1.463	1.226	1.406	1.415
	1.657	1.545	1.594	1.468	1.485	1.481	1.472	1.444	1.464	1.457	1.459	1.463	1.249	1.406	1.414
	1.653	1.567	1.584	1.503	1.487	1.481	1.464	1.444	1.47	1.46	1.461	1.466	1.287	1.404	1.415
	1.653	1.556	1.584	1.482	1.482	1.488	1.472	1.446	1.46	1.458	1.463	1.466	1.305	1.404	1.415
	1.655	1.574	1.594	1.502	1.478	1.493	1.487	1.447	1.455	1.454	1.466	1.464	1.327	1.403	1.416
	1.65	1.577	1.585	1.512	1.486	1.504	1.508	1.447	1.45	1.453	1.47	1.461	1.351	1.404	1.416
	1.658	1.566	1.606	1.531	1.487	1.506	1.537	1.447	1.447	1.452	1.469	1.459	1.373	1.404	1.416
	1.651	1.58	1.595	1.536	1.487	1.495	1.551	1.446	1.444	1.454	1.471	1.458	1.39	1.404	1.415
	1.659	1.561	1.594	1.524	1.492	1.498	1.57	1.446	1.444	1.473	1.473	1.458	1.407	1.404	1.416
	1.652	1.579	1.597	1.523	1.487	1.501	1.584	1.447	1.444	1.476	1.476	1.459	1.411	1.403	1.416
	1.652	1.582	1.616	1.539	1.488	1.502	1.598	1.446	1.442	1.48	1.478	1.458	1.424	1.402	1.416
	1.654	1.593	1.615	1.517	1.487	1.502	1.613	1.45	1.443	1.484	1.479	1.467	1.433	1.402	1.416
	1.67	1.586	1.61	1.559	1.488	1.5	1.63	1.45	1.444	1.487	1.48	1.475	1.441	1.402	1.415
	1.652	1.587	1.602	1.544	1.492	1.501	1.631	1.45	1.442	1.492	1.484	1.476	1.452	1.4	1.415
	1.657	1.593	1.611	1.564	1.492	1.501	1.65	1.451	1.442	1.494	1.485	1.477	1.466	1.401	1.415
	1.662	1.6	1.608	1.528	1.492	1.505	1.665	1.456	1.44	1.487	1.487	1.472	1.463	1.402	1.415
	1.653	1.586	1.612	1.536	1.496	1.503	1.649	1.457	1.438	1.48	1.489	1.473	1.45	1.401	1.413
	1.654	1.601	1.62	1.527	1.495	1.509	1.687	1.461	1.44	1.483	1.49	1.475	1.446	1.401	1.413
	1.652	1.597	1.613	1.538	1.496	1.517	1.651	1.46	1.446	1.486	1.493	1.476	1.442	1.401	1.412
	1.655	1.606	1.625	1.553	1.494	1.519	1.665	1.459	1.449	1.489	1.495	1.479	1.455	1.401	1.412
	1.656	1.607	1.637	1.544	1.494	1.523	1.673	1.457	1.453	1.498	1.498	1.477	1.457	1.401	1.411
	1.656	1.619	1.641	1.567	1.493	1.523	1.661	1.457	1.456	1.5	1.5	1.475	1.445	1.401	1.411
	1.656	1.622	1.635	1.553	1.491	1.523	1.653	1.46	1.461	1.501	1.5	1.477	1.433	1.401	1.41
	1.652	1.618	1.625	1.537	1.491	1.522	1.614	1.458	1.462	1.5	1.501	1.478	1.419	1.401	1.409
	1.648	1.638	1.625	1.558	1.488	1.525	1.702	1.457	1.465	1.504	1.501	1.479	1.421	1.401	1.408
	1.647	1.617	1.64	1.559	1.488	1.527	1.647	1.458	1.469	1.502	1.503	1.484	1.421	1.402	1.407
	1.65	1.623	1.631	1.56	1.494	1.525	1.637	1.453	1.472	1.508	1.505	1.488	1.43	1.402	1.407
	1.647	1.632	1.642	1.561	1.496	1.524	1.676	1.452	1.485	1.512	1.513	1.487	1.429	1.403	1.405
	1.649	1.633	1.632	1.574	1.499	1.52	1.649	1.456	1.489	1.504	1.52	1.488	1.421	1.403	1.404
	1.641	1.641	1.647	1.573	1.502	1.521	1.637	1.456	1.499	1.531	1.526	1.489	1.429	1.402	1.404
	1.646	1.625	1.635	1.588	1.502	1.524	1.684	1.456	1.505	1.547	1.533	1.491	1.443	1.402	1.404
	1.64	1.646	1.652	1.596	1.5	1.528	1.672	1.453	1.504	1.559	1.533	1.494	1.46	1.402	1.403
	1.638	1.632	1.643	1.549	1.499	1.53	1.698	1.457	1.504	1.584	1.531	1.494	1.473	1.401	1.403
	1.637	1.638	1.645	1.553	1.499	1.529	1.637	1.459	1.506	1.582	1.525	1.498	1.475	1.401	1.402
	1.633	1.651	1.634	1.559	1.505	1.536	1.685	1.456	1.506	1.578	1.523	1.499	1.49	1.401	1.401
	1.629	1.645	1.65	1.57	1.506	1.537	1.685	1.455	1.519	1.561	1.519	1.502	1.499	1.402	1.4
	1.627	1.64	1.65	1.563	1.514	1.538	1.645	1.458	1.522	1.553	1.515	1.506	1.512	1.401	1.401
	1.621	1.647	1.648	1.569	1.509	1.544	1.633	1.457	1.527	1.557	1.514	1.506	1.527	1.402	1.401
	1.622	1.66	1.636	1.608	1.512	1.546	1.65	1.457	1.528	1.563	1.514	1.503	1.546	1.401	1.4
	1.616	1.647	1.638	1.573	1.508	1.547	1.668	1.459	1.528	1.571	1.511	1.499	1.545	1.401	1.4
	1.61	1.658	1.656	1.602	1.505	1.546	1.664	1.46	1.533	1.578	1.511	1.501	1.553	1.402	1.401
	1.609	1.645	1.655	1.579	1.506	1.541	1.677	1.461	1.556	1.58	1.509	1.499	1.553	1.402	1.401
	1.602	1.648	1.647	1.573	1.514	1.545	1.661	1.46	1.555	1.593	1.507	1.506	1.556	1.403	1.402
	1.595	1.653	1.652	1.603	1.516	1.553	1.695	1.464	1.553	1.599	1.504	1.512	1.568	1.404	1.403
	1.585	1.651	1.651	1.587	1.516	1.551	1.673	1.464	1.549	1.608	1.5	1.516	1.565	1.405	1.404
	1.583	1.657	1.656	1.581	1.514	1.549	1.628	1.468	1.546	1.617	1.495	1.521	1.578	1.407	1.404
	1.577	1.649	1.646	1.582	1.511	1.549	1.641	1.47	1.542	1.628	1.493	1.522	1.574	1.408	1.405
	1.571	1.66	1.672	1.577	1.513	1.551	1.643	1.478	1.542	1.64	1.492	1.524	1.58	1.409	1.407
	1.558	1.663	1.647	1.637	1.515	1.561	1.604	1.483	1.536	1.641	1.487	1.529	1.584	1.411	1.407
	1.548	1.665	1.658	1.605	1.523	1.559	1.632	1.489	1.537	1.637	1.483	1.53	1.573	1.412	1.409
	1.541	1.651	1.656	1.596	1.523	1.562	1.636	1.489	1.535	1.643	1.48	1.535	1.587	1.414	1.409
20230227_YPD
Time (h)	C915 WT			C2830 P0			C2860 P0			C2830 P30			C2860 P30
0:00:00	0.125	0.126	0.129	0.126	0.13	0.131	0.122	0.124	0.126	0.125	0.128	0.127	0.127	0.128	0.129
0:15:00	0.129	0.128	0.13	0.132	0.132	0.138	0.126	0.129	0.13	0.129	0.129	0.135	0.132	0.131	0.131
0:30:00	0.125	0.123	0.127	0.127	0.129	0.133	0.123	0.128	0.13	0.128	0.13	0.136	0.127	0.132	0.129
0:45:00	0.125	0.123	0.128	0.124	0.124	0.13	0.12	0.124	0.127	0.126	0.128	0.133	0.123	0.128	0.128
1:00:00	0.123	0.124	0.128	0.12	0.124	0.128	0.119	0.121	0.126	0.123	0.127	0.132	0.12	0.127	0.127
1:15:00	0.124	0.123	0.131	0.12	0.124	0.128	0.118	0.121	0.126	0.123	0.128	0.133	0.122	0.128	0.129
1:30:00	0.127	0.126	0.137	0.12	0.125	0.128	0.118	0.121	0.126	0.125	0.13	0.134	0.122	0.13	0.13
1:45:00	0.131	0.131	0.142	0.122	0.126	0.129	0.119	0.123	0.128	0.128	0.132	0.137	0.124	0.132	0.132
2:00:00	0.136	0.138	0.149	0.123	0.128	0.131	0.12	0.125	0.129	0.13	0.135	0.14	0.126	0.135	0.134
2:15:00	0.143	0.143	0.155	0.125	0.13	0.134	0.122	0.127	0.132	0.133	0.139	0.144	0.128	0.137	0.137
2:30:00	0.148	0.151	0.164	0.126	0.132	0.136	0.123	0.13	0.134	0.137	0.142	0.148	0.13	0.14	0.139
2:45:00	0.157	0.159	0.171	0.128	0.136	0.139	0.126	0.132	0.137	0.142	0.148	0.154	0.132	0.143	0.142
3:00:00	0.166	0.167	0.18	0.131	0.14	0.144	0.128	0.136	0.141	0.147	0.154	0.161	0.135	0.147	0.146
3:15:00	0.175	0.177	0.19	0.134	0.144	0.149	0.131	0.139	0.145	0.153	0.161	0.168	0.138	0.151	0.15
3:30:00	0.187	0.188	0.202	0.139	0.149	0.154	0.135	0.144	0.15	0.16	0.168	0.176	0.142	0.156	0.155
3:45:00	0.2	0.201	0.217	0.144	0.155	0.161	0.14	0.15	0.156	0.168	0.176	0.184	0.147	0.163	0.162
4:00:00	0.216	0.217	0.234	0.15	0.161	0.168	0.145	0.156	0.163	0.177	0.185	0.194	0.153	0.17	0.168
4:15:00	0.235	0.236	0.254	0.158	0.168	0.176	0.151	0.163	0.171	0.188	0.196	0.207	0.161	0.179	0.177
4:30:00	0.255	0.256	0.276	0.165	0.177	0.185	0.158	0.171	0.179	0.202	0.21	0.221	0.169	0.19	0.186
4:45:00	0.28	0.28	0.302	0.175	0.187	0.196	0.167	0.18	0.19	0.217	0.225	0.238	0.18	0.201	0.197
5:00:00	0.308	0.307	0.332	0.186	0.199	0.21	0.177	0.191	0.202	0.234	0.243	0.259	0.191	0.215	0.21
5:15:00	0.339	0.337	0.363	0.2	0.213	0.225	0.188	0.203	0.216	0.255	0.264	0.281	0.205	0.229	0.225
5:30:00	0.373	0.371	0.399	0.214	0.229	0.242	0.202	0.218	0.233	0.278	0.287	0.306	0.22	0.246	0.241
5:45:00	0.411	0.407	0.437	0.232	0.248	0.261	0.217	0.235	0.251	0.304	0.314	0.335	0.235	0.263	0.258
6:00:00	0.453	0.446	0.479	0.252	0.267	0.281	0.236	0.254	0.272	0.335	0.342	0.367	0.253	0.282	0.277
6:15:00	0.498	0.488	0.524	0.273	0.289	0.305	0.257	0.275	0.294	0.367	0.373	0.4	0.271	0.303	0.297
6:30:00	0.546	0.535	0.571	0.299	0.313	0.329	0.28	0.298	0.318	0.404	0.407	0.438	0.291	0.325	0.32
6:45:00	0.596	0.583	0.62	0.328	0.34	0.356	0.308	0.323	0.344	0.444	0.445	0.477	0.314	0.349	0.344
7:00:00	0.647	0.632	0.67	0.358	0.368	0.385	0.339	0.351	0.372	0.486	0.483	0.519	0.337	0.375	0.369
7:15:00	0.7	0.684	0.72	0.394	0.4	0.416	0.372	0.381	0.402	0.532	0.526	0.563	0.363	0.402	0.397
7:30:00	0.756	0.737	0.774	0.431	0.433	0.45	0.409	0.413	0.433	0.58	0.57	0.61	0.389	0.432	0.427
7:45:00	0.813	0.79	0.826	0.472	0.469	0.486	0.449	0.447	0.467	0.63	0.616	0.659	0.419	0.464	0.458
8:00:00	0.868	0.843	0.879	0.516	0.506	0.523	0.492	0.482	0.503	0.683	0.664	0.709	0.45	0.498	0.492
8:15:00	0.925	0.898	0.93	0.56	0.546	0.563	0.539	0.522	0.541	0.735	0.713	0.759	0.484	0.534	0.528
8:30:00	0.979	0.951	0.98	0.607	0.588	0.605	0.585	0.564	0.58	0.791	0.764	0.809	0.518	0.572	0.565
8:45:00	1.032	1	1.029	0.651	0.632	0.647	0.637	0.606	0.622	0.845	0.815	0.859	0.556	0.613	0.605
9:00:00	1.082	1.048	1.076	0.698	0.675	0.692	0.689	0.647	0.662	0.899	0.865	0.909	0.593	0.654	0.647
9:15:00	1.13	1.094	1.121	0.748	0.719	0.736	0.741	0.691	0.706	0.952	0.913	0.957	0.633	0.696	0.688
9:30:00	1.177	1.138	1.164	0.797	0.764	0.781	0.793	0.736	0.749	1.003	0.961	1.004	0.674	0.738	0.731
9:45:00	1.22	1.181	1.205	0.842	0.806	0.826	0.843	0.783	0.79	1.05	1.007	1.049	0.714	0.78	0.773
10:00:00	1.261	1.219	1.243	0.889	0.851	0.868	0.886	0.828	0.833	1.096	1.05	1.091	0.756	0.822	0.814
10:15:00	1.299	1.257	1.279	0.93	0.894	0.909	0.934	0.874	0.874	1.142	1.091	1.13	0.799	0.863	0.856
10:30:00	1.334	1.292	1.312	0.973	0.934	0.949	0.979	0.912	0.915	1.18	1.129	1.167	0.838	0.902	0.896
10:45:00	1.365	1.325	1.344	1.012	0.972	0.988	1.02	0.951	0.955	1.217	1.165	1.201	0.878	0.941	0.933
11:00:00	1.396	1.356	1.373	1.046	1.009	1.025	1.056	0.989	0.991	1.253	1.2	1.233	0.917	0.979	0.971
11:15:00	1.423	1.384	1.4	1.08	1.047	1.058	1.092	1.026	1.024	1.287	1.231	1.264	0.952	1.013	1.005
11:30:00	1.443	1.406	1.422	1.112	1.082	1.093	1.125	1.062	1.058	1.316	1.262	1.294	0.987	1.046	1.039
11:45:00	1.456	1.419	1.434	1.143	1.112	1.125	1.155	1.097	1.09	1.346	1.29	1.321	1.02	1.077	1.069
12:00:00	1.464	1.426	1.443	1.175	1.14	1.155	1.184	1.128	1.121	1.372	1.317	1.346	1.051	1.106	1.099
12:15:00	1.469	1.433	1.45	1.206	1.167	1.183	1.212	1.158	1.15	1.399	1.343	1.37	1.08	1.134	1.127
12:30:00	1.472	1.437	1.454	1.233	1.195	1.21	1.236	1.186	1.178	1.423	1.367	1.393	1.108	1.159	1.152
12:45:00	1.474	1.44	1.457	1.259	1.22	1.235	1.265	1.212	1.204	1.446	1.389	1.414	1.134	1.184	1.177
13:00:00	1.476	1.442	1.459	1.282	1.244	1.259	1.288	1.237	1.229	1.467	1.411	1.434	1.159	1.207	1.201
13:15:00	1.478	1.445	1.462	1.304	1.266	1.282	1.306	1.261	1.252	1.485	1.431	1.452	1.183	1.229	1.223
13:30:00	1.478	1.447	1.462	1.323	1.285	1.304	1.327	1.281	1.275	1.499	1.444	1.463	1.206	1.249	1.244
13:45:00	1.479	1.448	1.464	1.342	1.304	1.324	1.347	1.302	1.294	1.509	1.455	1.472	1.229	1.269	1.264
14:00:00	1.479	1.449	1.465	1.359	1.323	1.342	1.365	1.319	1.315	1.514	1.462	1.477	1.25	1.288	1.284
14:15:00	1.479	1.451	1.467	1.376	1.346	1.361	1.382	1.339	1.333	1.519	1.465	1.481	1.272	1.306	1.301
14:30:00	1.479	1.452	1.467	1.389	1.36	1.377	1.399	1.357	1.351	1.521	1.469	1.484	1.292	1.323	1.318
14:45:00	1.479	1.453	1.468	1.403	1.384	1.393	1.413	1.374	1.366	1.525	1.472	1.486	1.309	1.34	1.334
15:00:00	1.478	1.454	1.468	1.421	1.394	1.406	1.427	1.39	1.382	1.525	1.474	1.489	1.324	1.354	1.347
15:15:00	1.478	1.455	1.47	1.429	1.404	1.417	1.441	1.404	1.396	1.527	1.474	1.49	1.336	1.365	1.358
15:30:00	1.478	1.455	1.47	1.437	1.411	1.424	1.452	1.413	1.406	1.528	1.475	1.49	1.343	1.373	1.366
15:45:00	1.478	1.454	1.47	1.438	1.416	1.429	1.46	1.423	1.414	1.529	1.476	1.49	1.35	1.379	1.372
16:00:00	1.478	1.456	1.472	1.441	1.422	1.433	1.467	1.429	1.421	1.53	1.476	1.49	1.356	1.384	1.378
16:15:00	1.476	1.456	1.473	1.444	1.423	1.436	1.469	1.433	1.424	1.53	1.478	1.491	1.359	1.389	1.382
16:30:00	1.476	1.456	1.473	1.444	1.43	1.437	1.472	1.435	1.425	1.53	1.478	1.49	1.363	1.392	1.384
16:45:00	1.476	1.456	1.474	1.447	1.424	1.438	1.475	1.437	1.427	1.53	1.478	1.491	1.366	1.394	1.386
17:00:00	1.474	1.455	1.474	1.448	1.422	1.439	1.482	1.438	1.428	1.528	1.478	1.491	1.368	1.395	1.385
17:15:00	1.473	1.455	1.474	1.451	1.424	1.439	1.478	1.435	1.428	1.529	1.48	1.492	1.371	1.396	1.387
17:30:00	1.473	1.455	1.475	1.451	1.425	1.44	1.482	1.432	1.428	1.528	1.48	1.491	1.373	1.397	1.387
17:45:00	1.471	1.454	1.476	1.449	1.424	1.44	1.48	1.43	1.426	1.526	1.479	1.491	1.374	1.397	1.386
18:00:00	1.469	1.454	1.476	1.448	1.425	1.44	1.482	1.429	1.425	1.526	1.48	1.492	1.375	1.397	1.387
18:15:00	1.469	1.455	1.476	1.449	1.424	1.44	1.487	1.431	1.425	1.526	1.481	1.491	1.376	1.398	1.385
18:30:00	1.468	1.455	1.477	1.451	1.424	1.439	1.484	1.434	1.423	1.523	1.481	1.491	1.378	1.397	1.385
18:45:00	1.468	1.455	1.477	1.45	1.424	1.439	1.484	1.432	1.422	1.523	1.481	1.491	1.378	1.397	1.385
19:00:00	1.468	1.454	1.476	1.449	1.423	1.439	1.484	1.428	1.422	1.522	1.482	1.491	1.38	1.395	1.384
19:15:00	1.468	1.453	1.476	1.444	1.425	1.439	1.485	1.426	1.421	1.52	1.482	1.49	1.38	1.396	1.383
19:30:00	1.467	1.453	1.475	1.445	1.424	1.438	1.482	1.425	1.421	1.519	1.48	1.491	1.381	1.394	1.383
19:45:00	1.466	1.454	1.474	1.445	1.423	1.438	1.484	1.425	1.419	1.519	1.482	1.49	1.382	1.395	1.382
20:00:00	1.465	1.453	1.473	1.446	1.425	1.437	1.486	1.425	1.421	1.517	1.481	1.489	1.384	1.394	1.383
20:15:00	1.464	1.454	1.473	1.447	1.424	1.437	1.483	1.425	1.419	1.514	1.482	1.488	1.385	1.393	1.382
20:30:00	1.464	1.453	1.472	1.45	1.427	1.437	1.486	1.428	1.419	1.512	1.482	1.489	1.386	1.392	1.38
20:45:00	1.462	1.454	1.472	1.451	1.426	1.436	1.483	1.425	1.417	1.512	1.482	1.488	1.387	1.392	1.379
21:00:00	1.462	1.453	1.471	1.448	1.424	1.436	1.484	1.423	1.417	1.51	1.482	1.487	1.389	1.392	1.379
21:15:00	1.461	1.453	1.47	1.448	1.424	1.437	1.481	1.427	1.417	1.509	1.481	1.487	1.389	1.392	1.379
21:30:00	1.46	1.453	1.47	1.454	1.427	1.436	1.482	1.427	1.414	1.506	1.481	1.486	1.391	1.391	1.378
21:45:00	1.46	1.453	1.468	1.456	1.428	1.435	1.481	1.428	1.414	1.505	1.481	1.485	1.392	1.39	1.376
22:00:00	1.458	1.454	1.467	1.456	1.432	1.434	1.482	1.421	1.414	1.504	1.481	1.484	1.394	1.39	1.376
22:15:00	1.457	1.454	1.467	1.462	1.428	1.435	1.48	1.421	1.414	1.501	1.48	1.484	1.396	1.389	1.376
22:30:00	1.456	1.454	1.466	1.458	1.427	1.434	1.482	1.428	1.41	1.5	1.48	1.483	1.398	1.388	1.374
22:45:00	1.454	1.453	1.465	1.462	1.427	1.434	1.487	1.42	1.41	1.5	1.481	1.482	1.399	1.388	1.374
23:00:00	1.453	1.453	1.464	1.46	1.428	1.433	1.484	1.423	1.405	1.497	1.479	1.481	1.401	1.388	1.372
23:15:00	1.452	1.452	1.464	1.464	1.431	1.433	1.483	1.422	1.403	1.496	1.479	1.48	1.403	1.387	1.372
23:30:00	1.452	1.452	1.462	1.47	1.429	1.434	1.481	1.417	1.401	1.494	1.478	1.48	1.404	1.387	1.373
23:45:00	1.451	1.453	1.462	1.464	1.43	1.431	1.48	1.415	1.399	1.492	1.477	1.478	1.406	1.386	1.371
24:00:00	1.45	1.453	1.462	1.466	1.429	1.431	1.478	1.416	1.394	1.491	1.475	1.478	1.408	1.385	1.372
24:15:00	1.449	1.452	1.461	1.468	1.429	1.431	1.477	1.415	1.389	1.491	1.475	1.477	1.41	1.385	1.371
24:30:00	1.45	1.453	1.46	1.471	1.43	1.429	1.477	1.41	1.384	1.489	1.475	1.476	1.412	1.384	1.371
24:45:00	1.45	1.452	1.46	1.47	1.431	1.427	1.481	1.415	1.381	1.487	1.474	1.475	1.415	1.383	1.37
25:00:00	1.449	1.451	1.46	1.474	1.431	1.426	1.478	1.409	1.382	1.486	1.472	1.472	1.416	1.382	1.37
25:15:00	1.449	1.451	1.46	1.47	1.431	1.425	1.482	1.412	1.379	1.485	1.472	1.473	1.418	1.382	1.37
25:30:00	1.45	1.451	1.46	1.472	1.433	1.423	1.479	1.415	1.378	1.484	1.471	1.472	1.418	1.382	1.37
25:45:00	1.451	1.451	1.458	1.473	1.432	1.423	1.48	1.418	1.378	1.484	1.471	1.471	1.419	1.382	1.369
26:00:00	1.452	1.45	1.457	1.473	1.431	1.425	1.48	1.414	1.375	1.482	1.469	1.47	1.422	1.382	1.369
26:15:00	1.454	1.45	1.457	1.473	1.431	1.424	1.485	1.418	1.373	1.481	1.468	1.469	1.423	1.382	1.368
26:30:00	1.456	1.45	1.456	1.475	1.433	1.42	1.478	1.42	1.371	1.479	1.468	1.467	1.425	1.38	1.367
26:45:00	1.459	1.45	1.457	1.473	1.433	1.42	1.478	1.417	1.372	1.476	1.466	1.465	1.427	1.381	1.367
27:00:00	1.462	1.45	1.456	1.478	1.432	1.418	1.478	1.412	1.372	1.477	1.466	1.465	1.428	1.38	1.366
27:15:00	1.466	1.45	1.455	1.48	1.431	1.419	1.48	1.404	1.369	1.476	1.464	1.464	1.431	1.38	1.367
27:30:00	1.469	1.45	1.456	1.487	1.431	1.417	1.479	1.406	1.365	1.476	1.464	1.464	1.431	1.379	1.366
27:45:00	1.475	1.448	1.455	1.495	1.431	1.419	1.481	1.403	1.361	1.474	1.462	1.462	1.434	1.379	1.365
28:00:00	1.478	1.448	1.456	1.484	1.432	1.414	1.483	1.404	1.359	1.474	1.46	1.461	1.436	1.379	1.367
28:15:00	1.486	1.448	1.455	1.484	1.431	1.417	1.48	1.409	1.356	1.472	1.458	1.46	1.439	1.379	1.365
28:30:00	1.491	1.447	1.455	1.486	1.432	1.417	1.481	1.401	1.354	1.472	1.457	1.46	1.443	1.379	1.364
28:45:00	1.495	1.447	1.455	1.489	1.433	1.418	1.481	1.401	1.356	1.47	1.456	1.458	1.444	1.378	1.364
29:00:00	1.499	1.446	1.454	1.49	1.432	1.411	1.48	1.4	1.359	1.47	1.455	1.458	1.448	1.378	1.364
29:15:00	1.504	1.446	1.453	1.492	1.431	1.397	1.481	1.4	1.354	1.469	1.453	1.457	1.45	1.378	1.362
29:30:00	1.507	1.444	1.453	1.497	1.429	1.398	1.491	1.399	1.349	1.468	1.452	1.456	1.453	1.379	1.361
29:45:00	1.511	1.444	1.453	1.499	1.429	1.393	1.485	1.396	1.347	1.468	1.45	1.454	1.458	1.379	1.359
30:00:00	1.513	1.445	1.454	1.502	1.427	1.392	1.483	1.396	1.346	1.468	1.45	1.453	1.461	1.379	1.36
30:15:00	1.513	1.442	1.452	1.502	1.426	1.393	1.485	1.39	1.347	1.467	1.448	1.453	1.464	1.378	1.357
30:30:00	1.516	1.442	1.452	1.506	1.423	1.393	1.486	1.388	1.349	1.468	1.448	1.452	1.468	1.379	1.358
30:45:00	1.514	1.441	1.452	1.51	1.422	1.394	1.486	1.39	1.346	1.467	1.448	1.451	1.475	1.379	1.359
31:00:00	1.514	1.439	1.452	1.51	1.422	1.388	1.486	1.39	1.345	1.468	1.447	1.449	1.473	1.379	1.357
31:15:00	1.514	1.44	1.452	1.526	1.421	1.391	1.488	1.393	1.345	1.466	1.446	1.449	1.459	1.378	1.357
31:30:00	1.512	1.438	1.45	1.518	1.42	1.406	1.491	1.387	1.347	1.465	1.444	1.448	1.438	1.378	1.356
31:45:00	1.511	1.438	1.45	1.518	1.419	1.387	1.49	1.405	1.353	1.466	1.444	1.448	1.431	1.377	1.355
32:00:00	1.511	1.437	1.45	1.521	1.42	1.381	1.493	1.4	1.353	1.466	1.443	1.447	1.436	1.377	1.356
32:15:00	1.509	1.435	1.448	1.528	1.419	1.387	1.493	1.402	1.354	1.467	1.442	1.446	1.428	1.377	1.354
32:30:00	1.505	1.435	1.448	1.521	1.419	1.39	1.495	1.401	1.352	1.467	1.441	1.446	1.452	1.377	1.355
32:45:00	1.504	1.435	1.45	1.536	1.419	1.387	1.496	1.394	1.343	1.468	1.44	1.445	1.456	1.376	1.354
33:00:00	1.499	1.434	1.45	1.524	1.42	1.38	1.497	1.396	1.34	1.47	1.44	1.444	1.452	1.376	1.353
33:15:00	1.495	1.432	1.448	1.524	1.421	1.375	1.498	1.399	1.338	1.47	1.439	1.443	1.458	1.375	1.354
33:30:00	1.49	1.431	1.448	1.524	1.421	1.371	1.501	1.402	1.34	1.472	1.437	1.443	1.477	1.375	1.354
33:45:00	1.485	1.43	1.448	1.526	1.421	1.371	1.499	1.404	1.341	1.471	1.437	1.441	1.491	1.376	1.353
34:00:00	1.48	1.429	1.446	1.527	1.422	1.369	1.504	1.399	1.34	1.475	1.436	1.44	1.502	1.375	1.354
34:15:00	1.474	1.426	1.446	1.526	1.422	1.371	1.502	1.39	1.34	1.475	1.435	1.44	1.518	1.374	1.354
34:30:00	1.467	1.428	1.446	1.528	1.423	1.376	1.506	1.39	1.339	1.476	1.436	1.439	1.527	1.375	1.355
34:45:00	1.462	1.425	1.446	1.529	1.42	1.374	1.509	1.388	1.346	1.478	1.434	1.438	1.538	1.374	1.355
35:00:00	1.452	1.423	1.446	1.522	1.417	1.38	1.51	1.393	1.345	1.48	1.434	1.437	1.552	1.373	1.354
35:15:00	1.445	1.421	1.445	1.522	1.418	1.377	1.511	1.402	1.344	1.484	1.433	1.436	1.568	1.372	1.356
35:30:00	1.437	1.421	1.445	1.529	1.426	1.377	1.515	1.401	1.354	1.485	1.432	1.436	1.597	1.37	1.356
35:45:00	1.429	1.421	1.445	1.521	1.419	1.377	1.515	1.396	1.365	1.487	1.432	1.436	1.617	1.37	1.357
36:00:00	1.419	1.418	1.448	1.515	1.412	1.387	1.516	1.394	1.365	1.49	1.432	1.435	1.629	1.368	1.357
36:15:00	1.411	1.418	1.445	1.516	1.414	1.383	1.518	1.409	1.365	1.492	1.431	1.434	1.622	1.367	1.358
36:30:00	1.404	1.416	1.445	1.527	1.413	1.38	1.52	1.41	1.358	1.495	1.43	1.434	1.621	1.366	1.357
36:45:00	1.394	1.415	1.445	1.527	1.422	1.382	1.524	1.412	1.354	1.496	1.429	1.432	1.649	1.364	1.358
37:00:00	1.387	1.413	1.446	1.51	1.415	1.384	1.524	1.409	1.353	1.5	1.427	1.433	1.707	1.365	1.359
37:15:00	1.377	1.411	1.445	1.508	1.408	1.38	1.529	1.416	1.357	1.502	1.427	1.431	1.752	1.363	1.356
37:30:00	1.37	1.408	1.446	1.519	1.404	1.386	1.529	1.418	1.376	1.504	1.427	1.43	1.754	1.363	1.357
37:45:00	1.359	1.407	1.446	1.505	1.403	1.39	1.533	1.415	1.36	1.508	1.425	1.431	1.705	1.363	1.358
38:00:00	1.348	1.404	1.445	1.508	1.404	1.402	1.534	1.419	1.363	1.511	1.425	1.43	1.702	1.364	1.358
38:15:00	1.338	1.402	1.446	1.509	1.403	1.396	1.54	1.425	1.361	1.515	1.423	1.429	1.727	1.363	1.357
38:30:00	1.327	1.4	1.447	1.512	1.399	1.393	1.542	1.43	1.362	1.518	1.422	1.428	1.747	1.364	1.358
38:45:00	1.318	1.397	1.448	1.513	1.392	1.391	1.545	1.432	1.361	1.521	1.421	1.427	1.744	1.363	1.357
39:00:00	1.309	1.395	1.447	1.513	1.391	1.392	1.549	1.433	1.365	1.527	1.422	1.427	1.762	1.363	1.358
39:15:00	1.294	1.393	1.446	1.516	1.395	1.396	1.552	1.44	1.361	1.527	1.421	1.427	1.725	1.362	1.359
39:30:00	1.276	1.391	1.445	1.518	1.382	1.396	1.56	1.447	1.367	1.531	1.419	1.425	1.654	1.361	1.36
39:45:00	1.264	1.388	1.445	1.508	1.389	1.395	1.556	1.454	1.365	1.534	1.419	1.424	1.703	1.362	1.36
40:00:00	1.242	1.385	1.446	1.522	1.392	1.399	1.552	1.452	1.365	1.536	1.418	1.423	1.698	1.362	1.359
40:15:00	1.225	1.381	1.446	1.52	1.398	1.398	1.554	1.455	1.369	1.538	1.415	1.423	1.75	1.362	1.36
40:30:00	1.208	1.379	1.446	1.52	1.395	1.398	1.571	1.462	1.367	1.543	1.416	1.423	1.769	1.362	1.361
40:45:00	1.193	1.374	1.446	1.498	1.387	1.399	1.554	1.462	1.365	1.544	1.415	1.422	1.792	1.363	1.361
41:00:00	1.179	1.371	1.448	1.505	1.387	1.398	1.559	1.464	1.37	1.544	1.413	1.421	1.775	1.363	1.361
	1.627	1.64	1.65	1.563	1.514	1.538	1.645	1.458	1.522	1.553	1.515	1.506	1.512	1.401	1.401
	1.621	1.647	1.648	1.569	1.509	1.544	1.633	1.457	1.527	1.557	1.514	1.506	1.527	1.402	1.401
	1.622	1.66	1.636	1.608	1.512	1.546	1.65	1.457	1.528	1.563	1.514	1.503	1.546	1.401	1.4
	1.616	1.647	1.638	1.573	1.508	1.547	1.668	1.459	1.528	1.571	1.511	1.499	1.545	1.401	1.4
	1.61	1.658	1.656	1.602	1.505	1.546	1.664	1.46	1.533	1.578	1.511	1.501	1.553	1.402	1.401
	1.609	1.645	1.655	1.579	1.506	1.541	1.677	1.461	1.556	1.58	1.509	1.499	1.553	1.402	1.401
	1.602	1.648	1.647	1.573	1.514	1.545	1.661	1.46	1.555	1.593	1.507	1.506	1.556	1.403	1.402
	1.595	1.653	1.652	1.603	1.516	1.553	1.695	1.464	1.553	1.599	1.504	1.512	1.568	1.404	1.403
	1.585	1.651	1.651	1.587	1.516	1.551	1.673	1.464	1.549	1.608	1.5	1.516	1.565	1.405	1.404
	1.583	1.657	1.656	1.581	1.514	1.549	1.628	1.468	1.546	1.617	1.495	1.521	1.578	1.407	1.404
	1.577	1.649	1.646	1.582	1.511	1.549	1.641	1.47	1.542	1.628	1.493	1.522	1.574	1.408	1.405
	1.571	1.66	1.672	1.577	1.513	1.551	1.643	1.478	1.542	1.64	1.492	1.524	1.58	1.409	1.407
	1.558	1.663	1.647	1.637	1.515	1.561	1.604	1.483	1.536	1.641	1.487	1.529	1.584	1.411	1.407
	1.548	1.665	1.658	1.605	1.523	1.559	1.632	1.489	1.537	1.637	1.483	1.53	1.573	1.412	1.409
	1.541	1.651	1.656	1.596	1.523	1.562	1.636	1.489	1.535	1.643	1.48	1.535	1.587	1.414	1.409
20210917_YPD
Time (h)	C915 WT			C2830 P0			C2830 P10			C2860 P0			C2860 P10
0:00:00	0.118	0.117	0.121	0.127	0.127	0.126	0.125	0.126	0.125	0.124	0.124	0.126	0.122	0.12	0.123
0:15:00	0.124	0.126	0.129	0.139	0.136	0.137	0.134	0.136	0.141	0.142	0.139	0.142	0.142	0.14	0.133
0:30:00	0.127	0.129	0.133	0.14	0.139	0.138	0.133	0.138	0.144	0.143	0.142	0.145	0.147	0.145	0.137
0:45:00	0.128	0.131	0.133	0.14	0.139	0.137	0.133	0.138	0.145	0.141	0.14	0.144	0.145	0.146	0.137
1:00:00	0.129	0.131	0.135	0.14	0.139	0.138	0.133	0.139	0.146	0.141	0.14	0.145	0.145	0.147	0.137
1:15:00	0.13	0.133	0.137	0.14	0.14	0.139	0.135	0.141	0.147	0.143	0.141	0.147	0.147	0.149	0.139
1:30:00	0.135	0.136	0.14	0.141	0.141	0.141	0.137	0.142	0.149	0.143	0.142	0.148	0.148	0.152	0.14
1:45:00	0.138	0.141	0.146	0.143	0.143	0.142	0.139	0.144	0.151	0.145	0.144	0.15	0.152	0.156	0.142
2:00:00	0.144	0.146	0.151	0.146	0.146	0.146	0.142	0.146	0.154	0.149	0.146	0.152	0.156	0.159	0.145
2:15:00	0.15	0.152	0.157	0.15	0.15	0.15	0.145	0.149	0.159	0.154	0.148	0.157	0.161	0.165	0.148
2:30:00	0.156	0.16	0.164	0.156	0.155	0.155	0.15	0.154	0.164	0.159	0.154	0.162	0.167	0.172	0.154
2:45:00	0.162	0.167	0.172	0.161	0.16	0.16	0.154	0.158	0.17	0.165	0.159	0.168	0.173	0.179	0.159
3:00:00	0.171	0.176	0.181	0.167	0.166	0.166	0.159	0.164	0.177	0.172	0.166	0.175	0.18	0.186	0.165
3:15:00	0.18	0.185	0.192	0.174	0.173	0.172	0.165	0.17	0.184	0.178	0.172	0.182	0.188	0.193	0.172
3:30:00	0.191	0.198	0.205	0.181	0.18	0.179	0.171	0.177	0.192	0.184	0.179	0.188	0.196	0.202	0.179
3:45:00	0.204	0.211	0.219	0.19	0.188	0.186	0.179	0.185	0.202	0.19	0.185	0.195	0.206	0.214	0.186
4:00:00	0.218	0.226	0.236	0.201	0.198	0.195	0.187	0.194	0.213	0.199	0.193	0.205	0.218	0.227	0.195
4:15:00	0.235	0.244	0.255	0.214	0.211	0.207	0.197	0.205	0.228	0.21	0.203	0.218	0.233	0.244	0.207
4:30:00	0.254	0.264	0.276	0.23	0.227	0.222	0.21	0.219	0.245	0.224	0.215	0.233	0.25	0.263	0.221
4:45:00	0.275	0.286	0.299	0.249	0.244	0.238	0.223	0.234	0.263	0.24	0.231	0.251	0.269	0.283	0.237
5:00:00	0.298	0.312	0.326	0.268	0.263	0.256	0.239	0.251	0.282	0.258	0.248	0.271	0.29	0.305	0.254
5:15:00	0.326	0.339	0.355	0.289	0.283	0.276	0.256	0.269	0.303	0.279	0.268	0.293	0.312	0.329	0.274
5:30:00	0.355	0.371	0.39	0.311	0.305	0.297	0.273	0.288	0.325	0.301	0.289	0.316	0.337	0.356	0.294
5:45:00	0.388	0.405	0.425	0.335	0.328	0.321	0.291	0.308	0.346	0.325	0.312	0.341	0.361	0.383	0.317
6:00:00	0.424	0.442	0.465	0.36	0.354	0.345	0.311	0.329	0.37	0.35	0.337	0.367	0.39	0.414	0.341
6:15:00	0.463	0.482	0.507	0.387	0.383	0.373	0.331	0.351	0.395	0.379	0.364	0.396	0.421	0.447	0.369
6:30:00	0.504	0.526	0.553	0.417	0.414	0.402	0.352	0.375	0.422	0.41	0.393	0.426	0.453	0.482	0.398
6:45:00	0.549	0.571	0.601	0.448	0.445	0.435	0.375	0.399	0.451	0.442	0.425	0.459	0.488	0.52	0.429
7:00:00	0.595	0.62	0.651	0.482	0.48	0.47	0.4	0.426	0.484	0.476	0.458	0.495	0.524	0.559	0.463
7:15:00	0.645	0.67	0.701	0.519	0.517	0.507	0.427	0.456	0.518	0.513	0.493	0.533	0.564	0.601	0.498
7:30:00	0.693	0.72	0.753	0.557	0.557	0.546	0.457	0.488	0.554	0.551	0.531	0.571	0.604	0.643	0.536
7:45:00	0.745	0.774	0.806	0.598	0.596	0.586	0.488	0.519	0.591	0.593	0.57	0.612	0.644	0.688	0.574
8:00:00	0.795	0.826	0.86	0.637	0.638	0.628	0.521	0.555	0.63	0.634	0.611	0.656	0.688	0.732	0.614
8:15:00	0.846	0.878	0.912	0.68	0.679	0.67	0.555	0.59	0.668	0.677	0.651	0.7	0.729	0.775	0.654
8:30:00	0.896	0.928	0.961	0.723	0.722	0.713	0.59	0.626	0.707	0.719	0.693	0.741	0.772	0.82	0.695
8:45:00	0.945	0.978	1.008	0.764	0.764	0.756	0.625	0.661	0.745	0.762	0.735	0.786	0.814	0.863	0.735
9:00:00	0.993	1.027	1.055	0.805	0.808	0.798	0.662	0.698	0.782	0.804	0.777	0.827	0.854	0.905	0.777
9:15:00	1.038	1.07	1.098	0.845	0.847	0.841	0.697	0.734	0.818	0.846	0.819	0.869	0.894	0.945	0.818
9:30:00	1.081	1.112	1.14	0.883	0.888	0.879	0.733	0.768	0.853	0.885	0.859	0.908	0.933	0.983	0.856
9:45:00	1.123	1.151	1.18	0.919	0.925	0.917	0.768	0.804	0.888	0.924	0.898	0.946	0.97	1.019	0.893
10:00:00	1.164	1.189	1.218	0.955	0.96	0.955	0.802	0.838	0.92	0.961	0.935	0.983	1.003	1.052	0.929
10:15:00	1.201	1.224	1.253	0.989	0.995	0.991	0.835	0.871	0.952	0.996	0.97	1.017	1.038	1.084	0.964
10:30:00	1.236	1.258	1.287	1.021	1.027	1.023	0.868	0.903	0.982	1.028	1.002	1.049	1.071	1.115	0.996
10:45:00	1.269	1.29	1.318	1.051	1.059	1.052	0.898	0.933	1.012	1.059	1.034	1.08	1.101	1.143	1.026
11:00:00	1.299	1.319	1.344	1.078	1.087	1.082	0.929	0.962	1.038	1.087	1.063	1.109	1.128	1.17	1.056
11:15:00	1.323	1.343	1.367	1.105	1.114	1.108	0.957	0.99	1.064	1.113	1.092	1.135	1.155	1.196	1.083
11:30:00	1.339	1.359	1.381	1.129	1.139	1.132	0.984	1.016	1.088	1.138	1.118	1.16	1.181	1.219	1.11
11:45:00	1.351	1.371	1.39	1.151	1.162	1.156	1.01	1.039	1.111	1.163	1.142	1.184	1.206	1.242	1.134
12:00:00	1.355	1.375	1.397	1.173	1.184	1.178	1.034	1.061	1.131	1.185	1.166	1.206	1.229	1.264	1.158
12:15:00	1.359	1.38	1.401	1.193	1.205	1.196	1.056	1.081	1.15	1.205	1.188	1.226	1.252	1.284	1.182
12:30:00	1.363	1.385	1.405	1.213	1.226	1.217	1.073	1.1	1.169	1.226	1.209	1.247	1.273	1.304	1.204
12:45:00	1.366	1.387	1.407	1.23	1.242	1.234	1.087	1.116	1.181	1.244	1.228	1.265	1.293	1.323	1.224
13:00:00	1.369	1.388	1.408	1.247	1.26	1.248	1.083	1.137	1.198	1.26	1.245	1.284	1.312	1.341	1.244
13:15:00	1.372	1.39	1.41	1.264	1.277	1.265	1.109	1.163	1.194	1.279	1.262	1.301	1.332	1.361	1.263
13:30:00	1.374	1.391	1.411	1.279	1.294	1.277	1.125	1.164	1.159	1.294	1.279	1.318	1.349	1.376	1.28
13:45:00	1.376	1.392	1.412	1.294	1.31	1.292	1.141	1.16	1.133	1.31	1.294	1.334	1.366	1.393	1.297
14:00:00	1.378	1.393	1.413	1.309	1.324	1.306	1.157	1.157	1.156	1.325	1.31	1.35	1.383	1.409	1.314
14:15:00	1.379	1.393	1.413	1.322	1.337	1.323	1.192	1.186	1.193	1.341	1.326	1.365	1.399	1.423	1.33
14:30:00	1.379	1.394	1.414	1.336	1.351	1.332	1.203	1.174	1.206	1.353	1.34	1.38	1.414	1.436	1.346
14:45:00	1.38	1.395	1.414	1.35	1.364	1.346	1.257	1.195	1.215	1.366	1.353	1.394	1.425	1.446	1.358
15:00:00	1.383	1.396	1.414	1.363	1.376	1.361	1.284	1.212	1.248	1.379	1.366	1.408	1.434	1.454	1.369
15:15:00	1.381	1.397	1.414	1.374	1.389	1.371	1.299	1.244	1.274	1.39	1.377	1.42	1.44	1.458	1.376
15:30:00	1.381	1.397	1.412	1.385	1.4	1.378	1.306	1.271	1.32	1.401	1.388	1.431	1.443	1.462	1.38
15:45:00	1.381	1.397	1.413	1.394	1.409	1.387	1.309	1.216	1.334	1.411	1.399	1.44	1.444	1.463	1.385
16:00:00	1.382	1.396	1.41	1.401	1.417	1.394	1.32	1.256	1.351	1.418	1.407	1.447	1.446	1.465	1.387
16:15:00	1.384	1.391	1.41	1.406	1.421	1.4	1.331	1.222	1.357	1.423	1.412	1.452	1.446	1.466	1.388
16:30:00	1.384	1.389	1.407	1.409	1.424	1.402	1.316	1.238	1.366	1.427	1.416	1.456	1.448	1.467	1.389
16:45:00	1.383	1.383	1.407	1.411	1.426	1.401	1.342	1.239	1.331	1.429	1.419	1.459	1.448	1.467	1.39
17:00:00	1.386	1.382	1.406	1.412	1.426	1.403	1.343	1.226	1.333	1.43	1.419	1.46	1.448	1.466	1.39
17:15:00	1.386	1.381	1.406	1.413	1.427	1.406	1.346	1.213	1.353	1.431	1.42	1.461	1.449	1.466	1.391
17:30:00	1.387	1.384	1.405	1.414	1.427	1.404	1.348	1.171	1.341	1.432	1.42	1.46	1.448	1.468	1.391
17:45:00	1.39	1.382	1.406	1.414	1.424	1.403	1.322	1.151	1.327	1.431	1.42	1.46	1.449	1.467	1.393
18:00:00	1.39	1.382	1.406	1.414	1.422	1.405	1.327	1.139	1.352	1.431	1.42	1.461	1.449	1.467	1.39
18:15:00	1.391	1.381	1.408	1.414	1.423	1.401	1.326	1.139	1.327	1.432	1.421	1.462	1.448	1.466	1.391
18:30:00	1.392	1.383	1.409	1.414	1.422	1.398	1.335	1.183	1.303	1.431	1.42	1.461	1.45	1.466	1.39
18:45:00	1.393	1.383	1.411	1.416	1.423	1.398	1.339	1.183	1.277	1.43	1.42	1.461	1.45	1.466	1.39
19:00:00	1.399	1.39	1.412	1.416	1.423	1.397	1.337	1.193	1.277	1.43	1.42	1.46	1.449	1.466	1.39
19:15:00	1.406	1.391	1.414	1.415	1.422	1.394	1.339	1.2	1.279	1.428	1.419	1.461	1.449	1.465	1.39
19:30:00	1.401	1.392	1.415	1.415	1.422	1.391	1.336	1.207	1.278	1.427	1.418	1.461	1.449	1.466	1.39
19:45:00	1.406	1.396	1.416	1.415	1.421	1.39	1.333	1.186	1.281	1.426	1.418	1.461	1.449	1.465	1.389
20:00:00	1.406	1.395	1.42	1.415	1.421	1.389	1.332	1.182	1.293	1.426	1.418	1.461	1.449	1.465	1.39
20:15:00	1.41	1.399	1.421	1.415	1.421	1.395	1.326	1.185	1.29	1.424	1.411	1.461	1.449	1.465	1.389
20:30:00	1.412	1.4	1.424	1.415	1.422	1.394	1.322	1.182	1.282	1.423	1.41	1.461	1.449	1.465	1.389
20:45:00	1.414	1.399	1.426	1.416	1.421	1.386	1.335	1.183	1.274	1.421	1.409	1.461	1.449	1.465	1.39
21:00:00	1.418	1.402	1.427	1.415	1.419	1.384	1.299	1.166	1.269	1.42	1.407	1.46	1.449	1.465	1.389
21:15:00	1.421	1.406	1.435	1.414	1.415	1.385	1.302	1.161	1.267	1.418	1.404	1.461	1.449	1.465	1.389
21:30:00	1.427	1.408	1.435	1.415	1.413	1.383	1.305	1.161	1.269	1.418	1.402	1.461	1.449	1.465	1.39
21:45:00	1.434	1.407	1.432	1.415	1.413	1.383	1.306	1.174	1.269	1.415	1.397	1.461	1.45	1.464	1.39
22:00:00	1.435	1.413	1.433	1.416	1.411	1.382	1.321	1.156	1.268	1.407	1.392	1.46	1.449	1.464	1.39
22:15:00	1.445	1.414	1.446	1.414	1.412	1.383	1.326	1.152	1.274	1.401	1.388	1.46	1.45	1.464	1.39
22:30:00	1.445	1.417	1.436	1.416	1.413	1.381	1.309	1.159	1.27	1.402	1.385	1.46	1.45	1.465	1.39
22:45:00	1.448	1.418	1.449	1.418	1.411	1.382	1.279	1.162	1.268	1.4	1.383	1.461	1.45	1.464	1.39
23:00:00	1.463	1.441	1.443	1.417	1.414	1.382	1.269	1.158	1.268	1.402	1.382	1.462	1.45	1.464	1.39
23:15:00	1.49	1.444	1.445	1.417	1.412	1.382	1.244	1.152	1.269	1.399	1.38	1.461	1.45	1.464	1.39
23:30:00	1.5	1.463	1.448	1.418	1.408	1.383	1.249	1.15	1.269	1.401	1.378	1.462	1.451	1.464	1.39
23:45:00	1.462	1.46	1.45	1.419	1.409	1.384	1.194	1.133	1.27	1.391	1.373	1.462	1.451	1.464	1.39
24:00:00	1.468	1.476	1.458	1.42	1.409	1.382	1.192	1.128	1.27	1.403	1.374	1.463	1.452	1.465	1.39
24:15:00	1.479	1.481	1.459	1.422	1.409	1.383	1.198	1.145	1.268	1.394	1.373	1.463	1.452	1.465	1.391
24:30:00	1.469	1.479	1.465	1.421	1.41	1.383	1.165	1.144	1.275	1.384	1.368	1.463	1.453	1.466	1.391
24:45:00	1.487	1.466	1.463	1.422	1.409	1.385	1.216	1.138	1.275	1.364	1.365	1.462	1.453	1.465	1.391
25:00:00	1.482	1.475	1.457	1.421	1.407	1.385	1.205	1.112	1.279	1.362	1.359	1.463	1.454	1.465	1.391
25:15:00	1.509	1.485	1.458	1.422	1.408	1.386	1.241	1.1	1.282	1.363	1.352	1.464	1.455	1.466	1.392
25:30:00	1.51	1.493	1.456	1.421	1.408	1.386	1.241	1.101	1.283	1.365	1.348	1.464	1.455	1.465	1.392
25:45:00	1.502	1.492	1.456	1.424	1.41	1.385	1.284	1.1	1.284	1.369	1.35	1.464	1.455	1.465	1.392
26:00:00	1.522	1.491	1.467	1.426	1.407	1.386	1.235	1.103	1.283	1.36	1.347	1.465	1.456	1.465	1.393
26:15:00	1.511	1.492	1.473	1.423	1.408	1.386	1.326	1.101	1.285	1.354	1.344	1.465	1.457	1.466	1.393
26:30:00	1.519	1.54	1.509	1.411	1.407	1.385	1.318	1.097	1.286	1.353	1.341	1.465	1.459	1.466	1.392
26:45:00	1.538	1.459	1.472	1.4	1.409	1.385	1.348	1.097	1.282	1.351	1.343	1.467	1.46	1.466	1.393
27:00:00	1.512	1.521	1.477	1.36	1.407	1.385	1.326	1.095	1.275	1.355	1.34	1.466	1.465	1.466	1.393
27:15:00	1.517	1.488	1.475	1.354	1.407	1.384	1.31	1.099	1.271	1.369	1.34	1.466	1.462	1.466	1.394
27:30:00	1.523	1.44	1.491	1.331	1.407	1.386	1.315	1.095	1.272	1.387	1.354	1.468	1.467	1.467	1.395
27:45:00	1.539	1.484	1.477	1.32	1.407	1.385	1.317	1.103	1.266	1.387	1.344	1.468	1.472	1.466	1.395
28:00:00	1.529	1.485	1.47	1.314	1.409	1.385	1.316	1.102	1.271	1.391	1.332	1.469	1.477	1.467	1.395
28:15:00	1.525	1.459	1.47	1.298	1.408	1.385	1.315	1.109	1.266	1.389	1.33	1.471	1.48	1.467	1.396
28:30:00	1.535	1.504	1.475	1.349	1.411	1.385	1.312	1.097	1.265	1.386	1.336	1.47	1.482	1.467	1.397
28:45:00	1.552	1.466	1.479	1.348	1.414	1.386	1.258	1.071	1.251	1.378	1.332	1.471	1.476	1.468	1.397
29:00:00	1.54	1.507	1.483	1.321	1.41	1.385	1.321	1.07	1.246	1.354	1.326	1.47	1.475	1.468	1.398
29:15:00	1.543	1.461	1.496	1.321	1.409	1.385	1.326	1.065	1.236	1.354	1.327	1.47	1.485	1.468	1.398
29:30:00	1.553	1.475	1.498	1.331	1.408	1.388	1.342	1.066	1.237	1.357	1.331	1.471	1.498	1.468	1.399
29:45:00	1.556	1.518	1.53	1.283	1.408	1.384	1.346	1.067	1.23	1.356	1.325	1.471	1.496	1.468	1.399
30:00:00	1.565	1.479	1.523	1.315	1.401	1.384	1.356	1.065	1.222	1.347	1.318	1.472	1.497	1.468	1.4
30:15:00	1.563	1.467	1.529	1.371	1.404	1.385	1.349	1.056	1.219	1.353	1.315	1.473	1.493	1.469	1.4
30:30:00	1.571	1.478	1.5	1.435	1.404	1.385	1.288	1.057	1.218	1.366	1.308	1.474	1.48	1.47	1.401
30:45:00	1.572	1.481	1.501	1.442	1.411	1.385	1.311	1.057	1.214	1.36	1.307	1.475	1.484	1.47	1.4
31:00:00	1.589	1.484	1.526	1.404	1.411	1.383	1.313	1.055	1.204	1.349	1.31	1.475	1.477	1.471	1.401
31:15:00	1.586	1.485	1.511	1.396	1.43	1.382	1.32	1.052	1.198	1.339	1.318	1.476	1.466	1.471	1.403
31:30:00	1.587	1.491	1.52	1.409	1.42	1.383	1.336	1.049	1.201	1.334	1.322	1.478	1.447	1.472	1.403
31:45:00	1.598	1.485	1.508	1.42	1.435	1.384	1.343	1.049	1.198	1.333	1.319	1.481	1.443	1.472	1.405
32:00:00	1.607	1.494	1.507	1.42	1.43	1.383	1.349	1.058	1.193	1.333	1.326	1.483	1.434	1.472	1.405
32:15:00	1.605	1.483	1.509	1.418	1.427	1.387	1.348	1.057	1.188	1.311	1.333	1.486	1.434	1.473	1.405
32:30:00	1.607	1.488	1.563	1.412	1.428	1.393	1.348	1.052	1.186	1.306	1.34	1.488	1.407	1.474	1.406
32:45:00	1.609	1.548	1.52	1.415	1.426	1.386	1.35	1.045	1.181	1.31	1.349	1.493	1.413	1.474	1.407
33:00:00	1.623	1.498	1.517	1.411	1.433	1.383	1.37	1.035	1.176	1.294	1.348	1.494	1.418	1.474	1.408
33:15:00	1.617	1.537	1.541	1.412	1.414	1.381	1.377	1.03	1.168	1.309	1.333	1.491	1.42	1.475	1.409
33:30:00	1.62	1.51	1.509	1.413	1.424	1.379	1.375	1.021	1.163	1.332	1.331	1.49	1.416	1.475	1.41
33:45:00	1.624	1.518	1.51	1.416	1.43	1.379	1.377	1.015	1.163	1.35	1.33	1.488	1.414	1.476	1.41
34:00:00	1.627	1.537	1.546	1.413	1.441	1.38	1.374	1.015	1.167	1.351	1.331	1.49	1.422	1.476	1.411
34:15:00	1.631	1.516	1.52	1.38	1.443	1.377	1.376	1.015	1.16	1.337	1.334	1.486	1.429	1.476	1.412
34:30:00	1.643	1.527	1.545	1.351	1.45	1.38	1.383	1.015	1.164	1.345	1.332	1.484	1.435	1.478	1.413
34:45:00	1.64	1.54	1.532	1.368	1.451	1.381	1.378	1.027	1.161	1.326	1.33	1.482	1.442	1.478	1.414
35:00:00	1.637	1.519	1.529	1.354	1.458	1.382	1.367	1.008	1.164	1.357	1.33	1.483	1.436	1.479	1.415
35:15:00	1.647	1.521	1.538	1.337	1.466	1.383	1.363	0.996	1.167	1.38	1.331	1.495	1.441	1.482	1.416
35:30:00	1.661	1.522	1.547	1.313	1.464	1.38	1.373	0.995	1.158	1.39	1.331	1.497	1.439	1.486	1.416
35:45:00	1.646	1.532	1.534	1.332	1.465	1.38	1.359	1.01	1.182	1.398	1.326	1.496	1.438	1.486	1.416
36:00:00	1.648	1.533	1.551	1.314	1.464	1.381	1.388	1.005	1.176	1.416	1.344	1.491	1.446	1.487	1.416
36:15:00	1.653	1.531	1.549	1.335	1.462	1.384	1.399	0.997	1.186	1.42	1.344	1.482	1.452	1.488	1.416
36:30:00	1.661	1.563	1.569	1.357	1.466	1.385	1.392	0.986	1.179	1.433	1.342	1.469	1.458	1.486	1.414
36:45:00	1.654	1.553	1.565	1.38	1.464	1.388	1.391	0.993	1.171	1.442	1.342	1.461	1.453	1.482	1.411
37:00:00	1.66	1.538	1.607	1.434	1.47	1.388	1.378	0.996	1.173	1.444	1.338	1.451	1.448	1.474	1.408
37:15:00	1.659	1.54	1.563	1.503	1.471	1.389	1.377	0.987	1.167	1.446	1.335	1.434	1.456	1.467	1.403
37:30:00	1.665	1.546	1.574	1.531	1.474	1.402	1.385	0.976	1.168	1.457	1.339	1.426	1.452	1.463	1.394
37:45:00	1.665	1.548	1.567	1.5	1.475	1.403	1.393	0.983	1.16	1.463	1.331	1.421	1.457	1.46	1.384
38:00:00	1.667	1.566	1.567	1.518	1.478	1.412	1.399	0.98	1.168	1.47	1.334	1.419	1.461	1.458	1.371
38:15:00	1.674	1.552	1.58	1.54	1.477	1.41	1.391	0.989	1.16	1.525	1.329	1.407	1.476	1.456	1.352
38:30:00	1.67	1.569	1.573	1.56	1.476	1.407	1.379	0.997	1.152	1.468	1.33	1.403	1.48	1.455	1.329
38:45:00	1.673	1.578	1.583	1.604	1.479	1.406	1.384	0.999	1.161	1.482	1.325	1.395	1.491	1.454	1.305
39:00:00	1.673	1.584	1.598	1.584	1.48	1.408	1.38	0.993	1.153	1.508	1.33	1.393	1.472	1.456	1.281
39:15:00	1.671	1.625	1.593	1.598	1.472	1.409	1.371	0.999	1.145	1.507	1.333	1.39	1.484	1.457	1.258
39:30:00	1.68	1.616	1.589	1.632	1.466	1.416	1.357	1.002	1.153	1.516	1.333	1.385	1.485	1.458	1.238
39:45:00	1.69	1.583	1.608	1.652	1.456	1.417	1.358	1.001	1.153	1.525	1.329	1.387	1.489	1.46	1.213
40:00:00	1.683	1.655	1.65	1.662	1.446	1.416	1.348	1.004	1.126	1.54	1.324	1.385	1.481	1.463	1.19
40:15:00	1.688	1.614	1.59	1.62	1.439	1.419	1.344	1.003	1.126	1.558	1.324	1.386	1.503	1.466	1.17
40:30:00	1.688	1.625	1.641	1.614	1.434	1.42	1.343	0.997	1.133	1.6	1.323	1.391	1.548	1.47	1.156
	1.677	1.598	1.602	1.628	1.427	1.42	1.336	0.998	1.125	1.615	1.323	1.388	1.552	1.475	1.138
	1.686	1.623	1.617	1.594	1.42	1.423	1.334	1.006	1.123	1.601	1.319	1.391	1.577	1.479	1.115
	1.692	1.619	1.624	1.588	1.417	1.429	1.329	1.033	1.111	1.554	1.326	1.392	1.611	1.484	1.097
	1.686	1.624	1.598	1.588	1.413	1.43	1.331	1.044	1.116	1.565	1.314	1.397	1.643	1.491	1.079
	1.681	1.653	1.607	1.557	1.404	1.43	1.33	1.048	1.108	1.567	1.32	1.396	1.667	1.499	1.062
	1.689	1.622	1.625	1.575	1.401	1.431	1.326	1.059	1.114	1.574	1.32	1.403	1.634	1.507	1.057
	1.686	1.638	1.626	1.63	1.397	1.428	1.32	1.042	1.113	1.579	1.319	1.405	1.668	1.517	1.054
	1.687	1.623	1.684	1.608	1.39	1.429	1.307	1.022	1.104	1.608	1.327	1.411	1.654	1.526	1.05
	1.685	1.626	1.654	1.655	1.388	1.43	1.303	1.043	1.107	1.596	1.337	1.422	1.67	1.536	1.048
	1.692	1.635	1.635	1.629	1.384	1.433	1.308	1.069	1.101	1.617	1.339	1.421	1.69	1.546	1.05
	1.692	1.628	1.622	1.622	1.379	1.43	1.332	1.076	1.105	1.59	1.346	1.422	1.723	1.556	1.056
	1.692	1.651	1.666	1.682	1.38	1.428	1.316	1.084	1.088	1.63	1.352	1.432	1.718	1.567	1.064
	1.697	1.654	1.62	1.68	1.38	1.429	1.32	1.088	1.098	1.636	1.353	1.432	1.69	1.576	1.076
	1.697	1.648	1.648	1.626	1.382	1.431	1.325	1.105	1.099	1.675	1.357	1.442	1.702	1.586	1.081
	1.694	1.66	1.639	1.629	1.381	1.432	1.33	1.096	1.099	1.563	1.367	1.446	1.708	1.596	1.085
	1.702	1.643	1.66	1.638	1.38	1.43	1.315	1.086	1.104	1.659	1.373	1.45	1.635	1.605	1.093
	1.705	1.646	1.662	1.66	1.377	1.43	1.314	1.061	1.105	1.595	1.381	1.455	1.65	1.614	1.099
	1.705	1.647	1.634	1.61	1.375	1.43	1.308	1.039	1.107	1.635	1.388	1.46	1.652	1.625	1.107
	1.703	1.657	1.623	1.61	1.373	1.428	1.299	1.034	1.103	1.585	1.391	1.463	1.686	1.632	1.114
	1.705	1.654	1.632	1.657	1.368	1.428	1.296	1.034	1.1	1.652	1.398	1.467	1.556	1.639	1.125
	1.701	1.678	1.642	1.636	1.362	1.434	1.299	1.029	1.094	1.617	1.408	1.472	1.685	1.648	1.131
	1.696	1.66	1.637	1.672	1.358	1.428	1.296	1.031	1.1	1.596	1.409	1.477	1.605	1.655	1.138
	1.709	1.678	1.639	1.698	1.35	1.433	1.271	1.049	1.097	1.577	1.417	1.476	1.559	1.663	1.143
	1.708	1.656	1.645	1.645	1.347	1.431	1.259	1.069	1.097	1.542	1.426	1.482	1.589	1.668	1.145
	1.696	1.667	1.651	1.698	1.34	1.424	1.281	1.076	1.098	1.551	1.428	1.484	1.585	1.675	1.149
	1.692	1.668	1.643	1.624	1.34	1.421	1.287	1.081	1.094	1.598	1.437	1.487	1.646	1.68	1.155
	1.704	1.683	1.65	1.669	1.341	1.419	1.312	1.078	1.092	1.613	1.442	1.486	1.615	1.685	1.157
	1.692	1.681	1.66	1.647	1.342	1.414	1.329	1.083	1.091	1.611	1.45	1.491	1.588	1.691	1.161
	1.696	1.685	1.65	1.611	1.34	1.412	1.313	1.086	1.092	1.57	1.458	1.496	1.649	1.696	1.169
	1.702	1.694	1.66	1.635	1.338	1.41	1.325	1.08	1.092	1.584	1.465	1.494	1.641	1.701	1.177
20210921_YPD
Time (h)	C915 WT			C2830 P0			C2860 P0
0:00:00	0.138	0.134	0.143	0.141	0.138	0.144	0.137	0.147	0.146
0:15:00	0.143	0.14	0.142	0.147	0.147	0.15	0.147	0.147	0.151
0:30:00	0.149	0.144	0.147	0.154	0.157	0.154	0.153	0.153	0.156
0:45:00	0.155	0.15	0.15	0.152	0.16	0.156	0.153	0.155	0.156
1:00:00	0.152	0.151	0.152	0.15	0.157	0.156	0.154	0.15	0.158
1:15:00	0.156	0.161	0.155	0.153	0.162	0.157	0.16	0.154	0.161
1:30:00	0.16	0.167	0.162	0.154	0.165	0.161	0.163	0.155	0.164
1:45:00	0.168	0.173	0.168	0.157	0.168	0.165	0.171	0.158	0.167
2:00:00	0.172	0.181	0.173	0.162	0.172	0.17	0.178	0.16	0.172
2:15:00	0.18	0.187	0.183	0.167	0.177	0.173	0.183	0.166	0.178
2:30:00	0.191	0.196	0.191	0.173	0.183	0.179	0.189	0.172	0.185
2:45:00	0.201	0.206	0.202	0.179	0.19	0.185	0.195	0.179	0.192
3:00:00	0.213	0.219	0.213	0.186	0.199	0.193	0.203	0.187	0.2
3:15:00	0.228	0.235	0.229	0.196	0.21	0.203	0.214	0.196	0.21
3:30:00	0.246	0.254	0.247	0.207	0.223	0.216	0.226	0.206	0.222
3:45:00	0.265	0.276	0.268	0.221	0.238	0.231	0.24	0.217	0.236
4:00:00	0.287	0.299	0.29	0.236	0.256	0.247	0.256	0.231	0.252
4:15:00	0.312	0.326	0.315	0.255	0.276	0.266	0.275	0.248	0.271
4:30:00	0.339	0.356	0.342	0.276	0.297	0.287	0.295	0.266	0.291
4:45:00	0.37	0.388	0.372	0.297	0.318	0.308	0.318	0.285	0.313
5:00:00	0.403	0.424	0.405	0.319	0.341	0.33	0.343	0.306	0.336
5:15:00	0.44	0.464	0.441	0.341	0.364	0.353	0.369	0.328	0.361
5:30:00	0.478	0.507	0.48	0.365	0.389	0.377	0.398	0.352	0.389
5:45:00	0.522	0.553	0.522	0.39	0.416	0.403	0.429	0.379	0.418
6:00:00	0.567	0.601	0.567	0.416	0.444	0.43	0.463	0.407	0.45
6:15:00	0.615	0.651	0.615	0.444	0.473	0.459	0.499	0.438	0.485
6:30:00	0.664	0.702	0.665	0.474	0.507	0.49	0.537	0.47	0.52
6:45:00	0.716	0.755	0.716	0.505	0.542	0.525	0.576	0.503	0.558
7:00:00	0.768	0.807	0.768	0.538	0.578	0.561	0.616	0.54	0.598
7:15:00	0.821	0.86	0.82	0.574	0.616	0.597	0.659	0.579	0.639
7:30:00	0.874	0.912	0.873	0.611	0.654	0.635	0.703	0.617	0.683
7:45:00	0.926	0.962	0.924	0.648	0.693	0.673	0.747	0.659	0.725
8:00:00	0.976	1.012	0.973	0.686	0.73	0.711	0.79	0.701	0.768
8:15:00	1.025	1.059	1.021	0.722	0.768	0.749	0.832	0.742	0.812
8:30:00	1.07	1.102	1.067	0.757	0.803	0.786	0.875	0.784	0.853
8:45:00	1.115	1.144	1.11	0.794	0.84	0.822	0.916	0.824	0.894
9:00:00	1.156	1.184	1.153	0.828	0.875	0.856	0.953	0.865	0.934
9:15:00	1.196	1.222	1.192	0.862	0.907	0.89	0.989	0.903	0.971
9:30:00	1.233	1.257	1.228	0.894	0.939	0.922	1.025	0.939	1.006
9:45:00	1.267	1.289	1.264	0.925	0.97	0.954	1.059	0.975	1.042
10:00:00	1.3	1.321	1.297	0.955	0.997	0.984	1.089	1.008	1.072
10:15:00	1.33	1.351	1.328	0.983	1.025	1.011	1.117	1.039	1.103
10:30:00	1.358	1.378	1.356	1.009	1.05	1.038	1.144	1.069	1.131
10:45:00	1.385	1.403	1.383	1.035	1.075	1.062	1.172	1.097	1.158
11:00:00	1.408	1.427	1.406	1.056	1.097	1.086	1.196	1.125	1.183
11:15:00	1.425	1.446	1.424	1.076	1.119	1.108	1.22	1.15	1.208
11:30:00	1.437	1.459	1.437	1.091	1.139	1.129	1.243	1.174	1.23
11:45:00	1.444	1.466	1.443	1.103	1.156	1.147	1.264	1.197	1.254
12:00:00	1.45	1.472	1.448	1.111	1.17	1.164	1.284	1.22	1.274
12:15:00	1.453	1.475	1.452	1.117	1.18	1.177	1.302	1.241	1.293
12:30:00	1.455	1.477	1.454	1.138	1.189	1.201	1.321	1.261	1.313
12:45:00	1.457	1.479	1.457	1.142	1.193	1.221	1.339	1.28	1.33
13:00:00	1.458	1.482	1.458	1.133	1.154	1.22	1.357	1.298	1.348
13:15:00	1.46	1.483	1.458	1.156	1.132	1.222	1.372	1.317	1.364
13:30:00	1.462	1.483	1.46	1.166	1.116	1.156	1.388	1.334	1.38
13:45:00	1.463	1.483	1.46	1.173	1.132	1.063	1.403	1.349	1.395
14:00:00	1.464	1.485	1.462	1.2	1.168	0.992	1.417	1.367	1.41
14:15:00	1.464	1.487	1.462	1.212	1.183	0.975	1.43	1.381	1.422
14:30:00	1.466	1.488	1.462	1.232	1.196	0.967	1.44	1.393	1.432
14:45:00	1.467	1.488	1.462	1.248	1.237	0.962	1.447	1.402	1.438
15:00:00	1.467	1.489	1.462	1.244	1.276	0.909	1.452	1.408	1.441
15:15:00	1.468	1.489	1.462	1.255	1.306	0.855	1.453	1.413	1.444
15:30:00	1.467	1.49	1.463	1.26	1.311	0.799	1.455	1.415	1.447
15:45:00	1.465	1.488	1.464	1.263	1.326	0.841	1.455	1.417	1.446
16:00:00	1.467	1.488	1.463	1.298	1.34	0.804	1.457	1.418	1.448
16:15:00	1.468	1.488	1.462	1.328	1.317	0.863	1.457	1.419	1.447
16:30:00	1.462	1.49	1.461	1.32	1.303	0.821	1.457	1.42	1.448
16:45:00	1.46	1.49	1.46	1.316	1.311	0.806	1.457	1.42	1.448
17:00:00	1.456	1.493	1.458	1.316	1.296	0.81	1.457	1.42	1.448
17:15:00	1.455	1.492	1.456	1.299	1.279	0.828	1.458	1.42	1.448
17:30:00	1.452	1.493	1.457	1.256	1.264	0.904	1.456	1.42	1.449
17:45:00	1.451	1.494	1.45	1.25	1.265	0.961	1.457	1.42	1.448
18:00:00	1.454	1.494	1.45	1.282	1.275	0.958	1.457	1.421	1.448
18:15:00	1.455	1.495	1.448	1.308	1.273	0.952	1.456	1.42	1.448
18:30:00	1.454	1.501	1.447	1.296	1.268	0.932	1.457	1.421	1.447
18:45:00	1.453	1.498	1.445	1.301	1.281	0.94	1.456	1.422	1.448
19:00:00	1.455	1.501	1.446	1.295	1.294	0.991	1.456	1.422	1.447
19:15:00	1.461	1.5	1.446	1.314	1.285	0.948	1.456	1.421	1.448
19:30:00	1.474	1.501	1.45	1.32	1.248	0.994	1.455	1.422	1.448
19:45:00	1.463	1.504	1.451	1.325	1.214	1.027	1.454	1.421	1.448
20:00:00	1.479	1.506	1.454	1.326	1.203	1.023	1.454	1.421	1.448
20:15:00	1.479	1.508	1.452	1.323	1.197	1.048	1.452	1.421	1.449
20:30:00	1.48	1.509	1.454	1.325	1.182	1.064	1.452	1.422	1.448
20:45:00	1.498	1.509	1.463	1.329	1.185	1.076	1.452	1.422	1.449
21:00:00	1.488	1.508	1.466	1.332	1.171	1.062	1.452	1.421	1.448
21:15:00	1.507	1.508	1.47	1.343	1.174	1.076	1.451	1.422	1.449
21:30:00	1.501	1.508	1.467	1.339	1.17	1.058	1.451	1.422	1.449
21:45:00	1.483	1.513	1.465	1.303	1.159	1.013	1.452	1.421	1.448
22:00:00	1.48	1.512	1.467	1.259	1.154	1.014	1.452	1.423	1.449
22:15:00	1.487	1.513	1.468	1.267	1.141	0.994	1.451	1.422	1.449
22:30:00	1.488	1.512	1.47	1.247	1.141	0.982	1.451	1.423	1.449
22:45:00	1.498	1.513	1.481	1.219	1.128	0.967	1.452	1.423	1.449
23:00:00	1.516	1.513	1.488	1.227	1.121	0.994	1.451	1.423	1.449
23:15:00	1.508	1.514	1.5	1.198	1.075	1.005	1.452	1.423	1.45
23:30:00	1.513	1.515	1.504	1.188	1.034	1.024	1.452	1.423	1.45
23:45:00	1.515	1.516	1.505	1.174	1.034	1.025	1.452	1.424	1.45
24:00:00	1.533	1.52	1.48	1.207	1.047	1.001	1.452	1.424	1.45
24:15:00	1.513	1.52	1.484	1.201	1.065	0.991	1.453	1.425	1.45
24:30:00	1.527	1.524	1.491	1.174	1.062	0.993	1.452	1.425	1.45
24:45:00	1.555	1.52	1.5	1.123	1.057	0.934	1.452	1.425	1.45
25:00:00	1.528	1.52	1.499	1.118	1.063	0.931	1.452	1.425	1.451
25:15:00	1.536	1.518	1.497	1.146	1.068	0.921	1.452	1.426	1.451
25:30:00	1.527	1.52	1.507	1.178	1.073	0.942	1.452	1.426	1.451
25:45:00	1.543	1.523	1.537	1.172	1.074	0.926	1.452	1.427	1.451
26:00:00	1.538	1.523	1.515	1.196	1.08	0.933	1.452	1.427	1.452
26:15:00	1.539	1.526	1.524	1.21	1.078	0.932	1.453	1.428	1.452
26:30:00	1.545	1.532	1.506	1.146	1.075	0.882	1.452	1.428	1.453
26:45:00	1.55	1.53	1.522	1.197	1.077	0.879	1.452	1.428	1.452
27:00:00	1.552	1.527	1.506	1.195	1.075	0.874	1.453	1.429	1.452
27:15:00	1.553	1.519	1.515	1.248	1.06	0.833	1.453	1.428	1.453
27:30:00	1.554	1.525	1.521	1.234	1.06	0.831	1.454	1.428	1.452
27:45:00	1.567	1.52	1.511	1.246	1.065	0.851	1.454	1.43	1.452
28:00:00	1.56	1.527	1.509	1.274	1.06	0.821	1.454	1.429	1.453
28:15:00	1.589	1.53	1.548	1.309	1.057	0.825	1.453	1.43	1.453
28:30:00	1.564	1.533	1.509	1.335	1.05	0.83	1.454	1.431	1.454
28:45:00	1.573	1.529	1.525	1.366	1.043	0.815	1.454	1.431	1.454
29:00:00	1.565	1.534	1.51	1.385	1.054	0.812	1.453	1.431	1.454
29:15:00	1.572	1.531	1.521	1.393	1.04	0.813	1.454	1.432	1.455
29:30:00	1.583	1.528	1.525	1.413	1.026	0.816	1.454	1.432	1.455
29:45:00	1.582	1.526	1.572	1.418	1.013	0.804	1.454	1.433	1.456
30:00:00	1.588	1.525	1.516	1.455	1.007	0.782	1.454	1.433	1.455
30:15:00	1.59	1.526	1.551	1.464	1	0.756	1.454	1.433	1.455
30:30:00	1.609	1.537	1.543	1.463	0.996	0.767	1.454	1.434	1.456
30:45:00	1.587	1.529	1.535	1.472	1.004	0.77	1.453	1.434	1.456
31:00:00	1.595	1.535	1.525	1.468	1.008	0.762	1.453	1.435	1.456
31:15:00	1.598	1.543	1.528	1.472	1.004	0.77	1.453	1.436	1.456
31:30:00	1.591	1.554	1.546	1.468	1.01	0.8	1.453	1.436	1.456
31:45:00	1.614	1.576	1.535	1.473	1.014	0.771	1.449	1.436	1.457
32:00:00	1.609	1.579	1.535	1.484	1.013	0.816	1.474	1.437	1.458
32:15:00	1.614	1.552	1.528	1.509	1.011	0.789	1.446	1.437	1.457
32:30:00	1.611	1.564	1.525	1.556	1.006	0.782	1.43	1.438	1.458
32:45:00	1.613	1.589	1.548	1.577	1.013	0.744	1.423	1.438	1.458
33:00:00	1.622	1.604	1.547	1.575	1.017	0.754	1.42	1.438	1.458
33:15:00	1.621	1.611	1.532	1.559	1.01	0.765	1.396	1.439	1.459
33:30:00	1.627	1.611	1.549	1.583	1.011	0.758	1.394	1.439	1.459
33:45:00	1.633	1.591	1.534	1.57	1.011	0.757	1.404	1.44	1.46
34:00:00	1.636	1.564	1.534	1.582	1	0.766	1.411	1.44	1.46
34:15:00	1.644	1.547	1.564	1.621	1.001	0.792	1.419	1.441	1.461
34:30:00	1.638	1.547	1.548	1.625	0.998	0.782	1.431	1.441	1.461
34:45:00	1.639	1.554	1.536	1.633	0.992	0.787	1.449	1.442	1.462
35:00:00	1.642	1.554	1.545	1.63	0.988	0.803	1.464	1.442	1.463
35:15:00	1.646	1.557	1.54	1.626	0.986	0.791	1.477	1.443	1.462
35:30:00	1.65	1.57	1.55	1.63	0.978	0.785	1.49	1.443	1.463
35:45:00	1.648	1.58	1.543	1.619	0.972	0.791	1.501	1.444	1.464
36:00:00	1.661	1.56	1.562	1.629	0.965	0.78	1.507	1.444	1.464
36:15:00	1.661	1.559	1.553	1.618	0.95	0.77	1.508	1.445	1.464
36:30:00	1.666	1.554	1.559	1.6	0.952	0.782	1.514	1.446	1.465
36:45:00	1.664	1.59	1.561	1.569	0.944	0.753	1.519	1.446	1.465
37:00:00	1.664	1.63	1.558	1.551	0.922	0.767	1.527	1.446	1.467
37:15:00	1.659	1.591	1.56	1.547	0.916	0.763	1.534	1.448	1.467
37:30:00	1.66	1.586	1.595	1.553	0.908	0.762	1.544	1.449	1.468
37:45:00	1.667	1.606	1.579	1.585	0.902	0.753	1.554	1.449	1.469
38:00:00	1.667	1.602	1.609	1.596	0.892	0.751	1.561	1.45	1.469
38:15:00	1.676	1.591	1.567	1.572	0.885	0.744	1.559	1.451	1.469
38:30:00	1.669	1.618	1.565	1.581	0.878	0.759	1.572	1.452	1.47
38:45:00	1.671	1.623	1.574	1.607	0.867	0.778	1.581	1.453	1.47
39:00:00	1.664	1.64	1.574	1.595	0.852	0.795	1.589	1.452	1.471
39:15:00	1.677	1.617	1.574	1.63	0.843	0.797	1.596	1.452	1.472
39:30:00	1.678	1.607	1.643	1.578	0.834	0.806	1.608	1.452	1.473
39:45:00	1.668	1.634	1.587	1.54	0.824	0.818	1.617	1.454	1.472
40:00:00	1.686	1.625	1.595	1.53	0.819	0.817	1.632	1.455	1.474
40:15:00	1.684	1.584	1.613	1.525	0.816	0.818	1.641	1.455	1.473
40:30:00	1.678	1.619	1.578	1.522	0.806	0.816	1.644	1.456	1.474
	1.679	1.623	1.587	1.538	0.802	0.811	1.573	1.455	1.474
	1.69	1.634	1.585	1.549	0.802	0.803	1.548	1.457	1.475
	1.677	1.615	1.593	1.553	0.805	0.81	1.566	1.456	1.476
	1.679	1.604	1.638	1.564	0.796	0.812	1.567	1.457	1.476
	1.674	1.635	1.6	1.557	0.803	0.809	1.566	1.458	1.477
	1.676	1.628	1.643	1.553	0.797	0.801	1.578	1.458	1.477
	1.697	1.582	1.649	1.535	0.814	0.78	1.582	1.46	1.476
	1.68	1.613	1.604	1.496	0.816	0.792	1.589	1.461	1.475
	1.691	1.584	1.668	1.471	0.832	0.776	1.589	1.459	1.474
	1.688	1.602	1.587	1.504	0.833	0.777	1.6	1.46	1.473
